# Supplementary material for: Perturbed myoepithelial cell differentiation in BRCA mutation carriers and in ductal carcinoma in situ
Source: Nat Commun. 2019 Sep 13;10:4182. doi: 10.1038/s41467-019-12125-5 (PMC6744561; doi:10.1038/s41467-019-12125-5)
Supplement: Supplementary file 3 — Supplementary Data 1 [file 41467_2019_12125_MOESM3_ESM.xlsx]

## Sheet: Human samples
sample	cell type	Tissue type	Histology	Mutation	Age	Parity	RNA-seq	SAGE-seq	H3K27Ac ChIP-seq	p63 ChIP-seq	TCF7 ChIP-seq	IF	CyTOF
KBAS-IDC-1		breast cancer	Basal		54							X
KBAS-IDC-10		breast cancer	Basal		51							X
KBAS-IDC-2		breast cancer	Basal		43							X
KBAS-IDC-3		breast cancer	Basal		59							X
KBAS-IDC-4		breast cancer	Basal		54							X
KBAS-IDC-5		breast cancer	Basal		61							X
KBAS-IDC-6		breast cancer	Basal		61							X
KBAS-IDC-7		breast cancer	Basal		54							X
KBAS-IDC-8		breast cancer	Basal		63							X
KBAS-IDC-9		breast cancer	Basal		65							X
MMETBC-1		breast cancer	Carcinosarcoma		64							X
MMETBC-2		breast cancer	Carcinosarcoma		58							X
MMETBC-3		breast cancer	Carcinosarcoma		52							X
MCFDCIS parental	NA	breast cancer	cell line	NA			X		X	X
MCFDCIS shP63	NA	breast cancer	cell line	NA			X			X
MCFDCIS shP63+Dox	NA	breast cancer	cell line	NA			X
MCFDCIS TCF7 control	NA	breast cancer	cell line	NA			X
MCFDCIS TCF7+Dox	NA	breast cancer	cell line	NA			X		X		X
MMETBC-4		breast cancer	Chondroid									X
MMETBC-5		breast cancer	Chondroid		40							X
MMETBC-6		breast cancer	Chondroid		60							X
MMETBC-7		breast cancer	Chondroid		67							X
MMETBC-8		breast cancer	Chondroid		48							X
MMETBC-9		breast cancer	Chondroid		42							X
DCIS (T274)	CD10+ and EpCAM	breast cancer	DCIS	NA	63		X
DCIS (T280)	CD10+ and EpCAM	breast cancer	DCIS	NA	42		X			X
DCIS15	CD10+	breast cancer	DCIS	NA	62		X
DCIS17	CD10+	breast cancer	DCIS	NA	53		X
KHGDCIS-1		breast cancer	HG DCIS		40							X
KHGDCIS-10		breast cancer	HG DCIS		51							X
KHGDCIS-2		breast cancer	HG DCIS		68							X
KHGDCIS-3		breast cancer	HG DCIS		37							X
KHGDCIS-4		breast cancer	HG DCIS		65							X
KHGDCIS-5		breast cancer	HG DCIS		60							X
KHGDCIS-6		breast cancer	HG DCIS		51							X
KHGDCIS-7		breast cancer	HG DCIS		59							X
KHGDCIS-8		breast cancer	HG DCIS		42							X
KHGDCIS-9		breast cancer	HG DCIS		45							X
KDCIS-IDC-1		breast cancer	IDC_DCIS		46							X
KDCIS-IDC-10		breast cancer	IDC_DCIS		41							X
KDCIS-IDC-2		breast cancer	IDC_DCIS		70							X
KDCIS-IDC-3		breast cancer	IDC_DCIS		53							X
KDCIS-IDC-4		breast cancer	IDC_DCIS		73							X
KDCIS-IDC-5		breast cancer	IDC_DCIS		44							X
KDCIS-IDC-6		breast cancer	IDC_DCIS		39							X
KDCIS-IDC-7		breast cancer	IDC_DCIS		49							X
KDCIS-IDC-8		breast cancer	IDC_DCIS		46							X
KDCIS-IDC-9		breast cancer	IDC_DCIS		46							X
KLGDCIS-1		breast cancer	LG DCIS		46							X
KLGDCIS-10		breast cancer	LG DCIS		45							X
KLGDCIS-2		breast cancer	LG DCIS		39							X
KLGDCIS-3		breast cancer	LG DCIS		45							X
KLGDCIS-4		breast cancer	LG DCIS		47							X
KLGDCIS-5		breast cancer	LG DCIS		44							X
KLGDCIS-6		breast cancer	LG DCIS		44							X
KLGDCIS-7		breast cancer	LG DCIS		65							X
KLGDCIS-8		breast cancer	LG DCIS		48							X
KLGDCIS-9		breast cancer	LG DCIS		41							X
KLUM-IDC-1		breast cancer	Luminal		50							X
KLUM-IDC-10		breast cancer	Luminal		61							X
KLUM-IDC-2		breast cancer	Luminal		76							X
KLUM-IDC-3		breast cancer	Luminal		60							X
KLUM-IDC-4		breast cancer	Luminal		50							X
KLUM-IDC-5		breast cancer	Luminal		50							X
KLUM-IDC-6		breast cancer	Luminal		54							X
KLUM-IDC-7		breast cancer	Luminal		66							X
KLUM-IDC-8		breast cancer	Luminal		36							X
KLUM-IDC-9		breast cancer	Luminal		81							X
MMETBC-10		breast cancer	Matrix producing carcinoma		61							X
MMETBC-11		breast cancer	Matrix producing carcinoma		50							X
MMETBC-12		breast cancer	Matrix producing carcinoma		25							X
MMETBC-13		breast cancer	Matrix producing carcinoma		49							X
MMETBC-14		breast cancer	Matrix producing carcinoma		39							X
MMETBC-15		breast cancer	Osteosarcoma		89							X
MMETBC-16		breast cancer	Spindled cells		81							X
MMETBC-17		breast cancer	Spindled cells		54							X
MMETBC-18		breast cancer	Spindled cells		52							X
MMETBC-19		breast cancer	Spindled cells		67							X
MMETBC-20		breast cancer	Spindled cells		58							X
MMETBC-21		breast cancer	Spindled cells		46							X
MMETBC-22		breast cancer	Spindled cells									X
MMETBC-23		breast cancer	Squamous		35							X
MMETBC-24		breast cancer	Squamous		40							X
MMETBC-25		breast cancer	Squamous		70							X
MMETBC-26		breast cancer	Squamous		48							X
MMETBC-27		breast cancer	Squamous		50							X
MMETBC-28		breast cancer	Squamous		33							X
MMETBC-29		breast cancer	Squamous		50							X
MMETBC-30		breast cancer	Squamous		71							X
MMETBC-31		breast cancer	Squamous		60							X
MMETBC-32		breast cancer	Squamous		58							X
MMETBC-33		breast cancer	Squamous		72							X
MMETBC-34		breast cancer	Squamous		71							X
MMETBC-35		breast cancer	Squamous		50							X
MMETBC-36		breast cancer	Squamous		51							X
MCFDCISx	ITGB6+ cells	breast cancer	xenograft	NA			X
MCFDCISx	BerEP4+ cells	breast cancer	xenograft	NA			X
MCFDCISx		breast cancer	xenograft	NA
BWH-B1		normal	prophylactic mastectomy	BRCA1	41							X
BWH-B2		normal	prophylactic mastectomy	BRCA1	43							X
N105	CD10+	normal	prophylactic mastectomy	BRCA1	41	P1		X
N171	CD10+	normal	prophylactic mastectomy	BRCA1	38	P1		X
N174	CD10+	normal	prophylactic mastectomy	BRCA1	62	P2		X				x
N198		normal	prophylactic mastectomy	BRCA1	27	P0					X
N211		normal	prophylactic mastectomy	BRCA1	41	G3P2							X
N228		normal	prophylactic mastectomy	BRCA1	32	G3P2							X
N235	CD10+	normal	prophylactic mastectomy	BRCA1	38	P3
N261		normal	prophylactic mastectomy	BRCA1	27	G0P0							X
N293	CD10+	normal	prophylactic mastectomy	BRCA1	43	P0			X	X
N305	CD10+	normal	prophylactic mastectomy	BRCA1	31	P1
N323	CD10+	normal	prophylactic mastectomy	BRCA1	22	P0			X	X
N324	CD10+	normal	prophylactic mastectomy	BRCA1	22	P0
N325	CD10+	normal	prophylactic mastectomy	BRCA1	49	P4			X	X
N327	CD10+	normal	prophylactic mastectomy	BRCA1	38	P2			X	X
N352		normal	prophylactic mastectomy	BRCA1	24	G0P0							X
N380		normal	prophylactic mastectomy	BRCA1	42	G2P2							X
N448		normal	prophylactic mastectomy	BRCA1	27	G0P0					X
N87		normal	prophylactic mastectomy	BRCA1	48	P1						X
N90		normal	prophylactic mastectomy	BRCA1	43	P2						X
N92		normal	prophylactic mastectomy	BRCA1	45	P2						X
N131		normal	prophylactic mastectomy	BRCA2	46	UK						X
N152		normal	prophylactic mastectomy	BRCA2	48	P0						X
N153		normal	prophylactic mastectomy	BRCA2	49	UK						X
N152		normal	prophylactic mastectomy	BRCA2	48	P0					X
N158		normal	prophylactic mastectomy	BRCA2	61	UK						X
N172		normal	prophylactic mastectomy	BRCA2	58	P2						X
N176		normal	prophylactic mastectomy	BRCA2	32	P2						X
N179		normal	prophylactic mastectomy	BRCA2	31	P0						X
N181		normal	prophylactic mastectomy	BRCA2	72	male!						X
N201		normal	prophylactic mastectomy	BRCA2	39	P1						X
N232		normal	prophylactic mastectomy	BRCA2	39	P1						X
N274	CD10+	normal	prophylactic mastectomy	BRCA2	49	P2			X	X
N279	CD10+	normal	prophylactic mastectomy	BRCA2	30	P1	x
N280	CD10+	normal	prophylactic mastectomy	BRCA2	30	P2	x
N296	CD10+	normal	prophylactic mastectomy	BRCA2	37	P4	x		X	X
N322	CD10+	normal	prophylactic mastectomy	BRCA2	29	P0			X	X
N343		normal	prophylactic mastectomy	BRCA2	35	G2P2							X
N350	CD10+	normal	prophylactic mastectomy	BRCA2	28	P0			X	X
N353	CD10+	normal	prophylactic mastectomy	BRCA2	27	P0
N353		normal	prophylactic mastectomy	BRCA2	27	G0P0							X
N392		normal	prophylactic mastectomy	BRCA2	22	G1P1							X
N393		normal	prophylactic mastectomy	BRCA2	40	G1P0					X
N395		normal	prophylactic mastectomy	BRCA2	40	P1							X
N400		normal	prophylactic mastectomy	BRCA2	40	G2P2							X
N401		normal	prophylactic mastectomy	BRCA2	47	G0							X
N412		normal	prophylactic mastectomy	BRCA2	32	G0P0							X
N75		normal	prophylactic mastectomy	BRCA2	42	P3						X
N338		normal	prophylactic mastectomy	NA	31	G2P2							X
N358		normal	prophylactic mastectomy	NA	46	G2							X
N379		normal	prophylactic mastectomy	NA	34	P2							X
N404		normal	prophylactic mastectomy	NA	28	G0P0							X
N411		normal	prophylactic mastectomy	NA	23	G0P0							X
N102	CD10+CD44+ & CD10+CD44-	normal	reduction mammoplasty	NA	16	P0		X
N108	CD10+CD44+ & CD10+CD44-	normal	reduction mammoplasty	NA	27	P3		X				X
N111		normal	reduction mammoplasty	NA	27	P2						X
N113		normal	reduction mammoplasty	NA	23	P1						X
N116		normal	reduction mammoplasty	NA	22	P2						X
N117	CD10+CD44+ & CD10+CD44-	normal	reduction mammoplasty	NA	22	P0		X				X
N123	CD10+	normal	reduction mammoplasty	NA	31	P2		X
N132	CD10+CD44+ & CD10+CD44-	normal	reduction mammoplasty	NA	34	P1		X
N136	CD10+CD44+ & CD10+CD44-	normal	reduction mammoplasty	NA	20	P0		X				X
N165	CD10+CD44+ & CD10+CD44-	normal	reduction mammoplasty	NA	24	P1		X
N215	CD10+	normal	reduction mammoplasty	NA	31	P0			X	X
N250	CD10+	normal	reduction mammoplasty	NA	22	P0	X		X	X
N250	CD10+CD44+ & CD10+CD44-	normal	reduction mammoplasty	NA	22	P0	X
N309	CD10+	normal	reduction mammoplasty	NA	19	UK				X	X
N310	CD10+	normal	reduction mammoplasty	NA	57	P1				X
N334	CD10+	normal	reduction mammoplasty	NA	36	P2				X
N342	CD10+	normal	reduction mammoplasty	NA	33	P3			X	X
N35	CD10+	normal	reduction mammoplasty	NA	18	P0		X
N357	CD10+	normal	reduction mammoplasty	NA	25	P0
N39	CD10+	normal	reduction mammoplasty	NA	32	P3		X
N40	CD10+	normal	reduction mammoplasty	NA	29	P2		X
N43	CD10+	normal	reduction mammoplasty	NA	28	P0		X
N435		normal	reduction mammoplasty	NA	19	G0P0					X
N48	CD10+	normal	reduction mammoplasty	NA	26	P0		X
N74		normal	reduction mammoplasty	NA	20	P0						X
N84		normal	reduction mammoplasty	NA	29	UK						X
N85		normal	reduction mammoplasty	NA	25	P0						X
