# Supplementary material for: Perturbed myoepithelial cell differentiation in BRCA mutation carriers and in ductal carcinoma in situ
Source: Nat Commun. 2019 Sep 13;10:4182. doi: 10.1038/s41467-019-12125-5 (PMC6744561; doi:10.1038/s41467-019-12125-5)
Supplement: Supplementary file 4 — Supplementary Data 2 [file 41467_2019_12125_MOESM4_ESM.xlsx]

## Sheet: common
Gene Symbol	CD10+CD44-N102	CD10+CD44-N117	CD10+CD44-N136	CD10+CD44+N102	CD10+CD44+N117	CD10+CD44+N136	Pseudo fold change	P value	CD10+CD44-N108	CD10+CD44-N132	CD10+CD44-N165	CD10+CD44+N108	CD10+CD44+N132	CD10+CD44+N165	Pseudo fold change	P- value	Average FC	Description	p63 targets	TCF7 targets
GRP	10.0415	6.51706	4.65578	-1.72853	-1.79384	-2.54859	-317.562	0.00166882	4.14143	5.86941	6.32753	-2.02579	3.99982	1.5936	-19.3708	0.0452661	-168.466	gastrin-releasing peptide	Non-target	Non-Target
BEX5	6.10694	7.11789	6.57231	0.0957773	4.81847	-0.602958	-89.0496	0.0125225	7.1563	6.40462	5.77942	2.4024	-0.95214	-1.92395	-163.91	0.00502965	-126.48	brain expressed, X-linked 5	Target	Non-Target
FLJ45983	6.67307	6.39568	4.32952	0.0957773	3.32697	-1.33176	-50.6077	0.0106183	6.32061	6.65975	7.4001	-0.186576	0.108799	-1.45797	-156.639	0.000513742	-103.623	No description	Non-target	Non-Target
C19orf33	6.47127	5.62608	4.76935	-1.72853	5.59942	-2.46157	-150.219	0.0372505	5.66784	5.82924	3.09314	-1.19893	2.9257	-2.6184	-52.4018	0.0253861	-101.31	chromosome 19 open reading frame 33	Non-target	Non-Target
IRX1	10.3343	8.64211	6.83275	1.14464	1.89457	0.73963	-180.702	0.00119889	8.15393	8.50928	8.80781	0.66828	6.6153	4.22002	-19.5522	0.0279719	-100.127	iroquois homeobox 1	Target	Non-Target
F2RL1	6.00278	6.17121	6.97692	1.792	1.34753	1.85901	-25.1982	0.000564418	5.88802	5.84436	5.48119	-2.06224	3.85876	-1.45797	-157.841	0.0196767	-91.5196	coagulation factor II (thrombin) receptor-like 1	Non-target	Non-Target
TNNT1	8.07172	7.31239	7.03642	0.0957773	4.25254	-0.939621	-148.736	0.00609147	7.03886	8.05954	7.74986	-2.75591	5.24934	2.86323	-29.5815	0.033705	-89.159	troponin T type 1 (skeletal, slow)	Target	Non-Target
RNASE7	6.87203	7.87071	7.09643	1.14464	0.896452	0.445753	-86.0008	0.000160595	7.56037	8.8207	9.17973	-2.3774	4.5401	2.30449	-91.5322	0.0131714	-88.7665	ribonuclease, RNase A family, 7	Non-target	Non-Target
SERPINB5	8.75049	9.62799	11.3231	4.67634	3.19617	2.13387	-98.1296	0.00192894	9.5316	8.98755	9.60567	3.45951	5.11709	1.78485	-67.2791	0.00302211	-82.7043	serpin peptidase inhibitor, clade B (ovalbumin), member 5	Non-target	Non-Target
LAD1	8.88446	8.7966	7.46277	1.14464	5.01974	0.379239	-135.63	0.00569771	7.67669	7.97357	7.87079	3.47894	5.89727	3.59313	-18.3506	0.00882708	-76.9903	ladinin 1	Target	Non-Target
ACTG2	11.8495	11.0016	12.4467	5.83253	5.34558	4.89807	-90.7567	0.000239635	10.8781	12.3822	11.6517	4.74056	9.36928	5.84719	-55.8891	0.0143279	-73.3229	actin, gamma 2, smooth muscle, enteric	Non-target	Non-Target
CST6	3.32602	6.64691	4.31991	-0.839606	-0.921418	-1.7371	-37.8265	0.00281993	5.41549	6.64202	4.08262	2.13847	-1.92372	-2.6184	-104.042	0.0103484	-70.9344	cystatin E/M	Non-target	Non-Target
MT1F	5.40779	5.23477	6.62707	-1.72853	-1.79384	5.11253	-130.563	0.0261913	6.66716	4.47169	5.72187	2.97359	3.35104	0.331762	-9.95982	0.0242351	-70.2615	metallothionein 1F	Target	Non-Target
CYP26A1	7.9559	4.11668	6.75231	3.88256	1.39815	0.196622	-16.8343	0.0160333	6.58823	7.68719	8.98755	-0.294662	6.23905	-0.338719	-121.68	0.0292051	-69.2573	cytochrome P450, family 26, subfamily A, polypeptide 1	Target	Non-Target
CYP4F11	8.92982	7.94629	6.80249	0.711431	4.38964	0.283572	-91.704	0.00534562	4.35543	7.57272	7.17604	-1.17823	4.71539	1.71204	-44.1395	0.0409846	-67.9218	cytochrome P450, family 4, subfamily F, polypeptide 11	Target	Non-Target
SMYD1	5.29492	2.886	7.33769	2.12213	1.62525	0.529019	-12.7257	0.02054	2.88776	7.54343	6.6106	-2.07784	0.685847	-1.16435	-115.968	0.00853132	-64.347	SET and MYND domain containing 1	Non-target	Non-Target
SYT8	10.4961	7.27163	8.26655	4.34953	1.00838	0.914209	-81.9928	0.00462204	10.7048	9.55153	10.383	4.09191	7.07533	4.21526	-44.0059	0.0054984	-62.9993	synaptotagmin VIII	Target	Non-Target
TNS4	10.5779	9.53252	10.7167	4.20042	4.96414	1.62295	-83.1378	0.00189373	9.2633	7.79967	8.5751	3.68359	4.03141	2.60562	-36.6071	0.00163191	-59.8725	tensin 4	Target	Non-Target
KRT16	12.3491	10.3464	10.7524	5.91202	6.43025	4.17872	-60.501	0.00255838	11.8624	11.73	11.7381	5.85368	9.67158	5.3997	-59.071	0.0130012	-59.786	keratin 16	Target	Non-Target
KCNG1	6.80117	4.49079	5.36406	-0.280144	-0.383768	-0.921418	-53.7364	0.000856866	3.46296	5.5073	5.38652	-0.553763	3.22348	-3.75591	-61.4051	0.0353589	-57.5707	potassium voltage-gated channel, subfamily G, member 1	Target	Non-Target
IL17B	6.47731	5.03508	6.73895	0.0957773	0.0323487	-0.844014	-87.1218	0.000505497	7.51696	8.58646	8.04265	-1.84605	6.00515	3.25601	-27.6007	0.0355068	-57.3613	interleukin 17B	Non-target	Target
NTF4	6.16472	4.41725	6.12821	0.0957773	0.0323487	-1.06233	-67.1325	0.000986922	7.3973	7.02572	5.56571	1.57108	4.70503	-1.92395	-43.854	0.0288236	-55.4932	neurotrophin 4	Target	Non-Target
TRNP1	9.11444	7.53115	6.6693	1.5099	1.83289	1.58671	-61.5824	0.000876985	6.98434	7.44508	7.80662	1.93821	4.95544	1.10826	-45.4707	0.00965576	-53.5266	TMF1-regulated nuclear protein 1	Non-target	Non-Target
MPPED1	3.65011	4.96464	3.5144	0.451736	0.235413	-0.84663	-20.5494	0.00348459	6.13292	5.57404	4.96562	-1.90791	1.06516	-0.835724	-85.0221	0.00246896	-52.7858	metallophosphoesterase domain containing 1	Target	Non-Target
KRT17	15.144	15.2245	15.8267	11.5098	10.6178	9.34232	-24.3644	0.00207336	16.6936	16.6936	16.6936	10.3883	14.3356	10.327	-79.0804	0.0108527	-51.7224	keratin 17	Non-target	Target
NTF3	7.40369	6.7508	9.31513	5.32835	0.723614	1.01638	-65.2174	0.0100234	4.07182	6.19543	6.91324	-1.38918	1.06516	2.32533	-35.0242	0.0118314	-50.1208	neurotrophin 3	Non-target	Non-Target
STC2	8.31953	7.45673	9.06164	2.36529	6.30615	1.46984	-62.0017	0.0118283	7.19586	7.51619	8.14845	0.357671	5.60116	2.32047	-36.6494	0.0181358	-49.3255	stanniocalcin 2	Non-target	Non-Target
KRT14	12.8984	13.5655	14.1488	7.491	8.22841	7.72172	-57.4321	0.000297119	15.1371	14.2512	13.2144	8.95287	12.4389	7.61274	-39.3502	0.0221899	-48.3912	keratin 14	Non-target	Non-Target
HAS3	8.34005	7.35112	6.65335	2.12213	1.62525	0.987499	-52.9247	0.00064705	8.83446	9.45544	9.69787	3.38319	6.32245	3.93345	-43.752	0.00514683	-48.3384	hyaluronan synthase 3	Target	Target
IRX4	7.50326	5.65879	4.59243	0.711431	0.507027	-0.548006	-35.5495	0.00259	6.9599	6.07557	7.22344	-2.3774	5.1752	1.06778	-59.3891	0.033034	-47.4693	iroquois homeobox 4	Target	Non-Target
LOC100127983	6.07329	6.40192	7.8184	-0.280144	-0.383768	5.51389	-87.8554	0.0186948	4.35413	4.7453	5.55365	2.9485	2.45026	3.82557	-3.47449	0.027305	-45.6649	No description	Non-target	Non-Target
KRT5	14.216	12.0234	12.9358	8.33526	7.67153	5.96837	-58.9231	0.00260221	13.516	13.0702	13.587	8.08146	11.2999	8.16748	-31.7517	0.0106881	-45.3374	keratin 5	Target	Non-Target
TMEM30B	9.35119	7.85358	9.23624	1.792	5.42324	1.81435	-66.7908	0.00503162	6.47899	7.51529	6.93913	2.68582	2.30524	3.78609	-18.0478	0.0024285	-42.4193	transmembrane protein 30B	Target	Non-Target
C1orf116	6.99056	7.24016	8.12046	2.0182	6.49598	0.698536	-37.3221	0.0232769	6.51082	8.7218	7.91038	1.93353	5.83413	1.0008	-45.5703	0.0210216	-41.4462	chromosome 1 open reading frame 116	Target	Non-Target
RIPK4	7.15224	8.09508	8.25942	2.0182	5.1085	1.20868	-61.5444	0.00667493	9.26813	7.56353	7.11816	3.37118	6.46462	-0.104862	-18.282	0.0392728	-39.9132	receptor-interacting serine-threonine kinase 4	Target	Target
DSP	10.378	9.78161	10.1165	6.46964	4.96247	4.47186	-35.6047	0.00196846	9.8735	9.75675	9.85603	4.33338	8.34109	4.3457	-42.9138	0.0196362	-39.2593	desmoplakin	Non-target	Target
IRF6	10.9028	10.0141	9.59627	5.30775	4.79074	2.44636	-48.3366	0.00226162	10.0738	9.58683	9.97009	4.71471	8.51878	4.98005	-29.2855	0.0209051	-38.811	interferon regulatory factor 6	Target	Non-Target
CNTNAP3	5.47156	4.16763	5.30102	3.96563	-1.79384	-1.6792	-62.3133	0.021127	6.23173	6.12669	6.63649	1.52275	2.61795	2.76429	-14.6436	0.0015754	-38.4785	contactin associated protein-like 3	Non-target	Non-Target
GPR87	4.77836	4.39699	8.76246	0.451736	1.55279	0.04133	-20.4731	0.00824208	3.54739	6.13534	5.83553	-2.3774	0.108799	0.363104	-54.6533	0.00527797	-37.5632	G protein-coupled receptor 87	Non-target	Non-Target
MST4	7.07424	7.51323	9.41987	1.792	1.34753	3.87308	-52.7547	0.00349968	4.34081	6.83262	5.609	-0.353822	3.88833	1.18074	-21.5298	0.0260174	-37.1423	No description	Non-target	Non-Target
SEC11C	5.4333	4.90786	6.27652	-0.280144	-0.383768	-0.253148	-52.4709	0.000224546	2.56773	4.92526	3.82285	-0.40495	-1.92372	0.503763	-21.429	0.00768799	-36.95	SEC11 homolog C (S. cerevisiae)	Non-target	Non-Target
TNNT2	6.87454	6.55812	5.21916	2.83154	0.507027	-0.783054	-64.0985	0.00512862	3.07314	6.0389	4.19948	-2.07784	2.87456	1.10826	-8.96518	0.0481051	-36.5319	troponin T type 2 (cardiac)	Non-target	Non-Target
SFN	10.9814	12.3688	12.5382	7.31762	8.33311	5.17159	-33.1548	0.00508263	10.7508	12.2405	11.196	5.50927	9.24287	5.85846	-37.8323	0.0131316	-35.4935	stratifin	Target	Target
TNNI2	7.03878	4.49079	3.18506	2.61299	2.30522	-1.83167	-21.4929	0.0369645	5.91019	6.25256	6.86594	0.62932	4.57728	-0.0627679	-49.2905	0.0182	-35.3917	troponin I type 2 (skeletal, fast)	Non-target	Non-Target
EPHA1	5.55373	5.92584	5.52835	0.928871	0.723614	1.33848	-24.6729	0.000256162	5.55837	3.14953	5.03273	-2.3774	0.108799	-1.45797	-46.1075	0.00366664	-35.3902	EPH receptor A1	Non-target	Non-Target
VSNL1	6.04242	4.70961	6.79126	0.711431	0.507027	0.296041	-46.3789	0.00118237	7.36204	7.27634	7.63293	1.1855	4.31862	2.78503	-23.868	0.00519496	-35.1235	visinin-like 1	Non-target	Non-Target
ITGA3	7.86912	8.12548	7.93677	2.42882	2.18742	2.81881	-45.505	0.000125386	6.86864	7.22703	6.93058	2.00287	3.93933	2.32015	-24.4275	0.00274588	-34.9662	integrin, alpha 3 (antigen CD49C, alpha 3 subunit of VLA-3 receptor)	Target	Non-Target
S100A2	10.2884	11.2679	9.00625	0.451736	7.43543	4.46483	-56.6333	0.0125045	12.8939	11.2224	10.8106	7.93167	9.16531	6.30294	-13.256	0.0131623	-34.9446	S100 calcium binding protein A2	Target	Non-Target
MIA	11.4703	9.23023	7.73823	4.27532	6.01412	-0.844531	-43.9007	0.0138022	10.4648	10.3907	11.0126	5.86941	7.91038	5.38503	-24.1745	0.005015	-34.0376	melanoma inhibitory activity	Non-target	Non-Target
ADORA2B	6.5068	6.63234	7.15715	0.711431	0.507027	3.46858	-60.5859	0.00390422	6.58426	7.93167	6.89454	3.39192	5.64896	4.29696	-6.05269	0.0188382	-33.3193	adenosine A2b receptor	Target	Non-Target
ANXA3	10.1992	9.49118	7.70062	6.44909	6.52437	1.69237	-12.7712	0.0250776	9.96803	10.4788	10.3694	4.65043	7.304	4.21442	-52.6721	0.00540074	-32.7217	annexin A3	Non-target	Non-Target
TRIM29	7.91055	6.89238	8.07412	2.36529	4.49937	1.4322	-44.0228	0.0048606	9.54322	7.71094	7.27298	3.30411	5.49273	0.12361	-21.2124	0.0191103	-32.6176	tripartite motif containing 29	Target	Target
FBXO2	6.44055	3.93504	3.95434	-0.839606	-0.921418	-1.92618	-58.1303	0.00184558	3.61703	5.43261	4.45766	1.74205	2.29084	0.905223	-6.56869	0.0108618	-32.3495	F-box protein 2	Target	Non-Target
ERG	8.68304	8.45167	8.71708	5.0664	2.87905	1.7379	-55.8692	0.00347956	6.33857	8.20637	8.28359	3.26259	5.31607	4.18012	-8.43262	0.0125471	-32.1509	v-ets erythroblastosis virus E26 oncogene homolog (avian)	Target	Non-Target
MPZL2	8.01628	7.29568	8.39264	5.13695	6.33232	0.963841	-7.35808	0.0323213	7.71827	8.47235	7.179	1.14823	6.60539	1.9065	-56.1716	0.0299236	-31.7648	myelin protein zero-like 2	Non-target	Non-Target
AMIGO2	8.4642	10.0162	10.4167	1.792	6.27574	4.47036	-46.7152	0.00728713	7.48464	8.93545	8.60284	2.3872	7.4217	4.54566	-16.6468	0.0448002	-31.681	adhesion molecule with Ig-like domain 2	Target	Non-Target
COL4A6	6.13994	3.94134	7.18341	1.64856	1.25146	0.525857	-29.6195	0.0059607	7.41172	6.92271	6.69198	1.86798	4.55547	-0.835724	-33.2373	0.0157098	-31.4284	collagen, type IV, alpha 6	Target	Non-Target
SYNM	9.2767	10.1666	11.3907	4.93356	5.47552	4.21638	-37.6099	0.00160846	10.1787	9.6469	9.55532	5.05016	6.91401	5.09509	-22.7085	0.00337995	-30.1592	synemin, intermediate filament protein	Target	Non-Target
PI15	7.00817	6.9619	7.0228	5.91476	4.14596	2.88446	-7.27127	0.0231965	6.79511	7.82399	9.1511	1.07736	1.88646	4.40829	-52.6278	0.00660331	-29.9495	peptidase inhibitor 15	Non-target	Non-Target
HSBP1L1	5.79127	6.01604	6.11566	0.0957773	0.0323487	4.54217	-54.1511	0.0146788	4.32295	4.46498	5.65748	3.17225	2.75879	1.65865	-5.59921	0.0185104	-29.8752	heat shock factor binding protein 1-like 1	Target	Non-Target
LOC642587	11.2187	9.88763	8.44591	5.14801	7.64298	2.47888	-26.7158	0.0154778	11.6862	12.0572	10.9554	6.21975	10.1546	5.92694	-32.6369	0.0227829	-29.6764	No description	Non-target	Non-Target
FAT2	6.27349	6.39231	5.28196	3.9287	1.5273	0.636815	-25.0224	0.00980994	7.7821	7.20944	7.9612	2.73462	3.94357	2.05559	-33.0705	0.00197021	-29.0465	FAT tumor suppressor homolog 2 (Drosophila)	Target	Non-Target
SPTBN5	6.4333	6.98311	6.04422	2.19757	2.98423	1.91767	-17.4669	0.00165373	6.37537	7.87274	5.17138	-0.0920475	5.47413	1.08242	-38.4105	0.0426545	-27.9387	spectrin, beta, non-erythrocytic 5	Target	Non-Target
GYLTL1B	6.16372	5.48116	1.40691	1.14464	0.896452	0.29799	-23.9957	0.0302583	4.78877	4.11225	3.69845	-0.822553	0.108799	-1.45797	-30.5862	0.001521	-27.2909	glycosyltransferase-like 1B	Target	Target
FAM110C	7.37787	5.23218	7.8233	3.40502	3.37834	1.89024	-15.9948	0.00828375	5.79395	6.38667	7.02487	1.13282	4.30095	-0.628351	-38.1565	0.01674	-27.0757	family with sequence similarity 110, member C	Target	Non-Target
SPP1	7.32905	6.73781	6.99329	1.5099	5.0504	2.12684	-29.1706	0.00962887	6.13678	6.99855	7.68816	2.39891	1.33534	3.14943	-24.2455	0.0027982	-26.708	secreted phosphoprotein 1	Target	Non-Target
LAMA3	10.6575	8.69979	10.705	6.73308	5.04218	3.98006	-26.35	0.00577172	8.58867	9.04756	10.0567	3.24678	5.33434	4.43889	-26.3973	0.002854	-26.3736	laminin, alpha 3	Non-target	Target
MET	7.58596	9.57934	9.58638	4.06108	5.96533	2.62122	-31.2275	0.00744306	7.99006	7.52181	8.17615	-0.644371	3.79294	3.71997	-20.8678	0.0103073	-26.0476	met proto-oncogene (hepatocyte growth factor receptor)	Target	Non-Target
S100B	5.64717	4.18906	6.88862	0.711431	0.507027	-0.388539	-35.2645	0.00273874	6.80608	7.06303	6.74668	2.79814	4.68191	-1.45797	-16.0883	0.0276294	-25.6764	S100 calcium binding protein B	Non-target	Non-Target
GPR56	6.01316	8.94741	7.70204	2.25907	4.29109	3.03995	-25.217	0.00730869	6.65321	6.41446	4.97688	-0.864965	1.75903	3.32292	-25.2014	0.0141919	-25.2092	G protein-coupled receptor 56	Target	Target
TFAP2C	6.68456	6.9272	7.86693	1.64856	1.25146	1.83399	-43.2043	0.000307897	7.65572	6.13292	6.34594	3.34766	4.42454	3.64004	-6.8936	0.00758894	-25.0489	transcription factor AP-2 gamma (activating enhancer binding protein 2 gamma)	Target	Target
TSLP	5.6991	6.93414	8.16744	3.34605	1.77574	0.355528	-35.7135	0.00538873	6.49913	7.8863	7.12293	2.7808	3.97778	3.75914	-13.1622	0.00331438	-24.4378	thymic stromal lymphopoietin	Non-target	Non-Target
KLK8	9.54113	5.92998	7.1091	0.711431	4.29424	4.37965	-35.7899	0.0176809	7.22053	8.99331	8.13783	3.82042	6.5434	4.03751	-10.5569	0.0193175	-23.1734	kallikrein-related peptidase 8	Non-target	Non-Target
DMKN	5.41293	4.38353	3.89435	0.711431	0.507027	-0.783054	-25.5882	0.00301825	3.10434	5.05961	4.76075	-1.25882	1.06516	-0.835724	-20.5798	0.00564069	-23.084	dermokine	Non-target	Non-Target
ADRB2	5.29731	6.62239	6.788	1.9175	5.3232	0.931627	-20.6158	0.0274431	7.0643	5.80155	6.64431	-1.16006	1.97407	3.6974	-25.4613	0.0144172	-23.0386	adrenergic, beta-2-, receptor, surface	Target	Non-Target
C19orf46	6.35729	6.12084	5.28508	0.0957773	4.65994	0.757693	-36.4867	0.0178332	6.81598	7.03613	6.55711	3.56053	4.83469	2.42855	-9.54965	0.00902379	-23.0182	chromosome 19 open reading frame 46	Non-target	Non-Target
JPH2	9.6869	6.91763	6.78412	2.49403	4.48112	1.55247	-36.906	0.00763994	4.65493	6.55463	6.55277	1.11996	3.39192	3.94702	-8.94358	0.0270769	-22.9248	junctophilin 2	Target	Non-Target
SLC35F3	6.81484	6.06114	6.68282	1.5099	3.8789	0.924846	-35.1705	0.00588884	6.22921	6.24692	6.47778	0.837275	4.83447	2.8541	-10.5036	0.0235132	-22.8371	solute carrier family 35, member F3	Non-target	Non-Target
QRFPR	3.70252	5.59103	5.92476	1.5099	1.14464	0.765524	-21.3306	0.00526227	3.39577	5.33321	5.20785	-1.16006	3.10232	-0.628351	-23.5201	0.0247953	-22.4253	pyroglutamylated RFamide peptide receptor	Non-target	Non-Target
CD200	9.00306	10.2583	11.1318	5.7048	7.5009	3.12245	-23.483	0.0109984	8.50246	9.50939	8.66461	4.4001	5.09737	3.10279	-21.2887	0.00245989	-22.3859	CD200 molecule	Target	Non-Target
OCIAD2	4.93356	4.61059	6.40234	0.0957773	0.0323487	0.184887	-28.5969	0.00101063	6.95863	6.07376	5.08519	2.70164	3.00662	-2.6184	-15.4766	0.0286353	-22.0367	OCIA domain containing 2	Target	Non-Target
LAMC2	11.3907	11.0184	11.1244	7.2973	7.83946	6.29559	-14.193	0.0022415	11.5795	12.5939	12.1186	6.48186	10.6821	7.24328	-29.3507	0.0224118	-21.7718	laminin, gamma 2	Target	Non-Target
DLK2	7.62339	5.05988	4.41094	0.928871	0.723614	-0.366628	-27.4279	0.00450133	6.60044	6.15569	6.23393	2.24592	3.39318	-0.835724	-15.8676	0.0116445	-21.6477	delta-like 2 homolog (Drosophila)	Non-target	Non-Target
PKP1	5.28745	7.38085	7.42038	2.39873	2.69889	1.51149	-26.3821	0.00419954	7.3119	5.91522	6.03272	1.97337	3.67417	1.82414	-16.6719	0.00538121	-21.527	plakophilin 1 (ectodermal dysplasia/skin fragility syndrome)	Target	Non-Target
LRRN1	5.02016	6.09799	7.94403	1.64856	4.52333	0.632164	-20.9371	0.0173152	5.47739	6.68265	5.122	-1.27048	2.85894	1.03238	-21.781	0.010799	-21.3591	leucine rich repeat neuronal 1	Target	Non-Target
SH3BGR	5.40186	5.98139	7.68504	0.451736	0.235413	4.67079	-35.9133	0.0153384	8.3224	7.0008	7.44295	4.93353	6.0389	2.2758	-5.69392	0.0324836	-20.8036	SH3 domain binding glutamic acid-rich protein	Target	Non-Target
NEDD4L	11.6436	10.9605	10.094	7.31239	7.76147	4.37222	-14.7445	0.00856614	11.3729	11.6043	12.1317	5.74461	9.73321	6.86244	-26.7575	0.0141187	-20.751	neural precursor cell expressed, developmentally down-regulated 4-like	Non-target	Non-Target
ZNF385D	5.30436	6.29524	4.47655	1.14464	2.61196	1.00333	-12.8463	0.0060656	6.07873	5.15988	5.49307	-0.769046	0.685847	3.24326	-27.9974	0.0116033	-20.4218	zinc finger protein 385D	Target	Non-Target
SAA1	11.3149	8.98064	8.73157	7.87755	5.52026	1.52175	-11.0072	0.0256582	9.76128	10.3694	11.9834	4.86229	8.5214	5.31537	-29.8362	0.015474	-20.4217	serum amyloid A1	Non-target	Non-Target
MFNG	7.32829	6.70907	4.69952	5.37714	0.235413	-0.334362	-32.7604	0.0282794	6.33922	6.51281	6.15307	3.37192	4.38769	3.2183	-7.64637	0.00407331	-20.2034	MFNG O-fucosylpeptide 3-beta-N-acetylglucosaminyltransferase	Target	Non-Target
JAG2	6.1903	5.53414	5.4364	1.792	1.34753	0.675989	-21.0872	0.00105734	6.68707	4.67477	4.19948	-2.07784	0.685847	2.50246	-18.1842	0.0180165	-19.6357	jagged 2	Target	Non-Target
LOC100126784	5.61355	6.88687	7.37906	2.12213	3.95992	1.58992	-16.2642	0.00669864	5.99062	4.79657	5.95457	0.29643	1.33534	3.61266	-22.6296	0.0137001	-19.4469	No description	Non-target	Non-Target
STAC2	10.0975	5.53045	8.44916	4.05021	5.31881	3.37784	-21.0967	0.0228056	8.20228	7.36993	8.12207	3.23085	5.53155	3.2779	-17.6192	0.00669608	-19.358	SH3 and cysteine rich domain 2	Target	Target
VAT1L	6.61794	5.42324	4.67882	1.14464	0.896452	0.685519	-23.0515	0.00186714	1.98834	5.63636	4.58033	0.868374	0.108799	0.636076	-15.3935	0.0198699	-19.2225	vesicle amine transport protein 1 homolog (T. californica)-like	Target	Non-Target
INTS12	5.68535	5.20083	4.79374	-0.280144	-0.383768	4.3074	-36.1897	0.0224247	5.79805	5.53344	5.57063	4.90467	4.8714	5.11981	-1.58663	0.0475157	-18.8882	integrator complex subunit 12	Non-target	Non-Target
ITGA6	12.8872	13.3848	10.362	9.40835	10.0806	3.74737	-11.1494	0.0381681	13.3714	13.6615	13.3512	6.90827	9.48135	8.6444	-26.4828	0.00257568	-18.8161	integrin, alpha 6	Target	Non-Target
TACSTD2	11.06	12.3491	11.1777	8.34813	8.78713	5.48507	-11.8106	0.0108468	11.8381	12.0697	11.358	7.16487	10.806	6.67506	-25.5149	0.0309358	-18.6627	tumor-associated calcium signal transducer 2	Target	Non-Target
CDH3	9.70852	8.42347	6.93864	2.31588	6.08379	3.91606	-22.7441	0.0130642	9.11054	8.55162	8.71636	4.87912	5.6967	3.81834	-14.293	0.00287842	-18.5185	cadherin 3, type 1, P-cadherin (placental)	Target	Target
PRSS8	10.6304	7.70496	8.33789	6.56372	4.42395	2.48078	-16.7571	0.0143964	8.95152	8.86318	8.93945	4.00872	7.06383	4.6165	-20.0142	0.0114345	-18.3857	protease, serine, 8	Non-target	Non-Target
SPINT2	11.089	10.9783	9.35485	7.24016	7.27144	3.02127	-14.099	0.012955	10.936	11.412	10.4668	6.43415	9.58471	4.0587	-22.6571	0.0306805	-18.3781	serine peptidase inhibitor, Kunitz type, 2	Target	Non-Target
FAM83H	6.79841	8.22261	7.65424	1.64856	3.36335	2.70488	-30.8962	0.00179888	5.34047	5.773	3.93345	2.75879	3.3258	2.19899	-5.45359	0.0210739	-18.1749	family with sequence similarity 83, member H	Target	Non-Target
NRG1	7.4657	7.27981	8.9529	4.32838	3.42619	1.82997	-24.667	0.00466659	7.00049	9.10779	8.52808	3.47537	7.21448	3.57046	-11.5125	0.0374913	-18.0897	neuregulin 1	Target	Non-Target
TCF7	6.85916	7.02357	7.00344	2.19757	5.29234	1.51255	-27.9712	0.0120109	6.08776	5.40345	5.21634	2.39843	3.43915	0.815147	-8.02791	0.0106421	-17.9996	transcription factor 7 (T-cell specific, HMG-box)	Target	Target
LAMB3	7.78106	9.84688	10.1495	5.47804	7.00943	3.98273	-13.9127	0.0134249	9.83254	8.54032	7.85268	4.08496	7.68311	2.77013	-21.9381	0.0371481	-17.9254	laminin, beta 3	Target	Non-Target
KCNMA1	9.18522	8.20889	8.34354	4.85849	5.81783	2.2491	-11.1971	0.008735	7.74126	9.56791	9.7037	2.81572	6.79714	4.96892	-24.2345	0.0190356	-17.7158	potassium large conductance calcium-activated channel, subfamily M, alpha member 1	Target	Non-Target
KRT6B	10.0841	8.51676	10.6964	6.571	5.16679	4.01517	-22.6524	0.00601459	9.95372	8.81531	10.7544	5.14243	7.87433	6.16971	-12.7541	0.0155751	-17.7032	keratin 6B	Non-target	Non-Target
EFNA3	6.82174	3.72812	5.18675	1.33937	1.85666	-0.127809	-14.4794	0.00846411	4.56514	3.5489	3.94761	-1.55427	1.57574	-0.393249	-20.2641	0.00857178	-17.3718	ephrin-A3	Target	Non-Target
TFAP2A	6.52842	6.91397	7.86226	2.19757	5.92385	1.51535	-26.2892	0.0199206	7.9007	7.40886	6.47127	3.57885	4.82338	3.53519	-8.44045	0.00560931	-17.3648	transcription factor AP-2 alpha (activating enhancer binding protein 2 alpha)	Target	Non-Target
MYH11	9.75595	8.55445	9.25317	5.81282	3.01009	5.84561	-15.0359	0.00717288	10.8661	10.9642	9.8735	6.5752	9.16175	5.17994	-19.5744	0.024088	-17.3052	myosin, heavy chain 11, smooth muscle	Target	Non-Target
ARHGEF5	11.0646	7.51928	7.52284	6.25226	5.07746	2.68587	-28.0961	0.0225045	7.731	8.31179	7.66704	4.45035	6.4558	5.16897	-5.90536	0.0133793	-17.0007	Rho guanine nucleotide exchange factor (GEF) 5	Non-target	Non-Target
NEDD9	9.21268	9.35814	10.4772	6.41171	6.01952	5.45604	-13.5164	0.00328914	10.6213	10.2156	10.8369	6.29698	7.71996	5.46696	-20.0339	0.00394845	-16.7752	neural precursor cell expressed, developmentally down-regulated 9	Target	Non-Target
PDE1C	3.86739	4.87432	6.34056	1.14464	0.896452	0.987094	-14.7969	0.00497701	4.97118	5.16789	5.39587	0.963869	4.53506	-0.835724	-18.4305	0.046966	-16.6137	phosphodiesterase 1C, calmodulin-dependent 70kDa	Non-target	Non-Target
OXTR	9.86309	8.39713	11.0565	6.23316	5.97107	5.3264	-14.8462	0.00637027	7.68108	9.52223	9.40259	3.50379	6.29786	4.70688	-18.0922	0.0103303	-16.4692	oxytocin receptor	Non-target	Non-Target
GALNT3	6.84018	6.52739	8.64948	2.7826	5.0464	1.88003	-16.6516	0.0106514	7.10244	7.99431	7.17523	1.92092	6.15881	3.21142	-15.6037	0.0260829	-16.1276	UDP-N-acetyl-alpha-D-galactosamine:polypeptide N-acetylgalactosaminyltransferase 3 (GalNAc-T3)	Non-target	Non-Target
ESRP2	5.83202	6.3817	6.06911	3.00734	5.15074	0.749901	-8.34992	0.0319929	5.5057	6.03458	5.17663	0.474378	4.1096	0.931192	-23.8267	0.0194158	-16.0883	epithelial splicing regulatory protein 2	Non-target	Non-Target
DST	12.0075	11.3149	13.2936	8.93519	7.51016	9.08119	-13.9751	0.00689193	12.5939	12.9473	12.3662	8.20903	10.6163	8.44793	-17.7031	0.00842878	-15.8391	dystonin	Non-target	Non-Target
CARD10	6.36848	5.37883	6.44674	2.0182	1.5273	1.0662	-21.5339	0.00116009	5.92727	6.6106	6.1326	3.99991	2.8279	-0.393249	-9.8813	0.0203993	-15.7076	caspase recruitment domain family, member 10	Target	Non-Target
EPPK1	7.60316	6.30677	6.4944	4.98364	4.73768	1.25146	-6.14546	0.0309402	6.29304	6.40258	6.50254	0.708926	3.8758	1.7496	-25.1585	0.00719203	-15.652	epiplakin 1	Target	Non-Target
EPHB1	3.52704	5.35512	6.59095	1.64856	1.93313	0.157244	-13.0553	0.010139	5.03426	5.25081	2.6097	0.568937	1.06516	-0.835724	-18.1973	0.0107523	-15.6263	EPH receptor B1	Non-target	Non-Target
TFAP2B	6.53069	6.77892	5.99502	2.25907	2.49338	1.24978	-19.5019	0.00132608	4.76673	5.15261	5.82538	-0.755336	3.87696	1.62264	-11.5512	0.0307446	-15.5265	transcription factor AP-2 beta (activating enhancer binding protein 2 beta)	Target	Non-Target
NAV2	10.0774	9.6869	9.60432	6.24275	5.2378	2.39625	-21.8431	0.00565819	7.37609	7.77071	9.10779	4.20481	5.20978	5.30073	-9.00848	0.0070588	-15.4258	neuron navigator 2	Target	Target
SLC38A1	8.55809	8.50587	9.8089	3.43053	5.6707	4.13017	-21.5247	0.00394661	6.03937	8.49549	8.25874	2.84987	5.93973	4.23589	-9.12295	0.0302501	-15.3238	solute carrier family 38, member 1	Target	Non-Target
NETO2	9.42225	9.42332	9.05471	5.55301	3.22891	4.78405	-24.9022	0.0025785	8.4969	9.79895	8.90261	4.18859	7.7945	6.42344	-5.57579	0.0358486	-15.239	neuropilin (NRP) and tolloid (TLL)-like 2	Target	Non-Target
TP63	6.49261	7.00683	9.15039	2.67957	2.78276	1.999	-22.5273	0.00321729	6.61039	6.74178	6.6966	3.77005	3.71516	1.82129	-7.89774	0.0050436	-15.2125	tumor protein p63	Non-target	Non-Target
ODZ2	6.7923	7.04301	8.95027	5.49825	2.71394	5.37854	-10.9436	0.0259866	6.41588	7.62883	6.45234	2.24183	3.32509	3.06563	-18.0515	0.0024013	-14.4976	odz, odd Oz/ten-m homolog 2 (Drosophila)	Non-target	Non-Target
PROM1	7.38678	6.62031	6.69083	4.12903	4.21933	2.92121	-8.98457	0.00553029	7.94631	8.4422	8.71332	4.12146	6.13363	-0.236308	-19.9835	0.027907	-14.484	prominin 1	Non-target	Non-Target
CMTM7	7.79244	8.03873	8.75392	4.22251	3.79361	3.95221	-16.989	0.000846088	5.26366	7.27263	6.73953	1.77878	3.17478	3.42117	-11.833	0.00796491	-14.411	CKLF-like MARVEL transmembrane domain containing 7	Target	Target
COL17A1	8.27533	8.24775	9.66715	5.30624	5.29675	1.92162	-20.5477	0.00874003	6.45966	7.06985	7.15187	2.41837	5.05876	4.02878	-8.23102	0.0137476	-14.3893	collagen, type XVII, alpha 1	Target	Non-Target
FAM46B	7.33892	5.67987	7.55089	1.33937	1.00838	4.50409	-25.4836	0.00926672	7.37352	6.26603	6.20227	4.53506	4.8528	4.79062	-3.176	0.0125324	-14.3298	family with sequence similarity 46, member B	Target	Target
ZNF165	5.11502	7.92989	6.7923	1.33937	4.67171	1.3291	-13.7935	0.0147349	5.25184	6.39823	6.70496	2.67843	3.79666	-1.45797	-13.1757	0.0282802	-13.4846	zinc finger protein 165	Non-target	Non-Target
UGT8	5.35716	4.76897	6.57054	2.0182	1.5273	1.83363	-11.4998	0.00384961	4.82484	6.78398	5.54287	-0.940792	1.80966	2.92066	-14.5537	0.014337	-13.0268	UDP glycosyltransferase 8	Target	Non-Target
RPS6KA1	6.88807	8.30954	8.09289	2.94678	6.58561	3.16615	-15.3619	0.0205134	6.64839	6.69019	5.93793	2.59699	3.09627	3.54081	-10.1327	0.00206996	-12.7473	ribosomal protein S6 kinase, 90kDa, polypeptide 1	Non-target	Non-Target
PPAP2C	6.08142	7.13353	5.7985	4.01081	3.46307	-0.871257	-8.71023	0.0212614	7.05789	6.56628	5.36082	3.05286	2.54043	0.399708	-16.2893	0.00744315	-12.4998	phosphatidic acid phosphatase type 2C	Target	Non-Target
ZNF81	5.08772	4.67186	6.48423	2.12213	1.62525	0.995222	-12.7873	0.00469606	6.33662	6.64516	5.40436	1.78332	4.5461	2.74648	-12.0431	0.0171885	-12.4152	zinc finger protein 81	Non-target	Non-Target
IL1RAP	7.68956	7.11104	8.78255	2.45587	4.86719	4.80347	-15.0883	0.0087235	6.95274	8.90724	8.5957	3.83803	6.14052	4.95594	-8.66208	0.0163731	-11.8752	interleukin 1 receptor accessory protein	Non-target	Non-Target
DPF1	7.174	4.36377	6.77892	1.33937	4.03768	3.07476	-8.79275	0.0222975	5.14963	6.49775	6.15079	0.958492	3.78819	2.25312	-14.9045	0.0116124	-11.8486	D4, zinc and double PHD fingers family 1	Target	Non-Target
SLC2A12	5.17943	5.64899	7.4551	2.36529	1.97342	1.26913	-15.0355	0.00474492	4.20716	6.35983	5.97941	1.03957	4.09155	2.8652	-8.65907	0.0380556	-11.8473	solute carrier family 2 (facilitated glucose transporter), member 12	Target	Non-Target
C8orf84	5.74661	5.58128	7.31644	1.9175	1.44253	4.88621	-14.2127	0.0199472	5.39763	3.96546	4.56945	1.21024	1.33534	1.66876	-9.40945	0.00303118	-11.8111	chromosome 8 open reading frame 84	Non-target	Non-Target
TES	10.2913	10.5888	12.1088	6.90643	6.68372	7.73008	-12.8381	0.00462707	8.97842	9.66171	9.38416	4.49813	6.98136	5.99179	-10.5004	0.00781843	-11.6692	testis derived transcript (3 LIM domains)	Target	Target
ZBTB7C	5.95792	6.71503	6.5405	1.64856	4.11094	1.62678	-20.1281	0.00691564	5.93374	6.7066	6.51389	4.8884	5.40227	3.88998	-3.08548	0.0309713	-11.6068	zinc finger and BTB domain containing 7C	Target	Non-Target
MDFI	6.32527	5.81609	2.97464	4.02687	0.507027	-0.425907	-10.5601	0.0374574	4.40942	4.44706	5.06196	0.459097	3.52697	0.801072	-12.5185	0.0239136	-11.5393	MyoD family inhibitor	Target	Non-Target
SEMA3C	8.83887	9.48969	11.2772	5.61417	5.49328	6.6051	-14.6774	0.00617985	9.5123	9.69787	9.59987	5.05733	7.15674	6.57305	-8.15014	0.00599574	-11.4138	sema domain, immunoglobulin domain (Ig), short basic domain, secreted, (semaphorin) 3C	Target	Target
DUSP4	10.4549	9.28893	8.8475	7.12924	6.54767	5.76043	-8.49767	0.00847489	10.0825	10.4449	10.8252	6.18109	9.10468	6.65763	-13.8069	0.0184288	-11.1523	dual specificity phosphatase 4	Target	Target
COL4A5	5.03636	4.96617	7.61646	3.64053	2.54661	1.62061	-10.1651	0.0174711	5.02618	4.50377	4.52419	0.935	3.56729	0.67315	-12.0352	0.0227515	-11.1002	collagen, type IV, alpha 5	Non-target	Non-Target
EMB	4.58926	3.06612	2.32065	0.451736	0.235413	-0.837493	-8.92682	0.00905835	2.69712	3.43184	5.73218	0.706626	-0.95214	1.46255	-12.5469	0.0222192	-10.7369	embigin	Target	Non-Target
GATA3	7.71055	6.94311	8.18447	2.12213	6.24402	4.42067	-9.78036	0.023675	8.68841	7.52055	7.78465	3.98813	5.79483	4.25697	-11.5329	0.00696184	-10.6566	GATA binding protein 3	Target	Non-Target
ACOX3	5.04767	5.25902	5.16057	1.33937	1.00838	4.08281	-14.135	0.0197762	6.30102	5.27888	4.59321	3.6603	2.45026	-1.92395	-7.10395	0.0469221	-10.6195	acyl-CoA oxidase 3, pristanoyl	Target	Non-Target
CEACAM1	6.59741	6.25189	8.57428	4.07581	2.72058	2.60302	-14.6907	0.0066505	5.95494	7.4136	7.10429	3.29522	4.96258	3.38115	-6.3191	0.0114024	-10.5049	carcinoembryonic antigen-related cell adhesion molecule 1 (biliary glycoprotein)	Non-target	Non-Target
CHMP4C	5.40241	6.25943	6.72099	2.68489	1.63876	1.91734	-16.4054	0.00254186	4.89032	5.49774	5.79252	2.84296	2.94488	3.61199	-4.53321	0.00611642	-10.4693	chromatin modifying protein 4C	Non-target	Target
LIMK2	5.97822	5.86028	6.85602	3.9677	4.84703	3.12774	-4.02927	0.0196763	6.29355	5.9139	6.43865	3.76367	1.84287	1.9134	-16.8075	0.00464321	-10.4184	LIM domain kinase 2	Target	Non-Target
NFASC	8.20137	7.13537	7.33413	5.56257	4.45362	2.4895	-7.36409	0.0127531	7.35354	8.12387	7.86339	4.11193	6.4661	0.817641	-13.4679	0.0394012	-10.416	neurofascin	Target	Non-Target
DSG2	8.03637	8.51335	8.8529	6.33583	5.65144	3.39678	-7.26975	0.0124707	7.15575	7.1663	6.92958	2.76305	4.89275	3.41559	-13.3628	0.00583531	-10.3163	desmoglein 2	Target	Non-Target
C6orf132	7.97915	5.72348	6.12142	3.16989	4.77748	1.15943	-9.20021	0.0196231	4.36763	5.36015	6.64391	-1.00308	2.5756	3.16006	-11.1878	0.0303289	-10.194	chromosome 6 open reading frame 132	Target	Non-Target
CADM1	8.12236	6.92161	8.19082	6.95258	4.85945	2.13228	-9.59915	0.0441629	7.53903	8.32607	8.38478	4.56072	4.95632	4.59919	-10.7664	0.00138637	-10.1828	cell adhesion molecule 1	Target	Non-Target
AIF1L	7.5725	5.89964	7.50532	4.1615	1.14464	3.58341	-15.1569	0.00978264	7.28154	7.30137	5.86026	4.72196	5.7029	3.58582	-4.83811	0.0377968	-9.99753	allograft inflammatory factor 1-like	Non-target	Non-Target
EFNA1	6.50378	7.9982	7.73753	5.01738	4.15173	4.76403	-7.85435	0.00879895	8.17222	6.9184	7.17424	4.57341	4.4103	1.78485	-12.1158	0.0114743	-9.98507	ephrin-A1	Target	Non-Target
C11orf51	5.38542	4.30603	4.8366	0.451736	0.235413	4.71552	-16.8026	0.0493659	6.59442	5.84919	6.16987	4.62487	4.9898	4.18907	-3.04115	0.0139875	-9.92189	chromosome 11 open reading frame 51	Non-target	Non-Target
TSPAN2	3.76395	5.21294	4.92238	1.792	1.34753	0.584284	-10.7103	0.00547568	4.74867	4.01657	2.77565	-0.808228	1.57574	1.12331	-9.01878	0.0171439	-9.86457	tetraspanin 2	Non-target	Non-Target
ARHGEF35	7.86598	6.3681	8.97275	5.09075	4.95258	2.95893	-10.6234	0.0146055	8.77524	7.70377	7.07184	4.30396	5.17013	4.52757	-9.03918	0.0054133	-9.83129	Rho guanine nucleotide exchange factor (GEF) 35	Non-target	Non-Target
DKK3	10.2185	9.21572	11.607	6.52862	5.23908	7.60013	-15.743	0.00888374	10.9315	10.8557	10.6255	8.91043	9.02886	6.41544	-3.85106	0.024293	-9.79704	dickkopf homolog 3 (Xenopus laevis)	Target	Target
HEPHL1	4.07532	6.285	6.3221	1.5099	4.12046	0.297367	-13.7176	0.0228393	3.69302	3.71624	3.60801	1.15218	2.08377	0.0345811	-5.81929	0.0116354	-9.76843	hephaestin-like 1	Non-target	Non-Target
LLGL2	3.8541	5.01283	1.47104	1.14464	0.896452	0.286318	-7.76859	0.0360843	3.51548	4.0857	4.37041	-0.943906	1.92584	0.531484	-11.7469	0.0112538	-9.75776	lethal giant larvae homolog 2 (Drosophila)	Target	Non-Target
ZDHHC23	5.7814	4.9572	5.45254	1.14464	0.896452	3.00625	-16.6881	0.00599087	4.4472	3.62471	4.23067	2.36703	3.22795	2.53268	-2.39112	0.0273225	-9.53961	zinc finger, DHHC-type containing 23	Non-target	Non-Target
NGFR	9.39619	7.37005	7.17526	6.37366	4.99829	5.41982	-4.52202	0.0300916	9.31732	9.66321	8.94762	5.37735	8.77906	5.09598	-14.4364	0.0452264	-9.47921	nerve growth factor receptor	Target	Non-Target
STK17A	9.40103	10.227	11.3998	5.17659	8.50759	7.47594	-7.42412	0.0207922	8.80154	9.93582	10.0331	4.06886	7.84735	6.41084	-11.5113	0.0240084	-9.46771	serine/threonine kinase 17a	Non-target	Non-Target
PERP	10.9533	10.1483	10.8174	7.37005	7.91643	8.08151	-7.3195	0.00467162	12.1414	11.7535	11.8816	8.35721	10.6081	8.14275	-11.5069	0.0162141	-9.4132	PERP, TP53 apoptosis effector	Target	Non-Target
ACTA2	8.87537	7.40118	9.19539	6.02004	3.2491	5.75511	-9.03393	0.0141104	7.21745	8.50328	6.09357	2.8308	5.22537	3.32789	-9.69952	0.0164631	-9.36673	actin, alpha 2, smooth muscle, aorta	Target	Non-Target
CNN1	13.6747	11.2314	10.7286	9.0325	8.50017	8.23861	-6.64	0.0136664	12.5695	13.7258	12.4089	8.98942	12.209	8.26097	-11.9593	0.0439805	-9.29963	calponin 1, basic, smooth muscle	Target	Target
SERPINB8	6.54594	5.65983	7.18218	5.38069	1.5273	3.22189	-10.0148	0.0286703	5.49032	6.6111	7.59287	2.41251	2.7846	4.83605	-8.44333	0.0188473	-9.22905	serpin peptidase inhibitor, clade B (ovalbumin), member 8	Non-target	Target
LNX2	7.20718	5.19977	6.42753	2.12213	1.62525	4.57965	-11.9135	0.0150532	6.34436	6.47095	7.36761	4.60088	3.77068	3.91892	-5.95324	0.0049857	-8.93336	ligand of numb-protein X 2	Target	Non-Target
PKP2	7.47484	7.65699	6.6587	4.27332	5.0086	1.11884	-9.19924	0.0153068	4.67559	5.60482	6.6588	0.326952	3.0585	3.54958	-8.62918	0.0262071	-8.91421	plakophilin 2	Target	Non-Target
FAM84B	7.41844	7.80865	8.54345	5.75738	7.02949	4.84949	-4.14469	0.038033	8.24425	8.53518	8.4485	4.47868	6.65628	4.5289	-13.6004	0.00947021	-8.87253	family with sequence similarity 84, member B	Target	Non-Target
PTPRT	6.99019	6.72832	6.02447	4.03335	3.64359	1.68154	-8.48392	0.00851153	5.56035	6.91507	6.81224	1.33984	4.30713	3.63083	-9.0719	0.0181121	-8.77791	protein tyrosine phosphatase, receptor type, T	Non-target	Non-Target
KCNH3	5.47664	6.27547	4.66385	0.451736	4.84372	1.77831	-12.981	0.0384864	5.76223	5.24385	4.95261	3.07724	2.89546	3.40804	-4.48966	0.00429862	-8.73532	potassium voltage-gated channel, subfamily H (eag-related), member 3	Non-target	Non-Target
SCNN1G	4.24546	4.45538	5.91524	3.44796	1.44253	0.570765	-8.07158	0.0199623	3.55982	2.11863	4.65688	-1.08467	2.0676	-0.835724	-9.2106	0.030414	-8.64109	sodium channel, nonvoltage-gated 1, gamma	Target	Non-Target
EHD4	7.37874	8.1301	8.88585	5.42781	4.59975	4.85576	-9.67557	0.00567256	7.01562	6.41754	6.07285	3.17374	4.95188	3.28941	-7.45963	0.0118907	-8.5676	EH-domain containing 4	Target	Non-Target
KIAA1671	5.29997	6.79126	6.40132	3.21289	4.42781	2.31588	-7.91227	0.0143655	5.72282	4.99515	4.53905	1.33652	2.89199	1.73086	-9.2057	0.00629569	-8.55899	KIAA1671	Target	Non-Target
RAB6B	6.09968	6.01005	6.95102	2.85497	2.36529	4.80486	-9.47886	0.0133394	3.82082	4.4136	4.65609	-1.55427	2.71489	1.48557	-7.61073	0.0326901	-8.54479	RAB6B, member RAS oncogene family	Target	Non-Target
PLS3	8.26186	9.8089	10.1844	6.35259	6.38269	6.27065	-10.9762	0.0076694	5.9995	7.52964	7.59562	4.92396	3.48849	4.93062	-6.08677	0.017162	-8.5315	plastin 3	Target	Non-Target
MRPS17	6.56496	7.5512	8.26278	0.451736	4.75731	5.09709	-8.9736	0.0223967	4.21588	5.83721	5.91976	1.64284	2.40385	2.90624	-8.0753	0.00937326	-8.52445	mitochondrial ribosomal protein S17	Non-target	Non-Target
IQCA1	4.55339	4.59664	5.6949	1.14464	0.896452	1.17176	-12.6139	0.00181038	4.50951	4.60473	4.82531	-1.18041	2.691	2.63262	-4.39025	0.0369416	-8.50207	IQ motif containing with AAA domain 1	Target	Non-Target
BTBD11	7.62881	6.12723	7.24818	4.88715	3.50639	3.23692	-7.41433	0.00913379	6.42133	6.96544	6.75979	3.52328	5.17419	2.4341	-9.42507	0.0151636	-8.4197	BTB (POZ) domain containing 11	Target	Non-Target
C2orf40	8.83055	9.7278	11.4703	7.84223	5.66551	8.52837	-7.68434	0.0427258	10.4582	9.5001	8.95198	5.75772	8.06201	5.82668	-9.1531	0.0166668	-8.41872	chromosome 2 open reading frame 40	Target	Non-Target
KCNK3	4.95088	4.03768	5.29625	0.928871	0.723614	1.62525	-12.7374	0.00322232	4.62796	4.87051	5.28615	2.97441	1.06516	3.35841	-3.80459	0.0220393	-8.27099	potassium channel, subfamily K, member 3	Target	Non-Target
FAM113B	5.51771	5.9428	4.80615	1.14464	4.39977	1.64839	-12.6539	0.0233653	6.62542	6.50457	6.77213	4.68481	5.94123	4.39058	-3.83868	0.0300045	-8.24629	family with sequence similarity 113, member B	Non-target	Non-Target
CRIM1	9.07914	8.92185	10.8106	5.48507	6.38908	7.19143	-10.8287	0.0102827	5.95931	7.80501	6.74988	3.60314	5.13161	4.25261	-5.64617	0.018057	-8.23743	cysteine rich transmembrane BMP regulator 1 (chordin-like)	Target	Non-Target
CHD7	6.31384	7.62653	7.04301	4.0641	5.94599	2.14576	-7.88392	0.0313232	7.21813	6.75038	6.2864	3.20117	4.111	3.89356	-8.48684	0.00293631	-8.18538	chromodomain helicase DNA binding protein 7	Target	Non-Target
IFFO2	10.5406	11.4818	10.3145	8.75486	8.5952	6.09457	-6.62042	0.0188794	11.1323	10.2115	10.4637	6.35418	7.84842	7.4957	-9.73953	0.00393938	-8.17997	intermediate filament family orphan 2	Non-target	Target
COBLL1	8.05468	5.95393	7.72172	4.00768	2.49338	4.96052	-11.0085	0.0127122	7.51037	7.53326	7.57272	3.27161	5.82668	5.136	-5.26802	0.0162294	-8.13827	COBL-like 1	Target	Non-Target
TPD52L1	6.19163	6.57158	7.68296	4.52301	5.95034	4.27926	-3.76429	0.0452544	7.23483	6.84123	5.59306	3.19807	4.99615	0.801072	-12.494	0.0299445	-8.12912	tumor protein D52-like 1	Target	Non-Target
RNF144B	6.47646	5.05806	8.67898	2.67957	3.91031	2.92794	-11.7006	0.0151818	4.5778	6.11424	5.30012	3.08715	3.93467	2.66138	-4.53018	0.0206595	-8.11541	ring finger protein 144B	Target	Non-Target
RRS1	6.4659	6.26611	5.85911	0.451736	2.94787	3.25129	-9.97446	0.00739994	5.61558	7.0643	7.25	2.98714	3.99426	5.6846	-6.18356	0.04189	-8.07901	RRS1 ribosome biogenesis regulator homolog (S. cerevisiae)	Non-target	Non-Target
DUSP7	11.3703	10.2119	8.74067	7.78985	7.97979	5.40241	-10.1139	0.0258637	9.95964	10.1546	10.3417	6.53015	8.69122	7.57038	-5.99675	0.0138773	-8.05531	dual specificity phosphatase 7	Target	Target
TAGLN	13.0798	13.7042	12.6206	11.1417	9.73475	11.4098	-4.90556	0.0173274	14.1084	14.3668	13.4115	10.6395	12.7937	9.49829	-11.0718	0.0260299	-7.9887	transgelin	Non-target	Target
TMEM40	7.96263	7.27871	6.79489	4.52683	6.21094	3.97578	-6.73597	0.0233976	6.92898	7.95568	7.82537	3.68879	6.5619	4.63436	-9.13255	0.0300694	-7.93426	transmembrane protein 40	Target	Non-Target
TPM1	10.9518	10.318	12.4091	7.74511	7.97718	9.37431	-7.86028	0.0156769	10.8168	11.5431	10.5787	7.84038	9.2364	7.315	-7.87015	0.0102508	-7.86521	tropomyosin 1 (alpha)	Target	Target
ZBTB9	5.09145	6.46028	4.75935	2.70377	1.14464	2.65086	-12.25	0.00888877	4.43551	5.14994	5.57285	2.88051	3.82942	3.61787	-2.93834	0.0257453	-7.59419	zinc finger and BTB domain containing 9	Non-target	Non-Target
SDK2	6.38778	4.84949	4.84834	2.45587	2.25982	1.88053	-7.82346	0.00625745	5.79483	6.38727	5.88339	3.012	5.3479	1.68557	-7.31769	0.0443858	-7.57057	sidekick homolog 2 (chicken)	Target	Non-Target
SNCA	6.84408	6.70599	8.49338	5.57156	4.59887	3.06219	-7.57799	0.0193192	5.39036	8.15736	6.70146	2.51444	4.87377	4.41411	-7.34071	0.0369758	-7.45935	synuclein, alpha (non A4 component of amyloid precursor)	Non-target	Non-Target
FAM126A	10.1839	8.87214	10.5829	7.31306	5.48936	6.81484	-10.3324	0.00878099	8.66262	10.0905	9.58156	6.03145	7.89519	7.75017	-4.57989	0.029466	-7.45615	family with sequence similarity 126, member A	Non-target	Non-Target
FAM60A	8.59147	9.61868	10.5148	6.99898	7.51568	5.56851	-7.99511	0.0154477	7.53087	7.90733	7.36321	3.93163	5.65075	4.76543	-6.79956	0.00668213	-7.39733	family with sequence similarity 60, member A	Target	Non-Target
TINAGL1	8.14612	8.80859	7.27173	5.95792	2.57414	5.17005	-7.86837	0.0158472	8.89803	8.16425	7.61342	5.41106	6.91324	3.33134	-6.74208	0.0321453	-7.30522	tubulointerstitial nephritis antigen-like 1	Target	Target
LRRC8C	6.91576	8.46193	8.1954	5.34968	5.1789	5.70773	-6.74678	0.01186	6.5552	6.88768	7.26866	3.93127	3.5283	5.51254	-7.76193	0.0137929	-7.25435	leucine rich repeat containing 8 family, member C	Non-target	Non-Target
C16orf57	6.1951	5.59066	5.72312	1.9175	2.14722	4.72519	-11.9248	0.0196116	5.19405	5.68484	5.3032	3.91065	4.12012	4.01997	-2.43412	0.00791609	-7.17948	chromosome 16 open reading frame 57	Non-target	Non-Target
CDC42EP3	7.96634	9.30953	10.1354	6.03426	6.8575	6.32451	-7.91732	0.0133179	9.5478	8.72727	8.02847	5.44263	6.90023	5.63283	-6.26612	0.0107753	-7.09172	CDC42 effector protein (Rho GTPase binding) 3	Target	Non-Target
ACTN1	11.083	10.7524	11.8495	8.32743	7.87036	7.9267	-8.91556	0.00352914	10.2156	10.226	10.7073	7.54343	9.0373	7.84535	-5.20778	0.0115859	-7.06167	actinin, alpha 1	Target	Non-Target
SLMAP	9.07148	8.1846	10.8212	6.43965	7.13484	5.50691	-6.39828	0.0171377	6.98136	8.41534	8.48587	5.53749	4.68969	5.38378	-7.7188	0.00828718	-7.05854	sarcolemma associated protein	Target	Non-Target
ARHGAP29	6.93994	8.86494	8.93381	3.51877	6.57771	5.66446	-9.19261	0.0272347	8.47235	7.32459	6.98064	4.49283	6.29536	5.4037	-4.52209	0.0265301	-6.85735	Rho GTPase activating protein 29	Target	Target
KLHL2	7.64216	8.09471	9.54311	6.41306	4.57805	5.38361	-8.36351	0.0132194	6.28354	7.11546	7.66887	4.25261	4.36763	5.3183	-5.10029	0.0115377	-6.7319	kelch-like 2, Mayven (Drosophila)	Target	Non-Target
MAP7	7.69924	6.59223	8.02889	2.36529	5.38542	4.49821	-9.19614	0.014428	6.25079	6.6616	6.40298	3.21443	4.99446	4.3454	-4.16289	0.0139457	-6.67952	microtubule-associated protein 7	Target	Non-Target
BOP1	6.93311	6.59847	6.71837	6.02205	4.92142	3.86413	-3.47486	0.0450539	3.03516	4.08142	3.97263	-1.41667	0.685847	2.12687	-9.75931	0.0245686	-6.61708	block of proliferation 1	Target	Non-Target
RCSD1	2.64722	5.59297	6.25189	0.0957773	1.66075	2.94328	-9.90811	0.0330959	4.73512	3.72748	4.26758	1.31093	2.94818	3.02569	-3.27034	0.0388222	-6.58922	RCSD domain containing 1	Target	Non-Target
ANO1	8.46514	8.87929	9.80709	7.02512	6.17638	6.52564	-5.11113	0.0104171	10.4127	9.26942	8.88889	6.25948	7.86539	4.79528	-8.05533	0.0202096	-6.58323	anoctamin 1, calcium activated chloride channel	Target	Non-Target
PTPRE	6.34382	8.26011	8.27445	2.49403	5.48507	4.9926	-9.62981	0.0198832	5.75119	5.80391	6.00211	4.01412	3.46923	4.94254	-3.45764	0.0212455	-6.54372	protein tyrosine phosphatase, receptor type, E	Target	Non-Target
VRTN	4.86719	3.08771	3.62949	1.14464	1.92327	0.837091	-5.59776	0.0140903	4.20773	3.93073	3.32022	-0.245173	1.06516	2.65983	-7.28824	0.026491	-6.443	vertebrae development homolog (pig)	Non-target	Non-Target
DLL1	7.3315	8.31112	8.6001	3.97358	5.64274	5.36781	-7.76698	0.00868255	6.33736	5.95757	6.73281	3.21019	4.4801	3.98618	-5.10241	0.0069172	-6.43469	delta-like 1 (Drosophila)	Target	Non-Target
VASP	9.58845	7.74252	6.75597	6.15948	4.36958	4.24907	-10.3599	0.0203661	7.74634	8.11903	7.70245	5.70664	6.89648	6.43222	-2.48652	0.0225931	-6.42322	vasodilator-stimulated phosphoprotein	Target	Target
SHROOM3	6.66085	6.38119	8.04744	3.12573	3.44894	3.90763	-9.54972	0.00488647	6.3731	5.40449	5.86183	4.51374	4.71437	3.43184	-3.15737	0.0290433	-6.35355	shroom family member 3	Non-target	Non-Target
FHL2	9.41241	10.0583	10.227	7.09495	7.1485	8.17536	-4.98456	0.00987533	10.5812	11.1464	10.0377	7.10289	9.70618	7.30966	-7.6468	0.0314973	-6.31568	four and a half LIM domains 2	Target	Target
PIP5K1B	5.25954	5.14749	6.29912	3.80285	0.723614	3.20914	-5.64225	0.0217242	4.06362	3.54482	3.14681	0.343657	2.76429	0.363104	-6.97966	0.0319737	-6.31095	phosphatidylinositol-4-phosphate 5-kinase, type I, beta	Target	Non-Target
ANKRD29	4.50606	6.44831	3.46379	1.5099	1.99843	1.87966	-6.17482	0.0162215	5.31965	3.07985	5.86476	2.24384	3.20754	2.01061	-6.30818	0.0494102	-6.2415	ankyrin repeat domain 29	Non-target	Non-Target
HRAS	8.4038	7.78023	6.29704	0.928871	5.16275	5.00088	-9.45479	0.0250826	8.33481	7.41767	7.45663	6.04847	6.77722	5.79842	-2.94362	0.0275352	-6.1992	v-Ha-ras Harvey rat sarcoma viral oncogene homolog	Target	Non-Target
ROM1	3.29706	5.03882	3.05614	0.0957773	3.07786	0.285649	-7.78321	0.042812	4.29187	5.06422	4.82647	3.94871	2.26413	2.10727	-4.54602	0.031205	-6.16462	retinal outer segment membrane protein 1	Target	Non-Target
NEXN	8.69979	7.26429	9.64091	7.07716	5.32475	6.57054	-4.37491	0.0423859	6.73591	8.56186	7.93458	4.23759	6.98002	3.74503	-7.9496	0.0458046	-6.16225	nexilin (F actin binding protein)	Non-target	Non-Target
GTF2F2	7.43659	8.04552	8.71969	4.8117	3.71736	6.44996	-9.40751	0.0148017	5.81289	6.78554	7.16967	5.09428	5.28327	5.44026	-2.8329	0.0428101	-6.1202	general transcription factor IIF, polypeptide 2, 30kDa	Target	Non-Target
D4S234E	6.58539	4.2506	6.62984	3.63583	2.60079	1.51813	-7.96685	0.0162266	4.8045	5.57302	5.09053	2.62355	3.54422	3.44596	-4.08067	0.010105	-6.02376	No description	Non-target	Non-Target
PHF16	4.90408	4.5288	5.84494	4.13703	2.58618	2.77705	-3.84401	0.0366527	5.66653	5.8028	6.29355	0.36329	4.84476	2.81174	-7.95059	0.0394646	-5.8973	PHD finger protein 16	Non-target	Non-Target
NEFM	8.76246	7.55604	7.99326	5.94047	6.48198	4.2355	-4.85842	0.0208497	6.70146	8.48488	8.90724	3.3689	6.32153	5.72932	-6.75312	0.0381309	-5.80577	neurofilament, medium polypeptide	Non-target	Non-Target
PTPN14	7.69793	8.34414	9.20952	5.41877	7.09063	6.00672	-4.85393	0.0240314	5.84029	6.98434	7.16669	3.95725	4.25326	4.30241	-6.63954	0.00645752	-5.74673	protein tyrosine phosphatase, non-receptor type 14	Target	Non-Target
CD9	8.15159	9.52186	8.87714	6.06941	7.41311	4.92966	-7.00182	0.019552	9.07094	8.51656	6.90896	5.52335	6.98064	5.79022	-4.25838	0.0440761	-5.6301	CD9 molecule	Target	Target
FAM199X	8.70143	8.57728	9.30678	6.21196	6.3046	6.01185	-5.91931	0.00404002	6.79861	7.40269	7.54343	4.83946	5.97538	4.39081	-5.30664	0.0149097	-5.61298	family with sequence similarity 199, X-linked	Non-target	Non-Target
FBXO32	8.40941	9.20389	10.4731	5.91227	7.64429	7.46439	-5.64563	0.0310308	8.66541	7.91905	9.46615	5.44576	6.63484	6.56336	-5.55311	0.0130103	-5.59937	F-box protein 32	Target	Non-Target
CCNC	5.88835	6.4849	7.58241	3.74122	4.84882	4.90476	-4.42945	0.0252479	4.74838	5.14065	5.33591	2.38482	1.33534	3.68949	-6.75439	0.0165908	-5.59192	cyclin C	Non-target	Non-Target
PTPRF	7.87675	6.33157	6.22308	4.72755	4.10462	4.15679	-4.51519	0.0135464	6.97198	6.51134	6.54884	4.6284	3.85374	0.26423	-6.47599	0.0273957	-5.49559	protein tyrosine phosphatase, receptor type, F	Target	Non-Target
KIAA1522	8.66256	9.12039	8.83887	6.40582	7.23002	6.3051	-5.12469	0.00894841	8.41801	8.73555	8.17981	5.86902	6.81769	3.93992	-5.85223	0.0194932	-5.48846	KIAA1522	Target	Non-Target
GRIA4	5.83473	4.84287	6.64449	4.3683	3.06271	1.53587	-6.83064	0.0252831	6.35589	6.35871	5.21428	3.64816	4.31342	3.8984	-4.12757	0.0120923	-5.47911	glutamate receptor, ionotrophic, AMPA 4	Target	Non-Target
MSI2	6.91435	6.72099	6.51706	5.11502	1.44253	3.88504	-7.14014	0.019585	6.14177	6.10577	6.25391	4.3136	2.87056	4.8729	-3.55087	0.0207007	-5.34551	musashi homolog 2 (Drosophila)	Target	Target
KRT8	7.69812	7.89378	7.74849	6.87755	5.96993	4.7041	-3.43084	0.0371463	7.59287	8.31875	7.16002	4.55757	5.51374	4.77208	-6.9886	0.0051859	-5.20972	keratin 8	Target	Non-Target
NTRK2	9.27903	8.3784	9.42112	7.83509	6.49712	5.73824	-6.234	0.0232281	8.15106	8.99872	8.09936	5.10531	6.22387	6.93733	-4.17389	0.016837	-5.20395	neurotrophic tyrosine kinase, receptor, type 2	Target	Non-Target
GOLGA7B	5.07232	3.31224	2.21582	1.14464	0.896452	0.452528	-5.33613	0.0214978	5.17277	4.19812	4.45439	1.17864	3.65118	2.14802	-4.94635	0.0312852	-5.14124	golgin A7 family, member B	Target	Non-Target
USP31	9.41697	9.07323	9.42984	7.42816	7.7077	6.54903	-3.96909	0.0126353	9.89387	8.98252	9.59705	6.24097	7.5934	6.95652	-6.23562	0.00743408	-5.10236	ubiquitin specific peptidase 31	Target	Target
MSI1	7.56271	6.99089	5.59066	5.10918	4.25985	2.91865	-6.37313	0.0244273	5.91486	6.76422	6.91583	3.1902	5.01781	4.93244	-3.72702	0.0267393	-5.05007	musashi homolog 1 (Drosophila)	Non-target	Non-Target
CFI	5.12582	5.24657	6.41803	1.5099	4.35917	3.56707	-4.16659	0.0364026	5.10462	4.46655	5.8897	2.54695	3.88801	1.13933	-5.88756	0.0285864	-5.02708	complement factor I	Non-target	Non-Target
NDFIP2	7.46002	6.72967	8.35084	4.67483	1.87985	5.46536	-7.38951	0.0181127	6.6268	7.47309	6.33736	4.93244	5.45248	5.35125	-2.64804	0.020626	-5.01878	Nedd4 family interacting protein 2	Non-target	Non-Target
LEF1	7.17868	6.14447	6.39259	5.27805	4.80332	1.91184	-3.73376	0.0422753	5.23693	6.3567	6.79122	2.61156	4.15235	3.27766	-6.22842	0.0111408	-4.98109	lymphoid enhancer-binding factor 1	Non-target	Target
PLXNB1	7.82811	7.98079	6.95601	6.0794	3.66148	5.27964	-5.8501	0.0208928	7.25833	6.40003	6.87998	4.70236	5.80797	4.38485	-4.04232	0.0207816	-4.94621	plexin B1	Target	Target
MTF2	6.98349	7.30816	7.77268	3.98984	4.63037	6.57813	-6.39873	0.033772	7.32852	7.14599	7.5482	6.48078	5.36748	5.39411	-3.43071	0.0204084	-4.91472	metal response element binding transcription factor 2	Target	Target
HSPA4L	4.66457	4.95422	6.00703	3.60495	2.94623	1.15436	-5.28564	0.0222279	4.55757	6.18252	5.69852	2.73777	3.99924	2.37847	-4.54186	0.0193802	-4.91375	heat shock 70kDa protein 4-like	Non-target	Non-Target
C9orf3	9.07406	9.02954	9.50615	7.53349	7.08416	6.69523	-3.9721	0.0094442	9.73921	9.80335	9.42545	7.03333	8.92315	6.88283	-5.82646	0.0306986	-4.89928	chromosome 9 open reading frame 3	Target	Target
RNF152	6.81708	6.34555	6.9579	1.5099	4.9128	4.55449	-4.79852	0.0242764	8.12207	7.27358	7.94631	3.81995	6.35375	5.65959	-4.87947	0.0253115	-4.839	ring finger protein 152	Target	Non-Target
SCD	6.56539	6.53419	5.62317	3.59858	4.1128	3.75808	-5.47395	0.0077355	6.20487	7.15362	6.87011	4.13597	4.81032	4.85751	-4.19566	0.00760707	-4.83481	stearoyl-CoA desaturase (delta-9-desaturase)	Target	Target
TPM4	11.8346	13.0743	13.4838	10.4042	10.5725	10.4961	-5.97192	0.0139265	9.62947	11.4968	10.429	7.74634	8.72998	9.06551	-3.68873	0.0329803	-4.83032	tropomyosin 4	Target	Non-Target
EZR	9.53881	9.71488	9.85342	7.64881	7.72485	6.8796	-4.37284	0.007433	9.70245	9.14784	9.3513	6.95652	7.94465	6.38466	-5.25897	0.0105061	-4.81591	ezrin	Non-target	Target
GRIP2	5.02625	6.6259	6.83518	1.9175	4.16671	3.7199	-7.49538	0.018684	3.50335	3.40546	3.97397	2.61408	2.88051	1.69006	-2.13386	0.048811	-4.81462	glutamate receptor interacting protein 2	Target	Target
BCAR3	6.55956	9.04962	8.82545	4.20165	6.27652	6.21884	-6.09072	0.0383513	5.17557	6.06865	7.02881	3.40698	4.37689	4.46044	-3.40721	0.0287587	-4.74897	breast cancer anti-estrogen resistance 3	Target	Non-Target
JUB	6.14239	5.98522	7.7723	5.56331	4.65113	3.86884	-4.33605	0.0496691	5.43213	5.51254	3.11907	3.14943	2.12451	2.05365	-5.14478	0.0422785	-4.74042	jub, ajuba homolog (Xenopus laevis)	Non-target	Non-Target
TMEM237	6.1768	7.31112	7.61187	3.48588	4.32756	5.53197	-6.45725	0.0185776	6.21553	6.42917	6.32296	4.75206	2.69468	5.03161	-2.97091	0.0328401	-4.71408	transmembrane protein 237	Target	Non-Target
EXOSC4	8.52421	7.73753	8.17635	4.67829	6.36295	6.20268	-4.47305	0.0157106	7.96805	8.69408	8.76502	5.67604	5.96352	7.16411	-4.89739	0.014201	-4.68522	exosome component 4	Target	Non-Target
ARHGAP25	5.64473	5.83927	6.65617	4.24872	4.65355	3.79693	-3.59951	0.0217716	7.11375	7.16204	6.5434	4.59743	5.16211	3.02916	-5.72121	0.0135655	-4.66036	Rho GTPase activating protein 25	Target	Non-Target
CAV2	8.86926	9.33661	10.3955	7.30351	7.7997	7.09088	-4.09281	0.0177319	8.506	8.56794	8.42179	6.14052	6.69745	6.03694	-5.15323	0.00273682	-4.62302	caveolin 2	Target	Non-Target
AGRN	7.01994	5.56139	6.61994	4.82053	4.91364	4.22534	-3.48076	0.0334903	5.18622	4.9838	5.03533	2.36734	3.71232	2.52628	-5.69242	0.00941581	-4.58659	agrin	Target	Target
DMD	7.97184	6.93466	8.0457	5.37574	6.22904	5.45515	-3.52264	0.0203065	7.62089	7.26201	7.99376	4.777	5.3365	5.40609	-5.59839	0.00329625	-4.56051	dystrophin	Non-target	Non-Target
ABT1	7.86047	7.47421	6.30708	0.711431	5.36645	5.18036	-5.63347	0.0381041	7.09798	6.96171	7.48926	5.70861	5.45292	5.20101	-3.38863	0.0058667	-4.51105	activator of basal transcription 1	Non-target	Non-Target
ANO9	5.48675	3.65011	4.20042	1.14464	0.896452	3.07672	-6.74427	0.0216307	5.13972	4.91708	4.4934	3.55121	3.97815	3.50208	-2.237	0.0231874	-4.49064	anoctamin 9	Target	Non-Target
ARAP2	6.40162	5.65189	6.91681	4.63715	4.14465	1.44364	-4.85564	0.0263631	5.03305	6.46171	6.16381	2.99066	4.49879	3.78651	-4.11928	0.022884	-4.48746	ArfGAP with RhoGAP domain, ankyrin repeat and PH domain 2	Target	Target
LAMA1	8.67217	7.87535	8.32515	6.4573	6.52124	6.64035	-3.49164	0.0134393	6.87783	8.71567	8.98322	4.11342	6.28239	6.6793	-5.4012	0.0483562	-4.44642	laminin, alpha 1	Target	Target
GRHL2	6.33157	4.94949	6.43649	4.48791	4.33892	1.34552	-3.97967	0.0487271	5.04992	5.34275	5.86995	2.59591	3.06674	4.28581	-4.84336	0.0190008	-4.41152	grainyhead-like 2 (Drosophila)	Target	Target
EPCAM	8.00186	7.27036	7.51365	5.91333	5.52718	2.46675	-4.25313	0.0278864	6.13451	7.83536	6.57699	4.19749	5.83349	3.96759	-4.49064	0.0359134	-4.37189	epithelial cell adhesion molecule	Non-target	Non-Target
LOC728264	9.58054	8.44116	9.04163	6.68945	7.33798	6.92545	-4.33545	0.014132	8.95558	9.71549	7.72421	6.84515	7.52964	6.47655	-4.31821	0.0405277	-4.32683	No description	Non-target	Non-Target
MRPS12	7.55802	6.05539	6.10985	0.711431	5.08	4.76313	-5.57131	0.0485374	6.97521	7.77124	7.70544	6.03855	5.44902	6.15881	-3.05766	0.0156623	-4.31448	mitochondrial ribosomal protein S12	Target	Non-Target
ZNF812	2.84518	3.88788	3.64769	-0.280144	1.55918	2.31772	-4.25311	0.0368474	3.57608	4.17017	3.56342	2.04341	1.90336	0.627789	-4.36734	0.0118816	-4.31023	zinc finger protein 812	Target	Non-Target
CORO1C	8.76057	9.65405	10.0618	7.17911	7.70347	6.7923	-5.1276	0.0132295	7.9798	9.3193	8.52671	6.1961	7.67669	6.50785	-3.44308	0.0340628	-4.28534	coronin, actin binding protein, 1C	Target	Target
IRX2	9.58583	10.6517	10.304	8.21557	7.90263	8.01628	-4.88296	0.0104121	10.4054	9.87008	8.68706	6.81009	8.76005	7.30329	-3.67303	0.044902	-4.278	iroquois homeobox 2	Target	Non-Target
SULF1	8.74753	7.6366	9.40603	5.64717	6.4239	6.434	-5.00591	0.0149303	8.26239	8.11965	9.52335	5.51867	6.50958	7.70177	-3.5347	0.0425331	-4.27031	sulfatase 1	Target	Non-Target
CDR2	9.67908	9.70852	8.52769	7.24499	6.11641	6.96848	-5.51566	0.0112844	9.2563	10.0825	10.1324	8.48657	8.47165	8.52872	-3.02294	0.0205675	-4.2693	cerebellar degeneration-related protein 2, 62kDa	Target	Non-Target
PARP1	6.79626	7.56636	7.46365	5.49196	4.9455	5.31176	-4.21169	0.0106859	6.02333	7.03103	6.31152	4.65988	4.92526	2.4341	-4.30429	0.0309079	-4.25799	poly (ADP-ribose) polymerase 1	Non-target	Non-Target
DIAPH1	9.73303	10.1844	9.9304	7.61141	8.25942	7.14497	-4.98984	0.00921283	8.30822	9.02586	9.30272	6.49877	7.97767	7.03333	-3.50509	0.0310934	-4.24747	diaphanous homolog 1 (Drosophila)	Target	Target
RUNDC3B	5.07339	3.37784	5.33197	1.9175	2.76806	1.3465	-5.91307	0.0187149	3.42286	3.90782	4.08396	2.56804	0.685847	2.74648	-2.53112	0.0485599	-4.2221	RUN domain containing 3B	Non-target	Non-Target
ACTN4	12.328	11.4703	10.8118	9.74818	9.29219	8.44343	-5.16363	0.0161382	11.1595	10.8252	11.6303	9.20099	9.92535	9.68442	-3.08265	0.014021	-4.12314	actinin, alpha 4	Target	Non-Target
TMTC1	8.50224	7.85077	9.22689	5.64274	6.15014	6.34257	-5.10569	0.00978767	7.72476	8.41465	7.74801	6.23668	6.8354	6.34351	-2.80515	0.0151908	-3.95542	transmembrane and tetratricopeptide repeat containing 1	Non-target	Non-Target
ARHGAP5	9.67399	9.51218	10.3493	7.9781	7.66707	7.57417	-4.01921	0.00931415	8.77689	9.65962	9.57997	7.36878	7.96642	6.87846	-3.72806	0.0136094	-3.87364	Rho GTPase activating protein 5	Non-target	Non-Target
DLG5	7.93038	5.60231	6.70164	5.31601	3.36098	4.625	-4.72835	0.038597	5.71332	5.32594	5.49774	4.44464	3.91712	2.86556	-2.991	0.0231574	-3.85967	discs, large homolog 5 (Drosophila)	Target	Non-Target
TNFRSF10D	9.65651	8.33376	9.08026	7.8034	6.88537	7.08047	-3.61277	0.0311436	10.0487	9.94519	10.327	7.85105	8.55686	8.04346	-4.01461	0.00469413	-3.81369	tumor necrosis factor receptor superfamily, member 10d, decoy with truncated death domain	Target	Non-Target
F11R	8.60974	8.55691	8.31953	7.62339	7.32357	6.4239	-2.35111	0.0498207	9.23437	8.55434	8.63602	5.91522	7.79118	6.25304	-5.21611	0.0220483	-3.78361	F11 receptor	Non-target	Non-Target
RAB11FIP4	6.21394	6.66192	6.75313	2.25907	4.24546	5.78798	-5.3386	0.0443583	6.05994	6.506	5.82483	5.35197	4.49695	5.14706	-2.22534	0.0426901	-3.78197	RAB11 family interacting protein 4 (class II)	Target	Non-Target
EIF2B2	6.5427	8.39861	5.93928	4.92102	4.24742	4.79074	-3.36815	0.0295204	7.71996	7.65518	7.5891	6.35741	5.62676	5.56438	-4.06914	0.00679583	-3.71864	eukaryotic translation initiation factor 2B, subunit 2 beta, 39kDa	Target	Non-Target
CAV1	10.5952	10.402	12.1644	8.64531	9.04962	9.76808	-3.37917	0.0406111	10.6714	10.7019	10.5714	8.74454	8.71808	8.50718	-3.88338	0.0013773	-3.63127	caveolin 1, caveolae protein, 22kDa	Target	Non-Target
ITGB8	7.08047	6.17273	8.03404	5.82768	4.7071	4.50016	-4.61511	0.032608	5.22745	6.08405	6.00625	4.51732	4.69017	3.97503	-2.62785	0.0262573	-3.62148	integrin, beta 8	Target	Target
TAP2	6.57631	6.94582	8.13762	5.07891	2.25982	5.77977	-5.12604	0.0356589	5.16551	5.28504	5.08709	4.08396	3.86267	4.59059	-2.11631	0.0327717	-3.62118	transporter 2, ATP-binding cassette, sub-family B (MDR/TAP)	Non-target	Non-Target
LAMP2	10.4264	9.51759	11.4974	8.29605	8.09866	9.04452	-4.37816	0.0338561	9.6469	10.6714	9.53824	8.1419	8.62468	8.0338	-2.83824	0.0191228	-3.6082	lysosomal-associated membrane protein 2	Non-target	Non-Target
PLP2	9.11318	8.56163	8.0757	5.74276	6.29657	7.41767	-4.80677	0.0239703	9.975	9.25414	8.74166	8.18415	8.1921	7.50415	-2.35791	0.0400045	-3.58234	proteolipid protein 2 (colonic epithelium-enriched)	Non-target	Non-Target
CDCP1	6.59278	5.86471	6.65769	5.10228	4.68805	1.77476	-3.74441	0.043989	5.42256	5.59632	5.70978	2.48377	4.00927	3.90539	-3.25016	0.0148232	-3.49728	CUB domain containing protein 1	Non-target	Non-Target
BLCAP	7.65066	6.95659	8.3361	6.52042	4.75093	5.97859	-3.52025	0.0418212	7.69841	8.95792	8.09769	6.72375	7.17712	5.43587	-3.43615	0.0410648	-3.4782	bladder cancer associated protein	Target	Non-Target
ATP1B1	8.85956	8.30366	9.19969	6.24402	7.30708	6.40685	-4.16882	0.0139761	8.53105	7.81022	8.46264	6.0141	7.17729	7.00346	-2.74951	0.0283653	-3.45916	ATPase, Na+/K+ transporting, beta 1 polypeptide	Target	Target
NFIB	10.0651	9.87865	11.2679	7.78937	8.09471	8.67428	-4.25536	0.0161576	10.2648	9.51792	9.85257	8.25718	8.86318	8.19879	-2.64198	0.0179621	-3.44867	nuclear factor I/B	Target	Target
C1orf106	6.40052	4.76765	5.92754	3.53523	3.05946	4.54979	-3.60681	0.0360254	5.08874	5.87457	5.65959	3.96835	3.29823	4.32518	-3.22934	0.0172799	-3.41807	chromosome 1 open reading frame 106	Target	Non-Target
LOC284023	7.07507	6.02168	6.73231	4.99986	1.92786	4.98821	-4.21406	0.0371204	7.12133	6.94286	7.90842	5.44144	6.61207	5.74623	-2.59386	0.0443495	-3.40396	No description	Non-target	Target
SYNGR2	6.76791	8.2466	6.22102	4.9884	5.36623	4.20739	-4.03798	0.0277025	7.52823	6.9172	6.65669	6.1978	5.39982	5.22337	-2.70067	0.0301413	-3.36932	synaptogyrin 2	Non-target	Non-Target
SFMBT1	7.10276	5.03899	5.85962	3.23011	4.09533	4.53223	-3.50371	0.0376543	6.20889	6.20066	7.11344	4.20338	5.0131	5.47221	-3.11933	0.0306072	-3.31152	Scm-like with four mbt domains 1	Target	Target
SSR3	10.3285	9.51162	10.3984	8.49312	6.22681	8.49497	-3.7411	0.0311119	9.5001	10.8721	10.1754	7.97694	9.36228	8.32836	-2.8742	0.0442784	-3.30765	signal sequence receptor, gamma (translocon-associated protein gamma)	Non-target	Non-Target
CRKL	7.4413	6.94895	8.55215	4.9567	5.0081	6.68139	-3.97856	0.0372397	6.596	7.04204	6.515	5.12482	5.66555	5.46019	-2.59637	0.0152543	-3.28746	v-crk sarcoma virus CT10 oncogene homolog (avian)-like	Non-target	Non-Target
WDR1	11.3231	11.2554	11.089	9.89361	9.54113	9.00027	-3.2813	0.0154527	10.7956	10.9089	10.936	9.18113	10.1175	9.2364	-3.06208	0.021408	-3.17169	WD repeat domain 1	Non-target	Non-Target
FAM49B	6.97027	7.68457	8.47709	5.99354	5.79007	6.24607	-3.22888	0.0331706	6.95599	7.11242	6.05289	4.61919	5.7528	4.42987	-3.08019	0.0283151	-3.15453	family with sequence similarity 49, member B	Target	Non-Target
NT5DC3	9.12039	7.9085	9.24541	6.49313	7.48969	6.65908	-3.37695	0.0299846	7.68627	7.57589	8.06658	5.73969	6.13811	7.05727	-2.92443	0.0310711	-3.15069	5'-nucleotidase domain containing 3	Non-target	Non-Target
C1orf124	5.30181	6.35234	5.35062	4.01216	4.4472	2.01654	-3.74547	0.0406607	4.79626	5.04708	4.7149	3.70885	3.23761	3.71211	-2.5227	0.0114519	-3.13408	chromosome 1 open reading frame 124	Non-target	Non-Target
KLHDC5	7.38975	7.76452	7.6987	6.08068	4.48485	6.04364	-3.21281	0.021916	7.0881	6.60833	7.10314	5.32732	5.11146	5.50173	-3.03438	0.00628174	-3.1236	kelch domain containing 5	Non-target	Non-Target
RAB4A	7.89085	8.60974	8.97957	6.00635	6.71201	7.68956	-3.69225	0.0494097	7.94988	8.34317	7.43938	6.35871	7.02433	6.66113	-2.44318	0.0327968	-3.06771	RAB4A, member RAS oncogene family	Target	Non-Target
C10orf46	7.01051	6.89087	7.40037	5.25329	5.96153	5.13804	-3.37019	0.0209769	5.94746	6.11927	6.40115	4.5955	4.74282	4.76437	-2.5963	0.00568115	-2.98325	chromosome 10 open reading frame 46	Non-target	Non-Target
ITGB1	11.9898	10.9814	13.1552	10.2026	9.47078	10.5316	-3.4514	0.0413663	11.2224	12.2748	12.0327	10.2357	10.9994	10.3531	-2.42074	0.0392819	-2.93607	integrin, beta 1 (fibronectin receptor, beta polypeptide, antigen CD29 includes MDF2, MSK12)	Target	Target
STRBP	6.09639	6.3666	5.93742	4.97682	4.86183	3.96278	-2.62039	0.0318154	5.02687	4.85089	5.11492	3.85622	2.25108	3.37481	-3.14283	0.020896	-2.88161	spermatid perinuclear RNA binding protein	Target	Non-Target
GALNT6	6.36542	5.90125	5.31024	4.26079	3.97358	4.26558	-3.11763	0.0208755	5.73358	6.32061	6.17397	4.80094	4.77928	4.95316	-2.58015	0.0131016	-2.84889	UDP-N-acetyl-alpha-D-galactosamine:polypeptide N-acetylgalactosaminyltransferase 6 (GalNAc-T6)	Non-target	Non-Target
RPS6KA5	5.92529	6.84099	7.7499	5.00592	5.38127	4.87023	-3.56788	0.0399982	5.41614	5.20352	6.07108	4.12581	4.71077	4.45695	-2.11069	0.0391096	-2.83929	ribosomal protein S6 kinase, 90kDa, polypeptide 5	Non-target	Non-Target
WLS	8.91168	8.81259	8.92411	7.54407	6.00808	7.39221	-2.86687	0.0255806	8.69752	9.07094	8.2935	7.26201	7.57947	6.9953	-2.70477	0.0168858	-2.78582	wntless homolog (Drosophila)	Non-target	Non-Target
CAMSAP1	6.51593	6.47594	7.16549	4.98895	5.23426	5.53815	-2.80304	0.0282406	5.95621	6.80472	6.63248	4.43551	5.22337	5.40227	-2.65573	0.0289624	-2.72938	calmodulin regulated spectrin-associated protein 1	Target	Target
MICB	6.18965	6.15124	6.17899	4.61047	4.5991	4.638	-2.93252	0.00738557	6.50877	6.15756	6.61008	5.1872	5.07164	5.29423	-2.48949	0.00988386	-2.711	MHC class I polypeptide-related sequence B	Target	Non-Target
ANKRD57	6.62832	6.1951	7.7704	4.54217	5.08233	5.83036	-3.14472	0.0496641	5.93451	5.72056	6.09732	3.90388	4.92861	4.76879	-2.2481	0.024487	-2.69641	ankyrin repeat domain 57	Non-target	Non-Target
ACER3	7.32518	7.88009	6.76095	6.10227	6.15734	5.38937	-2.58754	0.0482658	7.26779	8.369	8.05442	6.82622	6.53462	6.58458	-2.76992	0.0338954	-2.67873	alkaline ceramidase 3	Target	Non-Target
CROCC	5.62873	5.36623	4.90203	6.52648	6.5289	6.7425	2.23872	0.0341018	5.79093	5.8778	6.18167	7.5143	7.45394	6.56628	2.51861	0.0335467	2.37866	ciliary rootlet coiled-coil, rootletin	Target	Target
ABL1	6.49364	6.56436	5.82361	7.5009	7.50739	7.71423	2.21894	0.0392229	5.04309	4.97842	5.86713	6.7279	6.34516	7.33484	2.76583	0.0269479	2.49238	c-abl oncogene 1, non-receptor tyrosine kinase	Target	Non-Target
ZBTB20	5.74773	5.4333	4.66937	6.7815	6.58753	7.14705	2.63779	0.0320626	5.14065	5.92257	5.92203	7.07619	6.3757	7.47497	2.3539	0.0425854	2.49584	zinc finger and BTB domain containing 20	Target	Non-Target
FMOD	9.29761	8.76746	8.91713	11.0016	9.74818	11.06	3.39256	0.0397855	10.0073	9.8334	9.44086	10.6898	10.4515	10.7817	1.81052	0.0395114	2.60154	fibromodulin	Target	Non-Target
MAF	5.86517	6.62832	7.37326	8.03029	7.81763	9.20063	3.54889	0.0499134	7.34299	6.67883	6.68676	8.49792	8.04966	7.87514	2.29154	0.0259309	2.92022	v-maf musculoaponeurotic fibrosarcoma oncogene homolog (avian)	Target	Non-Target
TP53I3	4.55298	4.01448	4.18588	7.10031	6.06333	6.02168	4.02003	0.0123421	4.83314	4.23505	4.4685	5.15988	5.56879	5.7783	1.92541	0.0410829	2.97272	tumor protein p53 inducible protein 3	Target	Non-Target
EMP3	7.92487	8.49497	6.29201	9.39889	10.1916	9.40603	3.24151	0.0350259	9.05815	8.46965	8.56553	10.4428	9.90538	10.2517	2.70518	0.0106972	2.97334	epithelial membrane protein 3	Non-target	Target
KLF4	8.09289	8.77225	9.10853	10.0651	10.2618	10.9605	3.61005	0.0242218	7.93683	7.10563	6.94581	8.83446	8.18415	9.14429	2.35927	0.0363647	2.98466	Kruppel-like factor 4 (gut)	Target	Target
CRY2	6.14846	7.18171	5.9207	7.99283	8.00443	7.61646	3.23948	0.0469329	6.59814	7.00878	6.5692	8.39653	8.0465	8.24051	2.78428	0.00665911	3.01188	cryptochrome 2 (photolyase-like)	Non-target	Non-Target
TMSB4X	9.82602	10.5052	10.835	12.4091	11.1013	13.1007	3.74234	0.0481903	11.3059	10.4925	11.0553	12.2555	11.7381	12.3662	2.29783	0.0348518	3.02008	thymosin beta 4, X-linked	Target	Non-Target
LGMN	6.57456	7.23669	6.15347	8.55445	8.18986	8.24592	3.18513	0.0227129	7.46426	7.86187	7.14349	9.2786	9.00824	8.99115	2.91597	0.00813442	3.05056	legumain	Non-target	Non-Target
USP20	3.8143	5.00947	4.48248	6.19354	6.092	5.87181	3.05151	0.0281429	2.61648	2.70909	3.91524	4.59978	4.23434	4.81913	3.06919	0.03588	3.06035	ubiquitin specific peptidase 20	Target	Non-Target
CTSF	7.61722	7.41767	7.11789	8.71969	8.54539	10.0859	2.6898	0.0367568	7.89105	7.96325	7.5953	9.68442	10.5185	8.37193	3.46623	0.0478149	3.07801	cathepsin F	Non-target	Non-Target
ADAM33	4.62355	3.96278	3.93758	5.11742	5.67606	6.2997	3.19573	0.0405069	4.42241	4.62676	4.15474	5.92308	6.89454	5.81107	3.15213	0.0127989	3.17393	ADAM metallopeptidase domain 33	Target	Non-Target
PPP1R12C	6.85465	7.07264	5.98288	8.12548	8.30954	8.69825	3.08574	0.0230247	7.49676	7.06781	6.54516	8.76343	8.76883	9.21101	3.28124	0.00845459	3.18349	protein phosphatase 1, regulatory (inhibitor) subunit 12C	Target	Non-Target
TENC1	6.69041	5.52426	5.81875	7.95291	7.08309	7.74049	2.94616	0.0396634	6.54722	5.92694	6.42133	8.45452	7.08949	8.2162	3.46985	0.02799	3.20801	tensin like C1 domain containing phosphatase (tensin 2)	Target	Non-Target
SYDE1	3.58658	3.55929	4.35608	5.64473	5.14304	5.19183	2.99747	0.030139	1.7809	3.00967	1.52158	3.57202	3.62195	4.38195	3.58271	0.0291738	3.29009	synapse defective 1, Rho GTPase, homolog 1 (C. elegans)	Target	Non-Target
TMEM173	1.74958	4.51917	4.62743	6.5495	6.01733	6.87725	4.75621	0.0235435	3.51923	3.37719	3.88578	4.21526	4.93412	4.50626	1.9821	0.0474334	3.36915	transmembrane protein 173	Target	Non-Target
SPAG7	5.9835	7.77268	6.80918	8.00113	9.28062	8.71268	3.74118	0.0459499	6.63004	6.23294	5.58937	7.82683	7.49487	8.13285	3.01863	0.0153582	3.3799	sperm associated antigen 7	Non-target	Non-Target
ID2	6.2626	7.24131	6.98578	8.1386	8.63814	9.57619	3.67055	0.0250129	5.68814	5.57544	6.78398	7.40315	7.44844	8.54166	3.38769	0.0286806	3.52912	Description	Target	Non-Target
LOC401052	0.204035	1.36271	1.12093	2.66384	4.49089	1.89542	3.22967	0.0466081	1.33416	-0.341164	1.76878	3.61434	2.691	3.3075	3.92677	0.0244437	3.57822	No description	Target	Non-Target
ROBO1	4.6556	5.82942	6.05083	7.38816	7.18171	7.93164	3.6828	0.0217191	3.86008	3.14681	4.36882	6.11927	4.51111	6.16695	3.47767	0.0422346	3.58024	roundabout, axon guidance receptor, homolog 1 (Drosophila)	Target	Non-Target
TTYH2	6.30153	5.33426	4.94325	7.49807	7.29274	7.3894	4.15584	0.0207318	6.0427	6.53774	6.13693	8.36475	7.35354	7.74341	3.04508	0.0158228	3.60046	tweety homolog 2 (Drosophila)	Target	Non-Target
HSPB1	9.39889	9.40011	6.49791	10.997	11.5654	10.1844	4.48571	0.0429874	9.51792	8.77027	9.00721	10.085	11.0126	10.5074	2.81811	0.0233011	3.65191	heat shock 27kDa protein 1	Target	Non-Target
C19orf60	7.48793	4.94848	5.75457	8.1585	7.72658	8.53515	5.29244	0.0430118	8.5799	7.92312	8.09428	9.61652	9.38464	8.78311	2.05141	0.0492812	3.67192	chromosome 19 open reading frame 60	Non-target	Non-Target
TIMP3	8.80721	9.05975	9.7278	10.8609	11.0016	11.8965	4.1517	0.015909	10.5037	9.50064	8.78109	12.152	10.8297	11.1844	3.21272	0.0413682	3.68221	TIMP metallopeptidase inhibitor 3	Non-target	Target
GPNMB	9.29412	9.95498	10.6803	12.2563	11.8495	12.2101	4.77391	0.014068	9.53824	10.6255	10.4337	11.9008	11.1422	11.9638	2.76458	0.0321655	3.76925	glycoprotein (transmembrane) nmb	Non-target	Non-Target
CRTAP	7.7288	6.77696	7.76382	8.88763	8.87366	10.0186	4.27728	0.0294967	8.19474	7.10665	7.1454	9.71325	9.08337	8.8207	3.28079	0.0214764	3.77904	cartilage associated protein	Target	Target
CHST15	6.73082	6.66268	7.09063	9.13714	8.61632	8.27895	3.69481	0.0134961	6.16987	7.04864	5.91486	7.88449	8.27058	8.67778	3.91668	0.0137838	3.80575	carbohydrate (N-acetylgalactosamine 4-sulfate 6-O) sulfotransferase 15	Target	Target
RNASE4	4.81494	5.3282	5.54016	6.46028	7.09305	7.8419	3.39838	0.0224614	6.31558	5.48633	2.96769	8.41801	7.30246	6.89386	4.29433	0.0496265	3.84635	ribonuclease, RNase A family, 4	Non-target	Non-Target
CBLB	7.46632	6.38867	6.26314	8.34669	8.14612	8.65861	3.68834	0.029797	7.96054	7.62607	7.72822	9.62947	9.68979	10.1073	4.00942	0.00280727	3.84888	Cas-Br-M (murine) ecotropic retroviral transforming sequence b	Target	Non-Target
CEBPB	9.87865	10.3877	10.0975	12.266	11.8965	12.4869	4.28485	0.00782245	11.4433	10.5185	11.1595	12.8446	13.6142	12.2938	3.4231	0.0186994	3.85398	CCAAT/enhancer binding protein (C/EBP), beta	Target	Non-Target
CCDC92	5.25022	4.96755	4.33684	7.54276	6.29667	7.18935	4.66476	0.0152012	4.86229	5.16572	5.00357	6.63528	7.76107	6.38761	3.09879	0.0146355	3.88178	coiled-coil domain containing 92	Target	Non-Target
PXDN	5.84221	7.17801	5.08966	8.44343	8.20343	7.59959	5.13807	0.0332374	7.07667	6.22275	5.72711	7.13065	8.04346	8.41714	2.64552	0.0492505	3.89179	peroxidasin homolog (Drosophila)	Target	Target
MTHFR	4.86397	4.56921	4.01216	7.02195	6.44775	6.07846	4.18809	0.0137296	5.40174	5.3815	6.02333	7.3147	7.87052	6.96267	3.598	0.0115161	3.89305	methylenetetrahydrofolate reductase (NAD(P)H)	Target	Non-Target
MCPH1	4.00476	2.97103	4.0294	5.27694	5.64162	5.24676	3.05721	0.0238022	3.09053	1.71151	1.28319	3.86839	3.98203	4.70462	4.82494	0.0209581	3.94108	microcephalin 1	Target	Non-Target
ARHGAP24	4.69083	4.08449	5.09243	6.52169	5.87134	6.65196	3.45061	0.0242621	4.67079	3.60815	1.99647	6.15364	5.32224	5.76168	4.44915	0.0332125	3.94988	Rho GTPase activating protein 24	Target	Non-Target
TK2	2.56943	2.24703	4.70873	6.34662	5.13004	4.86119	5.89958	0.0418923	3.92799	2.79886	3.71044	4.95485	4.62206	4.62583	2.03759	0.0379	3.96858	thymidine kinase 2, mitochondrial	Target	Non-Target
RGS2	6.19098	5.16181	7.98518	8.35699	8.05747	10.1445	4.4878	0.0480524	7.61897	6.65095	7.30246	8.19183	9.42939	9.20904	3.50743	0.0237078	3.99761	regulator of G-protein signaling 2, 24kDa	Non-target	Non-Target
Sep6	3.40207	5.65951	5.48308	7.60097	7.37374	7.55284	4.19817	0.0165477	5.13865	3.21142	4.56906	7.06985	5.74264	5.95317	3.81372	0.0404803	4.00594	septin 6	Non-target	Non-Target
CLIP3	6.56678	5.6826	5.92998	8.96507	7.59672	8.24247	4.9674	0.0148908	6.82759	5.71915	5.9009	8.43921	8.07246	6.82235	3.05596	0.0483109	4.01168	CAP-GLY domain containing linker protein 3	Target	Non-Target
DNMBP	4.32099	1.91284	4.01174	6.2823	6.30287	5.91091	4.82508	0.016422	3.86658	4.65688	4.0878	6.04198	5.6774	5.79741	3.27073	0.00920096	4.04791	dynamin binding protein	Target	Non-Target
PAM	6.10483	6.97816	5.60578	8.27111	7.40037	9.28798	4.48865	0.032294	8.02353	6.06706	6.63741	9.21929	8.52981	8.33006	3.71252	0.0425541	4.10059	peptidylglycine alpha-amidating monooxygenase	Target	Non-Target
NR2F2	6.73184	6.47682	6.34343	8.17715	8.2085	9.22445	3.56456	0.0136075	7.17295	6.78028	5.85636	9.75858	8.98252	8.07494	4.65434	0.0176266	4.10945	nuclear receptor subfamily 2, group F, member 2	Target	Non-Target
PRTFDC1	4.75916	1.36271	4.58833	6.98349	5.62384	7.11008	5.26038	0.0316853	4.99792	5.37238	4.99482	6.95863	6.0269	6.93186	3.00269	0.0178896	4.13154	phosphoribosyl transferase domain containing 1	Non-target	Non-Target
SSX2IP	3.20285	2.51535	4.26558	6.34838	4.86079	6.79607	5.77767	0.018319	3.24326	2.36072	3.58744	4.70462	4.58911	4.06511	2.5418	0.0359734	4.15974	synovial sarcoma, X breakpoint 2 interacting protein	Non-target	Non-Target
IL16	4.99986	3.86595	2.98924	6.46391	5.15133	7.03408	4.47562	0.0344992	3.65993	5.06196	5.41474	7.39206	6.81224	6.41313	3.93762	0.0209867	4.20662	interleukin 16	Non-target	Target
ARRDC4	5.65442	4.10858	5.18901	7.03878	7.21747	6.68552	3.60444	0.0212434	4.25261	4.55308	5.6079	7.456	6.56463	7.57208	4.96576	0.0109769	4.2851	arrestin domain containing 4	Non-target	Non-Target
CHKB	7.60592	6.63948	4.89138	9.85598	8.92591	8.10632	4.87847	0.0306521	8.66461	7.17048	7.45109	10.4337	9.63868	9.05985	3.70474	0.0287936	4.29161	choline kinase beta	Non-target	Non-Target
METRNL	7.3395	7.13176	6.9635	9.28979	9.68184	9.16638	4.60399	0.00570274	7.84535	8.2072	7.75218	9.05917	10.2319	10.1952	4.06894	0.0136436	4.33646	meteorin, glial cell differentiation regulator-like	Target	Non-Target
CRABP2	9.40603	7.7966	6.69556	10.386	11.0469	9.99604	6.01836	0.0270263	9.20431	9.17455	9.04287	10.6592	10.7508	10.4637	2.79847	0.00365758	4.40841	cellular retinoic acid binding protein 2	Target	Target
PLTP	7.621	6.71971	5.05144	8.69414	8.28094	9.15039	3.92973	0.0344841	6.34594	6.28056	6.87846	8.64191	9.85358	8.43141	4.91083	0.00846924	4.42028	phospholipid transfer protein	Non-target	Non-Target
CYBA	5.63511	5.58995	4.13703	7.67153	6.58147	7.02906	4.10227	0.0303	5.53884	5.06017	2.73263	7.79317	7.16597	7.17729	4.77112	0.0202187	4.43669	cytochrome b-245, alpha polypeptide	Target	Non-Target
DNAJB1	11.1875	11.7229	11.1499	13.6747	13.3342	13.8433	4.54495	0.00645074	11.292	11.2335	11.8745	12.2748	14.0676	13.4115	4.34544	0.031763	4.4452	DnaJ (Hsp40) homolog, subfamily B, member 1	Target	Target
MEG3	9.96931	10.1754	8.64231	11.751	12.328	12.142	4.50868	0.0117378	8.46629	10.5714	9.60157	11.7535	12.6259	11.6303	4.4441	0.0187183	4.47639	maternally expressed 3 (non-protein coding)	Non-target	Non-Target
RNF130	5.44367	7.12442	6.7429	8.44916	7.83233	9.54113	5.2367	0.031482	5.84269	5.29976	3.65435	7.20342	7.26866	7.08649	3.7416	0.0225289	4.48915	ring finger protein 130	Target	Non-Target
NFKBIA	9.51096	11.751	10.4264	12.286	12.9111	13.0184	5.59721	0.0291956	10.8106	7.91074	10.1228	11.9323	11.8458	12.0821	3.5053	0.0390573	4.55126	nuclear factor of kappa light polypeptide gene enhancer in B-cells inhibitor, alpha	Target	Target
ZCCHC24	6.48198	6.07659	6.18751	7.25431	7.95707	8.9447	3.40949	0.0320453	6.54573	5.71248	4.79289	9.42583	7.61572	7.31717	5.75287	0.0301022	4.58118	zinc finger, CCHC domain containing 24	Target	Non-Target
CSF1R	1.35163	1.66083	1.32973	3.34106	5.88659	3.06502	3.97083	0.0258076	2.95513	2.1928	3.51607	6.21662	4.41276	5.33434	5.20251	0.0169186	4.58667	colony stimulating factor 1 receptor	Non-target	Non-Target
JDP2	3.81651	2.02534	2.73411	4.73146	5.49502	5.95474	6.52568	0.0150266	2.80785	3.30343	3.70839	5.16505	4.59919	4.55673	2.74471	0.0180075	4.6352	Jun dimerization protein 2	Target	Target
PHLDB1	8.05631	7.68504	5.8556	10.5286	9.61422	8.75935	5.54914	0.0302483	7.5244	6.27262	7.32205	9.45885	8.86894	8.31969	3.82233	0.0234092	4.68573	pleckstrin homology-like domain, family B, member 1	Target	Non-Target
RUNX2	1.88619	2.98943	1.98482	4.66057	4.26999	5.7221	6.38971	0.0117012	2.629	2.30032	3.01515	4.84667	3.78089	4.22963	3.03275	0.0176636	4.71123	runt-related transcription factor 2	Target	Non-Target
DCHS1	5.50223	4.81423	4.84703	6.68282	7.86693	7.83394	5.15044	0.0106959	5.88506	4.85751	5.12119	7.88844	7.9864	6.56299	4.29106	0.0163529	4.72075	dachsous 1 (Drosophila)	Target	Non-Target
EGFLAM	5.52586	3.79606	6.47594	7.82811	7.70645	8.86926	5.25366	0.0180833	4.76623	5.2125	4.77208	6.86389	6.51041	7.62689	4.26285	0.00809117	4.75826	EGF-like, fibronectin type III and laminin G domains	Target	Non-Target
FCGRT	7.16038	7.25137	6.60473	9.50615	8.58561	10.2051	5.0833	0.0123313	9.01184	7.54525	7.27202	10.5037	10.0455	9.42311	4.44163	0.0262664	4.76246	Fc fragment of IgG, receptor, transporter, alpha	Non-target	Non-Target
NIN	5.74326	5.01088	6.74665	8.55031	8.16042	8.41796	6.38504	0.0110796	5.57627	5.50219	5.03495	6.68707	6.83488	7.70245	3.14296	0.0146704	4.764	ninein (GSK3B interacting protein)	Target	Non-Target
PHF2	4.77691	4.71153	5.76293	6.51786	7.92094	7.61679	4.46298	0.0168323	5.64029	3.86898	4.38944	6.74254	6.80317	6.21124	5.07094	0.0239045	4.76696	PHD finger protein 2	Target	Non-Target
MDK	9.46779	7.28561	5.78033	11.089	10.0528	9.53252	6.80777	0.0407829	8.83286	8.06949	8.48868	10.9753	9.98543	9.45806	2.82205	0.0293963	4.81491	midkine (neurite growth-promoting factor 2)	Target	Target
SNX21	5.31966	4.84239	2.09825	6.73184	6.55377	6.54868	3.27472	0.0375774	3.30927	4.50137	3.6259	7.5372	5.69461	6.30349	6.39787	0.0123029	4.8363	sorting nexin family member 21	Target	Non-Target
ANGPTL2	5.68169	6.37148	6.38806	8.12946	7.88348	8.5534	4.48572	0.0110387	6.83841	5.30943	5.22569	8.75033	8.12207	7.61639	5.24412	0.016505	4.86492	angiopoietin-like 2	Non-target	Non-Target
NR1H3	4.46566	5.044	1.3003	5.91353	6.0781	6.55281	3.05769	0.0493041	5.13512	4.7615	3.6945	8.59279	7.38803	6.44337	6.7219	0.0135564	4.88979	nuclear receptor subfamily 1, group H, member 3	Non-target	Non-Target
BICC1	4.64325	1.52283	3.0231	4.53118	6.37618	5.41237	5.23891	0.0495764	1.52393	4.0878	3.77332	6.36484	5.79133	5.56035	4.84682	0.0209399	5.04287	bicaudal C homolog 1 (Drosophila)	Target	Non-Target
OLFML2A	5.07916	5.61255	5.29888	7.63483	6.26583	8.98348	5.04884	0.0323615	4.6432	2.91703	4.18415	7.60748	5.28905	5.49087	5.17665	0.0497981	5.11275	olfactomedin-like 2A	Target	Non-Target
MEIS2	6.46275	5.63345	4.11571	7.38755	8.32898	7.42748	3.64577	0.0282981	5.38652	6.032	5.86785	8.31212	8.11744	9.3146	6.63877	0.00422049	5.14227	Meis homeobox 2	Target	Non-Target
KLF9	7.97979	9.00914	9.40455	10.8506	10.5224	11.7153	4.96152	0.0182026	8.72727	6.96437	8.31212	10.9463	10.7323	10.1922	5.35228	0.0104196	5.1569	Kruppel-like factor 9	Target	Target
CAMTA2	3.29043	6.54229	5.32569	6.85403	9.14037	7.9148	6.05482	0.0318758	4.80349	3.59688	2.75004	4.87625	6.30907	6.92356	4.3657	0.0370839	5.21026	calmodulin binding transcription activator 2	Target	Non-Target
SPSB1	5.96345	6.21913	5.58222	8.90563	8.31953	8.24826	6.34687	0.00519904	5.98258	4.84572	5.93696	6.89963	7.78818	9.2281	4.15231	0.0271669	5.24959	splA/ryanodine receptor domain and SOCS box containing 1	Target	Target
FNBP1	5.10807	4.8965	6.1238	6.81784	7.59624	7.24963	3.78775	0.0239818	4.56	4.86939	4.38574	7.3386	7.62089	6.20889	6.73418	0.00779122	5.26097	formin binding protein 1	Non-target	Non-Target
AKAP12	7.16686	7.46439	5.95261	10.1495	9.36616	9.28227	6.43142	0.00938313	6.47778	6.39547	8.32476	9.09947	8.43421	9.5478	4.10886	0.0401594	5.27014	A kinase (PRKA) anchor protein 12	Target	Non-Target
PLSCR4	6.01005	4.87736	6.6672	8.24146	7.43659	9.35814	5.89393	0.0223392	6.67571	4.35902	5.4988	8.45646	7.72534	7.05843	4.68011	0.0337141	5.28702	phospholipid scramblase 4	Target	Non-Target
WNT11	3.02368	4.53863	3.44208	5.69979	7.16438	5.58888	5.91838	0.0182435	3.49197	2.05145	4.24819	4.39862	5.71668	6.12289	4.67418	0.044118	5.29628	wingless-type MMTV integration site family, member 11	Target	Target
CYBRD1	6.59601	8.01672	8.41265	10.0549	10.0841	11.2159	6.97994	0.0124872	6.97044	6.50928	5.87237	8.69271	7.73518	8.77321	3.63713	0.0159365	5.30854	cytochrome b reductase 1	Non-target	Non-Target
FAM43A	4.10575	5.71803	5.20572	6.37537	6.98073	7.95671	4.71964	0.0309452	3.63144	3.48791	3.17507	5.1175	6.21203	6.14832	5.98183	0.00573277	5.35074	family with sequence similarity 43, member A	Target	Non-Target
COL6A1	10.2051	9.86112	9.90399	12.4869	11.2401	13.2108	5.99166	0.0175092	10.3076	9.57297	9.46373	12.4089	11.831	11.8381	4.8071	0.0052689	5.39938	collagen, type VI, alpha 1	Target	Non-Target
SESN1	4.96313	1.91284	5.24808	5.58869	6.68282	7.97248	6.60884	0.0497424	4.63456	4.15614	3.41164	6.3428	6.25584	6.05357	4.2862	0.00752128	5.44752	sestrin 1	Non-target	Non-Target
CDKN1C	6.73933	6.35902	6.38343	9.29553	8.03504	9.75237	7.52714	0.0115862	8.85668	7.74579	7.69673	10.6292	10.3171	8.93607	3.41645	0.0376594	5.4718	cyclin-dependent kinase inhibitor 1C (p57, Kip2)	Target	Target
CST3	6.5798	6.81261	5.76532	9.10537	8.40805	8.57126	4.89992	0.00983581	5.93197	6.3067	5.61007	8.55518	8.76592	8.47563	6.16118	0.00182024	5.53055	cystatin C	Target	Non-Target
SSC5D	4.57341	2.42212	2.0672	4.50409	5.71374	6.80633	5.41474	0.033647	3.85924	4.33685	4.77359	6.57061	7.28073	6.39823	5.68493	0.00548933	5.54984	scavenger receptor cysteine rich domain containing (5 domains)	Target	Non-Target
ITGA5	6.86221	7.15969	5.90673	9.71372	8.60069	9.55204	6.45237	0.00972587	6.6177	5.63167	5.76769	7.83118	8.84912	8.72998	4.69594	0.00733154	5.57415	integrin, alpha 5 (fibronectin receptor, alpha polypeptide)	Target	Non-Target
PDLIM2	5.50143	5.53733	4.59448	7.61627	6.32598	8.54254	4.33144	0.026621	5.90656	4.36499	5.35104	8.682	7.93613	7.5891	6.84686	0.00738107	5.58915	PDZ and LIM domain 2 (mystique)	Target	Non-Target
LIMK1	2.7956	4.28353	2.11726	4.75417	5.78508	5.58461	6.21996	0.0255023	1.74552	4.22482	3.59256	4.56468	5.91821	5.9995	5.01289	0.04082	5.61643	LIM domain kinase 1	Target	Non-Target
CCDC149	3.05614	1.91284	2.10449	5.96808	4.29056	5.86316	7.52627	0.00935582	5.10512	3.22514	3.57685	6.1125	5.81435	5.12788	3.73922	0.0491277	5.63275	coiled-coil domain containing 149	Target	Non-Target
EMILIN1	6.70164	1.91284	4.77071	8.34456	7.0409	7.65676	7.39243	0.0380524	5.72099	5.95931	5.88892	8.33396	7.85026	7.13816	3.89424	0.00990479	5.64334	elastin microfibril interfacer 1	Target	Non-Target
TGFBI	5.79789	6.66482	8.44243	10.0999	8.09508	10.6892	4.91502	0.0390411	4.37357	3.76286	6.38595	7.87396	6.20188	9.10895	6.60246	0.041108	5.75874	transforming growth factor, beta-induced, 68kDa	Target	Non-Target
RCVRN	1.33287	0.132554	0.487116	4.40046	2.39218	2.64923	4.78867	0.0203711	1.62805	2.77914	3.93415	4.78478	6.01271	5.56278	6.88588	0.0181574	5.83728	recoverin	Non-target	Non-Target
CYP1B1	8.10265	7.77108	8.56699	10.9814	10.386	10.7917	6.12574	0.00540095	5.34275	8.09117	6.32924	7.81518	9.63498	9.8735	5.54978	0.0470009	5.83776	cytochrome P450, family 1, subfamily B, polypeptide 1	Target	Non-Target
NCRNA00312	1.59069	1.66083	3.86739	5.31075	4.21137	3.95309	5.14225	0.0477075	1.941	1.78711	1.14197	2.44717	4.49871	4.96274	6.55049	0.0320002	5.84637	non-protein coding RNA 312	Non-target	Non-Target
DIP2C	3.77796	2.42212	5.81568	7.04863	6.77624	7.54853	9.65096	0.018924	5.61007	4.84918	5.21316	6.42151	5.89054	6.49823	2.05817	0.0445156	5.85457	DIP2 disco-interacting protein 2 homolog C (Drosophila)	Target	Target
GAS7	5.84873	6.54903	4.62023	7.76105	8.11667	8.23396	4.81635	0.0163652	5.8436	4.85796	5.99179	9.11734	8.50718	7.6509	6.9304	0.00742153	5.87338	growth arrest-specific 7	Target	Target
MITF	2.48078	5.64717	5.66681	6.74541	7.73823	8.57214	7.49193	0.0279036	2.19872	4.24436	5.16523	6.7066	6.33397	6.28258	4.25633	0.0299062	5.87413	microphthalmia-associated transcription factor	Non-target	Non-Target
ARL6IP5	4.71539	7.40839	7.07299	8.27762	8.51938	9.49555	4.24911	0.0393853	6.83824	5.27611	3.51658	9.07094	8.19301	7.62391	7.55219	0.0259937	5.90065	ADP-ribosylation-like factor 6 interacting protein 5	Non-target	Non-Target
PLAGL1	5.39198	6.06578	6.15315	8.56699	6.84897	8.97166	5.66158	0.0261712	2.07743	4.04888	4.55049	6.24921	5.56035	7.179	6.18387	0.0241682	5.92273	pleiomorphic adenoma gene-like 1	Target	Non-Target
ADD3	6.1007	7.51365	7.02466	8.87274	8.63852	10.3632	5.80711	0.0203402	6.81651	6.51153	6.34169	10.696	9.12398	8.7023	6.11543	0.00863456	5.96127	adducin 3 (gamma)	Non-target	Non-Target
VAMP5	7.35017	6.95086	3.13471	10.3257	8.4336	7.98079	7.86561	0.0487537	8.09428	6.68803	7.28038	10.1717	8.25718	9.5001	4.22049	0.0384183	6.04305	vesicle-associated membrane protein 5 (myobrevin)	Non-target	Non-Target
LTBP4	8.26655	8.24369	6.61161	10.8683	10.6059	9.84851	6.0701	0.0118829	7.57272	6.44415	7.78362	10.3907	9.29724	9.33006	6.09279	0.0120553	6.08145	latent transforming growth factor beta binding protein 4	Target	Target
LHFPL2	7.526	8.64882	7.87787	9.91543	9.99356	9.82935	4.1055	0.0151768	3.9812	6.68616	4.85899	6.99382	8.36475	8.49253	8.07027	0.0266745	6.08789	lipoma HMGIC fusion partner-like 2	Target	Target
SVEP1	4.81604	4.4458	5.38423	8.14272	7.21906	8.20177	7.0496	0.00537652	2.87745	3.62195	4.91721	6.01313	5.13865	8.29431	5.24587	0.0472478	6.14773	sushi, von Willebrand factor type A, EGF and pentraxin domain containing 1	Non-target	Non-Target
CPE	7.64409	6.01289	9.71372	10.1666	9.77451	11.7077	5.74582	0.042807	7.36854	8.10514	7.45486	10.9642	9.8287	10.1689	6.56163	0.00467599	6.15372	carboxypeptidase E	Target	Non-Target
COL5A3	4.57605	5.3163	2.78099	6.9311	5.30624	7.65387	5.1161	0.0455957	3.31986	3.72962	5.26676	7.23254	8.14797	6.19419	7.36766	0.014247	6.24188	collagen, type V, alpha 3	Non-target	Non-Target
FAM46A	6.28997	7.54095	6.39427	9.31781	8.93214	10.1058	6.24271	0.00941331	7.44993	6.00915	6.66765	8.70639	9.3146	9.65962	6.26345	0.00869455	6.25308	family with sequence similarity 46, member A	Target	Non-Target
FKBP10	6.02037	2.24703	4.77215	7.64026	6.56961	7.89589	7.30111	0.0297755	5.7933	4.80218	5.07819	7.94897	7.23894	7.46741	5.23872	0.0057237	6.26992	FK506 binding protein 10, 65 kDa	Non-target	Non-Target
IGFBP4	10.997	10.2709	9.25553	13.4665	13.1253	12.328	7.23205	0.0106075	9.97838	9.77491	10.1175	12.7937	10.9607	12.4089	5.39096	0.019805	6.31151	insulin-like growth factor binding protein 4	Target	Non-Target
BHLHE40	7.99477	8.85202	6.22714	10.5148	10.0512	10.3367	5.06979	0.0204624	9.74723	6.86456	8.39767	12.1881	11.3148	9.99193	7.55349	0.0339561	6.31164	basic helix-loop-helix family, member e40	Target	Target
RASSF2	2.20273	3.90262	2.43307	5.65144	5.30181	6.81338	8.56876	0.0100521	3.56513	2.29705	4.07454	5.58478	5.70338	5.48858	4.05487	0.0132802	6.31181	Ras association (RalGDS/AF-6) domain family member 2	Target	Non-Target
C21orf34	6.68727	4.39292	4.50658	7.78106	8.08847	7.70236	9.67645	0.0176953	6.61294	6.44307	6.17531	9.21101	7.77243	7.92593	3.02541	0.0183534	6.35093	chromosome 21 open reading frame 34	Non-target	Non-Target
ADAMTSL3	2.84211	3.44743	3.15698	5.34832	5.02625	6.51489	4.5673	0.0108985	-0.258732	3.27612	1.37833	5.62676	3.99818	4.41315	8.19544	0.0280409	6.38137	ADAMTS-like 3	Non-target	Non-Target
SUSD1	4.93239	3.48	1.2595	5.70034	6.26706	5.9066	5.37627	0.0340142	4.26939	3.54156	4.16377	7.65403	6.68842	6.48566	7.696	0.00383405	6.53613	sushi domain containing 1	Non-target	Non-Target
STARD13	6.66679	6.90503	2.26212	9.97841	9.31932	7.3766	8.41745	0.0389908	6.16633	5.36791	6.60444	8.74166	7.64143	8.65157	4.83501	0.0116933	6.62623	StAR-related lipid transfer (START) domain containing 13	Non-target	Non-Target
EDNRB	5.14583	6.94725	7.23567	9.63371	9.42332	9.75595	6.43733	0.00841094	5.87927	7.11715	6.38559	9.01184	9.14784	9.88709	6.82079	0.00452602	6.62906	endothelin receptor type B	Target	Non-Target
HMCN1	3.03613	4.69831	5.03476	5.98398	5.80031	8.64948	6.79362	0.0445423	2.9965	2.42329	1.43878	5.56003	5.10803	5.11811	6.47471	0.00466692	6.63417	hemicentin 1	Non-target	Non-Target
RCAN2	5.18873	3.97704	3.32778	8.45685	6.89661	6.65792	9.63393	0.0112125	5.88054	4.59632	3.94702	5.8816	7.78245	7.19373	3.82266	0.0406825	6.7283	regulator of calcineurin 2	Non-target	Non-Target
C17orf58	5.03399	5.90969	2.86359	7.67344	8.94364	6.76352	8.19047	0.0212384	2.83736	4.29908	5.32835	6.49466	6.42431	7.72534	5.26701	0.0220211	6.72874	chromosome 17 open reading frame 58	Non-target	Non-Target
ASB1	3.2879	2.24703	4.41302	6.03143	7.00344	6.59397	9.89074	0.00839657	4.25923	4.47944	2.35761	5.54841	6.00113	6.31558	3.57052	0.0261771	6.73063	ankyrin repeat and SOCS box containing 1	Target	Non-Target
SNX29	4.7501	2.51535	3.05269	5.85719	5.6949	6.0992	6.98615	0.0195412	4.53853	3.44394	4.56984	6.94825	7.64064	6.13916	6.47655	0.0089624	6.73135	sorting nexin 29	Target	Non-Target
GFPT2	6.19431	6.29704	7.61018	9.30953	9.8552	9.9304	8.6651	0.00647733	6.17508	7.498	7.15466	7.84625	9.42583	11.0387	4.82714	0.0449655	6.74612	glutamine-fructose-6-phosphate transaminase 2	Target	Non-Target
ZEB1	4.94022	7.70687	5.29925	7.67014	8.64211	9.33661	6.63416	0.0349145	6.02959	4.8291	4.15805	8.50246	7.45873	7.60793	6.86298	0.0100471	6.74857	zinc finger E-box binding homeobox 1	Target	Non-Target
BMP1	7.15566	5.00348	4.14046	8.95027	7.65332	7.63259	6.27597	0.0318707	5.00788	5.32797	5.99544	7.93613	8.21572	8.18066	7.22344	0.00281634	6.7497	bone morphogenetic protein 1	Target	Target
BIN1	5.83639	5.98253	6.0568	9.26084	8.49581	8.34633	5.70916	0.00458827	5.98983	5.93765	5.91711	8.95198	8.69718	8.94317	7.79284	0.000425851	6.751	bridging integrator 1	Target	Non-Target
TPPP3	4.31362	4.95011	3.42205	6.72281	6.05539	8.38746	6.20462	0.0171326	7.04864	5.6586	5.33495	9.94253	8.88491	7.41864	7.43271	0.0258423	6.81867	tubulin polymerization-promoting protein family member 3	Non-target	Non-Target
STEAP4	5.56139	5.62559	6.28093	8.86616	7.05842	9.73046	9.45172	0.0191331	5.89054	5.1854	5.60621	6.84307	8.79485	7.72653	4.3479	0.018765	6.89981	STEAP family member 4	Non-target	Non-Target
TFPI	6.55126	7.39733	6.41	8.66639	9.56735	10.1257	6.6269	0.00982072	7.14363	4.45193	7.25893	10.1214	8.95792	9.53824	7.27266	0.0186087	6.94978	tissue factor pathway inhibitor (lipoprotein-associated coagulation inhibitor)	Non-target	Non-Target
CERCAM	4.8768	4.43468	3.54096	7.15309	5.5641	7.9041	6.58145	0.0213404	5.29394	4.42429	3.80935	8.1743	6.69572	7.80662	7.39412	0.00780029	6.98778	cerebral endothelial cell adhesion molecule	Target	Non-Target
EFEMP2	6.90503	5.05988	4.52125	8.95084	7.6562	8.10536	8.25623	0.0185726	6.41084	6.12087	5.26971	8.8826	8.64895	8.12965	5.76806	0.00496477	7.01214	EGF containing fibulin-like extracellular matrix protein 2	Target	Non-Target
ACADS	2.47913	4.94667	0.978251	5.10816	6.59994	5.9091	10.7776	0.0312449	4.82097	3.60278	3.29966	6.0749	5.31731	5.0131	3.27942	0.0480291	7.02851	acyl-CoA dehydrogenase, C-2 to C-3 short chain	Target	Non-Target
GOLM1	5.59222	5.85652	6.25044	8.36956	8.08411	9.65329	5.70822	0.00830603	5.00528	5.09162	5.80993	8.89183	8.29006	8.00141	8.46726	0.0025129	7.08774	golgi membrane protein 1	Non-target	Non-Target
CLEC2B	7.78634	8.94399	3.82621	11.2107	10.5982	9.53704	7.02186	0.0354786	7.40509	6.43415	8.02123	9.56354	10.2052	10.8661	7.1844	0.00807094	7.10313	C-type lectin domain family 2, member B	Non-target	Non-Target
SELENBP1	5.82465	7.11915	4.16268	8.59308	7.20566	9.11987	6.81365	0.0357969	7.83378	5.5477	4.96702	10.5209	9.45544	7.85635	7.40925	0.0319598	7.11145	selenium binding protein 1	Non-target	Non-Target
MXRA8	8.19082	7.27173	5.8377	10.3493	9.14668	10.362	8.44175	0.0155677	8.48122	6.93399	6.86219	11.0126	10.1886	9.27189	5.7814	0.0156449	7.11158	matrix-remodelling associated 8	Target	Non-Target
BASP1	8.11695	6.32393	6.52538	9.53881	10.1686	10.05	9.28482	0.00897284	6.65412	8.0465	8.07691	9.65096	10.383	9.98437	4.94549	0.0104426	7.11516	brain abundant, membrane attached signal protein 1	Target	Target
SLC25A33	6.25522	6.92271	5.6982	9.59627	8.94741	7.38436	6.38001	0.0263049	3.33508	4.78243	3.39723	5.62605	6.39492	8.75121	7.98724	0.0262162	7.18362	solute carrier family 25, member 33	Target	Non-Target
PLXDC1	7.50233	7.52709	6.33626	9.4338	9.23897	10.9518	7.4783	0.0126575	6.21932	7.15	6.1125	10.3724	9.04454	8.66461	7.08725	0.00903285	7.28277	plexin domain containing 1	Target	Non-Target
SERPINF1	6.49791	7.06059	6.68581	9.50175	8.92518	10.6337	7.04179	0.00747898	4.74312	6.33736	5.58043	8.8409	7.66901	9.1572	7.59939	0.00886963	7.32059	serpin peptidase inhibitor, clade F (alpha-2 antiplasmin, pigment epithelium derived factor), member 1	Target	Non-Target
SMOC2	4.33714	4.36121	6.49061	7.49264	6.76724	10.3307	8.76306	0.0328947	5.31363	4.70018	4.32518	7.87965	6.21553	7.65953	5.92176	0.0133137	7.34241	SPARC related modular calcium binding 2	Target	Non-Target
CELF2	6.70295	6.09476	5.30545	9.62551	8.68304	8.57017	7.5819	0.00753862	5.93765	6.31437	5.73401	8.77213	7.96871	9.57297	7.13286	0.0061792	7.35738	CUGBP, Elav-like family member 2	Target	Non-Target
PLCB4	5.20767	4.53654	4.85677	7.16728	6.58649	7.65332	4.96059	0.00982575	6.80402	3.23103	4.35285	8.15883	7.64777	6.94029	9.81457	0.0414736	7.38758	phospholipase C, beta 4	Target	Non-Target
RECK	5.62487	5.2125	5.39532	8.35555	6.44487	9.23897	7.7825	0.023093	5.50606	4.65885	5.56136	8.97875	8.34391	7.28651	7.14956	0.00709926	7.46603	reversion-inducing-cysteine-rich protein with kazal motifs	Non-target	Non-Target
GPC3	5.74253	7.96263	7.29488	9.7951	9.80475	10.2238	5.69566	0.0107139	6.22387	5.90465	5.22052	8.43295	8.44666	9.88062	9.26916	0.00570278	7.48241	glypican 3	Target	Non-Target
KAL1	2.88701	2.68437	4.36644	6.22969	4.616	7.15202	6.89515	0.0248858	1.97638	-0.341164	3.60801	6.0254	3.54647	5.0038	8.15346	0.0492596	7.52431	Kallmann syndrome 1 sequence	Non-target	Non-Target
LOC375295	1.15971	3.59858	1.76973	4.99725	4.03463	8.30265	9.36655	0.0283872	4.78931	2.41806	3.71783	6.41239	6.84969	4.93875	5.73853	0.0368816	7.55254	No description	Non-target	Non-Target
EPHX1	5.29234	6.64222	5.66227	8.64254	8.4112	9.33204	7.89137	0.00675038	4.93544	4.35285	2.53744	7.79756	5.73728	6.64463	7.27082	0.0268928	7.58109	epoxide hydrolase 1, microsomal (xenobiotic)	Target	Non-Target
HSPA1A	9.44865	11.3861	11.7077	12.4467	12.994	15.9995	7.98944	0.0399601	10.2569	10.6821	10.2569	11.8232	15.3938	13.14	7.3775	0.0271014	7.68347	heat shock 70kDa protein 1A	Non-target	Target
FAT4	3.65114	6.10373	5.46784	8.22514	6.68073	8.14813	6.40986	0.0263739	4.99366	4.18203	2.28654	7.3561	7.40886	6.5189	9.0259	0.0129342	7.71788	FAT tumor suppressor homolog 4 (Drosophila)	Target	Non-Target
TCIRG1	2.02944	5.38608	1.36311	4.77071	6.47574	6.96493	10.6118	0.0392674	5.4609	4.21474	3.08715	7.02901	6.5574	5.58937	5.07235	0.0420086	7.84207	T-cell, immune regulator 1, ATPase, H+ transporting, lysosomal V0 subunit A3	Target	Non-Target
TIMP1	8.04291	10.0909	7.39153	11.4974	11.2554	12.1327	10.9621	0.0134041	10.6188	8.72115	8.82471	11.601	11.9834	10.9994	4.85086	0.0279363	7.90646	TIMP metallopeptidase inhibitor 1	Non-target	Non-Target
MRC2	7.75336	8.09979	7.1076	11.3703	10.5437	10.9176	9.64968	0.00341992	8.50846	7.89105	8.67254	11.2999	10.4255	11.3059	6.20464	0.00408238	7.92716	mannose receptor, C type 2	Target	Non-Target
RUNX1T1	5.27805	5.20805	4.32756	7.95803	7.85268	8.71761	10.8495	0.00410828	5.53794	4.98807	4.96386	8.92315	7.39064	6.56837	5.28742	0.0203819	8.06847	runt-related transcription factor 1; translocated to, 1 (cyclin D-related)	Target	Non-Target
CD97	1.86152	3.90348	1.78854	6.19538	6.13702	4.72755	7.66885	0.0124499	1.78745	1.0926	2.68033	4.99967	4.18574	5.49685	8.53351	0.00718297	8.10118	CD97 molecule	Target	Non-Target
ADAM19	3.26013	3.36782	2.40808	6.59397	6.56539	5.62082	9.35773	0.00450636	4.92478	1.91698	3.73436	6.52446	6.63558	6.23598	6.91679	0.019775	8.13726	ADAM metallopeptidase domain 19	Target	Non-Target
C1R	6.71503	8.51068	6.70118	9.34949	9.3848	10.2835	6.2693	0.0212169	6.87263	6.69449	6.44508	10.2129	10.0627	9.78686	10.1386	0.000594657	8.20394	complement component 1, r subcomponent	Non-target	Non-Target
COL6A2	9.34384	7.7303	6.34728	11.2314	10.458	10.6402	7.51557	0.0172605	7.99376	7.09576	8.24454	11.0237	10.696	11.3992	8.90509	0.00253592	8.21033	collagen, type VI, alpha 2	Target	Target
SGCD	5.29543	5.00534	3.41113	7.73487	5.68216	8.17969	6.63238	0.0306219	1.81052	3.51523	4.97719	7.90733	5.13187	7.26071	9.99599	0.031754	8.31419	sarcoglycan, delta (35kDa dystrophin-associated glycoprotein)	Target	Non-Target
WFS1	3.57594	1.79284	0.91064	5.55637	4.4555	6.1238	11.671	0.0132245	5.4232	2.11182	4.02947	7.20873	6.34196	6.07627	4.9674	0.0370449	8.31921	Wolfram syndrome 1 (wolframin)	Target	Non-Target
CACNA1G	6.70578	4.90563	2.5809	9.1865	10.1147	5.55917	10.6215	0.0490461	3.03112	4.23319	5.07188	5.48823	6.82323	7.91038	6.02115	0.030338	8.32132	calcium channel, voltage-dependent, T type, alpha 1G subunit	Target	Non-Target
PTGES	5.37197	7.0485	3.31952	8.18866	8.71969	7.39964	7.04542	0.0334386	4.93062	4.24763	5.32536	8.19648	6.13704	9.20526	9.61881	0.022538	8.33212	prostaglandin E synthase	Target	Non-Target
TGFB3	4.52364	4.73661	5.14611	7.39469	7.70831	8.67967	7.84457	0.00481462	5.67186	5.17557	2.41967	8.34391	8.36289	6.86864	8.99008	0.0227061	8.41733	transforming growth factor, beta 3	Non-target	Target
VASN	5.21684	8.18866	6.33203	9.97374	10.3705	9.16848	12.4815	0.0140271	6.03718	5.58937	5.78123	7.32061	7.97252	9.18311	4.56713	0.0134755	8.5243	vasorin	Non-target	Non-Target
CPXM2	4.4797	2.886	4.53702	6.96533	5.73285	8.44243	7.19431	0.0173101	6.15569	3.39318	3.7516	7.05813	7.83722	6.72086	9.89386	0.0266256	8.54408	carboxypeptidase X (M14 family), member 2	Target	Non-Target
ID3	6.90355	9.11444	5.76178	9.65405	10.4264	10.3343	10.7837	0.0247672	9.08728	6.3428	7.0823	10.5869	11.5066	9.05674	6.5611	0.0351831	8.6724	Description	Target	Non-Target
ABCA9	2.18848	3.23903	2.2406	6.19859	5.34687	5.88394	8.92835	0.00425918	2.78142	0.278444	2.70164	5.85846	4.38311	5.70024	8.43883	0.0151308	8.68359	ATP-binding cassette, sub-family A (ABC1), member 9	Target	Non-Target
OXER1	2.02737	0.733879	2.32323	6.28599	3.86448	4.63286	8.75801	0.0123529	2.9832	0.478287	-0.353822	4.97688	3.41306	3.60786	8.75178	0.0344542	8.7549	oxoeicosanoid (OXE) receptor 1	Target	Target
FHL1	4.43798	5.88237	6.57037	8.20661	6.87159	9.11188	5.40244	0.0343289	1.27223	4.10531	3.90388	4.97535	5.74171	7.71094	12.1731	0.0402138	8.78779	four and a half LIM domains 1	Non-target	Target
ARHGAP6	3.4129	4.88347	3.84646	7.58226	6.65371	6.71503	7.30341	0.00754365	0.64972	2.12907	3.19064	6.35375	5.49744	4.30858	10.3272	0.0151134	8.8153	Rho GTPase activating protein 6	Target	Non-Target
LOC100132891	1.55279	3.06324	1.62295	3.93044	6.1768	5.93034	8.65512	0.0120597	0.104888	-0.0625135	1.14197	3.37018	3.10421	3.76251	8.98005	0.00356131	8.81759	No description	Non-target	Non-Target
LZTR1	4.50353	1.91284	2.98279	6.70426	6.18851	6.47311	11.238	0.00930409	2.36774	2.97002	3.73516	6.11424	6.41951	4.93487	6.42789	0.00928467	8.83296	leucine-zipper-like transcription regulator 1	Target	Non-Target
LGI4	3.99991	1.36271	0.301465	7.72963	4.7851	4.86859	13.2665	0.0209165	4.45533	4.48993	2.69712	5.78192	6.6287	6.11533	4.40386	0.0198225	8.83516	leucine-rich repeat LGI family, member 4	Non-target	Non-Target
CCDC152	6.88889	7.25869	6.81639	10.6446	9.10537	10.0806	9.13695	0.00629913	7.24196	6.37089	6.52102	10.9708	9.24971	9.63279	8.64443	0.00565883	8.89069	coiled-coil domain containing 152	Target	Non-Target
LAMB1	6.79528	8.19082	7.67045	10.5052	9.65651	11.5442	7.26631	0.0101678	5.53009	5.4963	6.76575	9.96113	8.16425	10.1665	10.5618	0.0081965	8.91405	laminin, beta 1	Non-target	Non-Target
FBXL7	4.35318	5.79181	4.31866	7.91822	7.22793	7.91536	7.51239	0.00817166	5.27192	3.59735	2.35464	6.97129	5.95757	7.27634	10.3671	0.021537	8.93975	F-box and leucine-rich repeat protein 7	Target	Non-Target
PTGIS	5.50252	2.02534	2.28719	6.35815	5.58488	7.54627	11.7904	0.0276421	2.74143	4.79528	3.02595	5.38257	6.15307	6.55277	6.23826	0.0201287	9.01432	prostaglandin I2 (prostacyclin) synthase	Target	Non-Target
ZDHHC15	0.924643	3.55432	1.12551	4.66774	4.43677	4.792	11.4092	0.0198466	0.0859475	0.712521	1.28319	3.06843	3.44487	3.62676	6.64536	0.00404402	9.02729	zinc finger, DHHC-type containing 15	Target	Non-Target
COL14A1	7.4551	4.43289	6.47899	10.1844	8.55031	10.8649	13.0448	0.0130183	5.29725	6.86668	7.98028	8.73617	9.59705	9.20769	5.06657	0.0280319	9.05569	collagen, type XIV, alpha 1	Non-target	Non-Target
ADCYAP1R1	3.74923	4.38292	1.91045	5.43231	5.54993	5.11342	3.21112	0.043841	3.80435	2.46939	3.48414	7.21363	7.70245	6.40068	14.9089	0.00295794	9.06001	adenylate cyclase activating polypeptide 1 (pituitary) receptor type I	Target	Non-Target
ADAMTSL4	0.0383168	2.38647	2.77686	5.56712	4.12903	5.87101	9.06712	0.0135169	3.30358	-0.154649	1.70806	4.14116	5.06571	4.90198	9.15092	0.0255333	9.10902	ADAMTS-like 4	Target	Non-Target
STMN2	3.64092	0.978251	4.25221	4.90886	7.03597	5.4142	6.88643	0.0374876	2.62355	2.19419	3.23564	6.6041	6.43162	5.70978	11.4366	0.00210205	9.16154	stathmin-like 2	Non-target	Non-Target
SERPINE1	8.61129	10.0892	9.82342	12.6977	11.3998	12.6658	6.90918	0.0117206	6.68092	7.05063	7.98092	10.226	10.2115	11.9008	11.5558	0.00604946	9.23248	serpin peptidase inhibitor, clade E (nexin, plasminogen activator inhibitor type 1), member 1	Target	Non-Target
RASSF4	2.12684	1.66083	0.696146	4.58281	4.10814	5.75604	10.6442	0.00714558	4.72216	2.62615	4.47868	6.82235	7.71172	5.81402	7.94234	0.0205144	9.29326	Ras association (RalGDS/AF-6) domain family member 4	Target	Non-Target
ABCA10	2.20449	3.30492	3.47262	6.01861	3.90061	8.14327	6.55998	0.0359161	0.65711	1.05485	4.05338	6.33424	4.67228	4.31681	12.2731	0.0362294	9.41653	ATP-binding cassette, sub-family A (ABC1), member 10	Non-target	Non-Target
C1orf54	3.77077	4.65189	-0.15635	7.79569	6.11224	7.45069	12.8163	0.0169271	4.25817	3.22348	5.53794	7.84256	5.82204	8.08232	6.05682	0.0263194	9.43658	chromosome 1 open reading frame 54	Non-target	Non-Target
ANTXR2	2.8213	4.74532	5.26282	7.68646	6.64277	9.08494	14.1377	0.01296	3.00378	3.05533	2.85344	6.19326	5.17181	5.23494	4.98765	0.00377616	9.56268	anthrax toxin receptor 2	Non-target	Non-Target
PCDH18	4.8592	5.09243	5.23331	7.25289	7.00117	8.47225	4.47056	0.00991198	5.18474	4.51795	2.93177	9.06985	7.57383	6.83422	14.7752	0.0120832	9.62286	protocadherin 18	Target	Non-Target
SLC17A7	3.66708	1.36271	0.507649	5.04239	5.81609	5.0079	12.8143	0.0127222	0.741667	2.83694	4.33989	6.75102	5.24897	5.52437	6.44167	0.0288717	9.62797	solute carrier family 17 (sodium-dependent inorganic phosphate cotransporter), member 7	Target	Non-Target
CRIP1	4.48468	5.30775	3.07672	5.28892	7.34829	9.18522	7.27834	0.0384382	8.56762	6.15975	5.13512	9.97838	9.76128	8.77524	12.1386	0.0345421	9.70845	cysteine-rich protein 1 (intestinal)	Non-target	Non-Target
APOC1	7.49027	7.79188	5.28348	11.3861	9.69759	10.705	12.0775	0.00923942	6.98867	7.79018	7.80772	9.88062	11.5524	10.4127	7.42272	0.00596924	9.75009	apolipoprotein C-I	Non-target	Non-Target
LOC440104	4.08545	1.36271	5.29123	6.47646	6.27722	7.50589	5.24523	0.0274854	1.53788	0.741613	4.38684	6.2621	5.37268	4.70348	14.2689	0.0318858	9.75705	No description	Non-target	Non-Target
FAM127C	4.72308	0.476305	1.49308	5.68119	5.44367	5.48727	15.9357	0.0267453	3.78985	3.1693	4.65193	6.61039	5.40539	5.03609	3.64719	0.0405535	9.79145	family with sequence similarity 127, member C	Non-target	Non-Target
FAM59A	4.80347	5.94153	4.85156	6.89981	6.39796	7.4657	3.01987	0.0347622	1.6068	5.12048	1.31093	6.87416	5.37307	5.92817	16.7042	0.0341263	9.86204	family with sequence similarity 59, member A	Non-target	Non-Target
NR4A1	5.71945	6.42707	6.14042	8.93065	8.89769	10.1754	9.05204	0.00484623	7.42237	5.43723	5.00019	10.8392	10.5132	7.64513	10.6799	0.0238724	9.86595	nuclear receptor subfamily 4, group A, member 1	Target	Target
FUCA2	1.90879	5.1331	4.87569	6.10681	6.78961	8.6297	11.287	0.0294198	4.76519	3.39238	4.26704	8.09936	6.47743	6.66044	8.48577	0.0095316	9.88641	fucosidase, alpha-L- 2, plasma	Non-target	Non-Target
GSN	8.79375	8.16139	7.59208	11.4078	11.2679	12.0694	9.68449	0.00366782	9.64895	8.75759	8.41801	13.4351	11.7535	12.0572	10.0942	0.00547189	9.88935	gelsolin	Non-target	Target
PRICKLE1	2.66064	2.02534	2.74222	5.79419	5.57234	6.22358	11.1684	0.0021833	0.971246	3.97223	0.63809	6.26435	3.75215	5.20525	8.65817	0.0388396	9.9133	prickle homolog 1 (Drosophila)	Target	Non-Target
CYB5D1	5.90186	2.13643	5.02997	9.5263	8.79375	7.86339	13.5835	0.0101563	6.31872	5.67477	6.77487	7.1243	8.96813	9.975	6.2741	0.0361687	9.9288	cytochrome b5 domain containing 1	Non-target	Non-Target
FBLN2	4.23949	4.66825	3.32011	7.96405	6.15565	7.91055	9.82054	0.00868758	2.68224	1.41866	2.28116	5.53519	4.74838	7.67602	10.0541	0.0103212	9.93733	fibulin 2	Target	Non-Target
ECM2	3.46858	2.8068	4.71867	6.93569	7.07142	8.42283	13.0336	0.00593483	2.99467	4.07528	3.91768	6.86594	4.4251	6.77006	6.91946	0.0370058	9.97651	extracellular matrix protein 2, female organ and adipocyte specific	Non-target	Non-Target
SEPP1	6.33102	7.75186	8.38408	11.2187	10.0909	11.6436	11.0565	0.00804232	7.24937	5.66752	5.16113	10.4255	8.41622	8.86318	9.16197	0.0149006	10.1092	selenoprotein P, plasma, 1	Target	Non-Target
COL15A1	5.14452	7.00226	5.09624	9.20867	8.57921	9.97592	11.1809	0.00766437	5.0518	3.53292	4.3204	8.56049	5.25851	7.51619	9.1628	0.0363738	10.1719	collagen, type XV, alpha 1	Non-target	Non-Target
SLIT3	3.5523	6.22987	4.64754	7.96595	6.77169	8.92071	9.31396	0.0191625	5.07819	3.93879	5.53749	7.99841	8.54166	8.6735	11.0308	0.00324951	10.1724	slit homolog 3 (Drosophila)	Target	Non-Target
LRP1	9.3382	7.82279	6.28871	11.4466	10.8918	10.4122	8.39185	0.0162014	7.2216	7.23021	7.36113	11.5524	10.7398	10.8297	12.1212	0.000793457	10.2565	low density lipoprotein receptor-related protein 1	Target	Target
IGFBP6	6.11462	6.76352	1.46831	9.13791	9.66299	8.90409	8.13017	0.0189772	8.5012	5.97433	5.61375	10.2421	9.27189	10.3694	12.6245	0.0181484	10.3773	insulin-like growth factor binding protein 6	Target	Non-Target
NAGLU	4.48791	0.978251	0.224176	7.76749	3.66279	4.88284	10.8424	0.0470622	2.79743	2.85885	3.72297	7.03998	4.36706	6.95704	9.96601	0.0210306	10.4042	N-acetylglucosaminidase, alpha	Non-target	Target
VSTM4	3.33089	3.53523	4.26813	6.8575	5.70034	7.53539	9.62819	0.00869261	4.6771	3.19473	2.14802	8.00331	6.45966	6.67999	11.1987	0.00950788	10.4134	V-set and transmembrane domain containing 4	Non-target	Non-Target
ALDH2	4.52301	4.74376	1.17291	6.41945	6.29616	7.5553	7.02035	0.0244323	5.17916	3.66583	3.52638	8.69752	8.43846	7.31398	13.8096	0.00399728	10.415	aldehyde dehydrogenase 2 family (mitochondrial)	Non-target	Target
CNTN3	1.41072	1.79284	1.69979	4.18035	5.6617	6.52608	15.5832	0.00532478	3.52624	2.10669	1.14197	5.95176	4.56202	4.14755	5.48438	0.0276629	10.5338	contactin 3 (plasmacytoma associated)	Non-target	Non-Target
C8orf4	5.99546	7.90895	5.20767	9.74969	8.95941	10.0975	13.4706	0.0124449	3.95679	4.47777	4.62064	7.40848	6.3333	8.21518	7.62487	0.00732247	10.5478	chromosome 8 open reading frame 4	Non-target	Non-Target
CCDC71	0.515962	0.978251	0.720732	2.76191	3.66279	2.56638	4.14225	0.00990695	0.572322	-1.49287	-0.353822	5.53845	3.41306	2.60835	17.1629	0.00976597	10.6526	coiled-coil domain containing 71	Target	Non-Target
SLIT2	0.0735864	2.76108	3.61954	5.49059	6.12723	6.52437	10.3113	0.0115812	-0.845645	1.26638	3.05417	5.94574	4.72607	4.70286	11.002	0.017153	10.6566	slit homolog 2 (Drosophila)	Target	Non-Target
BGN	5.78323	7.76272	5.02943	9.4468	9.64846	9.15383	12.672	0.0116961	5.83873	4.93952	7.06546	9.50272	9.00423	8.91931	8.97245	0.00731341	10.8222	biglycan	Target	Non-Target
TIMP2	7.31025	8.82545	8.94163	12.0309	11.1244	12.4634	11.4858	0.00620069	7.03721	6.13038	6.64578	10.2868	10.0905	9.4953	10.3025	0.00193045	10.8941	TIMP metallopeptidase inhibitor 2	Target	Non-Target
FXYD1	5.5497	4.82237	4.15635	7.64554	7.31306	9.06723	8.91796	0.0086265	5.36898	4.62458	5.2209	9.39729	8.91195	7.76401	12.9156	0.00330532	10.9168	FXYD domain containing ion transport regulator 1	Non-target	Non-Target
RARRES2	6.37835	7.00906	6.64576	10.1281	10.441	11.5328	13.8833	0.00225659	6.39946	6.48235	6.08265	10.7956	8.54805	9.40139	8.01075	0.00747663	10.947	retinoic acid receptor responder (tazarotene induced) 2	Non-target	Non-Target
TTC14	1.59032	1.91284	4.39369	5.56532	5.47911	5.99067	12.575	0.0160196	3.76225	-0.341164	2.41837	5.74264	5.65226	4.45803	9.40799	0.0338571	10.9915	tetratricopeptide repeat domain 14	Non-target	Non-Target
SHOX2	1.2153	5.16679	1.40527	4.88698	5.23986	7.61252	12.7435	0.040711	2.80651	-0.154649	2.12063	5.20415	5.34106	5.48633	9.32069	0.00969064	11.0321	short stature homeobox 2	Non-target	Non-Target
NID2	0.45329	3.00859	1.17536	6.70118	4.05255	6.47594	12.9295	0.0097309	-1.13339	-0.746692	0.63809	3.31669	3.06843	2.07282	9.22924	0.0074585	11.0794	nidogen 2 (osteonidogen)	Target	Non-Target
TNFAIP2	8.14327	8.17004	4.30094	9.96931	10.8683	9.59977	6.49008	0.0305457	7.37971	5.96646	8.13139	11.4524	11.358	10.8628	15.7607	0.00374616	11.1254	tumor necrosis factor, alpha-induced protein 2	Target	Non-Target
RASD1	6.59498	6.9597	7.25549	10.9438	10.0758	12.3867	15.8245	0.00418876	8.47527	7.64873	8.47757	11.1844	11.8863	10.0143	6.53944	0.00934675	11.182	RAS, dexamethasone-induced 1	Non-target	Non-Target
PAPSS2	2.49649	1.91284	4.13942	7.18307	6.18137	7.37874	19.2733	0.00519401	3.86898	3.05449	3.82889	5.52048	4.91959	6.27464	3.64291	0.0158395	11.4581	3'-phosphoadenosine 5'-phosphosulfate synthase 2	Non-target	Non-Target
LDB2	5.04992	7.06733	3.54185	9.24961	7.55284	9.85146	16.1223	0.0171427	6.4558	4.19394	4.0136	8.89612	8.12561	6.78309	6.81869	0.0241591	11.4705	LIM domain binding 2	Target	Non-Target
LOC339788	3.79361	3.92355	1.29511	7.40682	6.51578	6.3497	11.1833	0.00885572	1.94329	1.59617	4.54139	5.20484	5.50765	6.71993	11.8298	0.0247416	11.5066	No description	Non-target	Non-Target
ADAMTS15	1.83363	4.31401	4.38639	7.90263	7.34568	7.49027	11.4418	0.00630416	-1.13339	2.32668	2.22648	2.74312	5.67869	5.86747	11.6382	0.0421404	11.54	ADAM metallopeptidase with thrombospondin type 1 motif, 15	Non-target	Non-Target
SLC7A2	5.75322	7.4754	3.70252	9.2984	9.77112	9.38727	12.4153	0.0118233	5.36674	5.37572	5.89676	10.0073	8.79676	8.74298	10.7111	0.00232945	11.5632	solute carrier family 7 (cationic amino acid transporter, y+ system), member 2	Non-target	Non-Target
FBLN7	4.69784	2.57391	4.54107	7.12076	5.09909	8.55951	5.97812	0.0327818	3.15837	2.89199	4.86758	8.30484	8.21282	6.99382	17.1701	0.00443255	11.5741	fibulin 7	Target	Target
SLC22A3	2.30654	2.32065	2.74087	5.63129	5.51303	7.05333	9.92207	0.00404505	3.52547	1.1359	1.2288	6.34169	5.91671	4.87625	13.3647	0.00960484	11.6434	solute carrier family 22 (extraneuronal monoamine transporter), member 3	Non-target	Non-Target
MAFB	7.91749	8.46599	7.75863	10.5829	11.6667	11.2772	9.19397	0.00421319	5.63403	5.36898	7.382	9.66485	9.18855	10.7163	14.1191	0.00699951	11.6565	v-maf musculoaponeurotic fibrosarcoma oncogene homolog B (avian)	Target	Target
LOXL1	2.01706	5.30102	1.21546	5.46339	5.78762	7.40492	13.6474	0.0299429	3.14238	-0.0625135	2.8225	6.43945	5.88776	5.27463	9.82917	0.0135188	11.7383	lysyl oxidase-like 1	Target	Non-Target
CTSL1	7.76749	9.98166	7.87109	11.7746	12.5017	11.5654	13.9091	0.00876733	8.72115	8.37808	9.3768	11.6372	11.9459	13.3714	9.5741	0.00477365	11.7416	cathepsin L1	Non-target	Non-Target
PLBD1	2.59416	4.9883	3.43511	7.44214	7.14219	8.33481	16.0781	0.00593986	4.98579	5.35574	4.92204	9.40956	6.91279	7.88181	7.44368	0.0123239	11.7609	phospholipase B domain containing 1	Target	Non-Target
FBN1	5.01911	5.80031	5.89771	9.15697	7.7165	10.1303	10.2437	0.00823705	3.41984	3.34691	2.68857	7.08009	6.05947	8.06435	13.2984	0.00368408	11.771	fibrillin 1	Non-target	Non-Target
LGALS3BP	6.52538	2.02534	4.70832	9.05054	7.83199	8.87669	17.9807	0.0142513	6.29508	4.96941	5.4196	8.67778	7.45663	8.73555	5.60696	0.00894636	11.7938	lectin, galactoside-binding, soluble, 3 binding protein	Target	Non-Target
SLC40A1	2.32094	5.05444	2.94837	6.1166	7.34467	8.28943	13.887	0.0108418	4.46189	3.52538	1.94349	6.80807	7.47111	5.64658	9.73171	0.0144884	11.8093	solute carrier family 40 (iron-regulated transporter), member 1	Target	Non-Target
EMILIN2	1.73447	5.41354	4.69271	6.0835	8.24826	9.26589	14.4435	0.0207426	4.03221	2.13461	3.84954	7.23422	6.63528	6.95599	9.20242	0.00471645	11.8229	elastin microfibril interfacer 2	Non-target	Non-Target
HOXC9	4.63037	0.476305	-0.333078	6.53854	7.29138	3.85616	18.2426	0.027525	2.56537	4.92377	4.85502	7.43137	6.09684	6.20188	5.68671	0.033991	11.9646	homeobox C9	Non-target	Non-Target
GRID1	1.43896	3.38101	1.49777	5.19926	5.70072	4.94776	11.3829	0.00859129	0.824279	0.801072	3.33465	5.47377	5.14748	4.45071	12.5502	0.0133311	11.9666	glutamate receptor, ionotropic, delta 1	Target	Non-Target
CH25H	4.10593	4.41725	0.49393	7.03642	4.87913	8.11101	12.94	0.0309905	1.28517	3.17225	5.83283	5.8778	7.57272	6.64839	11.1281	0.0470707	12.0341	cholesterol 25-hydroxylase	Non-target	Non-Target
MAN1A1	2.87164	1.79284	4.85032	7.57915	7.07393	6.88472	18.4084	0.00743803	4.73802	3.94521	3.75755	6.53462	6.30412	7.68108	6.01852	0.00780936	12.2134	mannosidase, alpha, class 1A, member 1	Non-target	Non-Target
CD99	5.59678	7.38755	4.60911	9.29412	8.77225	10.441	12.9721	0.0105321	7.01961	3.14155	6.18195	10.3531	9.70686	9.28086	11.5107	0.0135829	12.2414	CD99 molecule	Non-target	Non-Target
MXRA5	5.13941	5.3152	6.51489	9.50585	8.29722	10.7253	18.2605	0.00691061	4.19893	3.43629	4.83447	7.9216	4.85687	6.84685	6.2676	0.0490963	12.264	matrix-remodelling associated 5	Non-target	Non-Target
STS	1.66845	2.60079	2.40661	6.31197	4.98309	6.54138	14.9841	0.00425415	3.33555	0.0529812	1.2288	4.55031	3.62876	4.48845	9.57749	0.0357635	12.2808	steroid sulfatase (microsomal), isozyme S	Non-target	Non-Target
PID1	3.141	2.02534	4.01072	6.12524	5.69247	8.1982	12.7033	0.0110236	2.3181	3.14209	2.38128	6.56871	5.65416	6.7229	11.9655	0.00204764	12.3344	phosphotyrosine interaction domain containing 1	Non-target	Non-Target
EML1	2.06837	4.17337	1.44201	5.97964	4.40844	6.41899	7.816	0.0212664	1.13735	0.190705	2.81958	5.23126	5.2209	4.82067	16.954	0.00729527	12.385	echinoderm microtubule associated protein like 1	Target	Non-Target
CPXM1	5.36623	5.62696	4.92823	8.69825	6.89052	9.15168	10.0703	0.011962	4.07001	4.58874	4.77071	7.44052	8.47235	8.8002	14.7599	0.0022297	12.4151	carboxypeptidase X (M14 family), member 1	Target	Non-Target
CD276	4.45118	4.42421	2.0151	7.13871	7.78634	6.09685	10.0921	0.012646	2.46609	2.04341	4.66881	5.93374	6.53591	6.69244	14.8288	0.0121014	12.4605	CD276 molecule	Non-target	Non-Target
MMP19	4.48559	3.36782	1.25146	7.56489	6.91526	6.93194	11.8279	0.00777718	3.15107	0.190705	4.86016	6.89085	6.28938	7.28498	13.3593	0.0232467	12.5936	matrix metallopeptidase 19	Non-target	Non-Target
HSPA12B	3.86595	1.52283	0.486168	6.66023	5.53373	5.7744	19.0481	0.00940828	5.42657	2.42294	3.43356	7.67429	6.15146	5.91114	6.57915	0.033638	12.8136	heat shock 70kD protein 12B	Non-target	Non-Target
EBF1	4.96442	6.17665	3.5882	8.92185	8.21557	9.58583	15.5348	0.0064723	7.12367	4.69017	6.28443	9.87681	9.62394	8.47024	10.1226	0.0121251	12.8287	early B-cell factor 1	Target	Non-Target
NFATC4	5.55301	5.62796	3.06722	8.63616	8.44977	7.61438	8.0456	0.0106909	4.75536	3.117	4.03221	8.17222	7.57038	8.17222	17.6306	0.00232038	12.8381	nuclear factor of activated T-cells, cytoplasmic, calcineurin-dependent 4	Target	Non-Target
PRRX1	5.90606	4.85576	5.0572	8.81726	9.04452	9.3394	15.5787	0.00176511	4.19387	4.0543	6.51955	8.88755	7.40387	9.48501	10.1934	0.0140663	12.8861	paired related homeobox 1	Target	Non-Target
DAAM2	7.03792	4.53672	2.51674	9.24115	8.23102	7.07299	12.9448	0.0299228	3.64725	4.81556	4.31173	8.36702	8.17981	7.43137	13.7763	0.00213344	13.3605	dishevelled associated activator of morphogenesis 2	Non-target	Non-Target
ITGA4	1.21678	2.886	1.48758	6.51836	3.80285	6.17064	12.4008	0.0115668	-0.748919	-0.154649	3.31327	5.12027	3.11421	4.99986	14.5519	0.0354851	13.4764	integrin, alpha 4 (antigen CD49D, alpha 4 subunit of VLA-4 receptor)	Non-target	Non-Target
SH3KBP1	5.54331	5.74002	3.05175	9.56681	7.86105	8.9529	14.1899	0.00857117	4.39569	4.06927	4.26801	9.16603	7.68719	7.96325	12.9532	0.0018886	13.5716	SH3-domain kinase binding protein 1	Target	Non-Target
IGDCC4	0.582019	1.79284	1.75601	5.6942	4.99051	5.55962	14.9426	0.00212007	-0.642996	-0.0625135	1.14197	3.77285	3.56608	3.21638	12.3685	0.00431676	13.6555	immunoglobulin superfamily, DCC subclass, member 4	Target	Non-Target
DPP4	3.75162	3.05029	2.68287	6.41254	5.44064	6.36203	6.76351	0.00612309	2.04196	0.441064	0.292779	3.53714	6.40391	5.0277	20.5625	0.00994036	13.663	dipeptidyl-peptidase 4	Target	Non-Target
TNFSF13B	4.88245	1.1756	1.83608	6.7084	7.0784	5.46919	19.611	0.0157056	0.567684	3.9812	4.46578	7.44663	5.38287	6.59899	7.89449	0.0357495	13.7527	tumor necrosis factor (ligand) superfamily, member 13b	Non-target	Non-Target
FBLN5	6.45947	7.15202	6.42102	9.77112	9.26403	10.6803	9.92902	0.00505605	5.66384	4.48921	5.17931	9.86795	8.62145	9.33457	17.818	0.00194789	13.8735	fibulin 5	Non-target	Non-Target
RGMA	3.07684	1.91284	1.34416	7.75863	3.69224	6.0748	17.901	0.01777	1.16113	2.76771	3.24604	8.97247	5.91175	4.46371	9.86679	0.0271167	13.8839	RGM domain family, member A	Target	Non-Target
LAMA4	5.77346	8.03988	3.94577	9.29896	8.79152	9.39889	11.5154	0.0241909	6.53259	4.74282	6.63887	10.6619	9.89627	9.44086	16.2577	0.00444999	13.8865	laminin, alpha 4	Non-target	Non-Target
RAMP1	3.64566	0.733879	0.510186	6.42887	6.9943	4.78808	19.3987	0.00921786	-1.43398	3.36976	3.96721	5.79133	5.36057	7.04897	8.46642	0.0443314	13.9326	receptor (G protein-coupled) activity modifying protein 1	Target	Non-Target
SCARA5	5.08095	5.80944	5.40186	8.7792	8.39111	8.12406	7.94059	0.00327046	4.75879	4.16167	3.65627	10.5529	7.80733	8.48122	19.9671	0.00454764	13.9538	scavenger receptor class A, member 5 (putative)	Non-target	Non-Target
PKDCC	-0.538382	0.978251	0.043186	4.68874	3.52615	4.58281	16.7319	0.00317418	-1.43398	2.92255	2.04438	5.52714	5.62087	4.40576	11.1793	0.0242623	13.9556	protein kinase domain containing, cytoplasmic homolog (mouse)	Target	Non-Target
CRAT	0.68976	1.66083	0.97876	5.44183	4.7837	5.80703	17.7064	0.0014317	4.43505	2.71249	0.888826	6.08951	6.43865	4.49132	10.3893	0.0392031	14.0478	carnitine O-acetyltransferase	Non-target	Non-Target
EFHA2	1.61994	1.52283	4.45699	5.77833	7.01124	7.19616	19.1	0.0088162	4.54068	2.41251	2.12538	6.60237	6.17508	5.3126	9.10854	0.0169758	14.1043	EF-hand domain family, member A2	Non-target	Non-Target
C7	4.05936	5.67269	2.14793	6.98426	5.84431	8.82858	8.91286	0.03102	1.82549	3.37678	2.41744	6.13292	6.71397	7.93513	19.8	0.00334159	14.3564	complement component 7	Non-target	Non-Target
MAP1A	3.99273	6.2444	3.04931	7.95447	8.87929	7.51144	15.5813	0.0117903	5.6774	2.02947	4.24204	9.05188	7.84038	7.95971	13.1563	0.0115252	14.3688	microtubule-associated protein 1A	Non-target	Non-Target
DACT1	1.94408	1.79284	4.3849	7.01801	6.49261	6.55325	24.4062	0.00667996	2.18607	2.88287	2.07836	4.26679	4.54281	4.75253	4.5581	0.00482596	14.4822	dapper, antagonist of beta-catenin, homolog 1 (Xenopus laevis)	Non-target	Non-Target
FIBIN	-0.330719	2.82083	0.374939	3.58605	4.95337	3.31952	9.26062	0.0248477	-1.77013	-1.49287	-0.353822	2.83441	3.56964	2.67909	20.0744	0.00199044	14.6675	fin bud initiation factor homolog (zebrafish)	Non-target	Non-Target
STK32B	0.0812954	1.36271	0.675184	5.75409	4.24968	4.36155	17.9808	0.00349465	-0.286794	-0.341164	0.888826	4.43889	3.54081	2.41837	11.7132	0.0077703	14.847	serine/threonine kinase 32B	Non-target	Non-Target
FBLN1	7.28495	5.94047	6.66821	10.6304	10.6669	11.1417	15.985	0.00156391	7.50296	6.56976	7.66271	11.4616	11.2128	11.1323	13.9178	0.00108154	14.9514	fibulin 1	Target	Target
IL1R1	6.41527	6.90197	6.80326	10.7359	11.06	11.0441	18.9071	0.00034598	7.38072	5.8191	6.53569	7.27145	10.0194	11.006	11.1866	0.0474111	15.0469	interleukin 1 receptor, type I	Non-target	Non-Target
ENPEP	1.37657	2.42212	2.13006	6.13222	4.69831	7.08202	16.0241	0.00542969	2.27539	3.04195	3.7976	6.18608	6.90082	7.45629	14.509	0.00328718	15.2665	glutamyl aminopeptidase (aminopeptidase A)	Target	Non-Target
RGS11	4.23829	3.84444	-0.783054	6.55156	6.51211	4.77356	6.35401	0.0434221	2.98086	3.24701	-0.353822	7.84693	6.88876	6.63004	24.2501	0.00799561	15.3021	regulator of G-protein signaling 11	Non-target	Non-Target
GALNT12	0.370951	1.1756	0.374939	4.70873	3.83799	5.30835	17.5421	0.00280628	-1.13339	-0.746692	0.63809	3.90009	2.81911	3.01458	13.5598	0.00459508	15.551	UDP-N-acetyl-alpha-D-galactosamine:polypeptide N-acetylgalactosaminyltransferase 12 (GalNAc-T12)	Non-target	Non-Target
KCNA1	1.41129	3.42243	1.87921	6.08379	5.743	5.56895	14.5585	0.00557843	-1.43398	-1.13069	0.292779	2.74579	2.91858	4.01412	16.5559	0.00393032	15.5572	potassium voltage-gated channel, shaker-related subfamily, member 1 (episodic ataxia with myokymia)	Non-target	Non-Target
LOX	2.86137	6.2384	3.07767	8.10815	7.01566	8.30732	17.806	0.0140731	-0.430628	1.89956	2.63262	4.53633	3.37719	6.60369	14.0045	0.0328491	15.9053	lysyl oxidase	Target	Non-Target
ANK2	3.49858	3.73058	3.62645	7.99085	7.54276	8.3361	20.5975	0.000462384	2.68925	2.93177	4.8714	6.189	7.49949	8.38565	11.426	0.0100171	16.0118	ankyrin 2, neuronal	Target	Non-Target
FMO1	3.02501	2.24703	4.616	7.60626	5.51747	8.58238	15.6315	0.0118183	3.28941	5.26518	1.9026	8.79485	8.14892	5.94348	16.4599	0.018562	16.0457	flavin containing monooxygenase 1	Target	Non-Target
DNM1	5.95711	4.502	3.64958	8.8602	7.36935	8.45281	13.1753	0.00851656	5.37892	4.34701	4.99967	9.69354	8.62387	9.05188	19.385	0.00142473	16.2801	dynamin 1	Target	Non-Target
SRPX	4.97408	6.95748	6.81662	10.0162	8.5377	11.3861	11.8238	0.0116394	3.706	4.72196	4.34397	8.96202	7.86187	9.10234	20.8269	0.00167167	16.3254	sushi-repeat containing protein, X-linked	Non-target	Non-Target
HTRA1	6.66268	7.01388	6.83783	11.2554	9.70588	11.626	21.3708	0.00357081	7.87396	5.90945	6.76063	11.2698	10.7817	9.43827	11.542	0.00792515	16.4564	HtrA serine peptidase 1	Target	Non-Target
STRA6	3.78832	2.24703	1.65098	6.95188	5.79595	7.74338	17.6913	0.00544765	3.84796	2.38128	2.40501	7.87433	6.33777	4.00171	15.2714	0.034879	16.4814	stimulated by retinoic acid gene 6 homolog (mouse)	Target	Non-Target
ZEB2	5.99431	7.3894	6.31032	10.4458	10.3807	10.565	17.5758	0.00219767	6.18956	5.7783	6.52657	10.3979	9.87136	10.1615	15.6923	0.000667201	16.6341	zinc finger E-box binding homeobox 2	Non-target	Non-Target
RFX8	1.58915	1.1756	2.10123	6.12845	6.51559	6.39385	27.9484	0.00041496	3.74689	3.55956	4.24032	6.16633	5.61774	7.5143	5.34966	0.0118223	16.649	regulatory factor X, 8	Target	Non-Target
C16orf89	1.93176	1.1756	0.203678	6.30881	2.97672	5.13689	15.5764	0.012743	1.67263	-2.02579	2.63831	4.88229	6.7438	5.82079	17.7305	0.0152333	16.6535	chromosome 16 open reading frame 89	Target	Non-Target
PLCL2	1.71648	4.7851	1.32392	6.85296	5.62021	6.9119	19.6477	0.0130068	1.10826	1.327	1.7176	4.61949	5.12833	6.36749	13.9416	0.00258475	16.7946	phospholipase C-like 2	Non-target	Non-Target
C1S	6.41751	6.8271	7.3315	10.7286	10.402	11.751	15.8286	0.00228246	7.69028	6.46225	7.6912	11.9572	10.6188	11.5651	17.8338	0.00259382	16.8312	complement component 1, s subcomponent	Non-target	Non-Target
MMP16	2.25035	4.01018	2.72733	7.70844	5.66962	6.47029	12.9803	0.00775993	3.90191	0.500352	1.40699	6.78889	5.78823	5.33851	20.8394	0.0129865	16.9099	matrix metallopeptidase 16 (membrane-inserted)	Target	Non-Target
FOXP2	2.4895	3.25601	2.51456	6.39065	4.34486	6.75761	11.3263	0.0122753	1.92276	1.02651	2.93833	7.47457	5.88549	6.35542	23.2029	0.00314418	17.2646	forkhead box P2	Non-target	Non-Target
ZFHX4	3.48953	3.87782	3.47617	7.7997	5.29078	8.27533	19.8378	0.0113864	4.08624	3.10179	2.3034	7.57383	7.38847	6.19252	14.8164	0.00437953	17.3271	zinc finger homeobox 4	Non-target	Non-Target
NOVA1	4.3856	2.02534	2.58328	6.509	5.93065	7.76272	14.9836	0.00865021	4.39862	2.75957	2.64836	7.13468	6.95334	7.51696	19.7664	0.0031679	17.375	neuro-oncological ventral antigen 1	Non-target	Non-Target
PCOLCE	6.40607	5.28526	5.33737	10.2428	9.00625	10.4042	15.9797	0.0028731	5.16291	6.11215	6.84744	10.6034	9.40412	10.7477	18.9116	0.00317697	17.4457	procollagen C-endopeptidase enhancer	Non-target	Non-Target
FZD10	0.698237	1.1756	4.77356	5.55505	7.35656	5.6826	22.7375	0.0178383	-1.13339	-0.746692	0.63809	2.94223	2.79271	4.21805	12.8966	0.00557094	17.8171	frizzled family receptor 10	Target	Target
DYNC2LI1	0.0700125	1.36271	3.94988	6.42491	4.77575	7.43959	26.0957	0.0122861	4.64698	2.36992	1.78676	5.69852	6.13916	5.3462	10.0463	0.0243991	18.071	dynein, cytoplasmic 2, light intermediate chain 1	Target	Non-Target
PRRX2	5.75937	5.03617	0.372213	7.13912	9.10971	7.53566	10.1988	0.0271707	3.70467	4.18067	5.38576	9.20904	8.88984	8.40704	26.0349	0.0020609	18.1169	paired related homeobox 2	Target	Non-Target
MSX1	5.86678	8.71708	5.19058	10.7403	10.7089	10.5349	28.6828	0.00962384	6.9684	4.40599	6.07411	7.81106	9.02721	9.61722	7.74408	0.0204231	18.2134	msh homeobox 1	Target	Target
NID1	5.77518	6.50488	4.46318	9.40753	7.99971	9.74247	11.6039	0.00880398	0.804851	2.43332	4.60533	7.07214	6.26939	8.77689	24.9127	0.0126064	18.2583	nidogen 1	Target	Target
ANKRD33B	4.50801	4.57208	3.59033	8.00995	8.74753	7.32271	13.291	0.00339118	2.77842	2.1531	4.5727	6.8191	7.99559	7.31955	23.2819	0.00517683	18.2865	ankyrin repeat domain 33B	Target	Target
PTGER4	2.24495	4.06956	4.66208	8.41796	8.03988	8.88446	20.3703	0.00318495	6.03312	3.53773	4.79564	9.15981	8.85584	8.32607	16.6818	0.00544399	18.526	prostaglandin E receptor 4 (subtype EP4)	Target	Non-Target
GTF2H2D	0.44993	-1.7371	4.71539	4.92932	4.58141	4.93074	22.3064	0.048319	-3.75591	0.456753	2.51862	4.38115	4.87265	3.49895	15.1831	0.0385746	18.7448	general transcription factor IIH, polypeptide 2D	Non-target	Non-Target
IGF1	7.24275	7.20718	6.05818	11.2488	9.73753	11.3084	16.4687	0.00449127	6.15276	5.98603	6.88211	10.5591	10.5854	10.5301	21.2052	0.000585589	18.837	insulin-like growth factor 1 (somatomedin C)	Non-target	Non-Target
LAMA2	3.41896	4.5195	4.92552	8.08005	7.85874	9.15965	18.8192	0.00343501	1.60746	3.17839	2.98662	7.05966	6.65763	7.43554	19.1219	0.00191232	18.9705	laminin, alpha 2	Non-target	Non-Target
PDGFRB	5.77691	6.39259	4.10814	9.44157	9.17805	9.82218	12.6816	0.00470109	4.13886	4.63654	3.45647	9.33694	8.76206	8.27827	25.9993	0.00114014	19.3405	platelet-derived growth factor receptor, beta polypeptide	Target	Non-Target
CCDC80	6.18137	8.11368	6.84596	11.0646	10.7109	11.4192	18.6176	0.0036441	6.72568	6.96943	7.47457	11.2593	11.3357	11.5234	20.6237	0.000434919	19.6206	coiled-coil domain containing 80	Non-target	Non-Target
GREM2	0.701683	2.02534	1.3465	5.36515	6.43467	7.02711	32.0395	0.00172056	2.20347	1.94782	1.3572	5.8007	4.28527	4.9091	7.78815	0.0043614	19.9138	gremlin 2	Target	Non-Target
TMEM176A	-0.538382	5.44485	2.16104	4.22534	6.82442	7.251	25.3406	0.0498258	-1.13339	1.64652	3.00922	6.22774	4.62188	5.57404	15.216	0.0166403	20.2783	transmembrane protein 176A	Non-target	Non-Target
ANKRD49	0.507649	0.733879	1.25606	3.2384	4.5712	4.45118	9.95306	0.00498707	-2.10967	-2.02579	2.11022	2.88533	2.94488	3.71818	31.3561	0.0287845	20.6546	ankyrin repeat domain 49	Non-target	Non-Target
ASTN1	2.03823	2.68437	1.89955	6.58938	2.83426	7.06012	20.7603	0.0311824	-0.579769	0.0529812	1.2288	4.42429	7.01139	3.61703	20.6964	0.00873152	20.7283	astrotactin 1	Target	Non-Target
GPRC5A	5.48778	8.04291	4.17567	8.76057	10.1839	9.44157	15.4956	0.0180186	4.03389	4.41276	2.66777	7.08919	9.11311	9.02369	25.9983	0.0042477	20.747	G protein-coupled receptor, family C, group 5, member A	Non-target	Non-Target
NEGR1	1.67092	1.91284	1.66368	5.50068	6.18992	5.33863	14.2191	0.000964648	-0.385165	0.637581	1.33993	4.6357	4.40425	6.65095	27.654	0.00453509	20.9365	neuronal growth regulator 1	Target	Non-Target
GALNTL1	1.17047	2.13643	1.11936	6.47772	5.92674	6.15657	28.0006	0.00065208	-0.579769	1.28319	2.17757	5.83167	5.08593	5.08393	13.9552	0.00534842	20.9779	UDP-N-acetyl-alpha-D-galactosamine:polypeptide N-acetylgalactosaminyltransferase-like 1	Non-target	Non-Target
RAB3IL1	6.57054	4.38949	0.217634	8.99387	8.14096	6.87454	13.4681	0.032202	5.37349	3.42312	5.59668	10.429	8.45573	9.00079	28.4885	0.00574184	20.9783	RAB3A interacting protein (rabin3)-like 1	Target	Target
ADAM12	3.66279	3.48219	4.30655	8.43477	7.10792	8.92518	24.5667	0.0027761	2.691	4.27742	1.39099	6.69244	7.69057	6.81254	17.4064	0.00644008	20.9865	ADAM metallopeptidase domain 12	Target	Non-Target
PDGFRL	4.65333	5.29731	5.56851	9.10971	7.98852	10.1483	14.049	0.00486563	2.21637	1.87154	2.57213	7.02487	4.85089	8.20174	28.0222	0.0075715	21.0356	platelet-derived growth factor receptor-like	Target	Non-Target
ABCA6	1.34552	2.68437	2.05393	2.42882	5.34814	6.91857	9.80966	0.048957	1.47515	0.278444	1.93958	7.50935	5.23126	6.49101	32.3537	0.00297607	21.0817	ATP-binding cassette, sub-family A (ABC1), member 6	Non-target	Non-Target
FMO3	4.47555	1.52283	0.512885	7.25967	5.06556	4.64248	11.6538	0.0293048	2.73462	-0.746692	0.63809	7.36243	4.52924	5.57478	30.6262	0.0108709	21.14	flavin containing monooxygenase 3	Non-target	Non-Target
GPR183	-0.344074	0.978251	0.525857	5.98551	4.93279	4.41373	27.0546	0.00192391	0.151486	-1.49287	2.95582	4.08142	2.97702	4.4696	15.2415	0.0424787	21.1481	G protein-coupled receptor 183	Non-target	Non-Target
IL1R2	0.435749	1.97342	-0.589806	4.73473	4.72308	4.15785	19.5261	0.00586728	-1.77013	-1.49287	-0.353822	3.22514	3.58844	2.80036	23.7604	0.00162284	21.6432	interleukin 1 receptor, type II	Non-target	Non-Target
DCLK1	3.51161	4.96984	3.56857	8.5844	8.20811	9.21735	25.9291	0.00176008	2.8091	2.6672	4.0163	6.92806	5.64397	8.38478	17.3753	0.00923444	21.6522	doublecortin-like kinase 1	Non-target	Non-Target
SERP2	-1.57308	0.132554	-0.425907	5.32875	2.71784	5.3391	36.9256	0.00455235	1.17485	2.17604	1.75047	5.54234	3.87167	4.51714	6.80537	0.00700858	21.8655	stress-associated endoplasmic reticulum protein family member 2	Target	Non-Target
RGS4	0.98193	5.34968	1.20571	5.02907	6.75597	6.08652	16.5314	0.0340716	-0.748919	0.900849	1.04405	5.36824	4.05251	6.14612	27.8853	0.00391218	22.2083	regulator of G-protein signaling 4	Non-target	Non-Target
ABCA8	4.29109	4.63408	4.42067	8.58238	7.76075	9.02954	17.8979	0.00160343	0.963869	3.12781	1.39099	6.17889	5.69408	7.37789	26.542	0.00432582	22.22	ATP-binding cassette, sub-family A (ABC1), member 8	Non-target	Non-Target
CRISPLD2	6.10202	7.43038	6.07774	10.4842	10.5748	10.8023	21.2069	0.0020439	6.87938	5.97234	6.54667	10.5357	11.8381	10.6506	23.6436	0.00150007	22.4252	cysteine-rich secretory protein LCCL domain containing 2	Target	Target
NT5E	2.66635	2.13643	1.44293	6.29477	6.32527	7.25561	24.0717	0.00134476	3.07179	2.6313	0.292779	7.41615	5.3183	7.04329	21.2883	0.00835554	22.68	5'-nucleotidase, ecto (CD73)	Target	Non-Target
IL10RA	0.04133	0.476305	-0.548006	5.96502	3.95236	4.02715	22.6332	0.00310951	-0.845645	-0.341164	0.888826	4.39531	3.68248	4.37041	23.0729	0.00235665	22.8531	interleukin 10 receptor, alpha	Target	Non-Target
PLAC9	2.97536	7.20289	4.42408	9.36859	9.17329	10.3085	30.7927	0.00867177	4.90244	4.05162	4.49607	8.90973	6.14962	8.42179	15.197	0.0133562	22.9949	placenta-specific 9	Target	Non-Target
COL5A1	6.0903	4.70185	4.49284	11.1318	8.47709	10.0758	32.9339	0.00457247	6.6915	3.71288	4.97842	8.68841	8.5154	9.03905	13.0864	0.0102717	23.0101	collagen, type V, alpha 1	Target	Non-Target
BDKRB1	5.15573	6.17195	-0.253148	9.9509	9.53881	9.21822	20.866	0.0121517	5.4307	3.84651	4.99366	6.41588	10.5209	9.66485	25.4782	0.0202277	23.1721	bradykinin receptor B1	Target	Non-Target
MMP2	8.48858	9.0921	8.27247	13.1253	12.3688	13.0743	17.1044	0.0010056	6.52747	7.74519	7.26618	11.5651	12.0327	12.6259	29.4599	0.000992257	23.2822	matrix metallopeptidase 2 (gelatinase A, 72kDa gelatinase, 72kDa type IV collagenase)	Target	Non-Target
SFRP4	5.91333	6.28422	5.54331	10.0699	9.11866	9.77726	13.7912	0.00184055	4.0136	3.76676	6.31842	9.3073	10.9216	8.8028	32.8095	0.00581717	23.3003	secreted frizzled-related protein 4	Non-target	Non-Target
GLT25D2	5.60063	2.78389	1.39316	8.16417	5.64667	6.16256	10.4011	0.0327675	4.00707	1.019	0.63809	9.21513	5.80462	6.70895	36.9644	0.01177	23.6827	glycosyltransferase 25 domain containing 2	Non-target	Non-Target
TBX15	4.92823	2.32065	2.35038	7.6397	6.44996	8.28333	17.5003	0.00755371	3.83938	0.278444	3.05533	8.48788	7.52055	7.9588	29.929	0.00487619	23.7146	T-box 15	Non-target	Non-Target
HAS2	3.40021	4.09462	2.4243	7.82279	8.8617	7.04863	24.664	0.00316915	-0.430628	4.31215	3.29639	7.61274	7.4695	8.83786	23.0343	0.010963	23.8491	hyaluronan synthase 2	Target	Non-Target
VCAM1	4.72691	4.12431	3.77524	7.71879	8.46193	9.19969	20.2186	0.002156	5.67639	-0.154649	4.19479	8.97538	6.75212	9.26813	27.4853	0.0279628	23.8519	vascular cell adhesion molecule 1	Non-target	Non-Target
GLIPR2	2.32499	0.978251	0.030966	4.94949	4.82884	7.35213	27.8166	0.00648811	2.4244	4.0156	1.04405	6.74737	6.83262	5.39114	20.0145	0.0114115	23.9155	GLI pathogenesis-related 2	Target	Non-Target
STAMBPL1	0.504821	0.733879	0.397009	5.0958	4.93491	6.08068	24.1003	0.000585974	0.258377	-1.13069	2.67705	6.10695	4.83408	4.24561	23.8464	0.0129154	23.9733	STAM binding protein-like 1	Non-target	Non-Target
MFAP5	1.32915	3.11125	1.15943	6.14828	3.65799	6.57114	11.0035	0.0143914	0.654796	-1.49287	2.86761	5.86365	5.4936	7.28241	36.9845	0.00879081	23.994	microfibrillar associated protein 5	Target	Non-Target
CYGB	4.80059	4.284	1.52151	5.93648	7.15715	7.43167	7.3266	0.0193731	4.20626	0.824336	2.86187	8.50441	8.2243	7.58013	41.1388	0.00423863	24.2327	cytoglobin	Target	Non-Target
C1QA	-1.01251	0.476305	-0.346448	5.53719	4.64044	2.97672	31.7106	0.00442876	1.18478	0.669288	4.91585	6.2358	4.75879	5.87237	17.0241	0.043103	24.3673	complement component 1, q subcomponent, A chain	Non-target	Non-Target
SMPDL3A	0.900412	1.1756	3.84708	5.46793	6.26774	7.24901	23.7116	0.00788137	-1.77013	0.168973	-0.353822	4.42109	2.90686	4.46595	25.5808	0.00376709	24.6462	sphingomyelin phosphodiesterase, acid-like 3A	Non-target	Non-Target
IGSF10	4.69921	4.99736	4.60455	9.42525	9.17614	9.7951	26.4655	0.000229575	4.89832	3.4834	4.09299	10.301	8.19075	8.00331	22.9418	0.00426514	24.7037	immunoglobulin superfamily, member 10	Non-target	Non-Target
PDGFRA	5.46623	7.16831	5.18345	9.83514	8.67703	9.51941	11.2635	0.00771035	4.18067	2.70414	2.90077	9.8133	6.17102	8.16566	38.4493	0.0086799	24.8564	platelet-derived growth factor receptor, alpha polypeptide	Non-target	Non-Target
CFH	4.01693	2.24703	2.45726	7.34664	7.41714	6.90333	25.2165	0.00262305	2.93451	0.500352	2.34688	6.97976	4.48333	8.18707	24.8106	0.0135474	25.0136	complement factor H	Non-target	Non-Target
NR2F1	5.74613	7.08253	0.0702154	10.8068	9.98798	7.173	18.9202	0.0326762	5.3483	3.09297	4.22982	10.3171	8.65157	8.76077	31.3153	0.00350063	25.1178	nuclear receptor subfamily 2, group F, member 1	Non-target	Non-Target
RCN3	1.69979	1.52283	3.52127	5.89726	5.47288	8.04744	18.347	0.00785191	3.65435	1.05958	1.14197	6.60833	6.05561	6.37371	31.9119	0.00556187	25.1295	reticulocalbin 3, EF-hand calcium binding domain	Non-target	Target
F2R	4.5085	2.42212	2.76806	8.46817	6.99997	9.02719	23.882	0.00378925	4.04888	0.401181	2.74085	8.80444	7.32459	6.13793	27.0126	0.0105458	25.4473	coagulation factor II (thrombin) receptor	Non-target	Non-Target
OLFML2B	1.25892	0.978251	0.525857	6.30592	5.05444	7.18491	40.1595	0.00144679	4.17496	1.27223	0.292779	3.81231	5.67681	6.16279	11.4679	0.0421313	25.8137	olfactomedin-like 2B	Target	Non-Target
HTRA3	6.28093	5.86928	1.04763	10.1809	9.76138	8.48636	14.9278	0.013772	4.49262	3.33348	5.14706	10.3605	9.75675	9.57193	38.4292	0.00111782	26.6785	HtrA serine peptidase 3	Target	Non-Target
TBC1D2B	2.11396	2.32065	3.04646	7.34407	4.65323	7.62428	23.8813	0.00819537	1.12791	0.329239	1.37833	7.32576	5.20906	6.02275	29.7504	0.00202951	26.8159	TBC1 domain family, member 2B	Target	Non-Target
MOSC2	-0.859563	-0.333078	3.61386	3.95111	5.61476	5.09819	28.0645	0.0189355	2.44899	-2.02579	-1.39865	2.6664	4.91924	3.90981	25.8518	0.0286262	26.9582	MOCO sulphurase C-terminal domain containing 2	Non-target	Non-Target
ABI3BP	1.81665	6.22358	3.57485	8.97047	8.34326	9.41128	42.0962	0.00774053	5.96436	3.79352	3.62195	7.24149	7.7804	7.9835	12.2911	0.0114833	27.1937	ABI family, member 3 (NESH) binding protein	Non-target	Non-Target
C11orf96	7.71914	10.5485	5.40956	12.328	13.9869	12.7687	33.119	0.0104976	10.078	8.01128	8.75033	12.6152	14.2226	13.1945	21.7688	0.00403495	27.4439	chromosome 11 open reading frame 96	Non-target	Non-Target
FN1	5.12018	6.04142	5.01035	10.2185	8.96694	10.5922	23.4373	0.00223073	1.56062	0.662312	4.63364	7.12293	5.65701	7.94897	31.8827	0.0153805	27.66	fibronectin 1	Non-target	Non-Target
PI16	5.14077	7.66429	2.63666	9.61715	10.2552	8.87118	22.26	0.0147521	4.46255	0.379857	5.06456	9.41942	6.98454	10.1228	33.3173	0.0168684	27.7886	peptidase inhibitor 16	Target	Non-Target
F10	3.09244	5.85301	0.922888	6.91752	6.85296	8.31041	14.173	0.0194291	3.05513	2.52689	-2.07784	8.35268	7.66243	7.90652	41.6322	0.00763358	27.9026	coagulation factor X	Target	Non-Target
CLEC3B	9.09353	5.70706	0.991855	11.3554	10.9388	8.34456	37.5753	0.0389326	7.70965	6.20834	7.76004	11.9834	9.61722	12.1095	19.3435	0.0092756	28.4594	C-type lectin domain family 3, member B	Non-target	Non-Target
PTGDS	6.59812	7.10192	6.13368	9.78161	9.57104	11.1875	10.833	0.00498204	4.15535	1.07638	5.70146	9.6884	10.1754	9.14953	46.3035	0.00702951	28.5683	prostaglandin D2 synthase 21kDa (brain)	Non-target	Non-Target
S100A4	4.41845	-0.333078	4.89861	9.00306	8.39861	10.1666	38.5322	0.00774556	5.97525	4.51654	3.79344	9.66171	8.7458	8.23764	18.7557	0.00492083	28.644	S100 calcium binding protein A4	Non-target	Non-Target
VCAN	5.07891	6.29946	5.14801	9.98019	9.87223	10.4896	27.7289	0.00108824	4.42454	2.35548	2.40703	9.31732	6.78472	8.77767	29.7081	0.00488525	28.7185	versican	Non-target	Non-Target
FREM1	3.20744	3.16247	2.83462	7.69812	5.99667	7.96634	23.1936	0.00347453	2.99962	3.5245	2.40007	8.65933	8.31488	7.16967	35.1348	0.00135986	29.1642	FRAS1 related extracellular matrix 1	Non-target	Non-Target
CAPN6	5.62796	4.59613	5.61548	8.88198	6.21545	10.3647	9.62309	0.0283376	3.04146	3.7656	3.03929	9.90883	8.46894	8.68018	49.8224	0.000775321	29.7227	calpain 6	Non-target	Non-Target
PTH1R	1.01022	2.02534	1.09247	7.20289	5.55917	6.05818	31.2484	0.00153589	0.66828	2.09672	3.06283	7.0041	6.92678	6.31427	28.4441	0.00289655	29.8463	parathyroid hormone 1 receptor	Target	Non-Target
GDF10	0.0812954	1.36271	0.301465	4.31817	5.13628	6.39187	28.5381	0.00298448	-1.77013	-1.49287	-0.353822	3.62556	3.38502	4.07695	34.7378	0.00105434	31.638	growth differentiation factor 10	Target	Non-Target
CILP	2.69098	5.34863	1.80589	7.4402	6.91435	9.09353	26.8941	0.00931918	4.9969	2.05728	4.52402	9.8641	9.65732	9.73321	36.9934	0.00255824	31.9438	cartilage intermediate layer protein, nucleotide pyrophosphohydrolase	Target	Non-Target
CREB3L1	2.02512	6.8609	3.38684	7.9598	8.62876	8.40941	32.5044	0.0156108	-0.430628	0.190705	2.23139	4.54478	5.2347	6.04959	31.4592	0.00546282	31.9818	cAMP responsive element binding protein 3-like 1	Non-target	Non-Target
NDUFA4L2	3.80354	-0.333078	-1.54742	5.4777	5.18122	5.87921	56.133	0.0130923	4.34195	4.36915	2.68554	7.42653	8.21058	4.58791	8.48303	0.0458569	32.308	NADH dehydrogenase (ubiquinone) 1 alpha subcomplex, 4-like 2	Non-target	Non-Target
SPOCK1	1.63847	2.13643	1.97852	6.1467	3.35745	4.98895	8.05806	0.0155188	-2.10967	-2.02579	-1.39865	2.88364	4.7474	3.80055	56.7419	0.00104039	32.4	sparc/osteonectin, cwcv and kazal-like domains proteoglycan (testican) 1	Non-target	Non-Target
HGF	2.17145	4.70626	2.02737	6.5798	7.42555	6.79102	23.4649	0.0074912	1.26965	1.72427	1.31093	5.12048	6.75712	7.6715	43.5981	0.00260289	33.5315	hepatocyte growth factor (hepapoietin A; scatter factor)	Target	Non-Target
CXCL12	6.41447	6.30661	6.63617	9.99809	9.4922	12.1273	11.9888	0.00578321	5.46853	5.04792	6.19738	12.1186	11.2593	9.96113	55.3586	0.0018621	33.6737	chemokine (C-X-C motif) ligand 12	Target	Non-Target
MFAP4	7.87071	8.87844	5.27267	12.8405	13.0798	11.2375	31.336	0.00654056	7.54012	5.22537	7.90652	12.9921	11.6372	12.7441	36.8607	0.00324044	34.0983	microfibrillar-associated protein 4	Target	Non-Target
TNN	5.36589	1.79284	1.78238	9.65651	6.33996	7.75597	23.5487	0.0112399	2.78596	3.65047	3.42286	10.2912	8.29598	8.47084	45.5703	0.00156145	34.5595	tenascin N	Target	Non-Target
PDE1B	0.741651	1.66083	0.5697	7.09738	3.01784	5.9396	36.7061	0.0106564	1.019	3.14344	-1.39865	6.04553	6.74668	5.66653	32.5941	0.00993129	34.6501	phosphodiesterase 1B, calmodulin-dependent	Non-target	Non-Target
PEAR1	1.98233	2.24703	1.44507	7.41714	6.6554	8.07298	43.2553	0.000527053	4.474	1.6068	0.888826	7.60362	7.85502	5.59816	26.1609	0.0127005	34.7081	platelet endothelial aggregation receptor 1	Target	Non-Target
C3	5.54813	8.9065	5.09492	10.2297	11.4974	11.3703	35.1342	0.0097424	7.36321	3.67084	7.4344	12.1727	11.5431	12.5587	34.8806	0.00589251	35.0074	complement component 3	Target	Non-Target
COL6A6	2.40808	4.90514	2.71949	9.03317	6.38806	9.73303	28.4013	0.00733312	2.78686	3.07179	2.78596	7.47709	8.48243	8.23018	42.5368	0.000388881	35.4691	collagen, type VI, alpha 6	Non-target	Non-Target
LAMC3	2.14667	4.7247	1.13324	7.44767	6.40728	7.65165	38.6943	0.00799705	3.06563	2.95275	1.42873	9.63279	8.071	6.45538	34.7334	0.00433489	36.7138	laminin, gamma 3	Target	Non-Target
OAF	4.8712	8.42886	4.69716	10.5017	10.8068	10.8683	55.8893	0.00800208	5.23415	3.45519	6.50833	9.36928	8.96531	9.97243	17.571	0.00671352	36.7302	OAF homolog (Drosophila)	Target	Non-Target
DENND2A	1.20676	1.1756	0.762579	7.50387	5.3438	6.52364	40.7306	0.00120392	-0.748919	-0.154649	1.04405	6.17952	4.9474	5.00357	35.7091	0.00180211	38.2199	DENN/MADD domain containing 2A	Target	Non-Target
ELN	1.77831	5.19078	3.98273	8.24886	7.63308	8.83119	19.2412	0.0065305	3.20174	-0.746692	0.63809	6.07705	6.50457	7.58969	58.3427	0.00615339	38.792	elastin	Target	Non-Target
GPR124	5.08698	4.86898	3.2701	9.70349	8.0589	10.5574	28.5321	0.00396098	5.59668	1.9774	5.02458	11.2517	9.8735	8.98755	50.389	0.00647147	39.4605	G protein-coupled receptor 124	Target	Non-Target
HPSE2	5.31485	2.60079	2.48749	10.0186	7.85766	6.94016	26.0602	0.00849213	2.57655	2.22467	5.02248	10.1615	7.99478	8.7218	54.573	0.00437047	40.3166	heparanase 2	Target	Non-Target
OSR2	1.50321	5.03792	1.13168	7.467	7.44557	8.57728	62.4137	0.00653553	3.25734	-0.341164	4.22534	7.76004	7.15397	7.4922	18.8287	0.01195	40.6212	odd-skipped related 2 (Drosophila)	Target	Non-Target
CFD	9.88763	12.2618	6.37537	14.216	15.6411	12.4467	20.0897	0.0246256	9.70618	7.26445	10.3076	15.6556	13.6615	16.1653	61.7964	0.00465227	40.943	complement factor D (adipsin)	Non-target	Non-Target
ALDH1A1	0.982622	1.52283	2.14964	6.72356	6.40312	7.69357	42.8284	0.000683696	-1.43398	-1.13069	0.292779	5.48418	3.87069	5.36876	39.5244	0.00190325	41.1764	aldehyde dehydrogenase 1 family, member A1	Non-target	Non-Target
FAP	0.936999	3.92471	3.63651	8.76299	7.77268	9.61422	51.6075	0.00327549	4.5322	-1.49287	5.20459	9.4953	9.59987	8.957	31.1919	0.0170386	41.3997	fibroblast activation protein, alpha	Non-target	Non-Target
C15orf59	-0.602958	0.132554	-0.921418	5.66747	4.38764	2.71127	31.7922	0.00469103	0.57019	-2.6184	-2.07784	3.16309	4.00292	6.12802	55.0052	0.00687116	43.3987	chromosome 15 open reading frame 59	Non-target	Non-Target
APOD	9.15039	12.2316	9.58238	14.0719	14.8617	15.2245	30.3053	0.00694582	10.5446	8.29835	9.76468	16.3984	14.8737	14.4284	57.8321	0.00272147	44.0687	apolipoprotein D	Target	Non-Target
KDELR3	0.442761	0.733879	0.689279	6.6424	5.35188	6.94679	61.9538	0.000510527	2.59138	-1.49287	-0.353822	5.71823	4.10812	4.49662	28.8488	0.0144263	45.4013	KDEL (Lys-Asp-Glu-Leu) endoplasmic reticulum protein retention receptor 3	Non-target	Non-Target
ECM1	5.02997	3.99932	0.920434	7.88957	8.19343	7.36034	14.828	0.00969354	4.08456	-0.746692	2.29626	8.5465	8.4969	8.93	76.1221	0.00507289	45.4751	extracellular matrix protein 1	Non-target	Non-Target
HIBADH	1.01748	0.978251	4.70306	5.71374	4.52554	6.68179	11.6907	0.0287774	4.95188	-2.02579	-1.39865	6.6153	5.7342	4.29076	79.7024	0.0493781	45.6966	3-hydroxyisobutyrate dehydrogenase	Non-target	Non-Target
CCL19	-0.261731	4.87913	-0.783054	6.40513	5.8316	4.96617	53.7883	0.0241959	-0.294662	-3.75591	3.22498	4.65493	7.11495	4.94908	37.89	0.0252696	45.8391	chemokine (C-C motif) ligand 19	Non-target	Non-Target
RSPO3	0.23343	2.70028	0.976173	7.74606	6.02514	7.34222	55.396	0.00226665	0.606108	-1.49287	3.50409	5.74171	5.82025	8.61014	37.1206	0.0137183	46.2583	R-spondin 3	Non-target	Non-Target
GLIS1	0.893121	0.733879	0.0173839	5.67606	6.32289	4.09713	30.7428	0.00263311	-1.13339	-0.746692	0.63809	5.60116	4.82553	5.31092	62.2033	0.00103132	46.4731	GLIS family zinc finger 1	Target	Non-Target
ELANE	-0.128184	0.132554	-0.993046	4.71266	5.59697	3.11125	28.6576	0.00340195	0.62932	-2.02579	-1.39865	5.40424	3.98618	5.63403	64.5334	0.00286935	46.5955	elastase, neutrophil expressed	Target	Non-Target
COL6A3	5.70269	6.16591	4.77815	10.9783	9.60247	11.5223	38.735	0.00187217	4.08315	0.989973	4.78952	9.95964	9.60885	9.91516	56.9653	0.00354736	47.8501	collagen, type VI, alpha 3	Target	Non-Target
CHRDL1	4.19089	3.58983	4.99549	9.83593	9.24541	10.8824	50.4081	0.000841058	1.98029	-0.0625135	1.14197	5.45404	6.09232	7.98471	45.7771	0.00369315	48.0926	chordin-like 1	Target	Non-Target
TMEM130	0.931627	1.1756	1.71698	6.82612	5.87022	8.16285	50.2315	0.00124775	-0.137965	-0.746692	0.63809	5.97234	6.22469	4.16046	48.0544	0.00215437	49.1429	transmembrane protein 130	Target	Non-Target
DPYS	1.47309	0.476305	0.210258	4.75479	4.1352	4.17673	12.9998	0.00298951	-1.77013	2.36992	-0.353822	6.06865	6.51571	5.74035	85.7743	0.00508196	49.3871	dihydropyrimidinase	Target	Non-Target
MFAP2	0.212921	-0.333078	0.999386	6.37039	5.80774	9.02248	71.3812	0.00174499	-2.10967	-2.02579	1.49679	4.99148	2.71673	4.57946	28.372	0.0122381	49.8766	microfibrillar-associated protein 2	Non-target	Non-Target
FOXF2	0.164242	1.36271	0.301465	5.1263	6.00841	6.12481	31.1695	0.000769922	1.30793	-1.49287	-0.353822	6.34649	6.70539	4.61871	69.1465	0.0032258	50.158	forkhead box F2	Target	Non-Target
CTSK	5.55126	8.32369	6.37296	11.4703	10.9284	11.5945	34.2334	0.0044963	3.71818	3.31208	3.51746	9.57438	7.25	10.0487	66.5755	0.00296701	50.4045	cathepsin K	Non-target	Non-Target
COL5A2	3.79866	3.94234	5.64162	9.90744	7.67943	10.8118	36.0068	0.0055734	2.28364	0.931696	3.48224	7.42347	8.31969	8.50974	65.6193	0.00208391	50.813	collagen, type V, alpha 2	Non-target	Non-Target
ST3GAL5	-0.586811	0.733879	2.87362	5.2084	6.73711	7.70204	55.5308	0.00521341	2.98766	-2.02579	-1.39865	5.94392	5.89595	3.58721	48.942	0.0196537	52.2364	ST3 beta-galactoside alpha-2,3-sialyltransferase 5	Target	Non-Target
LUM	6.91117	8.30048	8.10632	12.9564	12.3491	13.2243	30.3535	0.000900697	3.69683	2.7482	5.6513	10.5812	8.2113	11.8863	75.3216	0.00621129	52.8375	lumican	Non-target	Non-Target
C13orf33	2.89839	6.65652	2.4674	8.87072	9.8089	9.26252	82.3746	0.00703133	4.25179	1.1121	3.90618	5.67698	6.89963	10.1393	23.6682	0.0278031	53.0214	chromosome 13 open reading frame 33	Non-target	Non-Target
ALDH1A2	0.510186	1.36271	0.451702	4.1197	5.52793	6.72967	32.3961	0.00376123	-0.642996	-0.0625135	4.3363	6.63558	5.5712	6.89269	74.2434	0.0170769	53.3197	aldehyde dehydrogenase 1 family, member A2	Target	Non-Target
DLK1	5.21569	6.33389	4.50606	10.2974	8.59935	10.0618	17.0688	0.00443379	-0.845645	0.923557	1.97689	6.2433	6.27423	8.4636	89.6798	0.00336251	53.3743	delta-like 1 homolog (Drosophila)	Target	Target
MEIS3	6.42	0.476305	0.924846	9.06324	7.50387	7.42555	95.6058	0.0153233	3.80055	4.19749	3.63728	8.18322	7.05813	7.45031	12.5512	0.0016054	54.0785	Meis homeobox 3	Target	Non-Target
ANGPTL1	0.701683	2.02534	2.95758	7.4121	6.50488	9.05975	55.8389	0.00291047	-1.13339	-0.746692	0.63809	5.33102	4.586	5.88776	52.6878	0.00140172	54.2633	angiopoietin-like 1	Non-target	Non-Target
ADH1B	5.21976	5.57422	5.22331	8.58303	7.83326	10.3576	10.2654	0.00737048	3.02492	3.21844	2.18352	9.8502	9.84276	8.72727	99.165	0.000462123	54.7152	alcohol dehydrogenase 1B (class I), beta polypeptide	Non-target	Non-Target
TWIST1	4.22666	5.3391	4.50801	9.92318	10.2081	10.9061	51.859	0.000363943	2.65599	3.94892	2.1898	8.10451	9.21929	9.61889	60.3263	0.00131173	56.0927	twist homolog 1 (Drosophila)	Non-target	Non-Target
OLFML3	5.20083	5.28651	4.37354	8.99035	8.22261	9.9998	14.4107	0.00323381	3.17768	1.24875	5.89268	11.0178	9.8334	9.61222	100.826	0.00525984	57.6181	olfactomedin-like 3	Target	Non-Target
ANPEP	6.05818	2.02534	1.1445	7.35808	6.93466	6.67659	30.0506	0.0228508	3.84525	1.95215	1.28319	8.99726	8.42766	7.9145	88.9864	0.00195696	59.5185	alanyl (membrane) aminopeptidase	Target	Non-Target
DCN	7.89457	11.4309	9.6869	13.9051	13.9652	14.7025	19.4045	0.0067317	6.53811	4.63456	5.91175	12.6647	10.6619	13.2626	105.748	0.00226807	62.5763	decorin	Non-target	Non-Target
SIX2	-1.6516	-0.333078	-0.583331	5.21276	5.15309	4.56353	53.3132	0.000324423	-2.10967	-2.02579	-1.39865	4.29361	4.01412	4.80742	73.8268	0.000205427	63.57	SIX homeobox 2	Target	Non-Target
DPT	1.52908	6.77536	2.31588	8.50446	9.20867	8.79375	89.1321	0.0106463	2.61775	0.401181	2.42452	8.31372	6.29332	8.00841	51.8391	0.0030828	70.4856	dermatopontin	Non-target	Non-Target
FAM65C	0.365576	0.978251	1.00629	5.8869	6.7459	7.54775	54.4798	0.000451606	-1.43398	-1.13069	0.292779	6.07873	6.74357	5.07775	91.2484	0.000965053	72.8641	family with sequence similarity 65, member C	Target	Non-Target
COL1A2	6.44642	7.09088	6.27258	12.8872	10.5529	13.9139	86.8717	0.00296005	6.63847	3.55248	6.44381	11.9459	12.5308	12.1414	59.3993	0.00236572	73.1355	collagen, type I, alpha 2	Target	Non-Target
CD248	4.71254	4.81371	0.486168	7.91937	6.50698	7.65699	8.60791	0.0197862	3.07249	0.0529812	1.2288	9.91062	7.17604	8.73617	139.397	0.00278913	74.0026	CD248 molecule, endosialin	Non-target	Non-Target
LOC100506783	-2.54859	4.59243	-2.46157	6.24504	4.55298	5.78588	137.336	0.0219002	4.38769	1.966	1.93821	7.45663	6.88147	5.58784	12.5501	0.0110795	74.943	No description	Non-target	Non-Target
LSP1	3.38684	5.57575	3.88655	8.52769	8.9529	10.7554	35.2816	0.00389272	4.32415	0.123379	3.35773	11.2412	9.62074	9.14211	120.85	0.00392125	78.0658	lymphocyte-specific protein 1	Target	Non-Target
KCNE4	0.929298	1.52283	0.573133	7.22895	6.63983	8.05996	78.7742	0.000266221	-0.845645	-0.341164	0.888826	2.4456	7.20778	6.44013	79.8354	0.0127675	79.3048	potassium voltage-gated channel, Isk-related family, member 4	Non-target	Non-Target
OGN	5.41562	7.13323	5.20875	10.4988	10.3223	11.7355	33.8987	0.00274951	4.17435	2.92066	6.93237	10.4717	11.7351	11.1422	125.182	0.00422956	79.5406	osteoglycin	Non-target	Non-Target
SPON2	4.35085	5.38069	4.60678	10.6178	8.88763	11.4632	64.4893	0.00204893	2.84704	4.33913	3.34423	10.7127	9.7946	9.90883	94.6546	0.000531878	79.572	spondin 2, extracellular matrix protein	Target	Non-Target
SFRP2	4.05657	6.19098	6.081	9.83976	9.04163	11.6362	31.6704	0.00584788	2.9236	0.0529812	1.2288	8.62761	8.23704	7.52257	128.733	0.00178467	80.2016	secreted frizzled-related protein 2	Target	Target
COL1A1	7.54995	8.21697	6.97876	14.3542	11.607	15.144	111.757	0.00314472	7.49841	6.08218	7.09529	11.7381	13.14	12.209	49.9229	0.00120989	80.8402	collagen, type I, alpha 1	Target	Target
COLEC12	2.52498	1.52283	0.76383	8.78457	6.61767	8.00663	76.617	0.00119386	4.35185	0.460421	1.79592	9.93745	8.31875	8.15736	91.9532	0.00421143	84.2851	collectin sub-family member 12	Target	Non-Target
CCL26	3.82469	-1.7371	-1.848	4.93972	5.91283	6.55956	110.486	0.0120489	0.8709	1.72057	-3.49287	3.89813	6.90175	7.83118	69.0997	0.0149278	89.7928	chemokine (C-C motif) ligand 26	Non-target	Non-Target
LRRC17	1.06218	1.1756	2.2491	9.67022	7.00817	9.41241	171.387	0.000829561	3.68815	2.73252	2.9818	7.20215	6.48543	6.53774	11.761	0.00168073	91.5743	leucine rich repeat containing 17	Non-target	Non-Target
IGLL5	-0.418761	0.476305	-0.192132	5.20413	7.57915	5.58128	54.6978	0.00109902	-0.282087	-2.02579	-1.39865	7.42592	4.48439	5.66511	133.784	0.00192139	94.2409	immunoglobulin lambda-like polypeptide 5	Target	Non-Target
BHLHE22	0.392399	0.733879	0.887276	6.79528	7.99447	7.19047	87.8268	0.000149098	-0.845645	-0.341164	0.888826	5.76687	6.98107	7.66982	109.972	0.00102225	98.8995	basic helix-loop-helix family, member e22	Non-target	Non-Target
TNFAIP6	7.10381	10.0774	5.68169	13.7042	13.735	12.5158	97.0342	0.00580908	4.52153	5.90992	8.74454	11.3059	12.6883	14.4904	109.777	0.00770612	103.405	tumor necrosis factor, alpha-induced protein 6	Target	Non-Target
WNT2	0.889025	1.52283	0.449113	7.30708	6.95102	6.8937	66.81	0.000165625	-1.43398	-1.13069	0.292779	5.04357	6.96495	7.51079	148.88	0.001491	107.845	wingless-type MMTV integration site family member 2	Non-target	Non-Target
THBS2	2.51674	7.33289	3.62747	10.6786	10.8212	11.0646	146.392	0.00490731	3.6668	3.11446	6.18418	9.44969	11.196	11.3148	80.7411	0.00347063	113.566	thrombospondin 2	Target	Non-Target
COL3A1	6.87302	6.11181	5.33039	12.7981	10.1704	13.3034	86.2463	0.00297442	5.46826	3.37261	4.71144	11.8745	12.7674	11.3283	157.493	0.000808105	121.87	collagen, type III, alpha 1	Non-target	Non-Target
TAC1	0.930508	6.07889	1.521	8.66704	8.14272	9.40011	141.635	0.00802795	-0.845645	0.953445	0.888826	6.02626	7.23371	8.24743	117.125	0.00159633	129.38	tachykinin, precursor 1	Target	Non-Target
WISP2	0.698237	1.1756	0.0774006	6.25522	6.78412	5.6936	48.7903	0.00041999	-1.43398	-1.13069	1.77878	6.67506	6.40585	8.34563	223.751	0.00252197	136.271	WNT1 inducible signaling pathway protein 2	Non-target	Non-Target
PENK	1.09568	0.978251	3.55758	8.98505	4.8259	11.5373	237.103	0.0100571	2.16197	1.80143	-1.39865	4.23368	7.60127	8.14367	55.709	0.0126154	146.406	proenkephalin	Target	Non-Target
CPZ	3.86922	0.978251	0.0907238	8.80171	7.97892	7.89271	128.059	0.00262808	-1.13339	0.2546	0.63809	5.93765	8.6735	7.9136	202.11	0.0015475	165.085	carboxypeptidase Z	Target	Non-Target
TMEM176B	0.638104	6.60473	4.38292	9.18382	9.46879	10.402	33.9625	0.0095563	-1.43398	-1.13069	0.292779	7.59445	6.94777	7.21084	324.378	0.000336565	179.17	transmembrane protein 176B	Non-target	Non-Target
CTHRC1	0.518836	5.09683	0.710255	8.24957	7.43754	9.90041	120.987	0.00621219	4.31342	-2.02579	-1.39865	6.80402	8.09631	7.96871	455.027	0.0112127	288.007	collagen triple helix repeat containing 1	Target	Non-Target

## Sheet: nulliparous
Gene Symbol	CD10+CD44-N102	CD10+CD44-N117	CD10+CD44-N136	CD10+CD44+N102	CD10+CD44+N117	CD10+CD44+N136	Pseudo fold change	P value	Description
TNFRSF4	-1.332	-1.737	-2.213	7.53	5.982	6.189	292.934	0	tumor necrosis factor receptor superfamily, member 4
PENK	1.096	0.978	3.558	8.985	4.826	11.537	237.103	0.01	proenkephalin
LRRC17	1.062	1.176	2.249	9.67	7.008	9.412	171.387	0.001	leucine rich repeat containing 17
THBS2	2.517	7.333	3.627	10.679	10.821	11.065	146.392	0.005	thrombospondin 2
TAC1	0.931	6.079	1.521	8.667	8.143	9.4	141.635	0.008	tachykinin, precursor 1
LOC100506783	-2.549	4.592	-2.462	6.245	4.553	5.786	137.336	0.022	No description
CPZ	3.869	0.978	0.091	8.802	7.979	7.893	128.059	0.003	carboxypeptidase Z
CTHRC1	0.519	5.097	0.71	8.25	7.438	9.9	120.987	0.006	collagen triple helix repeat containing 1
COL1A1	7.55	8.217	6.979	14.354	11.607	15.144	111.757	0.003	collagen, type I, alpha 1
CCL26	3.825	-1.737	-1.848	4.94	5.913	6.56	110.486	0.012	chemokine (C-C motif) ligand 26
HBA1	-2.213	-1.737	-2.213	4.545	5.669	2.899	108.22	0.001	hemoglobin, alpha 1
TNFAIP6	7.104	10.077	5.682	13.704	13.735	12.516	97.034	0.006	tumor necrosis factor, alpha-induced protein 6
MEIS3	6.42	0.476	0.925	9.063	7.504	7.426	95.606	0.015	Meis homeobox 3
DPT	1.529	6.775	2.316	8.504	9.209	8.794	89.132	0.011	dermatopontin
BHLHE22	0.392	0.734	0.887	6.795	7.994	7.19	87.827	0	basic helix-loop-helix family, member e22
COL1A2	6.446	7.091	6.273	12.887	10.553	13.914	86.872	0.003	collagen, type I, alpha 2
COL3A1	6.873	6.112	5.33	12.798	10.17	13.303	86.246	0.003	collagen, type III, alpha 1
C13orf33	2.898	6.657	2.467	8.871	9.809	9.263	82.375	0.007	chromosome 13 open reading frame 33
HSPA6	2.224	1.523	5.888	7.879	8.71	9.82	81.941	0.007	heat shock 70kDa protein 6 (HSP70B')
C11orf53	-1.013	0.476	-0.192	6.143	6.808	5.22	80.569	0.001	chromosome 11 open reading frame 53
ADRA2A	0.901	1.523	1.206	7.519	4.87	7.929	79.507	0.003	adrenergic, alpha-2A-, receptor
KCNE4	0.929	1.523	0.573	7.229	6.64	8.06	78.774	0	potassium voltage-gated channel, Isk-related family, member 4
COLEC12	2.525	1.523	0.764	8.785	6.618	8.007	76.617	0.001	collectin sub-family member 12
MFAP2	0.213	-0.333	0.999	6.37	5.808	9.022	71.381	0.002	microfibrillar-associated protein 2
NAALADL1	-1.871	-0.333	4.316	4.704	5.779	6.475	69.178	0.019	N-acetylated alpha-linked acidic dipeptidase-like 1
WNT2	0.889	1.523	0.449	7.307	6.951	6.894	66.81	0	wingless-type MMTV integration site family member 2
SPON2	4.351	5.381	4.607	10.618	8.888	11.463	64.489	0.002	spondin 2, extracellular matrix protein
GADD45G	5.692	0.133	0.389	7.132	8.027	6.128	63.818	0.017	growth arrest and DNA-damage-inducible, gamma
OSR2	1.503	5.038	1.132	7.467	7.446	8.577	62.414	0.007	odd-skipped related 2 (Drosophila)
KDELR3	0.443	0.734	0.689	6.642	5.352	6.947	61.954	0.001	KDEL (Lys-Asp-Glu-Leu) endoplasmic reticulum protein retention receptor 3
CCL21	0.638	2.098	-0.333	7.928	5.92	5.488	56.545	0.003	chemokine (C-C motif) ligand 21
NDUFA4L2	3.804	-0.333	-1.547	5.478	5.181	5.879	56.133	0.013	NADH dehydrogenase (ubiquinone) 1 alpha subcomplex, 4-like 2
KLK1	-1.573	0.133	-0.993	5.391	3.983	5.94	56.022	0.001	kallikrein 1
OAF	4.871	8.429	4.697	10.502	10.807	10.868	55.889	0.008	OAF homolog (Drosophila)
ANGPTL1	0.702	2.025	2.958	7.412	6.505	9.06	55.839	0.003	angiopoietin-like 1
ST3GAL5	-0.587	0.734	2.874	5.208	6.737	7.702	55.531	0.005	ST3 beta-galactoside alpha-2,3-sialyltransferase 5
RSPO3	0.233	2.7	0.976	7.746	6.025	7.342	55.396	0.002	R-spondin 3
IGLL5	-0.419	0.476	-0.192	5.204	7.579	5.581	54.698	0.001	immunoglobulin lambda-like polypeptide 5
S100A7	-1.729	-1.737	-2.462	4.032	5.524	1.249	54.532	0.005	S100 calcium binding protein A7
FAM65C	0.366	0.978	1.006	5.887	6.746	7.548	54.48	0	family with sequence similarity 65, member C
CCL19	-0.262	4.879	-0.783	6.405	5.832	4.966	53.788	0.024	chemokine (C-C motif) ligand 19
THBS4	5.303	1.523	0.893	8.723	7.26	6.683	53.329	0.011	thrombospondin 4
SIX2	-1.652	-0.333	-0.583	5.213	5.153	4.564	53.313	0	SIX homeobox 2
TWIST1	4.227	5.339	4.508	9.923	10.208	10.906	51.859	0	twist homolog 1 (Drosophila)
FAP	0.937	3.925	3.637	8.763	7.773	9.614	51.607	0.003	fibroblast activation protein, alpha
HOXD8	0.696	0.476	-0.28	5.838	5.611	6.376	51.27	0	homeobox D8
CHRDL1	4.191	3.59	4.995	9.836	9.245	10.882	50.408	0.001	chordin-like 1
TMEM130	0.932	1.176	1.717	6.826	5.87	8.163	50.231	0.001	transmembrane protein 130
IL23A	-2.462	-0.912	-0.846	5.479	4.735	2.261	50.098	0.004	interleukin 23, alpha subunit p19
HOPX	-0.192	0.133	0.1	5.715	4.368	6.795	49.001	0.001	HOP homeobox
WISP2	0.698	1.176	0.077	6.255	6.784	5.694	48.79	0	WNT1 inducible signaling pathway protein 2
MMP12	5.279	5.452	1.347	11.06	10.74	9.232	48.762	0.005	matrix metallopeptidase 12 (macrophage elastase)
MLLT11	-0.36	-1.737	4.546	3.852	5.741	6.647	48.13	0.029	myeloid/lymphoid or mixed-lineage leukemia (trithorax homolog, Drosophila); translocated to, 11
PEAR1	1.982	2.247	1.445	7.417	6.655	8.073	43.255	0.001	platelet endothelial aggregation receptor 1
ALDH1A1	0.983	1.523	2.15	6.724	6.403	7.694	42.828	0.001	aldehyde dehydrogenase 1 family, member A1
ABI3BP	1.817	6.224	3.575	8.97	8.343	9.411	42.096	0.008	ABI family, member 3 (NESH) binding protein
DENND2A	1.207	1.176	0.763	7.504	5.344	6.524	40.731	0.001	DENN/MADD domain containing 2A
OLFML2B	1.259	0.978	0.526	6.306	5.054	7.185	40.16	0.001	olfactomedin-like 2B
ABHD14A	0.103	0.476	4.154	5.894	5.414	6.417	39.706	0.012	abhydrolase domain containing 14A
COL6A3	5.703	6.166	4.778	10.978	9.602	11.522	38.735	0.002	collagen, type VI, alpha 3
LAMC3	2.147	4.725	1.133	7.448	6.407	7.652	38.694	0.008	laminin, gamma 3
S100A4	4.418	-0.333	4.899	9.003	8.399	10.167	38.532	0.008	S100 calcium binding protein A4
SNAPIN	0.592	-0.912	5.185	5.839	4.42	6.103	37.952	0.042	SNAP-associated protein
CLEC3B	9.094	5.707	0.992	11.355	10.939	8.345	37.575	0.039	C-type lectin domain family 3, member B
SERP2	-1.573	0.133	-0.426	5.329	2.718	5.339	36.926	0.005	stress-associated endoplasmic reticulum protein family member 2
PDE1B	0.742	1.661	0.57	7.097	3.018	5.94	36.706	0.011	phosphodiesterase 1B, calmodulin-dependent
COL5A2	3.799	3.942	5.642	9.907	7.679	10.812	36.007	0.006	collagen, type V, alpha 2
LSP1	3.387	5.576	3.887	8.528	8.953	10.755	35.282	0.004	lymphocyte-specific protein 1
C3	5.548	8.906	5.095	10.23	11.497	11.37	35.134	0.01	complement component 3
MAB21L1	-0.94	0.133	-0.993	4.532	4.137	5.107	35.015	0.001	mab-21-like 1 (C. elegans)
CAMK1	0.015	0.978	0.081	5.412	5.139	5.332	34.889	0	calcium/calmodulin-dependent protein kinase I
PMEL	0.026	0.734	-0.095	5.01	6.223	5.029	34.433	0.001	premelanosome protein
CTSK	5.551	8.324	6.373	11.47	10.928	11.595	34.233	0.004	cathepsin K
IGJ	1.213	2.938	1.139	6.844	6.657	6.228	34.033	0.002	immunoglobulin J polypeptide, linker protein for immunoglobulin alpha and mu polypeptides
TMEM176B	0.638	6.605	4.383	9.184	9.469	10.402	33.962	0.01	transmembrane protein 176B
OGN	5.416	7.133	5.209	10.499	10.322	11.735	33.899	0.003	osteoglycin
C11orf96	7.719	10.548	5.41	12.328	13.987	12.769	33.119	0.01	chromosome 11 open reading frame 96
COL5A1	6.09	4.702	4.493	11.132	8.477	10.076	32.934	0.005	collagen, type V, alpha 1
CREB3L1	2.025	6.861	3.387	7.96	8.629	8.409	32.504	0.016	cAMP responsive element binding protein 3-like 1
ALDH1A2	0.51	1.363	0.452	4.12	5.528	6.73	32.396	0.004	aldehyde dehydrogenase 1 family, member A2
GRIA3	0.568	5.096	1.586	6.601	6.406	6.863	32.316	0.014	glutamate receptor, ionotrophic, AMPA 3
GREM2	0.702	2.025	1.346	5.365	6.435	7.027	32.039	0.002	gremlin 2
C15orf59	-0.603	0.133	-0.921	5.667	4.388	2.711	31.792	0.005	chromosome 15 open reading frame 59
C1QA	-1.013	0.476	-0.346	5.537	4.64	2.977	31.711	0.004	complement component 1, q subcomponent, A chain
SFRP2	4.057	6.191	6.081	9.84	9.042	11.636	31.67	0.006	secreted frizzled-related protein 2
MFAP4	7.871	8.878	5.273	12.84	13.08	11.237	31.336	0.007	microfibrillar-associated protein 4
PTH1R	1.01	2.025	1.092	7.203	5.559	6.058	31.248	0.002	parathyroid hormone 1 receptor
FOXF2	0.164	1.363	0.301	5.126	6.008	6.125	31.169	0.001	forkhead box F2
PLAC9	2.975	7.203	4.424	9.369	9.173	10.308	30.793	0.009	placenta-specific 9
GLIS1	0.893	0.734	0.017	5.676	6.323	4.097	30.743	0.003	GLIS family zinc finger 1
LUM	6.911	8.3	8.106	12.956	12.349	13.224	30.353	0.001	lumican
APOD	9.15	12.232	9.582	14.072	14.862	15.224	30.305	0.007	apolipoprotein D
RSRC1	0.634	0.133	4.714	5.547	6.069	5.366	30.131	0.022	arginine/serine-rich coiled-coil 1
ANPEP	6.058	2.025	1.145	7.358	6.935	6.677	30.051	0.023	alanyl (membrane) aminopeptidase
DMRT2	0.677	1.363	0.452	6.399	5.033	5.563	29.567	0.001	doublesex and mab-3 related transcription factor 2
MGC72080	-0.36	-1.737	0.202	4.65	4.513	3.213	29.316	0.003	No description
FAM150B	2.7	-0.912	0.22	5.14	4.589	5.09	29.232	0.008	family with sequence similarity 150, member B
MSX1	5.867	8.717	5.191	10.74	10.709	10.535	28.683	0.01	msh homeobox 1
ELANE	-0.128	0.133	-0.993	4.713	5.597	3.111	28.658	0.003	elastase, neutrophil expressed
GDF10	0.081	1.363	0.301	4.318	5.136	6.392	28.538	0.003	growth differentiation factor 10
GPR124	5.087	4.869	3.27	9.703	8.059	10.557	28.532	0.004	G protein-coupled receptor 124
COL6A6	2.408	4.905	2.719	9.033	6.388	9.733	28.401	0.007	collagen, type VI, alpha 6
MOSC2	-0.86	-0.333	3.614	3.951	5.615	5.098	28.065	0.019	MOCO sulphurase C-terminal domain containing 2
GALNTL1	1.17	2.136	1.119	6.478	5.927	6.157	28.001	0.001	UDP-N-acetyl-alpha-D-galactosamine:polypeptide N-acetylgalactosaminyltransferase-like 1
RFX8	1.589	1.176	2.101	6.128	6.516	6.394	27.948	0	regulatory factor X, 8
PLK5	2.008	0.978	0.741	6.307	5.541	6.264	27.843	0.001	polo-like kinase 5
NUDT1	4.573	0.133	0.465	6.154	5.263	5.175	27.829	0.022	nudix (nucleoside diphosphate linked moiety X)-type motif 1
GLIPR2	2.325	0.978	0.031	4.949	4.829	7.352	27.817	0.006	GLI pathogenesis-related 2
HEYL	1.638	1.661	0.696	6.433	5.237	6.618	27.763	0.001	hairy/enhancer-of-split related with YRPW motif-like
VCAN	5.079	6.299	5.148	9.98	9.872	10.49	27.729	0.001	versican
FAM71A	-1.013	0.476	0.035	4.82	5.384	3.121	27.571	0.004	family with sequence similarity 71, member A
ZFPM2	-0.344	0.978	0.204	4.987	4.467	5.574	27.534	0.001	zinc finger protein, multitype 2
GPR183	-0.344	0.978	0.526	5.986	4.933	4.414	27.055	0.002	G protein-coupled receptor 183
CXCL6	4.614	8.728	4.744	9.853	11.038	9.369	27	0.018	chemokine (C-X-C motif) ligand 6 (granulocyte chemotactic protein 2)
CILP	2.691	5.349	1.806	7.44	6.914	9.094	26.894	0.009	cartilage intermediate layer protein, nucleotide pyrophosphohydrolase
IGSF10	4.699	4.997	4.605	9.425	9.176	9.795	26.466	0	immunoglobulin superfamily, member 10
DYNC2LI1	0.07	1.363	3.95	6.425	4.776	7.44	26.096	0.012	dynein, cytoplasmic 2, light intermediate chain 1
HPSE2	5.315	2.601	2.487	10.019	7.858	6.94	26.06	0.008	heparanase 2
DCLK1	3.512	4.97	3.569	8.584	8.208	9.217	25.929	0.002	doublecortin-like kinase 1
CHN1	0.393	1.176	0.7	5.09	5.333	6.169	25.925	0.001	chimerin (chimaerin) 1
URM1	0.033	0.476	4.161	5.17	4.75	5.995	25.874	0.02	ubiquitin related modifier 1
TMEM88	4.761	0.133	-0.829	6.542	7.523	3.839	25.409	0.028	transmembrane protein 88
TMEM176A	-0.538	5.445	2.161	4.225	6.824	7.251	25.341	0.05	transmembrane protein 176A
CCR7	0.031	2.85	-0.323	6.282	5.973	4.338	25.305	0.008	chemokine (C-C motif) receptor 7
CFH	4.017	2.247	2.457	7.347	7.417	6.903	25.217	0.003	complement factor H
YPEL4	-0.344	5.128	0.197	6.279	5.478	4.311	25.202	0.043	yippee-like 4 (Drosophila)
DDIT4L	-0.84	0.734	-0.358	4.103	5.379	4.021	25.019	0.002	DNA-damage-inducible transcript 4-like
EGFL6	1.932	1.176	1.145	6.148	6.572	4.724	24.932	0.003	EGF-like-domain, multiple 6
HAS2	3.4	4.095	2.424	7.823	8.862	7.049	24.664	0.003	hyaluronan synthase 2
ADAM12	3.663	3.482	4.307	8.435	7.108	8.925	24.567	0.003	ADAM metallopeptidase domain 12
DACT1	1.944	1.793	4.385	7.018	6.493	6.553	24.406	0.007	dapper, antagonist of beta-catenin, homolog 1 (Xenopus laevis)
LOC643988	-0.43	0.734	-0.095	5.976	4.512	4.111	24.382	0.002	No description
POLR3GL	0.474	-0.333	3.839	5.628	4.273	6.123	24.346	0.017	polymerase (RNA) III (DNA directed) polypeptide G (32kD)-like
STAMBPL1	0.505	0.734	0.397	5.096	4.935	6.081	24.1	0.001	STAM binding protein-like 1
NT5E	2.666	2.136	1.443	6.295	6.325	7.256	24.072	0.001	5'-nucleotidase, ecto (CD73)
CALHM2	-0.829	0.133	0.527	3.758	4.47	6.061	24.028	0.003	calcium homeostasis modulator 2
ZDHHC1	0.937	0.734	1.171	5.519	3.745	5.809	23.955	0.004	zinc finger, DHHC-type containing 1
F2R	4.509	2.422	2.768	8.468	7	9.027	23.882	0.004	coagulation factor II (thrombin) receptor
TBC1D2B	2.114	2.321	3.046	7.344	4.653	7.624	23.881	0.008	TBC1 domain family, member 2B
MAN1C1	0.377	1.176	4.205	5.108	6.127	5.748	23.796	0.015	mannosidase, alpha, class 1C, member 1
BAG2	0.531	0.476	1.005	5.1	4.471	6.219	23.735	0.002	BCL2-associated athanogene 2
PLIN2	6.007	8.393	4.998	10.67	9.928	10.575	23.721	0.01	perilipin 2
SMPDL3A	0.9	1.176	3.847	5.468	6.268	7.249	23.712	0.008	sphingomyelin phosphodiesterase, acid-like 3A
TNN	5.366	1.793	1.782	9.657	6.34	7.756	23.549	0.011	tenascin N
LOC653061	0.087	0.133	5.177	6.29	4.642	6.513	23.506	0.031	No description
HGF	2.171	4.706	2.027	6.58	7.426	6.791	23.465	0.007	hepatocyte growth factor (hepapoietin A; scatter factor)
FN1	5.12	6.041	5.01	10.218	8.967	10.592	23.437	0.002	fibronectin 1
TRIML2	-0.741	4.851	0.087	3.798	5.925	5.705	23.253	0.044	tripartite motif family-like 2
FREM1	3.207	3.162	2.835	7.698	5.997	7.966	23.194	0.003	FRAS1 related extracellular matrix 1
C1orf70	0.895	0.133	-0.323	4.546	4.891	4.648	22.876	0.001	chromosome 1 open reading frame 70
FZD10	0.698	1.176	4.774	5.555	7.357	5.683	22.737	0.018	frizzled family receptor 10
IL10RA	0.041	0.476	-0.548	5.965	3.952	4.027	22.633	0.003	interleukin 10 receptor, alpha
ESPNL	-1.013	0.476	-0.192	3.332	4.975	4.947	22.614	0.003	espin-like
GHDC	2.421	0.978	1.21	5.707	7.156	5.453	22.584	0.003	GH3 domain containing
NIPSNAP3A	0.711	0.978	4.969	6.977	5.2	5.959	22.456	0.022	nipsnap homolog 3A (C. elegans)
GTF2H2D	0.45	-1.737	4.715	4.929	4.581	4.931	22.306	0.048	general transcription factor IIH, polypeptide 2D
PI16	5.141	7.664	2.637	9.617	10.255	8.871	22.26	0.015	peptidase inhibitor 16
IRF8	-0.538	0.978	0.286	3.927	7.397	4.754	22.129	0.005	interferon regulatory factor 8
XIRP1	0.746	4.172	0.077	8.152	6.92	4.528	21.866	0.014	xin actin-binding repeat containing 1
N6AMT2	0.238	-0.333	0.679	5.529	4.098	4.405	21.576	0.002	N-6 adenine-specific DNA methyltransferase 2 (putative)
XPA	1.616	0.476	5.433	6.036	4.977	6.337	21.41	0.043	xeroderma pigmentosum, complementation group A
HTRA1	6.663	7.014	6.838	11.255	9.706	11.626	21.371	0.004	HtrA serine peptidase 1
NUDT18	0.089	4.264	-1.062	4.505	5.431	3.777	21.336	0.043	nudix (nucleoside diphosphate linked moiety X)-type motif 18
TRPT1	0.712	0.734	5.454	6.275	5.125	7.333	21.302	0.029	tRNA phosphotransferase 1
CRISPLD2	6.102	7.43	6.078	10.484	10.575	10.802	21.207	0.002	cysteine-rich secretory protein LCCL domain containing 2
KL	-0.84	0.734	-0.174	5.136	4.107	3.682	21.139	0.003	klotho
PTGER2	0.231	0.734	0.568	5.117	4.963	4.895	21.041	0	prostaglandin E receptor 2 (subtype EP2), 53kDa
HLA-DRA	4.957	8.546	5.061	9.682	9.36	9.453	21	0.022	major histocompatibility complex, class II, DR alpha
BDKRB1	5.156	6.172	-0.253	9.951	9.539	9.218	20.866	0.012	bradykinin receptor B1
ASTN1	2.038	2.684	1.9	6.589	2.834	7.06	20.76	0.031	astrotactin 1
PPIC	0.438	0.476	3.29	5.763	4.811	6.931	20.726	0.008	peptidylprolyl isomerase C (cyclophilin C)
LOC100132352	0.751	0.476	4.015	5.293	4.967	5.117	20.627	0.019	No description
KAZALD1	0.92	0.978	0.197	4.284	5.286	5.972	20.616	0.002	Kazal-type serine peptidase inhibitor domain 1
ANK2	3.499	3.731	3.626	7.991	7.543	8.336	20.598	0	ankyrin 2, neuronal
FAM120B	0.525	1.661	4.246	6.301	6.016	5.492	20.472	0.013	family with sequence similarity 120B
PTGER4	2.245	4.07	4.662	8.418	8.04	8.884	20.37	0.003	prostaglandin E receptor 4 (subtype EP4)
VCAM1	4.727	4.124	3.775	7.719	8.462	9.2	20.219	0.002	vascular cell adhesion molecule 1
CFD	9.888	12.262	6.375	14.216	15.641	12.447	20.09	0.025	complement factor D (adipsin)
PRDM5	4.235	0.978	1.297	6.414	6.079	5.291	19.876	0.012	PR domain containing 5
ZFHX4	3.49	3.878	3.476	7.8	5.291	8.275	19.838	0.011	zinc finger homeobox 4
RHOU	2.05	1.363	5.081	6.308	6.358	7.195	19.81	0.014	ras homolog gene family, member U
FAIM2	0.206	1.363	0.381	5.761	2.603	4.684	19.732	0.011	Fas apoptotic inhibitory molecule 2
MX2	1.506	4.029	0.94	5.809	5.584	6.943	19.728	0.01	myxovirus (influenza virus) resistance 2 (mouse)
PLCL2	1.716	4.785	1.324	6.853	5.62	6.912	19.648	0.013	phospholipase C-like 2
TNFSF13B	4.882	1.176	1.836	6.708	7.078	5.469	19.611	0.016	tumor necrosis factor (ligand) superfamily, member 13b
IL1R2	0.436	1.973	-0.59	4.735	4.723	4.158	19.526	0.006	interleukin 1 receptor, type II
GBP3	1.177	0.734	4.752	5.618	5.021	5.699	19.522	0.029	guanylate binding protein 3
DCN	7.895	11.431	9.687	13.905	13.965	14.703	19.405	0.007	decorin
RAMP1	3.646	0.734	0.51	6.429	6.994	4.788	19.399	0.009	receptor (G protein-coupled) activity modifying protein 1
PAPSS2	2.496	1.913	4.139	7.183	6.181	7.379	19.273	0.005	3'-phosphoadenosine 5'-phosphosulfate synthase 2
ELN	1.778	5.191	3.983	8.249	7.633	8.831	19.241	0.007	elastin
EFHA2	1.62	1.523	4.457	5.778	7.011	7.196	19.1	0.009	EF-hand domain family, member A2
HSPA12B	3.866	1.523	0.486	6.66	5.534	5.774	19.048	0.009	heat shock 70kD protein 12B
PTPRH	2.299	1.523	1.139	7.244	5.384	5.406	18.956	0.004	protein tyrosine phosphatase, receptor type, H
NR2F1	5.746	7.083	0.07	10.807	9.988	7.173	18.92	0.033	nuclear receptor subfamily 2, group F, member 1
IL1R1	6.415	6.902	6.803	10.736	11.06	11.044	18.907	0	interleukin 1 receptor, type I
LAMA2	3.419	4.519	4.926	8.08	7.859	9.16	18.819	0.003	laminin, alpha 2
FAM162B	-0.389	0.133	-0.127	4.101	3.602	5.047	18.746	0.001	family with sequence similarity 162, member B
CCDC80	6.181	8.114	6.846	11.065	10.711	11.419	18.618	0.004	coiled-coil domain containing 80
SCCPDH	-0.068	1.363	0.917	5.126	3.257	5.577	18.5	0.007	saccharopine dehydrogenase (putative)
MAN1A1	2.872	1.793	4.85	7.579	7.074	6.885	18.408	0.007	mannosidase, alpha, class 1A, member 1
RCN3	1.7	1.523	3.521	5.897	5.473	8.047	18.347	0.008	reticulocalbin 3, EF-hand calcium binding domain
C12orf75	2.915	1.523	5.097	7.11	6.902	9.133	18.312	0.009	chromosome 12 open reading frame 75
IGFBP7	7.896	10.807	8.393	12.09	12.586	12.887	18.284	0.011	insulin-like growth factor binding protein 7
MXRA5	5.139	5.315	6.515	9.506	8.297	10.725	18.26	0.007	matrix-remodelling associated 5
HOXC9	4.63	0.476	-0.333	6.539	7.291	3.856	18.243	0.028	homeobox C9
STK32B	0.081	1.363	0.675	5.754	4.25	4.362	17.981	0.003	serine/threonine kinase 32B
LGALS3BP	6.525	2.025	4.708	9.051	7.832	8.877	17.981	0.014	lectin, galactoside-binding, soluble, 3 binding protein
HOXA10	0.513	0.978	1.011	4.675	5.854	5.109	17.903	0.001	homeobox A10
RGMA	3.077	1.913	1.344	7.759	3.692	6.075	17.901	0.018	RGM domain family, member A
ABCA8	4.291	4.634	4.421	8.582	7.761	9.03	17.898	0.002	ATP-binding cassette, sub-family A (ABC1), member 8
MMP3	7.797	9.567	6.083	12.019	12.189	10.239	17.828	0.016	matrix metallopeptidase 3 (stromelysin 1, progelatinase)
LOX	2.861	6.238	3.078	8.108	7.016	8.307	17.806	0.014	lysyl oxidase
CSPG4	0.752	4.216	0.355	6.308	4.901	4.713	17.743	0.023	chondroitin sulfate proteoglycan 4
ZRSR2	-0.956	-0.912	0.711	3.544	4.166	3.19	17.714	0.004	zinc finger (CCCH type), RNA-binding motif and serine/arginine rich 2
CRAT	0.69	1.661	0.979	5.442	4.784	5.807	17.706	0.001	carnitine O-acetyltransferase
STRA6	3.788	2.247	1.651	6.952	5.796	7.743	17.691	0.005	stimulated by retinoic acid gene 6 homolog (mouse)
SEMA6A	3.486	5.698	3.374	8.078	7.519	7.623	17.6	0.008	sema domain, transmembrane domain (TM), and cytoplasmic domain, (semaphorin) 6A
ZEB2	5.994	7.389	6.31	10.446	10.381	10.565	17.576	0.002	zinc finger E-box binding homeobox 2
GALNT12	0.371	1.176	0.375	4.709	3.838	5.308	17.542	0.003	UDP-N-acetyl-alpha-D-galactosamine:polypeptide N-acetylgalactosaminyltransferase 12 (GalNAc-T12)
TBX15	4.928	2.321	2.35	7.64	6.45	8.283	17.5	0.008	T-box 15
GJA4	2.262	5.534	0.067	6.38	5.402	7.615	17.366	0.032	gap junction protein, alpha 4, 37kDa
MMP2	8.489	9.092	8.272	13.125	12.369	13.074	17.104	0.001	matrix metallopeptidase 2 (gelatinase A, 72kDa gelatinase, 72kDa type IV collagenase)
DLK1	5.216	6.334	4.506	10.297	8.599	10.062	17.069	0.004	delta-like 1 homolog (Drosophila)
C7orf55	1.933	0.476	5.52	6.023	4.974	7.304	17.037	0.041	chromosome 7 open reading frame 55
C11orf9	-1.573	0.133	-0.7	3.074	4.457	2.512	16.973	0.005	chromosome 11 open reading frame 9
PRDM8	0.483	1.363	0.889	4.971	5.508	3.99	16.935	0.003	PR domain containing 8
PKDCC	-0.538	0.978	0.043	4.689	3.526	4.583	16.732	0.003	protein kinase domain containing, cytoplasmic homolog (mouse)
CHGA	-0.326	0.133	-0.993	4.502	3.733	2.831	16.671	0.003	chromogranin A (parathyroid secretory protein 1)
IL33	1.993	6.39	4.19	6.629	8.247	8.681	16.642	0.024	interleukin 33
TNFAIP8	1.647	5.311	0.991	6.881	5.698	5.656	16.575	0.029	tumor necrosis factor, alpha-induced protein 8
RGS4	0.982	5.35	1.206	5.029	6.756	6.087	16.531	0.034	regulator of G-protein signaling 4
HEXDC	0.842	0.476	4.432	4.743	4.888	6.522	16.526	0.027	hexosaminidase (glycosyl hydrolase family 20, catalytic domain) containing
IGF1	7.243	7.207	6.058	11.249	9.738	11.308	16.469	0.004	insulin-like growth factor 1 (somatomedin C)
LRFN5	1.513	1.363	2.967	5.288	7	5.572	16.376	0.005	leucine rich repeat and fibronectin type III domain containing 5
TPK1	-0.741	0.476	0.627	4.657	4.342	4.323	16.341	0.001	thiamin pyrophosphokinase 1
LDB2	5.05	7.067	3.542	9.25	7.553	9.851	16.122	0.017	LIM domain binding 2
PLBD1	2.594	4.988	3.435	7.442	7.142	8.335	16.078	0.006	phospholipase B domain containing 1
ENPEP	1.377	2.422	2.13	6.132	4.698	7.082	16.024	0.005	glutamyl aminopeptidase (aminopeptidase A)
FBLN1	7.285	5.94	6.668	10.63	10.667	11.142	15.985	0.002	fibulin 1
PCOLCE	6.406	5.285	5.337	10.243	9.006	10.404	15.98	0.003	procollagen C-endopeptidase enhancer
CNTN4	2.112	2.832	0.968	6.828	5.58	5.731	15.958	0.004	contactin 4
FAM127C	4.723	0.476	1.493	5.681	5.444	5.487	15.936	0.027	family with sequence similarity 127, member C
NSMCE2	1.002	0.978	4.455	5.17	5.247	4.964	15.847	0.03	non-SMC element 2, MMS21 homolog (S. cerevisiae)
TTC7B	1.828	1.523	5.307	5.741	5.813	6.086	15.836	0.033	tetratricopeptide repeat domain 7B
C1S	6.418	6.827	7.332	10.729	10.402	11.751	15.829	0.002	complement component 1, s subcomponent
RASD1	6.595	6.96	7.255	10.944	10.076	12.387	15.824	0.004	RAS, dexamethasone-induced 1
PNLDC1	0.37	-0.333	-0.89	3.963	3.083	3.961	15.711	0.002	poly(A)-specific ribonuclease (PARN)-like domain containing 1
FMO1	3.025	2.247	4.616	7.606	5.517	8.582	15.632	0.012	flavin containing monooxygenase 1
CNTN3	1.411	1.793	1.7	4.18	5.662	6.526	15.583	0.005	contactin 3 (plasmacytoma associated)
MAP1A	3.993	6.244	3.049	7.954	8.879	7.511	15.581	0.012	microtubule-associated protein 1A
PRRX1	5.906	4.856	5.057	8.817	9.045	9.339	15.579	0.002	paired related homeobox 1
C16orf89	1.932	1.176	0.204	6.309	2.977	5.137	15.576	0.013	chromosome 16 open reading frame 89
EBF1	4.964	6.177	3.588	8.922	8.216	9.586	15.535	0.006	early B-cell factor 1
ZBTB8OS	4.487	0.133	1.125	6.563	5.656	4.089	15.527	0.032	zinc finger and BTB domain containing 8 opposite strand
GPRC5A	5.488	8.043	4.176	8.761	10.184	9.442	15.496	0.018	G protein-coupled receptor, family C, group 5, member A
RGS5	5.685	6.173	6.149	10.087	7.446	11.268	15.332	0.015	regulator of G-protein signaling 5
TRIM6	-0.587	2.195	0.927	4.901	4.863	4.342	15.306	0.007	tripartite motif containing 6
MRGPRF	0.884	3.571	1.137	6.217	4.816	5.737	15.27	0.01	MAS-related GPR, member F
C3orf55	0.724	1.363	1.268	5.192	5.356	4.582	15.172	0.001	chromosome 3 open reading frame 55
GLT8D1	2.11	1.363	5.115	6.445	5.273	7.719	15.035	0.022	glycosyltransferase 8 domain containing 1
STS	1.668	2.601	2.407	6.312	4.983	6.541	14.984	0.004	steroid sulfatase (microsomal), isozyme S
NOVA1	4.386	2.025	2.583	6.509	5.931	7.763	14.984	0.009	neuro-oncological ventral antigen 1
IGDCC4	0.582	1.793	1.756	5.694	4.991	5.56	14.943	0.002	immunoglobulin superfamily, DCC subclass, member 4
HTRA3	6.281	5.869	1.048	10.181	9.761	8.486	14.928	0.014	HtrA serine peptidase 3
ASAP3	1.877	1.913	0.928	4.993	5.804	5.2	14.842	0.002	ArfGAP with SH3 domain, ankyrin repeat and PH domain 3
RFX1	2.777	1.661	4.261	6.954	6.887	5.551	14.828	0.01	regulatory factor X, 1 (influences HLA class II expression)
ECM1	5.03	3.999	0.92	7.89	8.193	7.36	14.828	0.01	extracellular matrix protein 1
DKK2	-0.002	1.176	0.987	4.868	4.786	4.92	14.733	0.001	dickkopf homolog 2 (Xenopus laevis)
INMT	4.652	1.176	1.151	5.483	5.561	5.029	14.703	0.029	indolethylamine N-methyltransferase
KCNA1	1.411	3.422	1.879	6.084	5.743	5.569	14.558	0.006	potassium voltage-gated channel, shaker-related subfamily, member 1 (episodic ataxia with myokymia)
EMILIN2	1.734	5.414	4.693	6.083	8.248	9.266	14.443	0.021	elastin microfibril interfacer 2
CEP152	1.998	2.247	1.907	5.96	6.097	4.159	14.418	0.007	centrosomal protein 152kDa
OLFML3	5.201	5.287	4.374	8.99	8.223	10	14.411	0.003	olfactomedin-like 3
NEGR1	1.671	1.913	1.664	5.501	6.19	5.339	14.219	0.001	neuronal growth regulator 1
SH3KBP1	5.543	5.74	3.052	9.567	7.861	8.953	14.19	0.009	SH3-domain kinase binding protein 1
F10	3.092	5.853	0.923	6.918	6.853	8.31	14.173	0.019	coagulation factor X
ANTXR2	2.821	4.745	5.263	7.686	6.643	9.085	14.138	0.013	anthrax toxin receptor 2
ECEL1	4.603	1.363	0.301	7.538	5.163	5.183	14.122	0.023	endothelin converting enzyme-like 1
FAM188A	1.633	1.661	5.176	6.104	5.451	6.322	14.099	0.028	family with sequence similarity 188, member A
PDGFRL	4.653	5.297	5.569	9.11	7.989	10.148	14.049	0.005	platelet-derived growth factor receptor-like
KCNJ8	4.659	1.176	0.495	5.502	4.307	6.682	14.044	0.033	potassium inwardly-rectifying channel, subfamily J, member 8
N4BP2L1	2.145	2.136	6.19	5.946	6.652	6.8	14.025	0.044	NEDD4 binding protein 2-like 1
MPDU1	-0.171	0.476	0.987	6.305	4.278	3	13.941	0.008	mannose-P-dolichol utilization defect 1
CTSL1	7.767	9.982	7.871	11.775	12.502	11.565	13.909	0.009	cathepsin L1
SLC40A1	2.321	5.054	2.948	6.117	7.345	8.289	13.887	0.011	solute carrier family 40 (iron-regulated transporter), member 1
NCALD	1.623	3.045	1.005	5.853	5.268	5.419	13.886	0.005	neurocalcin delta
RARRES2	6.378	7.009	6.646	10.128	10.441	11.533	13.883	0.002	retinoic acid receptor responder (tazarotene induced) 2
SFRP4	5.913	6.284	5.543	10.07	9.119	9.777	13.791	0.002	secreted frizzled-related protein 4
HES1	6.494	6.574	6.499	10.271	9.23	10.821	13.658	0.003	hairy and enhancer of split 1, (Drosophila)
LOXL1	2.017	5.301	1.215	5.463	5.788	7.405	13.647	0.03	lysyl oxidase-like 1
CYB5D1	5.902	2.136	5.03	9.526	8.794	7.863	13.584	0.01	cytochrome b5 domain containing 1
ARHGAP33	0.183	1.363	3.969	5.126	4.649	5.994	13.582	0.02	Rho GTPase activating protein 33
ZNF582	-1.013	0.476	0.502	4.259	3.226	3.318	13.524	0.005	zinc finger protein 582
C8orf4	5.995	7.909	5.208	9.75	8.959	10.097	13.471	0.012	chromosome 8 open reading frame 4
RAB3IL1	6.571	4.389	0.218	8.994	8.141	6.875	13.468	0.032	RAB3A interacting protein (rabin3)-like 1
CYB561D2	2.318	-0.333	0.483	4.233	3.824	4.562	13.453	0.01	cytochrome b-561 domain containing 2
FNDC5	1.789	1.176	0.156	5.776	4.917	3.69	13.377	0.007	fibronectin type III domain containing 5
ANKRD33B	4.508	4.572	3.59	8.01	8.748	7.323	13.291	0.003	ankyrin repeat domain 33B
LGI4	4	1.363	0.301	7.73	4.785	4.869	13.266	0.021	leucine-rich repeat LGI family, member 4
COPZ2	3.879	-0.333	4.755	7.607	6.41	7.613	13.251	0.017	coatomer protein complex, subunit zeta 2
CCDC61	4.539	0.133	0.904	5.083	4.629	4.592	13.229	0.047	coiled-coil domain containing 61
DNM1	5.957	4.502	3.65	8.86	7.369	8.453	13.175	0.009	dynamin 1
COL14A1	7.455	4.433	6.479	10.184	8.55	10.865	13.045	0.013	collagen, type XIV, alpha 1
ECM2	3.469	2.807	4.719	6.936	7.071	8.423	13.034	0.006	extracellular matrix protein 2, female organ and adipocyte specific
DPYS	1.473	0.476	0.21	4.755	4.135	4.177	13	0.003	dihydropyrimidinase
MMP16	2.25	4.01	2.727	7.708	5.67	6.47	12.98	0.008	matrix metallopeptidase 16 (membrane-inserted)
CD99	5.597	7.388	4.609	9.294	8.772	10.441	12.972	0.011	CD99 molecule
DAAM2	7.038	4.537	2.517	9.241	8.231	7.073	12.945	0.03	dishevelled associated activator of morphogenesis 2
EFR3A	2.919	2.321	6.242	6.78	6.402	6.613	12.943	0.042	EFR3 homolog A (S. cerevisiae)
CH25H	4.106	4.417	0.494	7.036	4.879	8.111	12.94	0.031	cholesterol 25-hydroxylase
NID2	0.453	3.009	1.175	6.701	4.053	6.476	12.93	0.01	nidogen 2 (osteonidogen)
ZFYVE19	4.448	1.176	1.974	6.1	5.656	5.626	12.837	0.016	zinc finger, FYVE domain containing 19
KLHDC1	1.619	0.978	4.968	4.66	5.728	6.146	12.833	0.039	kelch domain containing 1
C1orf54	3.771	4.652	-0.156	7.796	6.112	7.451	12.816	0.017	chromosome 1 open reading frame 54
SLC17A7	3.667	1.363	0.508	5.042	5.816	5.008	12.814	0.013	solute carrier family 17 (sodium-dependent inorganic phosphate cotransporter), member 7
SHOX2	1.215	5.167	1.405	4.887	5.24	7.613	12.743	0.041	short stature homeobox 2
PID1	3.141	2.025	4.011	6.125	5.692	8.198	12.703	0.011	phosphotyrosine interaction domain containing 1
PDGFRB	5.777	6.393	4.108	9.442	9.178	9.822	12.682	0.005	platelet-derived growth factor receptor, beta polypeptide
BGN	5.783	7.763	5.029	9.447	9.648	9.154	12.672	0.012	biglycan
SLC35A1	0.461	0.476	2.745	4.117	4.854	5.126	12.612	0.009	solute carrier family 35 (CMP-sialic acid transporter), member A1
MT1A	5.467	5.366	2.271	9.12	5.995	7.813	12.576	0.033	metallothionein 1A
CDH16	-0.538	0.978	0.445	3.9	4.728	3.114	12.576	0.006	cadherin 16, KSP-cadherin
TTC14	1.59	1.913	4.394	5.565	5.479	5.991	12.575	0.016	tetratricopeptide repeat domain 14
VASN	5.217	8.189	6.332	9.974	10.37	9.168	12.481	0.014	vasorin
CCDC48	1.528	0.734	0.51	5.352	4.375	4.003	12.478	0.004	coiled-coil domain containing 48
SLC7A2	5.753	7.475	3.703	9.298	9.771	9.387	12.415	0.012	solute carrier family 7 (cationic amino acid transporter, y+ system), member 2
ITGA4	1.217	2.886	1.488	6.518	3.803	6.171	12.401	0.012	integrin, alpha 4 (antigen CD49D, alpha 4 subunit of VLA-4 receptor)
OSGEP	3.136	0.133	4.633	6.756	6.225	6.889	12.295	0.016	O-sialoglycoprotein endopeptidase
WIPI1	0.512	1.176	4.503	4.132	5.175	5.626	12.29	0.042	WD repeat domain, phosphoinositide interacting 1
IRAK1BP1	0.062	-0.333	2.998	3.889	3.671	3.435	12.198	0.032	interleukin-1 receptor-associated kinase 1 binding protein 1
APOC1	7.49	7.792	5.283	11.386	9.698	10.705	12.077	0.009	apolipoprotein C-I
CXCL12	6.414	6.307	6.636	9.998	9.492	12.127	11.989	0.006	chemokine (C-X-C motif) ligand 12
LOC285084	-1.871	-0.333	0.483	4.057	2.388	2.569	11.914	0.009	No description
MMP19	4.486	3.368	1.251	7.565	6.915	6.932	11.828	0.008	matrix metallopeptidase 19
SRPX	4.974	6.957	6.817	10.016	8.538	11.386	11.824	0.012	sushi-repeat containing protein, X-linked
PTGIS	5.503	2.025	2.287	6.358	5.585	7.546	11.79	0.028	prostaglandin I2 (prostacyclin) synthase
SENP7	3.016	3.865	5.871	7.516	6.573	8.063	11.772	0.016	SUMO1/sentrin specific peptidase 7
TRPV2	1.732	1.176	1.367	6.012	1.923	4.916	11.707	0.039	transient receptor potential cation channel, subfamily V, member 2
HIBADH	1.017	0.978	4.703	5.714	4.526	6.682	11.691	0.029	3-hydroxyisobutyrate dehydrogenase
WFS1	3.576	1.793	0.911	5.556	4.455	6.124	11.671	0.013	Wolfram syndrome 1 (wolframin)
KGFLP2	0.584	1.176	2.011	4.621	4.129	5.554	11.662	0.005	No description
FMO3	4.476	1.523	0.513	7.26	5.066	4.642	11.654	0.029	flavin containing monooxygenase 3
NID1	5.775	6.505	4.463	9.408	8	9.742	11.604	0.009	nidogen 1
CNRIP1	3.379	5.229	0.94	6.906	6.399	7.574	11.526	0.017	cannabinoid receptor interacting protein 1
LAMA4	5.773	8.04	3.946	9.299	8.792	9.399	11.515	0.024	laminin, alpha 4
TIMP2	7.31	8.825	8.942	12.031	11.124	12.463	11.486	0.006	TIMP metallopeptidase inhibitor 2
ADAMTS15	1.834	4.314	4.386	7.903	7.346	7.49	11.442	0.006	ADAM metallopeptidase with thrombospondin type 1 motif, 15
ZDHHC15	0.925	3.554	1.126	4.668	4.437	4.792	11.409	0.02	zinc finger, DHHC-type containing 15
CASQ2	0.712	0.734	0.635	5.26	4.223	2.213	11.402	0.013	calsequestrin 2 (cardiac muscle)
GRID1	1.439	3.381	1.498	5.199	5.701	4.948	11.383	0.009	glutamate receptor, ionotropic, delta 1
FOXP2	2.489	3.256	2.515	6.391	4.345	6.758	11.326	0.012	forkhead box P2
PCDHB4	0.891	1.523	4.156	4.686	5.023	5.104	11.314	0.029	protocadherin beta 4
FUCA2	1.909	5.133	4.876	6.107	6.79	8.63	11.287	0.029	fucosidase, alpha-L- 2, plasma
HELQ	1.515	2.488	3.568	7.062	5.926	5.374	11.267	0.008	helicase, POLQ-like
PDGFRA	5.466	7.168	5.183	9.835	8.677	9.519	11.263	0.008	platelet-derived growth factor receptor, alpha polypeptide
LZTR1	4.504	1.913	2.983	6.704	6.189	6.473	11.238	0.009	leucine-zipper-like transcription regulator 1
VWCE	2.763	1.793	1.506	6.626	3.473	5.279	11.209	0.018	von Willebrand factor C and EGF domains
IL1B	3.506	0.978	2.968	6.452	5.159	6.585	11.186	0.01	interleukin 1, beta
LOC339788	3.794	3.924	1.295	7.407	6.516	6.35	11.183	0.009	No description
COL15A1	5.145	7.002	5.096	9.209	8.579	9.976	11.181	0.008	collagen, type XV, alpha 1
GKAP1	-0.587	0.734	1.056	4.537	3.987	3.617	11.169	0.005	G kinase anchoring protein 1
PRICKLE1	2.661	2.025	2.742	5.794	5.572	6.224	11.168	0.002	prickle homolog 1 (Drosophila)
C22orf36	2.272	0.133	4.859	6.704	4.686	5.741	11.074	0.038	chromosome 22 open reading frame 36
SEPP1	6.331	7.752	8.384	11.219	10.091	11.644	11.056	0.008	selenoprotein P, plasma, 1
SLC45A1	-0.331	1.176	0.077	4.642	4.116	3.1	11.054	0.005	solute carrier family 45, member 1
MFAP5	1.329	3.111	1.159	6.148	3.658	6.571	11.004	0.014	microfibrillar associated protein 5
CCDC111	0.035	0.978	1.478	4.435	1.587	5.333	10.977	0.034	coiled-coil domain containing 111
TIMP1	8.043	10.091	7.392	11.497	11.255	12.133	10.962	0.013	TIMP metallopeptidase inhibitor 1
ACYP1	3.987	-0.333	2.998	7.44	5.206	5.511	10.95	0.023	acylphosphatase 1, erythrocyte (common) type
SH2D3C	0.917	2.965	0.634	5.212	6.089	4.085	10.939	0.01	SH2 domain containing 3C
RPA3	1.94	0.133	4.764	5.348	5.386	5.843	10.902	0.032	replication protein A3, 14kDa
RUNX1T1	5.278	5.208	4.328	7.958	7.853	8.718	10.85	0.004	runt-related transcription factor 1; translocated to, 1 (cyclin D-related)
NAGLU	4.488	0.978	0.224	7.767	3.663	4.883	10.842	0.047	N-acetylglucosaminidase, alpha
PTGDS	6.598	7.102	6.134	9.782	9.571	11.188	10.833	0.005	prostaglandin D2 synthase 21kDa (brain)
C3orf75	2.528	0.978	5.232	6.014	5.293	5.96	10.792	0.042	chromosome 3 open reading frame 75
ID3	6.904	9.114	5.762	9.654	10.426	10.334	10.784	0.025	Description
KCTD17	-0.741	0.476	1.202	4.633	3.725	3.886	10.782	0.005	potassium channel tetramerisation domain containing 17
ACADS	2.479	4.947	0.978	5.108	6.6	5.909	10.778	0.031	acyl-CoA dehydrogenase, C-2 to C-3 short chain
MYL5	-0.165	0.476	2.005	4.559	3.252	3.896	10.683	0.011	myosin, light chain 5, regulatory
RASSF4	2.127	1.661	0.696	4.583	4.108	5.756	10.644	0.007	Ras association (RalGDS/AF-6) domain family member 4
CACNA1G	6.706	4.906	2.581	9.186	10.115	5.559	10.622	0.049	calcium channel, voltage-dependent, T type, alpha 1G subunit
TCIRG1	2.029	5.386	1.363	4.771	6.476	6.965	10.612	0.039	T-cell, immune regulator 1, ATPase, H+ transporting, lysosomal V0 subunit A3
DFNB59	0.628	2.098	4.101	5.191	5.632	5.5	10.568	0.018	deafness, autosomal recessive 59
LOC100128822	0.452	0.734	0.749	2.572	5.1	4.116	10.424	0.009	No description
GLT25D2	5.601	2.784	1.393	8.164	5.647	6.163	10.401	0.033	glycosyltransferase 25 domain containing 2
TCN2	2.373	1.523	2.968	7.04	4.895	5.548	10.356	0.008	transcobalamin II
APBB3	3.86	0.978	3.582	4.374	6.606	7.23	10.341	0.027	amyloid beta (A4) precursor protein-binding, family B, member 3
SLIT2	0.074	2.761	3.62	5.491	6.127	6.524	10.311	0.012	slit homolog 2 (Drosophila)
ADH1B	5.22	5.574	5.223	8.583	7.833	10.358	10.265	0.007	alcohol dehydrogenase 1B (class I), beta polypeptide
FBN1	5.019	5.8	5.898	9.157	7.717	10.13	10.244	0.008	fibrillin 1
GXYLT2	1.147	4.965	3.006	4.628	6.422	6.362	10.234	0.045	glucoside xylosyltransferase 2
WIPF1	2.633	5.309	4.78	7.114	6.185	8.663	10.225	0.023	WAS/WASL interacting protein family, member 1
RELN	2.711	3.13	3.339	7.945	5.068	6.481	10.203	0.01	reelin
PRRX2	5.759	5.036	0.372	7.139	9.11	7.536	10.199	0.027	paired related homeobox 2
SLC38A10	1.15	4.119	3.822	7.163	6.308	7.219	10.132	0.009	solute carrier family 38, member 10
CD276	4.451	4.424	2.015	7.139	7.786	6.097	10.092	0.013	CD276 molecule
FOXQ1	-0.86	-0.333	0.071	3	4.89	0.74	10.075	0.025	forkhead box Q1
CPXM1	5.366	5.627	4.928	8.698	6.891	9.152	10.07	0.012	carboxypeptidase X (M14 family), member 1
LOC339568	-0.268	3.743	4.454	7.349	5.873	7.07	10.035	0.02	No description
MAP3K12	0.568	2.025	2.357	3.892	5.077	6.363	10.014	0.011	mitogen-activated protein kinase kinase kinase 12
CEP290	1.917	2.422	3.45	5.237	5.855	6.252	9.988	0.006	centrosomal protein 290kDa
ANKRD49	0.508	0.734	1.256	3.238	4.571	4.451	9.953	0.005	ankyrin repeat domain 49
FAM171B	-0.002	1.176	0.909	3.627	4.489	3.328	9.942	0.006	family with sequence similarity 171, member B
FBLN5	6.459	7.152	6.421	9.771	9.264	10.68	9.929	0.005	fibulin 5
SLC22A3	2.307	2.321	2.741	5.631	5.513	7.053	9.922	0.004	solute carrier family 22 (extraneuronal monoamine transporter), member 3
ADC	1.216	0.978	1.255	4.857	4.526	1.658	9.917	0.039	arginine decarboxylase
ACTR1B	0.742	1.661	3.059	4.969	4.523	5.313	9.906	0.01	ARP1 actin-related protein 1 homolog B, centractin beta (yeast)
ASB1	3.288	2.247	4.413	6.031	7.003	6.594	9.891	0.008	ankyrin repeat and SOCS box containing 1
FBLN2	4.239	4.668	3.32	7.964	6.156	7.911	9.821	0.009	fibulin 2
ABCA6	1.346	2.684	2.054	2.429	5.348	6.919	9.81	0.049	ATP-binding cassette, sub-family A (ABC1), member 6
CREB3L4	-0.741	0.476	1.982	3.926	3.766	3.226	9.781	0.013	cAMP responsive element binding protein 3-like 4
PCSK9	1.347	0.133	-0.921	4.163	3.078	3.414	9.723	0.008	proprotein convertase subtilisin/kexin type 9
OSBPL5	2.779	1.913	0.975	6.57	4.314	4.253	9.702	0.015	oxysterol binding protein-like 5
GSN	8.794	8.161	7.592	11.408	11.268	12.069	9.684	0.004	gelsolin
C21orf34	6.687	4.393	4.507	7.781	8.088	7.702	9.676	0.018	chromosome 21 open reading frame 34
SCYL3	0.087	0.133	-0.426	4.291	3.356	2.846	9.662	0.003	SCY1-like 3 (S. cerevisiae)
PYCARD	0.736	0.476	0.182	5.017	3.747	3.049	9.651	0.006	PYD and CARD domain containing
DIP2C	3.778	2.422	5.816	7.049	6.776	7.549	9.651	0.019	DIP2 disco-interacting protein 2 homolog C (Drosophila)
MRC2	7.753	8.1	7.108	11.37	10.544	10.918	9.65	0.003	mannose receptor, C type 2
RCAN2	5.189	3.977	3.328	8.457	6.897	6.658	9.634	0.011	regulator of calcineurin 2
VSTM4	3.331	3.535	4.268	6.858	5.7	7.535	9.628	0.009	V-set and transmembrane domain containing 4
CAPN6	5.628	4.596	5.615	8.882	6.215	10.365	9.623	0.028	calpain 6
STEAP4	5.561	5.626	6.281	8.866	7.058	9.73	9.452	0.019	STEAP family member 4
LOC375295	1.16	3.599	1.77	4.997	4.035	8.303	9.367	0.028	No description
PTX3	5.895	6.737	5.982	9.963	8.762	9.962	9.362	0.005	pentraxin 3, long
ADAM19	3.26	3.368	2.408	6.594	6.565	5.621	9.358	0.005	ADAM metallopeptidase domain 19
SLIT3	3.552	6.23	4.648	7.966	6.772	8.921	9.314	0.019	slit homolog 3 (Drosophila)
BDKRB2	2.452	4.94	4.318	7.905	7.42	7.533	9.291	0.007	bradykinin receptor B2
BASP1	8.117	6.324	6.525	9.539	10.169	10.05	9.285	0.009	brain abundant, membrane attached signal protein 1
FIBIN	-0.331	2.821	0.375	3.586	4.953	3.32	9.261	0.025	fin bud initiation factor homolog (zebrafish)
CTSO	4.428	2.299	5.503	7.638	6.848	8.305	9.258	0.013	cathepsin O
MMP10	3.222	3.889	4.705	6.43	7.482	7.459	9.243	0.006	matrix metallopeptidase 10 (stromelysin 2)
MAFB	7.917	8.466	7.759	10.583	11.667	11.277	9.194	0.004	v-maf musculoaponeurotic fibrosarcoma oncogene homolog B (avian)
CCDC152	6.889	7.259	6.816	10.645	9.105	10.081	9.137	0.006	coiled-coil domain containing 152
LOXL2	5.32	1.793	6.703	8.743	7.644	8.509	9.119	0.027	lysyl oxidase-like 2
GARNL3	1.826	1.363	4.174	5.009	4.754	5.27	9.08	0.028	GTPase activating Rap/RanGAP domain-like 3
ADAMTSL4	0.038	2.386	2.777	5.567	4.129	5.871	9.067	0.014	ADAMTS-like 4
NR4A1	5.719	6.427	6.14	8.931	8.898	10.175	9.052	0.005	nuclear receptor subfamily 4, group A, member 1
HLA-DQA1	4.012	3.532	0.586	7.181	5.488	4.926	8.991	0.03	major histocompatibility complex, class II, DQ alpha 1
NLGN1	1.127	1.661	1.143	6.038	4.311	4.224	8.984	0.005	neuroligin 1
GNG2	3.967	2.886	4.004	5.21	7.127	8.458	8.938	0.016	guanine nucleotide binding protein (G protein), gamma 2
ABCA9	2.188	3.239	2.241	6.199	5.347	5.884	8.928	0.004	ATP-binding cassette, sub-family A (ABC1), member 9
FXYD1	5.55	4.822	4.156	7.646	7.313	9.067	8.918	0.009	FXYD domain containing ion transport regulator 1
C7	4.059	5.673	2.148	6.984	5.844	8.829	8.913	0.031	complement component 7
ALG6	0.909	1.176	3.521	4.323	4.251	5.514	8.86	0.022	asparagine-linked glycosylation 6, alpha-1,3-glucosyltransferase homolog (S. cerevisiae)
COG4	1.559	1.176	4.803	4.323	5.091	6.56	8.86	0.048	component of oligomeric golgi complex 4
SMOC2	4.337	4.361	6.491	7.493	6.767	10.331	8.763	0.033	SPARC related modular calcium binding 2
OXER1	2.027	0.734	2.323	6.286	3.864	4.633	8.758	0.012	oxoeicosanoid (OXE) receptor 1
ADAMTSL1	1.339	3.994	1.774	4.467	4.979	6.043	8.742	0.024	ADAMTS-like 1
GFPT2	6.194	6.297	7.61	9.31	9.855	9.93	8.665	0.006	glutamine-fructose-6-phosphate transaminase 2
FOXD1	-0.603	3.232	-0.128	4.546	4.71	2.512	8.664	0.041	forkhead box D1
LOC100132891	1.553	3.063	1.623	3.93	6.177	5.93	8.655	0.012	No description
ARHGAP1	4.658	3.277	7.152	7.765	6.923	9.09	8.61	0.042	Rho GTPase activating protein 1
CD248	4.713	4.814	0.486	7.919	6.507	7.657	8.608	0.02	CD248 molecule, endosialin
HSPA7	6.011	7.218	6.476	9.114	9.408	11.795	8.596	0.011	heat shock 70kDa protein 7 (HSP70B)
LSAMP	1.801	2.247	3.02	6.122	5.258	5.237	8.587	0.005	limbic system-associated membrane protein
RASSF2	2.203	3.903	2.433	5.651	5.302	6.813	8.569	0.01	Ras association (RalGDS/AF-6) domain family member 2
ZNF280C	0.7	1.363	2.838	4.639	4.357	4.454	8.52	0.011	zinc finger protein 280C
CYB5D2	4.368	1.973	4.267	6.3	5.187	7.458	8.519	0.028	cytochrome b5 domain containing 2
PLXNC1	0.717	2.025	1.62	2.018	4.71	6.414	8.513	0.043	plexin C1
C12orf53	1.324	0.476	-0.41	3.592	4.414	2.028	8.511	0.018	chromosome 12 open reading frame 53
MXRA8	8.191	7.272	5.838	10.349	9.147	10.362	8.442	0.016	matrix-remodelling associated 8
STARD13	6.667	6.905	2.262	9.978	9.319	7.377	8.417	0.039	StAR-related lipid transfer (START) domain containing 13
LRP1	9.338	7.823	6.289	11.447	10.892	10.412	8.392	0.016	low density lipoprotein receptor-related protein 1
PRICKLE2	3.385	4.735	6.059	8.368	6.449	8.108	8.365	0.022	prickle homolog 2 (Drosophila)
BMF	1.663	1.176	4.192	4.709	4.737	4.313	8.258	0.048	Bcl2 modifying factor
EFEMP2	6.905	5.06	4.521	8.951	7.656	8.105	8.256	0.019	EGF containing fibulin-like extracellular matrix protein 2
RNF115	4.038	0.133	5.983	6.891	7.08	7.464	8.233	0.036	ring finger protein 115
ALDH6A1	0.722	1.363	1.832	4.589	4.399	4.113	8.202	0.004	aldehyde dehydrogenase 6 family, member A1
C17orf58	5.034	5.91	2.864	7.673	8.944	6.764	8.19	0.021	chromosome 17 open reading frame 58
ANKRD37	5.464	4.445	6.578	8.234	8.726	8.489	8.139	0.009	ankyrin repeat domain 37
IGFBP6	6.115	6.764	1.468	9.138	9.663	8.904	8.13	0.019	insulin-like growth factor binding protein 6
PAPPA	5.556	5.161	3.25	8.572	7.711	7.196	8.086	0.012	pregnancy-associated plasma protein A, pappalysin 1
SPOCK1	1.638	2.136	1.979	6.147	3.357	4.989	8.058	0.016	sparc/osteonectin, cwcv and kazal-like domains proteoglycan (testican) 1
NFATC4	5.553	5.628	3.067	8.636	8.45	7.614	8.046	0.011	nuclear factor of activated T-cells, cytoplasmic, calcineurin-dependent 4
DTX4	1.299	2.921	4.065	6.344	3.493	7.071	8.034	0.047	deltex homolog 4 (Drosophila)
HSPA1A	9.449	11.386	11.708	12.447	12.994	15.999	7.989	0.04	heat shock 70kDa protein 1A
SCARA5	5.081	5.809	5.402	8.779	8.391	8.124	7.941	0.003	scavenger receptor class A, member 5 (putative)
PPM1M	1.907	5.111	1.901	4.886	5.509	5.931	7.917	0.05	protein phosphatase, Mg2+/Mn2+ dependent, 1M
EPHX1	5.292	6.642	5.662	8.643	8.411	9.332	7.891	0.007	epoxide hydrolase 1, microsomal (xenobiotic)
FAH	4.349	1.523	3.806	7.328	4.987	6.52	7.882	0.025	fumarylacetoacetate hydrolase (fumarylacetoacetase)
SEMA5B	0.437	2.821	0.156	4.642	4.689	3.134	7.88	0.02	sema domain, seven thrombospondin repeats (type 1 and type 1-like), transmembrane domain (TM) and short cytoplasmic domain, (semaphorin) 5B
VAMP5	7.35	6.951	3.135	10.326	8.434	7.981	7.866	0.049	vesicle-associated membrane protein 5 (myobrevin)
TGFB3	4.524	4.737	5.146	7.395	7.708	8.68	7.845	0.005	transforming growth factor, beta 3
C10orf116	6.924	6.626	5.096	9.133	9.411	9.892	7.828	0.007	chromosome 10 open reading frame 116
EML1	2.068	4.173	1.442	5.98	4.408	6.419	7.816	0.021	echinoderm microtubule associated protein like 1
RECK	5.625	5.212	5.395	8.356	6.445	9.239	7.782	0.023	reversion-inducing-cysteine-rich protein with kazal motifs
LY96	3.761	-0.333	0.394	6.71	2.518	6.423	7.72	0.036	lymphocyte antigen 96
IQGAP2	1.253	3.691	0.922	4.912	3.552	6.638	7.715	0.032	IQ motif containing GTPase activating protein 2
CD97	1.862	3.903	1.789	6.195	6.137	4.728	7.669	0.012	CD97 molecule
DCX	2.559	4.816	3.032	6.94	5.497	7.527	7.664	0.014	doublecortin
KIAA1683	1.125	4.381	5.124	6.481	7.314	8.025	7.639	0.019	KIAA1683
ZNF100	2.148	1.793	4.127	5.746	5.081	4.866	7.634	0.022	zinc finger protein 100
ZNF75D	0.681	0.978	1.207	3.613	3.839	4.515	7.632	0.004	zinc finger protein 75D
SLC25A20	0.015	2.907	4.749	4.79	6.372	5.836	7.616	0.043	solute carrier family 25 (carnitine/acylcarnitine translocase), member 20
CELF2	6.703	6.095	5.305	9.626	8.683	8.57	7.582	0.008	CUGBP, Elav-like family member 2
GPRASP1	4.537	3.667	5.343	7.575	6.672	7.455	7.557	0.01	G protein-coupled receptor associated sorting protein 1
CDKN1C	6.739	6.359	6.383	9.296	8.035	9.752	7.527	0.012	cyclin-dependent kinase inhibitor 1C (p57, Kip2)
CCDC149	3.056	1.913	2.104	5.968	4.291	5.863	7.526	0.009	coiled-coil domain containing 149
COL6A2	9.344	7.73	6.347	11.231	10.458	10.64	7.516	0.017	collagen, type VI, alpha 2
RASL11A	3.731	0.476	4.444	7.354	4.78	6.156	7.515	0.038	RAS-like, family 11, member A
FBXL7	4.353	5.792	4.319	7.918	7.228	7.915	7.512	0.008	F-box and leucine-rich repeat protein 7
TRIL	0.195	4.251	2.962	5.871	4.265	6.727	7.511	0.038	TLR4 interactor with leucine-rich repeats
MITF	2.481	5.647	5.667	6.745	7.738	8.572	7.492	0.028	microphthalmia-associated transcription factor
PLXDC1	7.502	7.527	6.336	9.434	9.239	10.952	7.478	0.013	plexin domain containing 1
ZNF689	1.957	3.096	1.216	5.36	4.845	4.224	7.398	0.012	zinc finger protein 689
EMILIN1	6.702	1.913	4.771	8.345	7.041	7.657	7.392	0.038	elastin microfibril interfacer 1
REEP6	1.632	0.133	-0.163	4.513	4.237	1.61	7.366	0.027	receptor accessory protein 6
CYGB	4.801	4.284	1.522	5.936	7.157	7.432	7.327	0.019	cytoglobin
DDIT4	2.346	2.539	5.053	6.345	5.217	6.439	7.317	0.028	DNA-damage-inducible transcript 4
ARHGAP6	3.413	4.883	3.846	7.582	6.654	6.715	7.303	0.008	Rho GTPase activating protein 6
FKBP10	6.02	2.247	4.772	7.64	6.57	7.896	7.301	0.03	FK506 binding protein 10, 65 kDa
CRIP1	4.485	5.308	3.077	5.289	7.348	9.185	7.278	0.038	cysteine-rich protein 1 (intestinal)
LAMB1	6.795	8.191	7.67	10.505	9.657	11.544	7.266	0.01	laminin, beta 1
NINL	1.176	1.793	1.376	4.436	4.653	2.328	7.261	0.027	ninein-like
HLA-L	4.759	1.793	1.68	6.874	6.92	4.538	7.253	0.025	major histocompatibility complex, class I, L (pseudogene)
IGFBP4	10.997	10.271	9.256	13.466	13.125	12.328	7.232	0.011	insulin-like growth factor binding protein 4
PLCD1	2.312	1.793	2.145	4.645	5.738	4.808	7.219	0.005	phospholipase C, delta 1
CPXM2	4.48	2.886	4.537	6.965	5.733	8.442	7.194	0.017	carboxypeptidase X (M14 family), member 2
PDK4	6.729	6.093	6.119	9.469	7.214	9.572	7.176	0.026	pyruvate dehydrogenase kinase, isozyme 4
PDPN	6.529	6.887	8.013	10.208	9.464	9.718	7.117	0.009	podoplanin
LXN	1.641	-0.912	1.775	3.811	4.605	4.258	7.11	0.012	latexin
CDK19	3.894	2.934	4.929	6.722	6.472	6.939	7.101	0.01	cyclin-dependent kinase 19
SMARCAL1	1.903	1.793	2.664	4.462	4.725	5.833	7.072	0.007	SWI/SNF related, matrix associated, actin dependent regulator of chromatin, subfamily a-like 1
SVEP1	4.816	4.446	5.384	8.143	7.219	8.202	7.05	0.005	sushi, von Willebrand factor type A, EGF and pentraxin domain containing 1
PTGES	5.372	7.048	3.32	8.189	8.72	7.4	7.045	0.033	prostaglandin E synthase
SERPINF1	6.498	7.061	6.686	9.502	8.925	10.634	7.042	0.007	serpin peptidase inhibitor, clade F (alpha-2 antiplasmin, pigment epithelium derived factor), member 1
CLEC2B	7.786	8.944	3.826	11.211	10.598	9.537	7.022	0.035	C-type lectin domain family 2, member B
ALDH2	4.523	4.744	1.173	6.419	6.296	7.555	7.02	0.024	aldehyde dehydrogenase 2 family (mitochondrial)
SNX29	4.75	2.515	3.053	5.857	5.695	6.099	6.986	0.02	sorting nexin 29
CYBRD1	6.596	8.017	8.413	10.055	10.084	11.216	6.98	0.012	cytochrome b reductase 1
DDX43	0.923	1.363	1.591	4.162	4.831	3.47	6.962	0.006	DEAD (Asp-Glu-Ala-Asp) box polypeptide 43
TTLL11	1.207	0.978	0.7	4.123	3.777	1.589	6.959	0.038	tubulin tyrosine ligase-like family, member 11
ADAMTS4	7.851	9.346	7.016	10.392	10.645	10.72	6.935	0.018	ADAM metallopeptidase with thrombospondin type 1 motif, 4
SERPINE1	8.611	10.089	9.823	12.698	11.4	12.666	6.909	0.012	serpin peptidase inhibitor, clade E (nexin, plasminogen activator inhibitor type 1), member 1
KAL1	2.887	2.684	4.366	6.23	4.616	7.152	6.895	0.025	Kallmann syndrome 1 sequence
STMN2	3.641	0.978	4.252	4.909	7.036	5.414	6.886	0.037	stathmin-like 2
TP53INP2	4.78	2.136	5.655	7.559	7.637	6.895	6.861	0.021	tumor protein p53 inducible nuclear protein 2
SELENBP1	5.825	7.119	4.163	8.593	7.206	9.12	6.814	0.036	selenium binding protein 1
MDK	9.468	7.286	5.78	11.089	10.053	9.533	6.808	0.041	midkine (neurite growth-promoting factor 2)
HMCN1	3.036	4.698	5.035	5.984	5.8	8.649	6.794	0.045	hemicentin 1
SOD2	9.456	11.672	8.852	12.056	12.936	12.217	6.78	0.035	superoxide dismutase 2, mitochondrial
DPP4	3.752	3.05	2.683	6.413	5.441	6.362	6.764	0.006	dipeptidyl-peptidase 4
RNF170	2.031	3.699	3.378	6.454	5.903	5.362	6.752	0.01	ring finger protein 170
PPP1R3F	4.059	1.523	2.483	6.356	5.664	4.273	6.729	0.026	protein phosphatase 1, regulatory (inhibitor) subunit 3F
RFTN1	3.007	4.268	1.019	5.753	5.008	5.754	6.709	0.027	raftlin, lipid raft linker 1
EMP1	8.4	10.076	7.168	11.015	11.132	11.631	6.643	0.022	epithelial membrane protein 1
ZEB1	4.94	7.707	5.299	7.67	8.642	9.337	6.634	0.035	zinc finger E-box binding homeobox 1
SGCD	5.295	5.005	3.411	7.735	5.682	8.18	6.632	0.031	sarcoglycan, delta (35kDa dystrophin-associated glycoprotein)
TFPI	6.551	7.397	6.41	8.666	9.567	10.126	6.627	0.01	tissue factor pathway inhibitor (lipoprotein-associated coagulation inhibitor)
KIAA1370	5.047	4.091	7.087	7.771	7.362	7.913	6.609	0.042	KIAA1370
SESN1	4.963	1.913	5.248	5.589	6.683	7.972	6.609	0.05	sestrin 1
RRAD	4.085	6.377	5.664	6.805	7.152	9.45	6.589	0.049	Ras-related associated with diabetes
CERCAM	4.877	4.435	3.541	7.153	5.564	7.904	6.581	0.021	cerebral endothelial cell adhesion molecule
FARP1	3.409	2.247	1.535	7.164	3.65	4.962	6.567	0.034	FERM, RhoGEF (ARHGEF) and pleckstrin domain protein 1 (chondrocyte-derived)
ABCA10	2.204	3.305	3.473	6.019	3.901	8.143	6.56	0.036	ATP-binding cassette, sub-family A (ABC1), member 10
JDP2	3.817	2.025	2.734	4.731	5.495	5.955	6.526	0.015	Jun dimerization protein 2
TLR5	0.07	1.363	1.044	4.568	3.749	1.688	6.521	0.034	toll-like receptor 5
PTPN18	3.021	2.574	4.894	5.597	5.723	6.194	6.508	0.026	protein tyrosine phosphatase, non-receptor type 18 (brain-derived)
GPX7	5.58	0.978	5.329	8.236	6.294	8.03	6.502	0.036	glutathione peroxidase 7
TNFAIP2	8.143	8.17	4.301	9.969	10.868	9.6	6.49	0.031	tumor necrosis factor, alpha-induced protein 2
AKR1C3	5.662	6.959	4.119	7.109	8.649	8.359	6.481	0.036	aldo-keto reductase family 1, member C3 (3-alpha hydroxysteroid dehydrogenase, type II)
GALT	2.523	1.523	3.307	4.616	5.215	5.903	6.463	0.011	galactose-1-phosphate uridylyltransferase
ITGA5	6.862	7.16	5.907	9.714	8.601	9.552	6.452	0.01	integrin, alpha 5 (fibronectin receptor, alpha polypeptide)
EDNRB	5.146	6.947	7.236	9.634	9.423	9.756	6.437	0.008	endothelin receptor type B
AKAP12	7.167	7.464	5.953	10.15	9.366	9.282	6.431	0.009	A kinase (PRKA) anchor protein 12
WRB	2.991	0.476	5.219	5.673	5.391	6.906	6.416	0.044	tryptophan rich basic protein
FAT4	3.651	6.104	5.468	8.225	6.681	8.148	6.41	0.026	FAT tumor suppressor homolog 4 (Drosophila)
FUK	1.499	1.661	0.758	4.337	1.933	4.315	6.39	0.04	fucokinase
RUNX2	1.886	2.989	1.985	4.661	4.27	5.722	6.39	0.012	runt-related transcription factor 2
NIN	5.743	5.011	6.747	8.55	8.16	8.418	6.385	0.011	ninein (GSK3B interacting protein)
PRRT2	1.84	0.476	-0.41	5.408	2.264	2.626	6.382	0.039	proline-rich transmembrane protein 2
SLC25A33	6.255	6.923	5.698	9.596	8.947	7.384	6.38	0.026	solute carrier family 25, member 33
RGS11	4.238	3.844	-0.783	6.552	6.512	4.774	6.354	0.043	regulator of G-protein signaling 11
TMTC4	1.662	1.793	2.106	5.729	3.027	4.46	6.354	0.022	transmembrane and tetratricopeptide repeat containing 4
SPSB1	5.963	6.219	5.582	8.906	8.32	8.248	6.347	0.005	splA/ryanodine receptor domain and SOCS box containing 1
GEM	8.97	9.425	9.994	11.708	12.09	12.349	6.342	0.006	GTP binding protein overexpressed in skeletal muscle
GDF11	2.274	1.661	2.786	4.579	5.81	4.321	6.323	0.011	growth differentiation factor 11
CD68	4.015	4.72	3.879	6.676	6.599	6.797	6.323	0.005	CD68 molecule
IAH1	3.68	0.133	4.723	6.183	6.334	6.445	6.297	0.027	isoamyl acetate-hydrolyzing esterase 1 homolog (S. cerevisiae)
BMP1	7.156	5.003	4.14	8.95	7.653	7.633	6.276	0.032	bone morphogenetic protein 1
EVI5L	4.499	2.91	1.007	6.81	5.558	4.577	6.271	0.037	ecotropic viral integration site 5-like
C1R	6.715	8.511	6.701	9.349	9.385	10.283	6.269	0.021	complement component 1, r subcomponent
FAM46A	6.29	7.541	6.394	9.318	8.932	10.106	6.243	0.009	family with sequence similarity 46, member A
ZNF433	1.526	2.634	4.389	5.276	4.289	5.619	6.243	0.048	zinc finger protein 433
LIMK1	2.796	4.284	2.117	4.754	5.785	5.585	6.22	0.026	LIM domain kinase 1
TPPP3	4.314	4.95	3.422	6.723	6.055	8.387	6.205	0.017	tubulin polymerization-promoting protein family member 3
DBNL	5.932	0.978	4.162	6.578	6.889	6.783	6.152	0.046	drebrin-like
TMEM204	5.255	4.916	2.634	7.875	7.239	6.046	6.149	0.026	transmembrane protein 204
PCBD1	4.464	4.737	6.491	8.711	7.082	8.785	6.14	0.015	pterin-4 alpha-carbinolamine dehydratase/dimerization cofactor of hepatocyte nuclear factor 1 alpha
CYP1B1	8.103	7.771	8.567	10.981	10.386	10.792	6.126	0.005	cytochrome P450, family 1, subfamily B, polypeptide 1
KIAA0586	1.896	2.247	2.966	5.671	4.849	4.224	6.073	0.011	KIAA0586
C14orf93	3.898	1.176	3.072	5.674	6.186	4.99	6.071	0.018	chromosome 14 open reading frame 93
LTBP4	8.267	8.244	6.612	10.868	10.606	9.849	6.07	0.012	latent transforming growth factor beta binding protein 4
CAMTA2	3.29	6.542	5.326	6.854	9.14	7.915	6.055	0.032	calmodulin binding transcription activator 2
ROR2	1.793	2.247	4.079	4.841	4.413	6.333	6.038	0.032	receptor tyrosine kinase-like orphan receptor 2
CRABP2	9.406	7.797	6.696	10.386	11.047	9.996	6.018	0.027	cellular retinoic acid binding protein 2
COL6A1	10.205	9.861	9.904	12.487	11.24	13.211	5.992	0.018	collagen, type VI, alpha 1
POC5	0.707	1.363	2.367	4.09	2.857	4.948	5.985	0.023	POC5 centriolar protein homolog (Chlamydomonas)
LGALS1	8.916	10.952	10.167	11.85	11.504	13.532	5.982	0.038	lectin, galactoside-binding, soluble, 1
LIX1L	2.988	0.734	4.197	5.016	5.569	5.866	5.982	0.028	Lix1 homolog (mouse)-like
FBLN7	4.698	2.574	4.541	7.121	5.099	8.56	5.978	0.033	fibulin 7
SLC2A3	7.609	8.638	5.936	10.186	9.863	10.783	5.969	0.016	solute carrier family 2 (facilitated glucose transporter), member 3
BTG2	7.201	8.916	8.549	9.772	9.974	11.657	5.941	0.034	BTG family, member 2
LRRK2	1.52	4.085	2.257	6.331	4.088	5.711	5.929	0.029	leucine-rich repeat kinase 2
WNT11	3.024	4.539	3.442	5.7	7.164	5.589	5.918	0.018	wingless-type MMTV integration site family, member 11
TK2	2.569	2.247	4.709	6.347	5.13	4.861	5.9	0.042	thymidine kinase 2, mitochondrial
PLSCR4	6.01	4.877	6.667	8.241	7.437	9.358	5.894	0.022	phospholipid scramblase 4
ATP5S	2.894	1.363	4.269	5.946	5.105	5.45	5.88	0.024	ATP synthase, H+ transporting, mitochondrial Fo complex, subunit s (factor B)
YIPF1	0.703	0.978	1.049	3.531	3.89	1.534	5.868	0.039	Yip1 domain family, member 1
SGSM3	4.144	2.574	3.727	6.696	5.246	6.028	5.865	0.015	small G protein signaling modulator 3
OSGIN2	3.187	4.103	3.262	6.646	6.44	5.382	5.831	0.009	oxidative stress induced growth inhibitor family member 2
ADD3	6.101	7.514	7.025	8.873	8.639	10.363	5.807	0.02	adducin 3 (gamma)
LYPLAL1	1.096	3.89	3.753	6.427	5.119	6.29	5.802	0.02	lysophospholipase-like 1
TBCD	1.438	3.916	2.576	5.45	5.11	4.686	5.793	0.023	tubulin folding cofactor D
SSX2IP	3.203	2.515	4.266	6.348	4.861	6.796	5.778	0.018	synovial sarcoma, X breakpoint 2 interacting protein
CPE	7.644	6.013	9.714	10.167	9.775	11.708	5.746	0.043	carboxypeptidase E
BIN1	5.836	5.983	6.057	9.261	8.496	8.346	5.709	0.005	bridging integrator 1
GOLM1	5.592	5.857	6.25	8.37	8.084	9.653	5.708	0.008	golgi membrane protein 1
GPC3	5.743	7.963	7.295	9.795	9.805	10.224	5.696	0.011	glypican 3
TMCO6	3.316	2.098	2.276	5.27	4.781	4.63	5.676	0.011	transmembrane and coiled-coil domains 6
C16orf45	1.877	3.778	5.508	5.759	6.281	6.508	5.669	0.047	chromosome 16 open reading frame 45
PLAGL1	5.392	6.066	6.153	8.567	6.849	8.972	5.662	0.026	pleiomorphic adenoma gene-like 1
ZNF436	6.202	2.73	5.733	8.231	6.802	8.245	5.65	0.036	zinc finger protein 436
RGS16	7.393	6.578	7.306	9.688	9.524	9.88	5.608	0.005	regulator of G-protein signaling 16
C11orf10	7.514	5.845	7.664	8.706	8.42	10.15	5.599	0.043	chromosome 11 open reading frame 10
NFKBIA	9.511	11.751	10.426	12.286	12.911	13.018	5.597	0.029	nuclear factor of kappa light polypeptide gene enhancer in B-cells inhibitor, alpha
UBA7	4.55	4.654	3.452	7.363	6.02	5.935	5.591	0.021	ubiquitin-like modifier activating enzyme 7
CCNDBP1	3.729	1.176	5.909	6.031	6.203	7.538	5.558	0.049	cyclin D-type binding-protein 1
PHLDB1	8.056	7.685	5.856	10.529	9.614	8.759	5.549	0.03	pleckstrin homology-like domain, family B, member 1
RGS1	4.775	5.318	5.319	7.782	6.099	8.129	5.519	0.025	regulator of G-protein signaling 1
ZNF514	1.02	1.523	1.444	3.971	3.981	2.052	5.494	0.035	zinc finger protein 514
CPVL	4.372	0.978	5.037	6.728	6.492	7.484	5.452	0.024	carboxypeptidase, vitellogenic-like
JHDM1D	4.613	5.618	6.038	8.032	8.522	7.059	5.449	0.016	jumonji C domain containing histone demethylase 1 homolog D (S. cerevisiae)
SSC5D	4.573	2.422	2.067	4.504	5.714	6.806	5.415	0.034	scavenger receptor cysteine rich domain containing (5 domains)
FHL1	4.438	5.882	6.57	8.207	6.872	9.112	5.402	0.034	four and a half LIM domains 1
SUSD1	4.932	3.48	1.26	5.7	6.267	5.907	5.376	0.034	sushi domain containing 1
IFIT1	3.782	4.391	2.146	6.817	5.917	5.477	5.376	0.02	interferon-induced protein with tetratricopeptide repeats 1
NR4A2	6.309	6.199	6.886	8.728	9.179	8.663	5.349	0.006	nuclear receptor subfamily 4, group A, member 2
RHBDF1	0.74	5.422	4.547	6.955	6.688	7.235	5.308	0.032	rhomboid 5 homolog 1 (Drosophila)
C19orf60	7.488	4.948	5.755	8.159	7.727	8.535	5.292	0.043	chromosome 19 open reading frame 60
PRTFDC1	4.759	1.363	4.588	6.983	5.624	7.11	5.26	0.032	phosphoribosyl transferase domain containing 1
EGFLAM	5.526	3.796	6.476	7.828	7.706	8.869	5.254	0.018	EGF-like, fibronectin type III and laminin G domains
LOC440104	4.085	1.363	5.291	6.476	6.277	7.506	5.245	0.027	No description
GUCY1A3	4.403	3.861	2.822	6.174	5.212	6.866	5.242	0.02	guanylate cyclase 1, soluble, alpha 3
BICC1	4.643	1.523	3.023	4.531	6.376	5.412	5.239	0.05	bicaudal C homolog 1 (Drosophila)
RNF130	5.444	7.124	6.743	8.449	7.832	9.541	5.237	0.031	ring finger protein 130
TOR2A	2.971	0.476	-0.333	4.784	5.137	2.053	5.229	0.046	torsin family 2, member A
MEGF6	3.604	4.587	6.355	6.596	6.963	7.433	5.193	0.044	multiple EGF-like-domains 6
SLC2A14	4.989	-0.333	3.441	5.623	5.813	6.444	5.176	0.047	solute carrier family 2 (facilitated glucose transporter), member 14
LOC729603	1.215	0.476	3.303	5.671	5.049	2.645	5.162	0.044	No description
DCHS1	5.502	4.814	4.847	6.683	7.867	7.834	5.15	0.011	dachsous 1 (Drosophila)
HSD17B11	3.484	6.152	4.584	6.676	6.947	8.133	5.145	0.03	hydroxysteroid (17-beta) dehydrogenase 11
NCRNA00312	1.591	1.661	3.867	5.311	4.211	3.953	5.142	0.048	non-protein coding RNA 312
PXDN	5.842	7.178	5.09	8.443	8.203	7.6	5.138	0.033	peroxidasin homolog (Drosophila)
SLC36A1	2.417	3.56	4.597	5.918	5.043	5.927	5.127	0.033	solute carrier family 36 (proton/amino acid symporter), member 1
COL5A3	4.576	5.316	2.781	6.931	5.306	7.654	5.116	0.046	collagen, type V, alpha 3
TSPAN11	1.544	2.025	3.034	5.388	4.533	3.214	5.112	0.036	tetraspanin 11
GULP1	2.762	5.234	6.219	7.681	7.205	7.585	5.101	0.031	GULP, engulfment adaptor PTB domain containing 1
FCGRT	7.16	7.251	6.605	9.506	8.586	10.205	5.083	0.012	Fc fragment of IgG, receptor, transporter, alpha
NFATC2	2.863	1.913	1.329	4.916	4.773	3.673	5.077	0.016	nuclear factor of activated T-cells, cytoplasmic, calcineurin-dependent 2
BHLHE40	7.995	8.852	6.227	10.515	10.051	10.337	5.07	0.02	basic helix-loop-helix family, member e40
OLFML2A	5.079	5.613	5.299	7.635	6.266	8.983	5.049	0.032	olfactomedin-like 2A
PARP16	1.934	2.488	1.447	2.664	5.186	4.264	5.029	0.044	poly (ADP-ribose) polymerase family, member 16
ANGPTL4	5.953	7.335	6.583	9.374	8.272	9.538	4.989	0.014	angiopoietin-like 4
CLIP3	6.567	5.683	5.93	8.965	7.597	8.242	4.967	0.015	CAP-GLY domain containing linker protein 3
SNX8	1.999	1.363	3.492	4.311	3.573	6.217	4.965	0.044	sorting nexin 8
KLF9	7.98	9.009	9.405	10.851	10.522	11.715	4.962	0.018	Kruppel-like factor 9
PLCB4	5.208	4.537	4.857	7.167	6.586	7.653	4.961	0.01	phospholipase C, beta 4
FARS2	2.249	0.734	2.647	3.912	3.987	4.955	4.951	0.02	phenylalanyl-tRNA synthetase 2, mitochondrial
MGP	7.818	9.466	7.284	10.115	9.786	11.77	4.938	0.037	matrix Gla protein
EDA	2.166	1.661	1.135	5.564	3.964	2.593	4.935	0.037	ectodysplasin A
CSGALNACT1	1.695	2.025	2.05	4.533	2.479	4.326	4.928	0.046	chondroitin sulfate N-acetylgalactosaminyltransferase 1
TRO	7.384	5.773	6.332	9.684	8.489	8.558	4.926	0.017	trophinin
TGFBI	5.798	6.665	8.442	10.1	8.095	10.689	4.915	0.039	transforming growth factor, beta-induced, 68kDa
CST3	6.58	6.813	5.765	9.105	8.408	8.571	4.9	0.01	cystatin C
ARFRP1	4.429	2.961	2.41	6.72	6.028	4.29	4.893	0.038	ADP-ribosylation factor related protein 1
CHKB	7.606	6.639	4.891	9.856	8.926	8.106	4.878	0.031	choline kinase beta
ELMOD2	3.394	1.523	3.892	5.135	5.672	5.924	4.85	0.018	ELMO/CED-12 domain containing 2
DNMBP	4.321	1.913	4.012	6.282	6.303	5.911	4.825	0.016	dynamin binding protein
NACC2	3.241	2.921	4.84	6.625	5.741	5.192	4.825	0.032	NACC family member 2, BEN and BTB (POZ) domain containing
GAS7	5.849	6.549	4.62	7.761	8.117	8.234	4.816	0.016	growth arrest-specific 7
PANX1	6.737	6.864	7.157	9.537	9.127	7.689	4.802	0.035	pannexin 1
RCVRN	1.333	0.133	0.487	4.4	2.392	2.649	4.789	0.02	recoverin
MAP6	-0.068	4.177	2.876	5.587	5.122	5.135	4.786	0.037	microtubule-associated protein 6
GPNMB	9.294	9.955	10.68	12.256	11.85	12.21	4.774	0.014	glycoprotein (transmembrane) nmb
TMEM173	1.75	4.519	4.627	6.55	6.017	6.877	4.756	0.024	transmembrane protein 173
FAM102B	2.433	5.348	5.872	8.114	6.556	7.349	4.731	0.037	family with sequence similarity 102, member B
TNFSF9	4.313	6.637	5.185	6.776	7.645	7.425	4.722	0.049	tumor necrosis factor (ligand) superfamily, member 9
FAM43A	4.106	5.718	5.206	6.375	6.981	7.957	4.72	0.031	family with sequence similarity 43, member A
PDGFD	6.624	7.362	7.102	10.012	7.891	9.336	4.704	0.033	platelet derived growth factor D
LOC728743	-0.309	0.978	0.741	2.601	1.92	3.51	4.689	0.022	No description
CCDC92	5.25	4.968	4.337	7.543	6.297	7.189	4.665	0.015	coiled-coil domain containing 92
ADAMTS2	6.406	5.662	6.492	7.935	7.878	8.817	4.644	0.016	ADAM metallopeptidase with thrombospondin type 1 motif, 2
NMB	6.759	5.635	5.268	8.425	7.694	7.849	4.641	0.019	neuromedin B
ST3GAL1	6.274	6.342	6.406	8.587	8.618	7.398	4.634	0.021	ST3 beta-galactoside alpha-2,3-sialyltransferase 1
SCN7A	2.146	4.273	2.632	5.72	4.357	5.811	4.63	0.033	sodium channel, voltage-gated, type VII, alpha
HSPA1B	12.133	10.897	9.074	13.101	12.237	13.735	4.605	0.047	heat shock 70kDa protein 1B
METRNL	7.34	7.132	6.963	9.29	9.682	9.166	4.604	0.006	meteorin, glial cell differentiation regulator-like
GALC	2.31	3.968	4.724	5.977	6.115	6.923	4.591	0.018	galactosylceramidase
TNFRSF14	5.467	4.42	4.826	7.25	6.72	7.025	4.591	0.012	tumor necrosis factor receptor superfamily, member 14 (herpesvirus entry mediator)
SLC10A7	2.027	2.136	3.043	3.81	5.416	4.335	4.59	0.023	solute carrier family 10 (sodium/bile acid cotransporter family), member 7
PARM1	3.644	6.03	4.491	6.295	7.448	6.686	4.579	0.041	prostate androgen-regulated mucin-like protein 1
ADAMTSL3	2.842	3.447	3.157	5.348	5.026	6.515	4.567	0.011	ADAMTS-like 3
C9orf37	0.758	2.195	0.07	4.245	2.836	2.947	4.561	0.029	chromosome 9 open reading frame 37
MYO15B	5.877	6.791	5.058	8.336	6.789	8.979	4.556	0.044	myosin XVB pseudogene
DNAJB1	11.188	11.723	11.15	13.675	13.334	13.843	4.545	0.006	DnaJ (Hsp40) homolog, subfamily B, member 1
SERPINB6	5.136	5.618	5.369	7.543	6.688	7.872	4.514	0.015	serpin peptidase inhibitor, clade B (ovalbumin), member 6
MEG3	9.969	10.175	8.642	11.751	12.328	12.142	4.509	0.012	maternally expressed 3 (non-protein coding)
C7orf58	2.042	3.228	2.576	4.747	4.161	6.365	4.503	0.022	chromosome 7 open reading frame 58
NDNF	-0.279	0.133	0.223	4.241	2.302	1.357	4.499	0.025	neuron-derived neurotrophic factor
PAM	6.105	6.978	5.606	8.271	7.4	9.288	4.489	0.032	peptidylglycine alpha-amidating monooxygenase
ITM2A	7.493	7.916	9.484	10.134	9.659	11.355	4.488	0.043	integral membrane protein 2A
RGS2	6.191	5.162	7.985	8.357	8.057	10.144	4.488	0.048	regulator of G-protein signaling 2, 24kDa
ANGPTL2	5.682	6.371	6.388	8.129	7.883	8.553	4.486	0.011	angiopoietin-like 2
HSPB1	9.399	9.4	6.498	10.997	11.565	10.184	4.486	0.043	heat shock 27kDa protein 1
IL16	5	3.866	2.989	6.464	5.151	7.034	4.476	0.034	interleukin 16
PCDH18	4.859	5.092	5.233	7.253	7.001	8.472	4.471	0.01	protocadherin 18
CEP44	4.512	4.824	5.232	6.899	7.649	6.671	4.467	0.01	centrosomal protein 44kDa
PHF2	4.777	4.712	5.763	6.518	7.921	7.617	4.463	0.017	PHD finger protein 2
PPIEL	0.592	0.978	3.058	4.284	4.184	2.735	4.417	0.049	peptidylprolyl isomerase E-like pseudogene
EIF2B3	5.082	3.295	4.481	6.941	5.434	6.618	4.398	0.037	eukaryotic translation initiation factor 2B, subunit 3 gamma, 58kDa
C5orf4	0.725	1.363	0.898	4.547	2.857	3.012	4.382	0.014	chromosome 5 open reading frame 4
SOAT1	5.138	4.926	5.959	7.055	7.317	7.318	4.373	0.015	sterol O-acyltransferase 1
SHC3	1.897	2.321	2.213	4.341	5.472	3.264	4.369	0.025	SHC (Src homology 2 domain containing) transforming protein 3
NUCB2	5.711	5.856	6.029	7.975	7.64	8.441	4.345	0.008	nucleobindin 2
PDLIM2	5.501	5.537	4.594	7.616	6.326	8.543	4.331	0.027	PDZ and LIM domain 2 (mystique)
NHLRC3	2.442	1.176	3.747	4.552	4.466	5.137	4.319	0.032	NHL repeat containing 3
UNC50	3.884	4.187	5.46	6.116	6.29	6.569	4.296	0.031	unc-50 homolog (C. elegans)
CEBPB	9.879	10.388	10.097	12.266	11.897	12.487	4.285	0.008	CCAAT/enhancer binding protein (C/EBP), beta
CRTAP	7.729	6.777	7.764	8.888	8.874	10.019	4.277	0.029	cartilage associated protein
ARL6IP5	4.715	7.408	7.073	8.278	8.519	9.496	4.249	0.039	ADP-ribosylation-like factor 6 interacting protein 5
2017-09-06	3.402	5.66	5.483	7.601	7.374	7.553	4.198	0.017	septin 6
MTHFR	4.864	4.569	4.012	7.022	6.448	6.078	4.188	0.014	methylenetetrahydrofolate reductase (NAD(P)H)
C20orf30	6.173	5.26	6.285	8.239	6.603	8.52	4.185	0.046	chromosome 20 open reading frame 30
KAT6B	5.201	5.468	5.45	7.679	7.511	7.209	4.174	0.006	K(lysine) acetyltransferase 6B
TSPAN3	5.876	6.962	7.3	8.072	8.668	9.359	4.167	0.028	tetraspanin 3
VOPP1	4.751	4.444	1.411	6.503	6.522	6.175	4.165	0.029	vesicular, overexpressed in cancer, prosurvival protein 1
TTYH2	6.302	5.334	4.943	7.498	7.293	7.389	4.156	0.021	tweety homolog 2 (Drosophila)
TIMP3	8.807	9.06	9.728	10.861	11.002	11.897	4.152	0.016	TIMP metallopeptidase inhibitor 3
CCDC71	0.516	0.978	0.721	2.762	3.663	2.566	4.142	0.01	coiled-coil domain containing 71
ZFP36	10.835	11.488	10.827	12.879	12.019	13.638	4.125	0.034	zinc finger protein 36, C3H type, homolog (mouse)
CAT	4.509	4.563	6.089	7.721	5.782	8.133	4.123	0.049	catalase
SLC6A16	2.568	1.523	0.909	3.563	3.41	3.635	4.112	0.027	solute carrier family 6, member 16
LHFPL2	7.526	8.649	7.878	9.915	9.994	9.829	4.106	0.015	lipoma HMGIC fusion partner-like 2
PLEKHG4	5.365	4.985	2.467	7.382	7.022	5.983	4.104	0.037	pleckstrin homology domain containing, family G (with RhoGef domain) member 4
CYBA	5.635	5.59	4.137	7.672	6.581	7.029	4.102	0.03	cytochrome b-245, alpha polypeptide
DYNC2H1	4.726	5.615	5.999	7.667	6.157	8.036	4.102	0.05	dynein, cytoplasmic 2, heavy chain 1
GPAM	0.727	1.793	1.666	5.449	2.17	3.693	4.076	0.046	glycerol-3-phosphate acyltransferase, mitochondrial
BMP4	4.297	5.035	6.093	7.042	7.061	7.928	4.072	0.022	bone morphogenetic protein 4
TP53I3	4.553	4.014	4.186	7.1	6.063	6.022	4.02	0.012	tumor protein p53 inducible protein 3
ASH2L	3.556	0.978	3.4	4.64	5.56	5.214	4.01	0.03	ash2 (absent, small, or homeotic)-like (Drosophila)
TRPC1	4.313	2.136	5.309	6.166	5.704	7.311	4.006	0.044	transient receptor potential cation channel, subfamily C, member 1
AASDH	1.488	1.523	2.694	3.49	4.352	4.455	4.005	0.016	aminoadipate-semialdehyde dehydrogenase
FTO	4.924	2.025	5.48	6.947	6.804	6.919	3.986	0.033	fat mass and obesity associated
CSF1R	1.352	1.661	1.33	3.341	5.887	3.065	3.971	0.026	colony stimulating factor 1 receptor
LOC155060	5.763	5.967	5.575	6.715	7.748	8.562	3.961	0.03	No description
PLTP	7.621	6.72	5.051	8.694	8.281	9.15	3.93	0.034	phospholipid transfer protein
RNH1	6.897	5.67	7.34	8.277	7.894	9.296	3.88	0.044	ribonuclease/angiogenin inhibitor 1
RALGPS1	1.989	2.025	2.26	4.416	3.944	3.95	3.878	0.007	Ral GEF with PH domain and SH3 binding motif 1
ATF3	6.501	6.562	8.105	8.572	8.455	9.953	3.873	0.045	activating transcription factor 3
ATP6V0D1	7.187	6.659	6.561	9.132	8.887	8.268	3.852	0.013	ATPase, H+ transporting, lysosomal 38kDa, V0 subunit d1
GRHPR	5.463	5.998	6.657	7.683	7.403	8.703	3.837	0.029	glyoxylate reductase/hydroxypyruvate reductase
FNBP1	5.108	4.896	6.124	6.818	7.596	7.25	3.788	0.024	formin binding protein 1
TBC1D19	0.921	3.215	2.211	4.381	3.784	4.126	3.771	0.039	TBC1 domain family, member 19
JAM2	4.208	5.693	4.68	6.119	6.568	7.762	3.762	0.038	junctional adhesion molecule 2
TBC1D22A	0.632	1.363	0.452	4.6	2.541	2.032	3.754	0.038	TBC1 domain family, member 22A
C1orf123	4.931	5.768	5.757	7.367	6.839	8.47	3.753	0.023	chromosome 1 open reading frame 123
TMSB4X	9.826	10.505	10.835	12.409	11.101	13.101	3.742	0.048	thymosin beta 4, X-linked
SPAG7	5.984	7.773	6.809	8.001	9.281	8.713	3.741	0.046	sperm associated antigen 7
CYP4A11	0.297	0.734	1.928	3.739	3.825	2.029	3.724	0.033	cytochrome P450, family 4, subfamily A, polypeptide 11
TET1	2.783	3.055	3.565	5.104	4.994	4.679	3.722	0.014	tet oncogene 1
DGKA	5.286	4.135	6.2	6.774	7.319	7.18	3.718	0.039	diacylglycerol kinase, alpha 80kDa
CHST15	6.731	6.663	7.091	9.137	8.616	8.279	3.695	0.013	carbohydrate (N-acetylgalactosamine 4-sulfate 6-O) sulfotransferase 15
FBXO24	0.8	0.978	0.8	4.297	2.685	2.646	3.693	0.015	F-box protein 24
F2RL2	5.101	4.642	4.99	6.275	6.874	7.028	3.691	0.014	coagulation factor II (thrombin) receptor-like 2
CBLB	7.466	6.389	6.263	8.347	8.146	8.659	3.688	0.03	Cas-Br-M (murine) ecotropic retroviral transforming sequence b
ROBO1	4.656	5.829	6.051	7.388	7.182	7.932	3.683	0.022	roundabout, axon guidance receptor, homolog 1 (Drosophila)
ID2	6.263	7.241	6.986	8.139	8.638	9.576	3.671	0.025	Description
MEIS2	6.463	5.633	4.116	7.388	8.329	7.427	3.646	0.028	Meis homeobox 2
DHRS3	5.948	6.11	4.961	6.88	7.108	7.975	3.643	0.041	dehydrogenase/reductase (SDR family) member 3
ZNF318	2.686	3.285	3.863	5.298	4.372	5.725	3.636	0.031	zinc finger protein 318
DNAJA4	5.668	6.727	6.572	7.807	8.732	7.525	3.623	0.037	DnaJ (Hsp40) homolog, subfamily A, member 4
SSR4	7.088	7.326	7.666	8.944	9.154	9.978	3.62	0.014	signal sequence receptor, delta (translocon-associated protein delta)
KLF4	8.093	8.772	9.109	10.065	10.262	10.961	3.61	0.024	Kruppel-like factor 4 (gut)
ARRDC4	5.654	4.109	5.189	7.039	7.217	6.686	3.604	0.021	arrestin domain containing 4
PARP10	1.131	1.363	0.452	4.71	2.788	2.296	3.59	0.032	poly (ADP-ribose) polymerase family, member 10
ZDHHC4	6.345	4.966	5.203	7.4	6.81	7.143	3.588	0.04	zinc finger, DHHC-type containing 4
SFXN4	3.605	2.874	4.416	5.016	5.75	5.447	3.586	0.033	sideroflexin 4
PRDM1	6.38	6.12	6.606	8.15	8.065	8.442	3.571	0.009	PR domain containing 1, with ZNF domain
NR2F2	6.732	6.477	6.343	8.177	8.209	9.224	3.565	0.014	nuclear receptor subfamily 2, group F, member 2
MAF	5.865	6.628	7.373	8.03	7.818	9.201	3.549	0.05	v-maf musculoaponeurotic fibrosarcoma oncogene homolog (avian)
TMEM9	6.639	5.326	6.337	7.634	7.153	8.517	3.549	0.049	transmembrane protein 9
TRIM38	3.275	3.419	4.645	6.471	4.889	6.234	3.544	0.031	tripartite motif containing 38
FAM160B2	4.42	4.638	4.348	5.644	6.22	6.668	3.484	0.019	family with sequence similarity 160, member B2
EIF2AK3	7.459	6.054	6.908	9.217	8.7	8.373	3.462	0.022	eukaryotic translation initiation factor 2-alpha kinase 3
COPS8	5.341	5.857	6.299	7.797	8.036	7.132	3.459	0.021	COP9 constitutive photomorphogenic homolog subunit 8 (Arabidopsis)
ARHGAP24	4.691	4.084	5.092	6.522	5.871	6.652	3.451	0.024	Rho GTPase activating protein 24
H6PD	6.215	4.398	5.056	6.836	6.473	7.862	3.433	0.049	hexose-6-phosphate dehydrogenase (glucose 1-dehydrogenase)
TXNDC15	4.481	5.503	5.646	7.028	6.254	7.416	3.41	0.039	thioredoxin domain containing 15
ZCCHC24	6.482	6.077	6.188	7.254	7.957	8.945	3.409	0.032	zinc finger, CCHC domain containing 24
ZBTB38	5.5	4.691	6.368	7.151	7.315	7.269	3.408	0.035	zinc finger and BTB domain containing 38
RNASE4	4.815	5.328	5.54	6.46	7.093	7.842	3.398	0.022	ribonuclease, RNase A family, 4
FMOD	9.298	8.767	8.917	11.002	9.748	11.06	3.393	0.04	fibromodulin
APOBEC3F	3.209	3.239	4.577	4.968	5.762	5.286	3.385	0.042	apolipoprotein B mRNA editing enzyme, catalytic polypeptide-like 3F
VEGFB	6.989	7.121	5.455	8.879	8.355	8.216	3.384	0.03	vascular endothelial growth factor B
IFITM1	6.461	8.561	8.299	9.482	9.752	10.317	3.378	0.036	interferon induced transmembrane protein 1 (9-27)
VPS29	6.077	6.089	7.368	7.833	7.899	8.599	3.377	0.045	vacuolar protein sorting 29 homolog (S. cerevisiae)
STON1	3.636	4.336	4.872	6.409	5.737	6.083	3.357	0.023	stonin 1
MATN1	1.663	1.523	1.328	3.252	5.372	3.07	3.343	0.025	matrilin 1, cartilage matrix protein
NRCAM	2.621	2.025	2.501	5.151	3.81	3.749	3.303	0.028	neuronal cell adhesion molecule
EGLN3	3.688	4.374	4.947	5.206	6.667	6.158	3.294	0.048	egl nine homolog 3 (C. elegans)
FEM1C	6.578	5.5	6.85	8.12	7.321	8.564	3.28	0.045	fem-1 homolog c (C. elegans)
SNX21	5.32	4.842	2.098	6.732	6.554	6.549	3.275	0.038	sorting nexin family member 21
GTF2B	5.507	5.703	6.439	7.808	7.04	8.143	3.258	0.026	general transcription factor IIB
LAMTOR1	6.08	6.851	7.021	8.393	8.143	8.72	3.245	0.019	late endosomal/lysosomal adaptor, MAPK and MTOR activator 1
ALDH16A1	2.948	5.139	4.816	6.837	5.814	6.455	3.244	0.04	aldehyde dehydrogenase 16 family, member A1
EMP3	7.925	8.495	6.292	9.399	10.192	9.406	3.242	0.035	epithelial membrane protein 3
CRY2	6.148	7.182	5.921	7.993	8.004	7.616	3.239	0.047	cryptochrome 2 (photolyase-like)
JUNB	9.411	10.412	8.837	11.106	10.946	11.702	3.237	0.04	jun B proto-oncogene
LOC401052	0.204	1.363	1.121	2.664	4.491	1.895	3.23	0.047	No description
ADCYAP1R1	3.749	4.383	1.91	5.432	5.55	5.113	3.211	0.044	adenylate cyclase activating polypeptide 1 (pituitary) receptor type I
C17orf37	4.89	4.367	4.554	6.43	6.452	6.049	3.208	0.013	chromosome 17 open reading frame 37
TMED3	6.17	6.097	6.113	7.794	7.378	8.185	3.206	0.016	transmembrane emp24 protein transport domain containing 3
FAM114A1	5.964	4.933	5.525	6.643	6.814	7.641	3.198	0.04	family with sequence similarity 114, member A1
ADAM33	4.624	3.963	3.938	5.117	5.676	6.3	3.196	0.041	ADAM metallopeptidase domain 33
LGMN	6.575	7.237	6.153	8.554	8.19	8.246	3.185	0.023	legumain
KLF10	8.008	8.411	9.176	10.081	9.747	10.546	3.181	0.036	Kruppel-like factor 10
NCAM1	3.699	4.405	3.84	6.072	5.93	5.183	3.177	0.021	neural cell adhesion molecule 1
SEC22A	1.515	2.658	3.028	4.39	4.324	4.284	3.172	0.022	SEC22 vesicle trafficking protein homolog A (S. cerevisiae)
UACA	7.033	7.912	6.851	9.015	8.366	9.575	3.166	0.034	uveal autoantigen with coiled-coil domains and ankyrin repeats
SLC44A1	5.48	5.252	6.178	7.161	6.911	7.341	3.157	0.029	solute carrier family 44, member 1
SOCS3	9.767	9.291	7.1	11.419	10.798	10.658	3.142	0.04	suppressor of cytokine signaling 3
POT1	0.367	2.859	3.281	4.473	4.275	4.924	3.122	0.038	protection of telomeres 1 homolog (S. pombe)
EVL	6.769	7.191	6.746	8.409	8.253	9.048	3.116	0.019	Enah/Vasp-like
PLA2G4C	4.545	5.264	3.099	6.898	5.921	5.815	3.104	0.049	phospholipase A2, group IVC (cytosolic, calcium-independent)
RAB8B	5.38	6.107	6.868	7.735	7.535	8.198	3.092	0.035	RAB8B, member RAS oncogene family
PPP1R12C	6.855	7.073	5.983	8.125	8.31	8.698	3.086	0.023	protein phosphatase 1, regulatory (inhibitor) subunit 12C
SIRT5	2.923	2.247	3.027	4.498	4.652	4.516	3.085	0.012	sirtuin 5
PTEN	5.956	3.947	5.719	7.342	6.575	7.523	3.079	0.043	phosphatase and tensin homolog
BCKDHA	4.782	4.804	4.401	6.014	6.375	6.546	3.058	0.014	branched chain keto acid dehydrogenase E1, alpha polypeptide
FEZ2	6.252	5.587	5.491	7.105	7.856	7.2	3.058	0.026	fasciculation and elongation protein zeta 2 (zygin II)
NR1H3	4.466	5.044	1.3	5.914	6.078	6.553	3.058	0.049	nuclear receptor subfamily 1, group H, member 3
MCPH1	4.005	2.971	4.029	5.277	5.642	5.247	3.057	0.024	microcephalin 1
HERC6	1.016	1.176	0.507	2.627	1.668	3.047	3.054	0.045	hect domain and RLD 6
USP20	3.814	5.009	4.482	6.194	6.092	5.872	3.052	0.028	ubiquitin specific peptidase 20
ERRFI1	9.472	8.918	10.086	11.528	11.034	11.077	3.042	0.024	ERBB receptor feedback inhibitor 1
UBE2L6	5.751	6.656	6.644	7.352	7.933	8.764	3.034	0.042	ubiquitin-conjugating enzyme E2L 6
CDH11	5.839	5.38	4.882	7.439	6.592	6.511	3.032	0.044	cadherin 11, type 2, OB-cadherin (osteoblast)
FAM59A	4.803	5.942	4.852	6.9	6.398	7.466	3.02	0.035	family with sequence similarity 59, member A
SYDE1	3.587	3.559	4.356	5.645	5.143	5.192	2.997	0.03	synapse defective 1, Rho GTPase, homolog 1 (C. elegans)
OLFM2	6.288	5.661	6.287	7.486	7.242	8.539	2.993	0.034	olfactomedin 2
PI4KB	6.377	4.427	6.293	7.345	7.938	7.483	2.949	0.043	phosphatidylinositol 4-kinase, catalytic, beta
TENC1	6.69	5.524	5.819	7.953	7.083	7.74	2.946	0.04	tensin like C1 domain containing phosphatase (tensin 2)
SLC30A1	4.18	4.399	5.226	6.783	5.589	6.645	2.941	0.035	solute carrier family 30 (zinc transporter), member 1
TMEM219	5.227	6.544	5.901	7.456	7.392	7.991	2.938	0.029	transmembrane protein 219
HTR7P1	2.614	3.005	1.945	4.732	4.152	3.436	2.903	0.046	5-hydroxytryptamine (serotonin) receptor 7 pseudogene 1
CYB5R3	6.282	6.25	6.891	7.783	7.813	8.802	2.893	0.029	cytochrome b5 reductase 3
FAM3A	5.038	5.685	4.323	6.561	7.044	6.501	2.875	0.031	family with sequence similarity 3, member A
SEC13	6.958	6.06	6.787	8.374	7.582	8.347	2.873	0.039	SEC13 homolog (S. cerevisiae)
TMEM194B	2.025	2.832	1.586	3.466	4.346	3.523	2.858	0.039	transmembrane protein 194B
PPP1R10	6.172	5.692	5.332	7.203	6.658	7.864	2.851	0.044	protein phosphatase 1, regulatory (inhibitor) subunit 10
MXRA7	8.484	9.032	8.967	10.304	9.99	11.408	2.839	0.032	matrix-remodelling associated 7
GALNT11	6.944	6.163	6.405	7.848	7.902	8.115	2.823	0.026	UDP-N-acetyl-alpha-D-galactosamine:polypeptide N-acetylgalactosaminyltransferase 11 (GalNAc-T11)
NUDCD3	5.776	3.92	5.075	6.536	6.958	6.565	2.81	0.04	NudC domain containing 3
SLC35B4	2.788	3.478	4.195	4.966	5.57	4.905	2.804	0.036	solute carrier family 35, member B4
STMN3	6.212	7.156	6.857	8.34	7.631	8.735	2.795	0.046	stathmin-like 3
ZNF251	3.34	2.907	3.047	4.383	4.397	5.534	2.781	0.029	zinc finger protein 251
CTBS	6.612	6.687	5.912	8.626	7.965	7.386	2.777	0.039	chitobiase, di-N-acetyl-
SDCBP	7.335	8.001	7.289	8.604	9.46	8.862	2.75	0.039	syndecan binding protein (syntenin)
UAP1	7.924	7.651	8.214	9.672	9.014	9.421	2.747	0.027	UDP-N-acteylglucosamine pyrophosphorylase 1
MXD1	5.691	6.494	5.952	8.165	7.284	7.137	2.724	0.043	MAX dimerization protein 1
VEGFA	10.178	9.885	9.258	11.617	11.584	10.583	2.711	0.048	vascular endothelial growth factor A
BNC2	5.426	5.487	5.667	6.919	6.509	7.757	2.697	0.035	basonuclin 2
CTSF	7.617	7.418	7.118	8.72	8.545	10.086	2.69	0.037	cathepsin F
WTAP	8.241	9.328	9.337	10.308	10.762	10.553	2.685	0.034	Wilms tumor 1 associated protein
GPR137	6.017	5.036	4.989	7.186	6.822	6.411	2.679	0.046	G protein-coupled receptor 137
ZNF444	3.739	4.188	4.392	5.597	5.877	5.036	2.656	0.038	zinc finger protein 444
ZBTB20	5.748	5.433	4.669	6.782	6.588	7.147	2.638	0.032	zinc finger and BTB domain containing 20
ABCD4	5.252	5.219	5.928	6.839	6.615	6.788	2.632	0.038	ATP-binding cassette, sub-family D (ALD), member 4
PROCR	4.23	4.634	4.976	6.025	5.497	6.597	2.624	0.046	protein C receptor, endothelial
IDH3G	6.023	5.901	5.792	7.078	7.397	7.284	2.592	0.018	Description
CDKN1A	9.222	10.262	9.701	10.946	11.065	11.452	2.572	0.039	cyclin-dependent kinase inhibitor 1A (p21, Cip1)
EIF3K	10.249	10.861	10.308	11.874	11.657	11.617	2.547	0.037	eukaryotic translation initiation factor 3, subunit K
SPPL3	6.306	6.001	6.56	7.498	7.666	7.64	2.522	0.026	No description
STK16	3.837	4.266	3.778	5.089	5.145	5.36	2.476	0.032	serine/threonine kinase 16
RASA3	4.745	5.782	6.15	7.145	7.082	6.939	2.461	0.045	RAS p21 protein activator 3
PBX1	7.742	7.49	7.436	8.787	8.534	9.256	2.457	0.035	pre-B-cell leukemia homeobox 1
NFKB1	8.107	9.772	9.243	10.42	10.959	10.533	2.444	0.049	nuclear factor of kappa light polypeptide gene enhancer in B-cells 1
TCEA2	5.33	5.829	5.203	6.594	6.476	7.17	2.416	0.044	transcription elongation factor A (SII), 2
CSRNP1	8.729	9.318	8.668	9.847	10.304	10.578	2.395	0.041	cysteine-serine-rich nuclear protein 1
C9orf21	6.966	6.414	7.31	8.139	8.225	8.422	2.394	0.036	chromosome 9 open reading frame 21
USP12	6.782	7.024	7.322	8.464	8.565	7.853	2.366	0.046	ubiquitin specific peptidase 12
ERGIC3	7.798	7.842	7.744	9.035	8.564	9.346	2.357	0.046	ERGIC and golgi 3
C20orf12	2.037	1.176	1.611	3.18	2.626	2.803	2.286	0.05	chromosome 20 open reading frame 12
CROCC	5.629	5.366	4.902	6.526	6.529	6.743	2.239	0.034	ciliary rootlet coiled-coil, rootletin
SERTAD1	8.304	7.856	7.945	9.131	8.985	9.46	2.23	0.044	SERTA domain containing 1
ABL1	6.494	6.564	5.824	7.501	7.507	7.714	2.219	0.039	c-abl oncogene 1, non-receptor tyrosine kinase
C12orf57	9.853	9.822	9.182	10.72	10.725	10.953	2.143	0.048	chromosome 12 open reading frame 57
MTND2	15.059	14.931	15.641	13.987	14.072	14.116	-1.982	0.049	No description
USP34	7.304	7.463	7.763	6.598	6.149	6.375	-2.226	0.045	ubiquitin specific peptidase 34
NCL	12.754	12.387	12.516	11.584	11.386	10.458	-2.25	0.045	nucleolin
TMEM183B	7.018	7.411	7.271	5.407	6.093	6.235	-2.262	0.04	transmembrane protein 183B
TXNL1	9.238	8.849	9.453	8.099	7.916	8.046	-2.285	0.041	thioredoxin-like 1
MID1	7.498	7.325	7.891	6.601	6.234	6.305	-2.286	0.041	midline 1 (Opitz/BBB syndrome)
NOP56	9.258	8.888	9.392	7.678	8.314	8.023	-2.313	0.05	NOP56 ribonucleoprotein homolog (yeast)
ZPBP2	3.806	5.159	3.963	2.74	2.928	2.694	-2.335	0.044	zona pellucida binding protein 2
F11R	8.61	8.557	8.32	7.623	7.324	6.424	-2.351	0.05	F11 receptor
AMZ1	5.755	5.175	5.656	3.898	4.407	4.525	-2.378	0.045	archaelysin family metallopeptidase 1
MFAP1	7.116	6.936	7.872	5.879	5.668	5.859	-2.408	0.028	microfibrillar-associated protein 1
RPS6KB2	5.45	5.864	5.358	4.041	4.595	4.222	-2.41	0.037	ribosomal protein S6 kinase, 70kDa, polypeptide 2
CDS2	6.807	7.294	6.801	4.816	5.737	6.024	-2.41	0.047	CDP-diacylglycerol synthase (phosphatidate cytidylyltransferase) 2
GFOD2	8.21	7.866	7.652	5.676	6.609	6.922	-2.443	0.042	glucose-fructose oxidoreductase domain containing 2
NIPA2	7.202	7.661	8.06	6.394	5.895	6.366	-2.473	0.034	non imprinted in Prader-Willi/Angelman syndrome 2
PKP3	5.787	6.561	6.454	4.849	5.138	5.167	-2.49	0.049	plakophilin 3
ZAN	3.235	3.817	4.293	2.525	2.41	2.48	-2.526	0.046	zonadhesin
CSNK1A1	9.435	9.502	10.699	8.277	8.562	8.096	-2.53	0.04	casein kinase 1, alpha 1
EIF5B	9.036	9.263	9.39	7.881	8.039	7.761	-2.551	0.02	eukaryotic translation initiation factor 5B
RRP15	7.678	7.642	7.9	6.91	6.322	6.213	-2.559	0.039	ribosomal RNA processing 15 homolog (S. cerevisiae)
WHAMM	7.244	7.15	7.539	5.907	6.064	5.788	-2.571	0.019	WAS protein homolog associated with actin, golgi membranes and microtubules
TTC19	7.821	8.356	8.038	6.85	6.993	6.361	-2.572	0.034	tetratricopeptide repeat domain 19
MSL2	6.403	6.293	5.931	4.876	5.225	4.561	-2.584	0.034	male-specific lethal 2 homolog (Drosophila)
TPM2	11.197	11.504	11.37	10	8.649	10.328	-2.586	0.041	tropomyosin 2 (beta)
ACER3	7.325	7.88	6.761	6.102	6.157	5.389	-2.588	0.048	alkaline ceramidase 3
TNPO1	8.429	8.616	9.469	7.385	7.056	7.473	-2.59	0.032	transportin 1
LOC147804	5.232	4.719	4.458	3.386	3.34	3.086	-2.601	0.021	No description
TXNDC6	4.271	3.54	3.684	2.939	2.3	1.678	-2.61	0.043	thioredoxin domain containing 6
SRPK2	7.748	7.13	8.66	6.422	6.067	6.359	-2.62	0.044	SRSF protein kinase 2
STRBP	6.096	6.367	5.937	4.977	4.862	3.963	-2.62	0.032	spermatid perinuclear RNA binding protein
LOC145663	4.988	4.887	5.463	3.122	4.06	4.069	-2.628	0.049	No description
MTF1	6.854	6.766	6.539	4.512	5.692	5.366	-2.639	0.034	metal-regulatory transcription factor 1
CDK2	8.138	8.202	8.411	5.683	7.458	6.801	-2.64	0.05	cyclin-dependent kinase 2
PPP2R2D	7.058	7.265	7.467	5.646	5.729	6.368	-2.661	0.035	protein phosphatase 2, regulatory subunit B, delta
MCAM	8.47	9.342	7.818	7.07	7.115	6.388	-2.694	0.039	melanoma cell adhesion molecule
FBLIM1	8.461	9.13	9.218	7.773	7.696	7.465	-2.701	0.04	filamin binding LIM protein 1
C18orf25	7.64	7.214	8.318	6.203	6.532	5.827	-2.706	0.036	chromosome 18 open reading frame 25
C6orf106	7.944	8.405	8.396	6.602	6.902	6.952	-2.737	0.021	chromosome 6 open reading frame 106
TBC1D30	5.128	5.216	4.665	4.052	2.433	3.671	-2.746	0.047	TBC1 domain family, member 30
BAG4	5.787	6.544	6.697	4.695	4.958	5.237	-2.75	0.041	BCL2-associated athanogene 4
PEX11B	4.615	5.114	3.764	2.515	3.205	3.15	-2.761	0.045	peroxisomal biogenesis factor 11 beta
ETF1	10.297	10.606	11.195	9.14	9.779	8.809	-2.762	0.044	eukaryotic translation termination factor 1
RPL7L1	2.518	5.117	2.372	1.145	0.896	1.359	-2.78	0.047	ribosomal protein L7-like 1
FAM18B2	6.522	5.714	5.242	4.192	4.697	4.237	-2.784	0.047	family with sequence similarity 18, member B2
CAMSAP1	6.516	6.476	7.165	4.989	5.234	5.538	-2.803	0.028	calmodulin regulated spectrin-associated protein 1
PRNP	12.119	11.518	13.06	10.363	10.686	10.628	-2.812	0.035	prion protein
LEPREL1	8.698	8.471	8.985	7.597	7.198	6.667	-2.828	0.026	leprecan-like 1
UBASH3B	8.624	8.139	8.777	7.12	7.342	6.319	-2.836	0.031	ubiquitin associated and SH3 domain containing B
RNF126	7.498	7.947	7.402	6.257	6.103	5.895	-2.842	0.018	ring finger protein 126
YKT6	7.605	7.357	6.844	6.143	4.262	5.85	-2.844	0.042	YKT6 v-SNARE homolog (S. cerevisiae)
UTP11L	9.103	8.663	8.566	6.33	7.215	7.589	-2.855	0.027	UTP11-like, U3 small nucleolar ribonucleoprotein, (yeast)
WLS	8.912	8.813	8.924	7.544	6.008	7.392	-2.867	0.026	wntless homolog (Drosophila)
ERCC4	5.593	5.665	4.534	3.27	4.372	3.012	-2.872	0.044	excision repair cross-complementing rodent repair deficiency, complementation group 4
BVES	6.084	6.068	6.431	4.031	4.816	4.906	-2.877	0.023	blood vessel epicardial substance
SEC24B	7.566	8.446	7.983	6.445	6.599	6.194	-2.903	0.022	SEC24 family, member B (S. cerevisiae)
NCAM2	2.592	3.898	2.841	1.649	1.251	1.303	-2.905	0.029	neural cell adhesion molecule 2
PDCD11	5.92	6.067	5.272	2.259	4.446	4.528	-2.907	0.048	programmed cell death 11
ZNF836	5.054	4.755	4.296	3.336	2.112	3.508	-2.922	0.036	zinc finger protein 836
DTNB	6.311	6.842	6.027	4.763	5.591	4.191	-2.923	0.047	dystrobrevin, beta
MICB	6.19	6.151	6.179	4.61	4.599	4.638	-2.933	0.007	MHC class I polypeptide-related sequence B
PPP1R16B	5.006	3.506	3.096	2.122	2.312	1.54	-2.939	0.04	protein phosphatase 1, regulatory (inhibitor) subunit 16B
CBL	7.998	8.409	8.016	7.41	6.46	5.603	-2.94	0.047	Cas-Br-M (murine) ecotropic retroviral transforming sequence
SIRPA	7.872	7.471	7.814	5.61	6.762	6.257	-2.943	0.035	signal-regulatory protein alpha
CDK7	6.032	6.3	7.241	4.733	5.376	4.531	-2.962	0.036	cyclin-dependent kinase 7
NKAPP1	5.313	5.675	5.255	4.684	3.368	3.741	-2.973	0.045	NFKB activating protein pseudogene 1
ZNF503	7.886	7.478	8.381	6.075	6.768	6.308	-2.986	0.03	zinc finger protein 503
LOC401321	6.287	6.086	6.36	2.198	4.731	4.77	-3.01	0.035	No description
DDX31	7.17	6.645	6.312	5.58	5.31	4.638	-3.011	0.036	DEAD (Asp-Glu-Ala-Asp) box polypeptide 31
PDLIM5	8.849	9.051	9.511	7.917	7.492	7.212	-3.019	0.022	PDZ and LIM domain 5
VDR	7.777	7.768	8.297	7.156	6.177	5.723	-3.032	0.041	vitamin D (1,25- dihydroxyvitamin D3) receptor
PAICS	8.741	8.048	9.244	6.962	7.637	6.98	-3.046	0.044	phosphoribosylaminoimidazole carboxylase, phosphoribosylaminoimidazole succinocarboxamide synthetase
GPR125	6.925	6.731	7.306	5.78	4.65	5.299	-3.088	0.022	G protein-coupled receptor 125
ZBED4	5.857	5.621	5.336	2.122	3.99	4.534	-3.097	0.041	zinc finger, BED-type containing 4
PHKG2	6.761	7.157	7.249	5.129	5.409	6.144	-3.099	0.034	phosphorylase kinase, gamma 2 (testis)
HEATR2	5.418	6.933	5.948	4.021	4.314	4.787	-3.105	0.036	HEAT repeat containing 2
GALNT6	6.365	5.901	5.31	4.261	3.974	4.266	-3.118	0.021	UDP-N-acetyl-alpha-D-galactosamine:polypeptide N-acetylgalactosaminyltransferase 6 (GalNAc-T6)
GZF1	5.798	5.892	6.104	4.307	1.692	4.459	-3.128	0.034	GDNF-inducible zinc finger protein 1
VKORC1L1	6.913	7.255	7.554	5.604	5.74	5.563	-3.143	0.015	vitamin K epoxide reductase complex, subunit 1-like 1
ANKRD57	6.628	6.195	7.77	4.542	5.082	5.83	-3.145	0.05	ankyrin repeat domain 57
MKI67IP	8.518	7.039	7.611	6.64	5.384	6.149	-3.148	0.049	MKI67 (FHA domain) interacting nucleolar phosphoprotein
LOC100507632	4.477	5.031	5.427	2.821	4.189	3.158	-3.15	0.047	No description
RBM12	7.899	7.595	7.631	6.575	5.96	5.929	-3.171	0.019	RNA binding motif protein 12
MBNL1	9.809	9.153	10.253	8.279	7.475	8.587	-3.172	0.039	muscleblind-like (Drosophila)
KLHDC5	7.39	7.765	7.699	6.081	4.485	6.044	-3.213	0.022	kelch domain containing 5
CHTF8	6.199	6.977	5.829	3.842	4.511	5.485	-3.223	0.047	CTF8, chromosome transmission fidelity factor 8 homolog (S. cerevisiae)
FAM49B	6.97	7.685	8.477	5.994	5.79	6.246	-3.229	0.033	family with sequence similarity 49, member B
FKBP4	10.311	9.757	10.952	8.305	9.175	8.611	-3.249	0.034	FK506 binding protein 4, 59kDa
TMEM64	6.638	7.262	7.725	6.003	5.548	5.56	-3.252	0.034	transmembrane protein 64
PVR	8.123	7.441	7.668	5.58	6.065	6.42	-3.255	0.019	poliovirus receptor
EPG5	6.336	6.845	6.001	2.792	4.631	5.352	-3.26	0.041	ectopic P-granules autophagy protein 5 homolog (C. elegans)
SENP8	4.528	5.708	5.526	3.988	2.762	4	-3.268	0.047	SUMO/sentrin specific peptidase family member 8
CD3EAP	9.492	8.591	9.184	6.167	7.782	7.682	-3.272	0.036	CD3e molecule, epsilon associated protein
ARL4A	7.084	7.228	8.372	6.661	4.849	5.674	-3.273	0.047	ADP-ribosylation factor-like 4A
WDR1	11.323	11.255	11.089	9.894	9.541	9	-3.281	0.015	WD repeat domain 1
CCDC18	4.678	6.008	5.488	3.029	2.961	4.645	-3.287	0.048	coiled-coil domain containing 18
DBR1	3.076	4.139	2.604	1.792	1.348	1.151	-3.314	0.029	debranching enzyme homolog 1 (S. cerevisiae)
LOC374491	5.103	6.293	4.984	3.25	3.709	3.971	-3.328	0.028	No description
EEF1E1	6.969	6.632	7.391	5.228	5.348	5.178	-3.342	0.013	eukaryotic translation elongation factor 1 epsilon 1
MMGT1	6.139	6.772	6.719	4.389	5.163	4.689	-3.363	0.016	membrane magnesium transporter 1
METAP1	7.669	7.431	8.387	6.433	6.636	5.544	-3.367	0.037	methionyl aminopeptidase 1
EIF2B2	6.543	8.399	5.939	4.921	4.247	4.791	-3.368	0.03	eukaryotic translation initiation factor 2B, subunit 2 beta, 39kDa
C10orf46	7.011	6.891	7.4	5.253	5.962	5.138	-3.37	0.021	chromosome 10 open reading frame 46
NT5DC3	9.12	7.909	9.245	6.493	7.49	6.659	-3.377	0.03	5'-nucleotidase domain containing 3
CAV1	10.595	10.402	12.164	8.645	9.05	9.768	-3.379	0.041	caveolin 1, caveolae protein, 22kDa
FUBP1	9.062	9.197	8.368	7.073	7.588	6.61	-3.381	0.022	far upstream element (FUSE) binding protein 1
CLEC16A	5.522	6.026	5.895	3.759	4.014	4.753	-3.395	0.024	C-type lectin domain family 16, member A
TMCO7	4.413	5.431	5.495	2.783	3.724	2.788	-3.414	0.02	transmembrane and coiled-coil domains 7
KRT8	7.698	7.894	7.748	6.878	5.97	4.704	-3.431	0.037	keratin 8
LOC100294145	4.274	4.837	5.285	2.365	3.058	3.67	-3.431	0.031	No description
ACVR2B	3.595	5.109	4.395	2.609	3.063	2.43	-3.448	0.038	activin A receptor, type IIB
ITGB1	11.99	10.981	13.155	10.203	9.471	10.532	-3.451	0.041	integrin, beta 1 (fibronectin receptor, beta polypeptide, antigen CD29 includes MDF2, MSK12)
CCDC163P	5.366	5.726	5.24	3.45	3.54	4.597	-3.457	0.035	coiled-coil domain containing 163, pseudogene
BOP1	6.933	6.598	6.718	6.022	4.921	3.864	-3.475	0.045	block of proliferation 1
AGRN	7.02	5.561	6.62	4.821	4.914	4.225	-3.481	0.033	agrin
LAMA1	8.672	7.875	8.325	6.457	6.521	6.64	-3.492	0.013	laminin, alpha 1
SFMBT1	7.103	5.039	5.86	3.23	4.095	4.532	-3.504	0.038	Scm-like with four mbt domains 1
DPH2	7.697	8.09	6.558	6.276	4.801	4.877	-3.516	0.029	DPH2 homolog (S. cerevisiae)
GRAMD3	9.086	7.763	9.882	5.973	7.272	7.536	-3.517	0.05	GRAM domain containing 3
BLCAP	7.651	6.957	8.336	6.52	4.751	5.979	-3.52	0.042	bladder cancer associated protein
DMD	7.972	6.935	8.046	5.376	6.229	5.455	-3.523	0.02	dystrophin
SLC39A6	7.122	7.774	8.272	6.453	5.861	5.551	-3.527	0.026	solute carrier family 39 (zinc transporter), member 6
NOP2	8.021	8.761	9.212	7.387	6.836	6.284	-3.543	0.028	NOP2 nucleolar protein homolog (yeast)
UQCRB	4.801	4.487	4.589	2.92	2.971	1.958	-3.557	0.013	ubiquinol-cytochrome c reductase binding protein
RASSF1	6.07	7.421	6.916	4.239	4.549	5.958	-3.558	0.043	Ras association (RalGDS/AF-6) domain family member 1
IPO11	5.107	5.781	5.971	3.949	2.732	4.329	-3.561	0.028	importin 11
RPS6KA5	5.925	6.841	7.75	5.006	5.381	4.87	-3.568	0.04	ribosomal protein S6 kinase, 90kDa, polypeptide 5
C12orf11	8.268	6.347	5.888	5.477	4.495	4.508	-3.577	0.05	chromosome 12 open reading frame 11
ARHGAP25	5.645	5.839	6.656	4.249	4.654	3.797	-3.6	0.022	Rho GTPase activating protein 25
CDC34	8.582	6.815	6.334	5.861	5.304	4.485	-3.604	0.047	cell division cycle 34 homolog (S. cerevisiae)
C1orf106	6.401	4.768	5.928	3.535	3.059	4.55	-3.607	0.036	chromosome 1 open reading frame 106
TNFRSF10D	9.657	8.334	9.08	7.803	6.885	7.08	-3.613	0.031	tumor necrosis factor receptor superfamily, member 10d, decoy with truncated death domain
WDR89	4.861	4.886	5.279	1.792	3.03	4.322	-3.621	0.047	WD repeat domain 89
NDUFA10	5.25	4.743	3.994	2.874	3.094	2.172	-3.653	0.021	NADH dehydrogenase (ubiquinone) 1 alpha subcomplex, 10, 42kDa
CCNJL	5.228	5.34	5.96	3.465	2.632	4.778	-3.667	0.044	cyclin J-like
RAB4A	7.891	8.61	8.98	6.006	6.712	7.69	-3.692	0.049	RAB4A, member RAS oncogene family
MID2	7.046	7.198	5.759	5.086	5.307	4.968	-3.71	0.046	midline 2
POLE3	7.624	7.727	8.708	5.733	6.542	5.911	-3.71	0.019	polymerase (DNA directed), epsilon 3 (p17 subunit)
WDR77	7.361	7.801	7.533	5.591	5.986	5.469	-3.713	0.01	WD repeat domain 77
ESF1	8.047	6.997	8.904	6.029	6.151	6.639	-3.72	0.048	ESF1, nucleolar pre-rRNA processing protein, homolog (S. cerevisiae)
GCA	3.383	3.676	4.098	1.145	1.776	2.661	-3.733	0.027	grancalcin, EF-hand calcium binding protein
LEF1	7.179	6.144	6.393	5.278	4.803	1.912	-3.734	0.042	lymphoid enhancer-binding factor 1
SSR3	10.328	9.512	10.398	8.493	6.227	8.495	-3.741	0.031	signal sequence receptor, gamma (translocon-associated protein gamma)
CDCP1	6.593	5.865	6.658	5.102	4.688	1.775	-3.744	0.044	CUB domain containing protein 1
C1orf124	5.302	6.352	5.351	4.012	4.447	2.017	-3.745	0.041	chromosome 1 open reading frame 124
FGB	5.152	5.24	5.163	3.953	3.164	3.254	-3.756	0.015	fibrinogen beta chain
LOC440300	5.298	5.064	4.309	2.399	2.699	3.582	-3.758	0.02	No description
SYBU	5.912	6.931	7.548	3.999	5.105	5.358	-3.764	0.035	syntabulin (syntaxin-interacting)
TPD52L1	6.192	6.572	7.683	4.523	5.95	4.279	-3.764	0.045	tumor protein D52-like 1
MTSS1	6.292	5.021	6.662	4.372	3.558	4.597	-3.784	0.04	metastasis suppressor 1
SLC6A6	8.994	8.013	8.483	7.069	7.034	6.01	-3.796	0.027	solute carrier family 6 (neurotransmitter transporter, taurine), member 6
PHF16	4.904	4.529	5.845	4.137	2.586	2.777	-3.844	0.037	PHD finger protein 16
VPS37B	8.076	8.94	8.437	7.241	6.111	6.489	-3.86	0.021	vacuolar protein sorting 37 homolog B (S. cerevisiae)
DUSP14	9.171	9.142	11.315	7.984	7.192	8.263	-3.864	0.044	dual specificity phosphatase 14
GNL2	8.569	7.771	7.698	5.847	6.619	5.638	-3.865	0.017	guanine nucleotide binding protein-like 2 (nucleolar)
PHLPP1	7.19	7.53	8.346	4.311	6.282	6.393	-3.872	0.044	PH domain and leucine rich repeat protein phosphatase 1
SLMO2	6.148	7.805	7.907	5.593	4.263	5.952	-3.878	0.045	slowmo homolog 2 (Drosophila)
MFSD2A	8.402	7.902	7.803	5.947	6.732	4.499	-3.878	0.023	major facilitator superfamily domain containing 2A
LOC100507194	4.835	4.724	4.884	2.878	1.917	3.133	-3.881	0.012	No description
LOC344595	4.87	4.523	3.281	2.908	1.692	2.259	-3.896	0.033	No description
TEX2	7.253	8.239	9.175	6.277	5.926	6.76	-3.896	0.036	testis expressed 2
ZNF232	6.87	6.041	4.574	4.108	4.077	3.019	-3.901	0.04	zinc finger protein 232
LYAR	10.053	8.579	9.12	7.168	6.747	7.153	-3.908	0.013	Ly1 antibody reactive homolog (mouse)
WNT5A	3.562	5.202	4.555	2.316	3.235	2.128	-3.91	0.036	wingless-type MMTV integration site family, member 5A
CCNF	5.033	5.155	3.232	3.176	2.568	1.537	-3.943	0.045	cyclin F
LOC100506305	6.164	5.839	5.765	4.778	3.854	0.174	-3.957	0.046	No description
ATXN7L3B	7.772	6.309	6.87	4.323	5.291	5.559	-3.962	0.031	ataxin 7-like 3B
USP31	9.417	9.073	9.43	7.428	7.708	6.549	-3.969	0.013	ubiquitin specific peptidase 31
C9orf3	9.074	9.03	9.506	7.533	7.084	6.695	-3.972	0.009	chromosome 9 open reading frame 3
CRKL	7.441	6.949	8.552	4.957	5.008	6.681	-3.979	0.037	v-crk sarcoma virus CT10 oncogene homolog (avian)-like
GRHL2	6.332	4.949	6.436	4.488	4.339	1.346	-3.98	0.049	grainyhead-like 2 (Drosophila)
UTP14C	5.009	6.303	6.182	4.287	4.182	3.442	-4.001	0.028	UTP14, U3 small nucleolar ribonucleoprotein, homolog C (yeast)
ARHGAP5	9.674	9.512	10.349	7.978	7.667	7.574	-4.019	0.009	Rho GTPase activating protein 5
LIMK2	5.978	5.86	6.856	3.968	4.847	3.128	-4.029	0.02	LIM domain kinase 2
MEX3C	8.844	8.709	9.372	6.833	7.29	6.763	-4.03	0.01	mex-3 homolog C (C. elegans)
SYNGR2	6.768	8.247	6.221	4.988	5.366	4.207	-4.038	0.028	synaptogyrin 2
C18orf19	8.481	7.54	7.641	5.617	6.883	5.376	-4.068	0.03	chromosome 18 open reading frame 19
ZKSCAN5	4.275	5.055	4.414	1.792	3.03	2.948	-4.071	0.02	zinc finger with KRAB and SCAN domains 5
LOC439994	3.727	4.045	4.556	2.894	1.394	2.018	-4.075	0.022	No description
SMG7	5.907	6.614	6.49	4.463	3.482	5.436	-4.076	0.038	smg-7 homolog, nonsense mediated mRNA decay factor (C. elegans)
SORCS2	3.174	2.574	5.151	1.51	1.145	1.06	-4.082	0.028	sortilin-related VPS10 domain containing receptor 2
CAV2	8.869	9.337	10.396	7.304	7.8	7.091	-4.093	0.018	caveolin 2
RALGAPA2	7.016	8.226	6.274	5.609	4.982	4.319	-4.097	0.028	Ral GTPase activating protein, alpha subunit 2 (catalytic)
LOC389906	6.323	5.964	6.261	4.476	0.032	4.222	-4.11	0.036	No description
THOC4	7.533	7.36	6.681	5.805	5.261	4.641	-4.114	0.019	THO complex 4
MPP6	8.442	7.475	7.141	5.736	6.309	5.099	-4.117	0.025	membrane protein, palmitoylated 6 (MAGUK p55 subfamily member 6)
RDH13	7.007	5.859	6.508	4.965	3.44	4.752	-4.118	0.025	retinol dehydrogenase 13 (all-trans/9-cis)
HMGA2	5.41	6.227	6.741	3.842	4.985	3.359	-4.144	0.029	high mobility group AT-hook 2
FAM84B	7.418	7.809	8.543	5.757	7.029	4.849	-4.145	0.038	family with sequence similarity 84, member B
TMEM201	6.289	6.581	6.168	4.115	4.451	4.358	-4.151	0.006	transmembrane protein 201
LOC151162	6.457	6.037	5.784	5.167	3.894	3.727	-4.162	0.03	No description
CFI	5.126	5.247	6.418	1.51	4.359	3.567	-4.167	0.036	complement factor I
ATP1B1	8.86	8.304	9.2	6.244	7.307	6.407	-4.169	0.014	ATPase, Na+/K+ transporting, beta 1 polypeptide
HMGB3	6.341	6.171	5.671	4.147	4.209	3.609	-4.175	0.01	high mobility group box 3
NUDT14	5.39	6.176	5.14	3.971	0.032	4.113	-4.178	0.05	nudix (nucleoside diphosphate linked moiety X)-type motif 14
NCR1	2.741	3.34	3.457	-0.84	1.388	1.299	-4.198	0.02	natural cytotoxicity triggering receptor 1
SH3RF2	6.395	6.409	6.286	4.559	4.325	0.519	-4.199	0.03	SH3 domain containing ring finger 2
LOC100131138	2.643	5.026	3.692	2.583	1.635	0.573	-4.2	0.048	No description
PARP1	6.796	7.566	7.464	5.492	4.945	5.312	-4.212	0.011	poly (ADP-ribose) polymerase 1
LOC284023	7.075	6.022	6.732	5	1.928	4.988	-4.214	0.037	No description
CACNB4	7.533	7.883	8.31	5.401	7.277	5.803	-4.231	0.048	calcium channel, voltage-dependent, beta 4 subunit
PTRH2	6.37	5.547	5.187	3.757	4.288	2.569	-4.233	0.024	peptidyl-tRNA hydrolase 2
FTSJ3	6.755	7.91	7.254	4.244	5.17	6.532	-4.239	0.045	FtsJ homolog 3 (E. coli)
ZNF812	2.845	3.888	3.648	-0.28	1.559	2.318	-4.253	0.037	zinc finger protein 812
EPCAM	8.002	7.27	7.514	5.913	5.527	2.467	-4.253	0.028	epithelial cell adhesion molecule
TSPAN13	7.858	8.444	8.342	5.829	6.401	5.769	-4.255	0.008	tetraspanin 13
NFIB	10.065	9.879	11.268	7.789	8.095	8.674	-4.255	0.016	nuclear factor I/B
NOC3L	6.516	6.139	6.847	4.651	0.896	4.735	-4.323	0.034	nucleolar complex associated 3 homolog (S. cerevisiae)
OVGP1	5.02	5.223	5.22	0.711	3.922	3.107	-4.327	0.033	oviductal glycoprotein 1, 120kDa
LOC728264	9.581	8.441	9.042	6.689	7.338	6.925	-4.335	0.014	No description
JUB	6.142	5.985	7.772	5.563	4.651	3.869	-4.336	0.05	jub, ajuba homolog (Xenopus laevis)
DRAP1	9.221	9.436	8.157	6.951	6.801	7.315	-4.349	0.02	DR1-associated protein 1 (negative cofactor 2 alpha)
POGK	7.149	6.506	7.438	1.792	5.026	5.46	-4.355	0.033	pogo transposable element with KRAB domain
PTDSS1	10.1	8.807	9.767	6.897	7.93	7.644	-4.357	0.02	phosphatidylserine synthase 1
EZR	9.539	9.715	9.853	7.649	7.725	6.88	-4.373	0.007	ezrin
MTHFD2	9.703	8.86	10.569	7.446	7.575	8.361	-4.374	0.032	methylenetetrahydrofolate dehydrogenase (NADP+ dependent) 2, methenyltetrahydrofolate cyclohydrolase
LTBP2	9.575	9.102	9.872	7.492	6.973	7.73	-4.375	0.01	latent transforming growth factor beta binding protein 2
NEXN	8.7	7.264	9.641	7.077	5.325	6.571	-4.375	0.042	nexilin (F actin binding protein)
SH3BGRL2	4.899	5.366	5.634	4.354	2.17	3.235	-4.378	0.034	SH3 domain binding glutamic acid-rich protein like 2
LAMP2	10.426	9.518	11.497	8.296	8.099	9.045	-4.378	0.034	lysosomal-associated membrane protein 2
GTSE1	4.519	3.027	1.942	1.145	0.896	0.103	-4.379	0.027	G-2 and S-phase expressed 1
C16orf5	7.649	7.403	6.879	4.1	5.261	6.109	-4.414	0.025	chromosome 16 open reading frame 5
CCNC	5.888	6.485	7.582	3.741	4.849	4.905	-4.429	0.025	cyclin C
SH3RF1	9.738	8.289	10.081	6.651	7.929	6.294	-4.444	0.024	SH3 domain containing ring finger 1
EXOSC4	8.524	7.738	8.176	4.678	6.363	6.203	-4.473	0.016	exosome component 4
ZC3H12C	6.405	7.823	7.924	4.744	5.292	5.761	-4.477	0.023	zinc finger CCCH-type containing 12C
NUPL1	7.822	8.12	7.257	5.531	5.092	7.084	-4.486	0.047	nucleoporin like 1
PTPRF	7.877	6.332	6.223	4.728	4.105	4.157	-4.515	0.014	protein tyrosine phosphatase, receptor type, F
NGFR	9.396	7.37	7.175	6.374	4.998	5.42	-4.522	0.03	nerve growth factor receptor
PTTG1	5.606	5.412	5.62	3.425	4.086	1.834	-4.536	0.019	pituitary tumor-transforming 1
KRT7	10.965	11.219	11.249	9.337	9.037	5.435	-4.537	0.028	keratin 7
KRI1	7.369	6.238	6.789	4.598	4.056	6.067	-4.537	0.045	KRI1 homolog (S. cerevisiae)
DCTPP1	10.318	8.517	8.561	7.375	7.768	6.33	-4.555	0.045	dCTP pyrophosphatase 1
EFNA5	5.903	5.148	6.389	2.259	3.989	4.191	-4.59	0.024	ephrin-A5
TLE3	8.487	7.438	7.194	5.064	6.447	4.994	-4.595	0.023	transducin-like enhancer of split 3 (E(sp1) homolog, Drosophila)
ITGB8	7.08	6.173	8.034	5.828	4.707	4.5	-4.615	0.033	integrin, beta 8
RAPGEF1	6.352	6.295	8.208	4.087	4.726	5.888	-4.619	0.049	Rap guanine nucleotide exchange factor (GEF) 1
GFOD1	4.645	5.373	4.123	2.841	2.433	1.945	-4.632	0.012	glucose-fructose oxidoreductase domain containing 1
IGSF8	6.951	6.045	5.63	3.804	1.348	5.166	-4.728	0.04	immunoglobulin superfamily, member 8
DLG5	7.93	5.602	6.702	5.316	3.361	4.625	-4.728	0.039	discs, large homolog 5 (Drosophila)
ADARB1	6.363	5.868	6.219	3.619	3.691	5.552	-4.753	0.043	adenosine deaminase, RNA-specific, B1
LOC100190940	5.919	5.648	5.189	3.393	2.738	4.05	-4.774	0.013	No description
SNAPC4	7.71	7.696	6.248	3.992	4.556	5.671	-4.778	0.019	small nuclear RNA activating complex, polypeptide 4, 190kDa
SUV39H2	5.913	5.67	5.755	2.018	4.268	3.496	-4.788	0.017	suppressor of variegation 3-9 homolog 2 (Drosophila)
RNF152	6.817	6.346	6.958	1.51	4.913	4.554	-4.799	0.024	ring finger protein 152
PLP2	9.113	8.562	8.076	5.743	6.297	7.418	-4.807	0.024	proteolipid protein 2 (colonic epithelium-enriched)
GEMIN5	5.12	6.906	6.215	4.04	2.853	4.624	-4.815	0.03	gem (nuclear organelle) associated protein 5
LOC145474	4.673	4.192	5.372	3.099	1.677	2.406	-4.832	0.015	No description
TF	6.62	5.162	7.065	4.788	0.724	4.35	-4.847	0.046	transferrin
PTPN14	7.698	8.344	9.21	5.419	7.091	6.007	-4.854	0.024	protein tyrosine phosphatase, non-receptor type 14
ARAP2	6.402	5.652	6.917	4.637	4.145	1.444	-4.856	0.026	ArfGAP with RhoGAP domain, ankyrin repeat and PH domain 2
NEFM	8.762	7.556	7.993	5.94	6.482	4.235	-4.858	0.021	neurofilament, medium polypeptide
IRX2	9.586	10.652	10.304	8.216	7.903	8.016	-4.883	0.01	iroquois homeobox 2
FAM19A5	5.322	2.821	4.21	3.205	0.896	0.527	-4.905	0.043	family with sequence similarity 19 (chemokine (C-C motif)-like), member A5
TAGLN	13.08	13.704	12.621	11.142	9.735	11.41	-4.906	0.017	transgelin
DDAH1	5.837	6.741	7.505	4.512	1.786	5.209	-4.91	0.034	dimethylarginine dimethylaminohydrolase 1
ZNF800	6.855	5.636	7.251	4.42	3.94	4.954	-4.915	0.022	zinc finger protein 800
GRM8	5.347	4.059	3.301	3.339	1.756	0.155	-4.935	0.047	glutamate receptor, metabotropic 8
C17orf51	6.006	5.503	6.173	3.701	2.581	5.277	-4.939	0.048	chromosome 17 open reading frame 51
COL11A2	2.376	4.462	4.61	1.339	1.008	2.305	-4.943	0.036	collagen, type XI, alpha 2
SLC17A9	3.629	3.961	5.366	1.649	1.251	3.475	-4.969	0.044	solute carrier family 17, member 9
CDCA7	4.935	4.27	4.633	3.093	2.318	1.058	-4.977	0.016	cell division cycle associated 7
FHL2	9.412	10.058	10.227	7.095	7.149	8.175	-4.985	0.01	four and a half LIM domains 2
DIAPH1	9.733	10.184	9.93	7.611	8.259	7.145	-4.99	0.009	diaphanous homolog 1 (Drosophila)
DGCR14	6.993	6.424	5.379	4.674	1.443	4.574	-4.99	0.041	DiGeorge syndrome critical region gene 14
LOC257396	3.292	4.704	5.308	1.339	1.008	2.987	-4.999	0.023	No description
SULF1	8.748	7.637	9.406	5.647	6.424	6.434	-5.006	0.015	sulfatase 1
SLC7A1	8.903	9.067	8.391	6.616	6.743	4.984	-5.008	0.012	solute carrier family 7 (cationic amino acid transporter, y+ system), member 1
TMTC1	8.502	7.851	9.227	5.643	6.15	6.343	-5.106	0.01	transmembrane and tetratricopeptide repeat containing 1
BAHD1	5.064	5.804	6.549	1.792	4.754	3.452	-5.106	0.036	bromo adjacent homology domain containing 1
ANO1	8.465	8.879	9.807	7.025	6.176	6.526	-5.111	0.01	anoctamin 1, calcium activated chloride channel
KIAA1522	8.663	9.12	8.839	6.406	7.23	6.305	-5.125	0.009	KIAA1522
TAP2	6.576	6.946	8.138	5.079	2.26	5.78	-5.126	0.036	transporter 2, ATP-binding cassette, sub-family B (MDR/TAP)
CORO1C	8.761	9.654	10.062	7.179	7.703	6.792	-5.128	0.013	coronin, actin binding protein, 1C
EPHA8	3.747	3.541	3.7	1.339	3.097	1.145	-5.135	0.045	EPH receptor A8
C22orf28	8.52	8.798	8.309	6.157	5.266	7.647	-5.147	0.03	chromosome 22 open reading frame 28
ACTN4	12.328	11.47	10.812	9.748	9.292	8.443	-5.164	0.016	actinin, alpha 4
RAB40C	5.99	4.253	5.122	2.841	1.527	3.616	-5.184	0.025	RAB40C, member RAS oncogene family
SRRD	6.004	5.474	5.941	2.543	3.562	4.576	-5.201	0.021	SRR1 domain containing
FAM129A	8.801	9.519	9.703	7.321	6.164	7.247	-5.215	0.011	family with sequence similarity 129, member A
PUS1	7.834	7.766	8.233	6.519	5.445	4.987	-5.238	0.013	pseudouridylate synthase 1
KIAA0895	2.864	4.587	4.512	2.198	1.692	1.67	-5.241	0.023	KIAA0895
HSPA4L	4.665	4.954	6.007	3.605	2.946	1.154	-5.286	0.022	heat shock 70kDa protein 4-like
RPAP3	6.044	5.902	7.41	3.748	3.499	4.676	-5.288	0.015	RNA polymerase II associated protein 3
CERS6	7.108	7.398	8.539	5.546	5.165	4.697	-5.32	0.011	ceramide synthase 6
VNN1	3.125	4.055	1.359	0.711	0.507	0.749	-5.326	0.037	vanin 1
GOLGA7B	5.072	3.312	2.216	1.145	0.896	0.453	-5.336	0.021	golgin A7 family, member B
RAB11FIP4	6.214	6.662	6.753	2.259	4.245	5.788	-5.339	0.044	RAB11 family interacting protein 4 (class II)
MAP3K1	4.446	5.424	5.101	2.018	2.468	4.448	-5.38	0.049	mitogen-activated protein kinase kinase kinase 1
KCNJ11	5.746	4.14	4.254	3.307	2.895	0.911	-5.422	0.039	potassium inwardly-rectifying channel, subfamily J, member 11
POPDC2	6.034	5.227	6.909	1.145	4.243	4.467	-5.434	0.039	popeye domain containing 2
FAM101B	6.839	7.708	6.414	4.393	6.349	3.558	-5.451	0.046	family with sequence similarity 101, member B
GALNT10	7.395	7.332	9.939	6.129	4.885	6.536	-5.454	0.045	UDP-N-acetyl-alpha-D-galactosamine:polypeptide N-acetylgalactosaminyltransferase 10 (GalNAc-T10)
LOC100129662	4.883	3.555	4.09	0.452	1.639	2.712	-5.468	0.02	No description
SCD	6.565	6.534	5.623	3.599	4.113	3.758	-5.474	0.008	stearoyl-CoA desaturase (delta-9-desaturase)
CSTA	7.281	7.728	10.07	5.273	5.033	6.419	-5.484	0.025	cystatin A (stefin A)
LOC285965	3.113	4.765	4.861	2.198	2.399	2.017	-5.51	0.027	No description
CDR2	9.679	9.709	8.528	7.245	6.116	6.968	-5.516	0.011	cerebellar degeneration-related protein 2, 62kDa
ISM1	5.87	6.242	7.301	0.452	4.64	4.837	-5.518	0.044	isthmin 1 homolog (zebrafish)
TEX11	3.332	4.883	4.478	1.51	2.091	2.011	-5.532	0.013	testis expressed 11
CTIF	8.583	6.365	6.159	2.456	6.113	4.115	-5.542	0.048	CBP80/20-dependent translation initiation factor
GRIP1	4.674	5.292	5.851	3.379	3.053	1.813	-5.548	0.013	glutamate receptor interacting protein 1
MRPS12	7.558	6.055	6.11	0.711	5.08	4.763	-5.571	0.049	mitochondrial ribosomal protein S12
B3GAT1	2.067	4.964	3.378	1.145	0.896	0.045	-5.586	0.022	beta-1,3-glucuronyltransferase 1 (glucuronosyltransferase P)
VRTN	4.867	3.088	3.629	1.145	1.923	0.837	-5.598	0.014	vertebrae development homolog (pig)
HS3ST1	4.432	5.25	5.554	2.704	1.944	3.902	-5.608	0.025	heparan sulfate (glucosamine) 3-O-sulfotransferase 1
ABT1	7.86	7.474	6.307	0.711	5.366	5.18	-5.633	0.038	activator of basal transcription 1
PIP5K1B	5.26	5.147	6.299	3.803	0.724	3.209	-5.642	0.022	phosphatidylinositol-4-phosphate 5-kinase, type I, beta
FBXO32	8.409	9.204	10.473	5.912	7.644	7.464	-5.646	0.031	F-box protein 32
GPR132	7.223	7.022	6.358	3.849	4.424	5.891	-5.691	0.028	G protein-coupled receptor 132
NCRNA00281	4.03	3.987	4.456	-0.28	1.498	2.664	-5.784	0.018	non-protein coding RNA 281
SULT1C2P1	4.685	6.383	6.194	0.711	3.72	3.849	-5.791	0.029	sulfotransferase family, cytosolic, 1C, member 2 pseudogene 1
DAPK3	5.646	6.6	4.509	4.055	2.481	2.727	-5.834	0.023	death-associated protein kinase 3
PLXNB1	7.828	7.981	6.956	6.079	3.661	5.28	-5.85	0.021	plexin B1
RUNDC3B	5.073	3.378	5.332	1.918	2.768	1.346	-5.913	0.019	RUN domain containing 3B
FAM199X	8.701	8.577	9.307	6.212	6.305	6.012	-5.919	0.004	family with sequence similarity 199, X-linked
NPC1	6.942	6.463	7.314	4.23	3.898	5.614	-5.92	0.017	Niemann-Pick disease, type C1
ZDHHC18	6.632	6.731	5.27	1.918	5.17	4.056	-5.962	0.044	zinc finger, DHHC-type containing 18
TPM4	11.835	13.074	13.484	10.404	10.573	10.496	-5.972	0.014	tropomyosin 4
OCLN	6.922	5.625	7.369	3.457	5.202	3.044	-5.985	0.02	occludin
TOX3	5.212	4.087	4.802	2.627	2.454	0.072	-5.999	0.017	TOX high mobility group box family member 3
RAB15	7.837	6.818	6.383	5.247	4.897	3.46	-6.02	0.019	RAB15, member RAS onocogene family
BCAR3	6.56	9.05	8.825	4.202	6.277	6.219	-6.091	0.038	breast cancer anti-estrogen resistance 3
AQP1	8.083	8.031	7.569	5.199	6.971	4.962	-6.093	0.026	aquaporin 1 (Colton blood group)
HBEGF	9.61	11.874	11.298	8.489	8.922	8.686	-6.111	0.027	heparin-binding EGF-like growth factor
EPPK1	7.603	6.307	6.494	4.984	4.738	1.251	-6.145	0.031	epiplakin 1
ANKRD29	4.506	6.448	3.464	1.51	1.998	1.88	-6.175	0.016	ankyrin repeat domain 29
PPP1R13L	7.788	6.616	7.194	5.774	4.33	3.988	-6.184	0.016	protein phosphatase 1, regulatory (inhibitor) subunit 13 like
MCART1	5.936	5.949	5.678	4.038	3.27	3.046	-6.196	0.007	mitochondrial carrier triple repeat 1
NTRK2	9.279	8.378	9.421	7.835	6.497	5.738	-6.234	0.023	neurotrophic tyrosine kinase, receptor, type 2
AKAP6	3.176	7.101	5.054	2.525	2.41	1.446	-6.249	0.031	A kinase (PRKA) anchor protein 6
GPC1	9.436	9.046	8.067	7.558	5.414	5.583	-6.286	0.02	glypican 1
MSI1	7.563	6.991	5.591	5.109	4.26	2.919	-6.373	0.024	musashi homolog 1 (Drosophila)
PAWR	11.821	9.85	10.243	9.156	7.569	6.06	-6.379	0.024	PRKC, apoptosis, WT1, regulator
FGF2	8.68	9.851	9.197	5.99	8.393	6.521	-6.388	0.034	fibroblast growth factor 2 (basic)
SLMAP	9.071	8.185	10.821	6.44	7.135	5.507	-6.398	0.017	sarcolemma associated protein
MTF2	6.983	7.308	7.773	3.99	4.63	6.578	-6.399	0.034	metal response element binding transcription factor 2
FOXN2	5.74	5.526	5.083	2.399	2.699	4.758	-6.426	0.036	forkhead box N2
ECT2	5.164	4.403	5.789	1.792	4.581	1.718	-6.434	0.045	epithelial cell transforming sequence 2 oncogene
C20orf112	5.002	7.284	5.135	2.316	3.632	3.164	-6.434	0.019	chromosome 20 open reading frame 112
BBS12	5.19	2.658	3.941	1.649	1.251	1.018	-6.453	0.018	Bardet-Biedl syndrome 12
TMEM237	6.177	7.311	7.612	3.486	4.328	5.532	-6.457	0.019	transmembrane protein 237
GLB1L2	3.839	4.382	3.799	1.145	3.542	0.093	-6.471	0.046	galactosidase, beta 1-like 2
MGST1	8.231	7.979	8.892	6.169	6.195	5.008	-6.484	0.009	microsomal glutathione S-transferase 1
NES	10.46	9.665	8.506	5.804	7.636	7.499	-6.505	0.023	nestin
CTU2	5.684	6.274	5.147	1.649	2.978	3.704	-6.523	0.011	cytosolic thiouridylase subunit 2 homolog (S. pombe)
IFFO2	10.541	11.482	10.314	8.755	8.595	6.095	-6.62	0.019	intermediate filament family orphan 2
CNN1	13.675	11.231	10.729	9.032	8.5	8.239	-6.64	0.014	calponin 1, basic, smooth muscle
ELK3	5.058	5.984	5.314	0.711	4.871	2.581	-6.646	0.045	ELK3, ETS-domain protein (SRF accessory protein 2)
SLC18A2	4.382	5.704	3.063	1.649	1.933	1.336	-6.652	0.017	solute carrier family 18 (vesicular monoamine), member 2
CLDN22	3.404	4.681	4.789	0.929	0.724	2.051	-6.67	0.008	claudin 22
SCML2	5.187	4.841	3.749	1.792	3.26	1.011	-6.671	0.022	sex comb on midleg-like 2 (Drosophila)
CBLL1	5.702	4.365	5.629	2.874	1.625	4.143	-6.681	0.034	Cas-Br-M (murine) ecotropic retroviral transforming sequence-like 1
TULP4	6.433	6.303	5.435	5.478	3.238	2.686	-6.719	0.044	tubby like protein 4
TMEM40	7.963	7.279	6.795	4.527	6.211	3.976	-6.736	0.023	transmembrane protein 40
ANO9	5.487	3.65	4.2	1.145	0.896	3.077	-6.744	0.022	anoctamin 9
LRRC8C	6.916	8.462	8.195	5.35	5.179	5.708	-6.747	0.012	leucine rich repeat containing 8 family, member C
PLCL1	4.197	5.217	5.129	1.918	1.443	4.384	-6.749	0.049	phospholipase C-like 1
MPP3	7.129	7.288	7.228	4.886	4.374	4.386	-6.75	0.003	membrane protein, palmitoylated 3 (MAGUK p55 subfamily member 3)
RBBP5	5.975	4.213	5.234	1.918	1.443	3.526	-6.823	0.016	retinoblastoma binding protein 5
RAVER2	5.438	3.314	4.689	1.918	1.443	1.942	-6.829	0.012	ribonucleoprotein, PTB-binding 2
GRIA4	5.835	4.843	6.644	4.368	3.063	1.536	-6.831	0.025	glutamate receptor, ionotrophic, AMPA 4
AIPL1	2.191	3.512	4.629	0.711	0.507	1.77	-6.965	0.027	aryl hydrocarbon receptor interacting protein-like 1
CD9	8.152	9.522	8.877	6.069	7.413	4.93	-7.002	0.02	CD9 molecule
FAM190A	6.114	6.344	6.497	3.305	3.534	3.949	-7.006	0.003	family with sequence similarity 190, member A
MSI2	6.914	6.721	6.517	5.115	1.443	3.885	-7.14	0.02	musashi homolog 2 (Drosophila)
E2F7	4.965	6.798	4.381	2.122	1.625	2.559	-7.173	0.01	E2F transcription factor 7
ANKRD42	5.24	3.775	1.447	0.929	0.724	1.259	-7.19	0.047	ankyrin repeat domain 42
NOL6	5.656	5.72	5.388	2.316	2.809	3.899	-7.195	0.009	nucleolar protein family 6 (RNA-associated)
EID3	6.806	7.624	8.499	0.929	6.107	4.772	-7.219	0.032	EP300 interacting inhibitor of differentiation 3
SERPINA3	11.482	9.422	12.349	9.491	8.228	7.363	-7.25	0.033	serpin peptidase inhibitor, clade A (alpha-1 antiproteinase, antitrypsin), member 3
DSG2	8.036	8.513	8.853	6.336	5.651	3.397	-7.27	0.012	desmoglein 2
PI15	7.008	6.962	7.023	5.915	4.146	2.884	-7.271	0.023	peptidase inhibitor 15
PERP	10.953	10.148	10.817	7.37	7.916	8.082	-7.32	0.005	PERP, TP53 apoptosis effector
NOTCH4	6.961	6.964	5.865	4.762	1.973	4.084	-7.35	0.018	notch 4
PLCH1	4.369	4.664	5.87	4.024	1.786	0.895	-7.35	0.031	phospholipase C, eta 1
PLCG2	4.389	5.464	5.469	1.51	3.866	2.038	-7.355	0.021	phospholipase C, gamma 2 (phosphatidylinositol-specific)
MPZL2	8.016	7.296	8.393	5.137	6.332	0.964	-7.358	0.032	myelin protein zero-like 2
NFASC	8.201	7.135	7.334	5.563	4.454	2.489	-7.364	0.013	neurofascin
IGSF9	4.137	4.899	1.935	1.649	1.251	0.213	-7.388	0.032	immunoglobulin superfamily, member 9
NDFIP2	7.46	6.73	8.351	4.675	1.88	5.465	-7.39	0.018	Nedd4 family interacting protein 2
ITGA2	8.455	9.279	10.014	5.575	7.124	5.62	-7.411	0.009	integrin, alpha 2 (CD49B, alpha 2 subunit of VLA-2 receptor)
BTBD11	7.629	6.127	7.248	4.887	3.506	3.237	-7.414	0.009	BTB (POZ) domain containing 11
STK17A	9.401	10.227	11.4	5.177	8.508	7.476	-7.424	0.021	serine/threonine kinase 17a
GRIP2	5.026	6.626	6.835	1.918	4.167	3.72	-7.495	0.019	glutamate receptor interacting protein 2
IL28RA	1.696	6.077	3.816	1.145	0.896	-0.251	-7.564	0.031	interleukin 28 receptor, alpha (interferon, lambda receptor)
SNCA	6.844	6.706	8.493	5.572	4.599	3.062	-7.578	0.019	synuclein, alpha (non A4 component of amyloid precursor)
SPDYE8P	4.069	4.291	2.543	-0.28	-0.384	2.228	-7.602	0.019	speedy homolog E8 (Xenopus laevis), pseudogene
C2orf40	8.831	9.728	11.47	7.842	5.666	8.528	-7.684	0.043	chromosome 2 open reading frame 40
MAP6D1	1.122	3.641	4.323	0.711	0.507	0.698	-7.688	0.042	MAP6 domain containing 1
NUDCD1	6.423	6.793	7.902	2.316	4.948	4.563	-7.745	0.016	NudC domain containing 1
DLL1	7.332	8.311	8.6	3.974	5.643	5.368	-7.767	0.009	delta-like 1 (Drosophila)
LLGL2	3.854	5.013	1.471	1.145	0.896	0.286	-7.769	0.036	lethal giant larvae homolog 2 (Drosophila)
ROM1	3.297	5.039	3.056	0.096	3.078	0.286	-7.783	0.043	retinal outer segment membrane protein 1
SDK2	6.388	4.849	4.848	2.456	2.26	1.881	-7.823	0.006	sidekick homolog 2 (chicken)
KIAA1804	5.884	6.043	6.806	2.316	4.506	3.074	-7.829	0.012	No description
EFNA1	6.504	7.998	7.738	5.017	4.152	4.764	-7.854	0.009	ephrin-A1
TPM1	10.952	10.318	12.409	7.745	7.977	9.374	-7.86	0.016	tropomyosin 1 (alpha)
NCRNA00292	6.22	5.16	4.035	0.096	4.188	2.185	-7.861	0.041	non-protein coding RNA 292
GZMA	5.791	5.93	5.212	3.682	2.017	2.815	-7.865	0.008	granzyme A (granzyme 1, cytotoxic T-lymphocyte-associated serine esterase 3)
TINAGL1	8.146	8.809	7.272	5.958	2.574	5.17	-7.868	0.016	tubulointerstitial nephritis antigen-like 1
CHD7	6.314	7.627	7.043	4.064	5.946	2.146	-7.884	0.031	chromodomain helicase DNA binding protein 7
CASKIN2	6.108	4.998	3.669	2.018	2.321	1.677	-7.89	0.012	CASK interacting protein 2
KIAA1671	5.3	6.791	6.401	3.213	4.428	2.316	-7.912	0.014	KIAA1671
CDC42EP3	7.966	9.31	10.135	6.034	6.858	6.325	-7.917	0.013	CDC42 effector protein (Rho GTPase binding) 3
INPP5J	4.577	4.33	3.428	1.339	1.857	0.012	-7.947	0.009	inositol polyphosphate-5-phosphatase J
D4S234E	6.585	4.251	6.63	3.636	2.601	1.518	-7.967	0.016	No description
FAM60A	8.591	9.619	10.515	6.999	7.516	5.569	-7.995	0.015	family with sequence similarity 60, member A
PEG3-AS1	3.515	4.689	4.738	0.711	0.507	2.469	-8.047	0.011	PEG3 antisense RNA 1 (non-protein coding)
SCNN1G	4.245	4.455	5.915	3.448	1.443	0.571	-8.072	0.02	sodium channel, nonvoltage-gated 1, gamma
BCL7A	5.311	4.382	6.459	1.792	1.348	4.223	-8.192	0.027	B-cell CLL/lymphoma 7A
LOC100507034	6.453	3.216	4.191	2.704	1.145	0.239	-8.261	0.024	No description
ESRP2	5.832	6.382	6.069	3.007	5.151	0.75	-8.35	0.032	epithelial splicing regulatory protein 2
KLHL2	7.642	8.095	9.543	6.413	4.578	5.384	-8.364	0.013	kelch-like 2, Mayven (Drosophila)
LOC100188947	5.615	4.417	5.278	0.096	2.199	3.005	-8.452	0.013	No description
PTPRT	6.99	6.728	6.024	4.033	3.644	1.682	-8.484	0.009	protein tyrosine phosphatase, receptor type, T
DUSP4	10.455	9.289	8.848	7.129	6.548	5.76	-8.498	0.008	dual specificity phosphatase 4
SP4	4.913	5.033	6.087	1.918	1.443	4.968	-8.667	0.049	Sp4 transcription factor
C15orf43	4.014	4.597	4.066	1.145	0.896	1.257	-8.682	0.002	chromosome 15 open reading frame 43
PPAP2C	6.081	7.134	5.798	4.011	3.463	-0.871	-8.71	0.021	phosphatidic acid phosphatase type 2C
GMDS	3.842	6.524	3.697	0.711	0.507	3.632	-8.76	0.039	GDP-mannose 4,6-dehydratase
DPF1	7.174	4.364	6.779	1.339	4.038	3.075	-8.793	0.022	D4, zinc and double PHD fingers family 1
WWC1	10.087	8.824	7.206	5.685	7.332	3.642	-8.811	0.035	WW and C2 domain containing 1
FGFR3	3.822	4.208	4.38	3.26	1.008	0.675	-8.859	0.027	fibroblast growth factor receptor 3
ST6GAL2	4.982	3.033	5.349	2.198	1.692	1.542	-8.888	0.018	ST6 beta-galactosamide alpha-2,6-sialyltranferase 2
DEF6	4.082	6.497	4.304	0.929	1.587	2.89	-8.897	0.016	differentially expressed in FDCP 6 homolog (mouse)
C12orf47	5.068	7.533	5.849	3.943	1.51	4.38	-8.898	0.033	chromosome 12 open reading frame 47
ACTN1	11.083	10.752	11.85	8.327	7.87	7.927	-8.916	0.004	actinin, alpha 1
EMB	4.589	3.066	2.321	0.452	0.235	-0.837	-8.927	0.009	embigin
KANK1	6.809	9.447	8.622	2.525	6.75	5.459	-8.957	0.034	KN motif and ankyrin repeat domains 1
KCNMB1	6.022	4.544	6.877	3.993	2.857	0.513	-8.97	0.023	potassium large conductance calcium-activated channel, subfamily M, beta member 1
MRPS17	6.565	7.551	8.263	0.452	4.757	5.097	-8.974	0.022	mitochondrial ribosomal protein S17
ZDHHC13	5.21	6.667	4.822	1.649	3.5	2.938	-8.979	0.015	zinc finger, DHHC-type containing 13
PROM1	7.387	6.62	6.691	4.129	4.219	2.921	-8.985	0.006	prominin 1
ACTA2	8.875	7.401	9.195	6.02	3.249	5.755	-9.034	0.014	actin, alpha 2, smooth muscle, aorta
RAB38	3.418	5.136	2.512	0.452	0.235	-0.531	-9.081	0.008	RAB38, member RAS oncogene family
CA2	6.051	6.551	7.032	5.403	0.235	3.368	-9.085	0.032	carbonic anhydrase II
CCBL1	5.005	4.143	4.331	1.145	0.896	3.078	-9.103	0.015	cysteine conjugate-beta lyase, cytoplasmic
FRMD4B	6.523	6.895	3.817	2.122	3.703	1.333	-9.142	0.021	FERM domain containing 4B
ARHGAP29	6.94	8.865	8.934	3.519	6.578	5.664	-9.193	0.027	Rho GTPase activating protein 29
MAP7	7.699	6.592	8.029	2.365	5.385	4.498	-9.196	0.014	microtubule-associated protein 7
PKP2	7.475	7.657	6.659	4.273	5.009	1.119	-9.199	0.015	plakophilin 2
C6orf132	7.979	5.723	6.121	3.17	4.777	1.159	-9.2	0.02	chromosome 6 open reading frame 132
NLK	4.834	6.454	6.253	4.074	1.625	1.629	-9.249	0.013	nemo-like kinase
SLC25A30	5.622	6.976	7.55	2.399	2.699	4.505	-9.337	0.01	solute carrier family 25, member 30
GTF2F2	7.437	8.046	8.72	4.812	3.717	6.45	-9.408	0.015	general transcription factor IIF, polypeptide 2, 30kDa
HRAS	8.404	7.78	6.297	0.929	5.163	5.001	-9.455	0.025	v-Ha-ras Harvey rat sarcoma viral oncogene homolog
RAB6B	6.1	6.01	6.951	2.855	2.365	4.805	-9.479	0.013	RAB6B, member RAS oncogene family
SHROOM3	6.661	6.381	8.047	3.126	3.449	3.908	-9.55	0.005	shroom family member 3
ZCCHC2	6.302	7.034	6.4	3.541	3.772	2.903	-9.593	0.003	zinc finger, CCHC domain containing 2
MOSPD1	3.986	5.671	5.752	0.929	0.724	3.405	-9.593	0.014	motile sperm domain containing 1
CADM1	8.122	6.922	8.191	6.953	4.859	2.132	-9.599	0.044	cell adhesion molecule 1
ZNF256	3.932	6.899	5.459	0.096	2.193	3.968	-9.621	0.032	zinc finger protein 256
PTPRE	6.344	8.26	8.274	2.494	5.485	4.993	-9.63	0.02	protein tyrosine phosphatase, receptor type, E
VWDE	1.062	5.102	4.166	1.145	0.896	-0.137	-9.646	0.045	von Willebrand factor D and EGF domains
EHD4	7.379	8.13	8.886	5.428	4.6	4.856	-9.676	0.006	EH-domain containing 4
KLF16	8.3	6.911	5.848	6.258	3.222	2.56	-9.769	0.04	Kruppel-like factor 16
GATA3	7.711	6.943	8.184	2.122	6.244	4.421	-9.78	0.024	GATA binding protein 3
PPAN	6.28	6.348	4.645	4.596	-0.921	2.981	-9.845	0.043	peter pan homolog (Drosophila)
RCSD1	2.647	5.593	6.252	0.096	1.661	2.943	-9.908	0.033	RCSD domain containing 1
RRS1	6.466	6.266	5.859	0.452	2.948	3.251	-9.974	0.007	RRS1 ribosome biogenesis regulator homolog (S. cerevisiae)
SERPINB8	6.546	5.66	7.182	5.381	1.527	3.222	-10.015	0.029	serpin peptidase inhibitor, clade B (ovalbumin), member 8
COL13A1	4.425	4.054	5.426	0.929	0.724	3.865	-10.057	0.032	collagen, type XIII, alpha 1
ADAMTS18	5.153	5.124	4.945	1.792	1.348	2.27	-10.067	0.002	ADAM metallopeptidase with thrombospondin type 1 motif, 18
DUSP7	11.37	10.212	8.741	7.79	7.98	5.402	-10.114	0.026	dual specificity phosphatase 7
GINS2	4.05	4.761	3.731	0.711	0.507	0.999	-10.114	0.003	GINS complex subunit 2 (Psf2 homolog)
AMAC1	2.962	5.099	4.893	-0.28	-0.384	3.191	-10.164	0.026	acyl-malonyl condensing enzyme 1
COL4A5	5.036	4.966	7.616	3.641	2.547	1.621	-10.165	0.017	collagen, type IV, alpha 5
FAM126A	10.184	8.872	10.583	7.313	5.489	6.815	-10.332	0.009	family with sequence similarity 126, member A
VASP	9.588	7.743	6.756	6.159	4.37	4.249	-10.36	0.02	vasodilator-stimulated phosphoprotein
TESC	7.57	4.715	5.576	1.339	4.337	2.104	-10.38	0.023	tescalcin
MDFI	6.325	5.816	2.975	4.027	0.507	-0.426	-10.56	0.037	MyoD family inhibitor
ARHGEF35	7.866	6.368	8.973	5.091	4.953	2.959	-10.623	0.015	Rho guanine nucleotide exchange factor (GEF) 35
HPS5	5.111	5.965	6.585	2.198	1.692	4.062	-10.697	0.012	Hermansky-Pudlak syndrome 5
TSPAN2	3.764	5.213	4.922	1.792	1.348	0.584	-10.71	0.005	tetraspanin 2
CRIM1	9.079	8.922	10.811	5.485	6.389	7.191	-10.829	0.01	cysteine rich transmembrane BMP regulator 1 (chordin-like)
SLC1A4	5.223	6.325	5.99	2.259	1.786	4.656	-10.829	0.02	solute carrier family 1 (glutamate/neutral amino acid transporter), member 4
ZNF367	4.584	2.386	6.532	1.145	0.896	1.767	-10.848	0.026	zinc finger protein 367
GPM6A	4.154	5.558	4.954	0.711	1.503	3.138	-10.871	0.013	glycoprotein M6A
LOC283174	5.069	4.672	6.224	2.122	1.625	1.34	-10.878	0.004	No description
MED21	6.396	8.207	7.998	1.792	4.553	5.831	-10.889	0.024	mediator complex subunit 21
AJAP1	6.557	6.37	6.398	6.041	2.947	1.145	-10.939	0.044	adherens junctions associated protein 1
ODZ2	6.792	7.043	8.95	5.498	2.714	5.379	-10.944	0.026	odz, odd Oz/ten-m homolog 2 (Drosophila)
PLS3	8.262	9.809	10.184	6.353	6.383	6.271	-10.976	0.008	plastin 3
SAA1	11.315	8.981	8.732	7.878	5.52	1.522	-11.007	0.026	serum amyloid A1
COBLL1	8.055	5.954	7.722	4.008	2.493	4.961	-11.009	0.013	COBL-like 1
CRTAC1	4.182	3.518	3.414	0.711	0.507	-0.59	-11.089	0.004	cartilage acidic protein 1
GLIPR1	12.142	10.689	11.479	8.191	7.211	8.116	-11.142	0.004	GLI pathogenesis-related 1
ITGA6	12.887	13.385	10.362	9.408	10.081	3.747	-11.149	0.038	integrin, alpha 6
WWOX	4.936	3.991	5.071	0.711	0.507	3.517	-11.188	0.02	WW domain containing oxidoreductase
KCNMA1	9.185	8.209	8.344	4.858	5.818	2.249	-11.197	0.009	potassium large conductance calcium-activated channel, subfamily M, alpha member 1
CDH1	7.486	6.464	8.705	3.98	3.642	4.061	-11.357	0.006	cadherin 1, type 1, E-cadherin (epithelial)
DLX1	4.019	5.199	4.978	0.711	0.507	3.597	-11.407	0.021	distal-less homeobox 1
CNKSR1	5.686	4.853	3.92	1.339	2.116	0.487	-11.422	0.007	connector enhancer of kinase suppressor of Ras 1
UGT8	5.357	4.769	6.571	2.018	1.527	1.834	-11.5	0.004	UDP glycosyltransferase 8
TRMT12	4.548	5.024	5.323	1.339	1.008	4.252	-11.631	0.031	tRNA methyltransferase 12 homolog (S. cerevisiae)
RNF144B	6.476	5.058	8.679	2.68	3.91	2.928	-11.701	0.015	ring finger protein 144B
PMF1-BGLAP	3.473	4.719	0.879	-0.84	-0.921	1.169	-11.709	0.031	No description
TACSTD2	11.06	12.349	11.178	8.348	8.787	5.485	-11.811	0.011	tumor-associated calcium signal transducer 2
SH3BP5L	4.341	3.818	4.025	0.452	0.235	2.697	-11.902	0.014	SH3-binding domain protein 5-like
LNX2	7.207	5.2	6.428	2.122	1.625	4.58	-11.913	0.015	ligand of numb-protein X 2
C16orf57	6.195	5.591	5.723	1.918	2.147	4.725	-11.925	0.02	chromosome 16 open reading frame 57
MEGF10	2.034	5.46	5.599	2.018	1.527	0.468	-11.962	0.034	multiple EGF-like-domains 10
NRP2	8.629	8.105	7.708	4.864	5.027	2.574	-12.137	0.006	neuropilin 2
ZBTB9	5.091	6.46	4.759	2.704	1.145	2.651	-12.25	0.009	zinc finger and BTB domain containing 9
ZNF419	4.488	3.648	4.237	0.096	0.032	1.627	-12.255	0.005	zinc finger protein 419
EFCAB1	5.139	2.784	5.558	1.918	1.443	0.751	-12.467	0.016	EF-hand calcium binding domain 1
LOC220980	4.664	5.319	5.247	1.339	1.008	4.091	-12.605	0.023	No description
IQCA1	4.553	4.597	5.695	1.145	0.896	1.172	-12.614	0.002	IQ motif containing with AAA domain 1
FAM113B	5.518	5.943	4.806	1.145	4.4	1.648	-12.654	0.023	family with sequence similarity 113, member B
C17orf100	4.304	5.1	1.918	0.711	0.507	0.635	-12.719	0.016	chromosome 17 open reading frame 100
PPP2R4	6.06	4.566	5.455	1.145	0.896	4.896	-12.722	0.04	protein phosphatase 2A activator, regulatory subunit 4
SMYD1	5.295	2.886	7.338	2.122	1.625	0.529	-12.726	0.021	SET and MYND domain containing 1
KCNK3	4.951	4.038	5.296	0.929	0.724	1.625	-12.737	0.003	potassium channel, subfamily K, member 3
MAOB	6.398	6.647	7.924	3.111	2.053	4.251	-12.755	0.006	monoamine oxidase B
ANXA3	10.199	9.491	7.701	6.449	6.524	1.692	-12.771	0.025	annexin A3
ZNF81	5.088	4.672	6.484	2.122	1.625	0.995	-12.787	0.005	zinc finger protein 81
DNAJC6	4.646	5.025	5.882	1.792	1.348	1.209	-12.796	0.002	DnaJ (Hsp40) homolog, subfamily C, member 6
B4GALT6	5.696	5.291	7.298	2.018	1.527	5.134	-12.797	0.03	UDP-Gal:betaGlcNAc beta 1,4- galactosyltransferase, polypeptide 6
ZMAT3	8.852	6.443	9.756	5.173	5.03	5.671	-12.806	0.02	zinc finger, matrin-type 3
TES	10.291	10.589	12.109	6.906	6.684	7.73	-12.838	0.005	testis derived transcript (3 LIM domains)
ZNF385D	5.304	6.295	4.477	1.145	2.612	1.003	-12.846	0.006	zinc finger protein 385D
MYBL1	5.224	2.025	6.305	2.018	1.527	1.475	-12.97	0.044	v-myb myeloblastosis viral oncogene homolog (avian)-like 1
KCNH3	5.477	6.275	4.664	0.452	4.844	1.778	-12.981	0.038	potassium voltage-gated channel, subfamily H (eag-related), member 3
EPHB1	3.527	5.355	6.591	1.649	1.933	0.157	-13.055	0.01	EPH receptor B1
ALG11	3.934	4.604	0.758	-0.28	-0.384	0.894	-13.09	0.034	asparagine-linked glycosylation 11, alpha-1,2-mannosyltransferase homolog (yeast)
DBNDD1	4.441	4.681	1.476	0.929	0.724	0.218	-13.155	0.026	dysbindin (dystrobrevin binding protein 1) domain containing 1
TRIB3	3.671	6.44	5.308	0.711	0.507	2.719	-13.179	0.011	tribbles homolog 3 (Drosophila)
ST8SIA2	6.662	7.246	6.352	2.934	4.512	1.366	-13.246	0.009	ST8 alpha-N-acetyl-neuraminide alpha-2,8-sialyltransferase 2
ITPRIPL1	7.059	4.548	4.118	0.711	4.216	0.376	-13.38	0.035	inositol 1,4,5-trisphosphate receptor interacting protein-like 1
NOP16	4.772	3.777	4.753	0.096	0.032	1.542	-13.404	0.004	NOP16 nucleolar protein homolog (yeast)
C1orf226	5.255	6.172	6.185	1.51	5.403	2.222	-13.404	0.041	chromosome 1 open reading frame 226
C13orf18	6.886	7.199	8.683	4.953	2.312	3.445	-13.49	0.008	chromosome 13 open reading frame 18
SGPP1	5.773	5.458	5.97	2.018	1.527	4.642	-13.501	0.02	sphingosine-1-phosphate phosphatase 1
NEDD9	9.213	9.358	10.477	6.412	6.02	5.456	-13.516	0.003	neural precursor cell expressed, developmentally down-regulated 9
HPN	4.032	4.161	4.469	0.711	0.507	-0.331	-13.527	0.001	hepsin
HEPHL1	4.075	6.285	6.322	1.51	4.12	0.297	-13.718	0.023	hephaestin-like 1
ZNF165	5.115	7.93	6.792	1.339	4.672	1.329	-13.794	0.015	zinc finger protein 165
FZD8	7.284	8.432	8.31	2.122	4.643	4.631	-13.816	0.006	frizzled family receptor 8
ABCB4	6.473	6.712	5.116	4.988	1.324	1.393	-13.857	0.022	ATP-binding cassette, sub-family B (MDR/TAP), member 4
LAMB3	7.781	9.847	10.15	5.478	7.009	3.983	-13.913	0.013	laminin, beta 3
FAM83F	4.944	4.561	4.648	1.145	0.896	-0.137	-13.924	0.002	family with sequence similarity 83, member F
LOC92249	5.452	6.049	5.086	1.649	1.251	4.267	-13.965	0.018	No description
DST	12.008	11.315	13.294	8.935	7.51	9.081	-13.975	0.007	dystonin
SPINT2	11.089	10.978	9.355	7.24	7.271	3.021	-14.099	0.013	serine peptidase inhibitor, Kunitz type, 2
ACOX3	5.048	5.259	5.161	1.339	1.008	4.083	-14.135	0.02	acyl-CoA oxidase 3, pristanoyl
LAMC2	11.391	11.018	11.124	7.297	7.839	6.296	-14.193	0.002	laminin, gamma 2
C8orf84	5.747	5.581	7.316	1.918	1.443	4.886	-14.213	0.02	chromosome 8 open reading frame 84
PSAT1	5.175	4.605	5.976	1.339	2.48	0.387	-14.28	0.006	phosphoserine aminotransferase 1
RNASE1	4.663	6.75	2.123	0.096	0.032	2.908	-14.342	0.04	ribonuclease, RNase A family, 1 (pancreatic)
EFNA3	6.822	3.728	5.187	1.339	1.857	-0.128	-14.479	0.008	ephrin-A3
STAC	5.332	5.781	5.632	1.339	1.77	4.441	-14.545	0.019	SH3 and cysteine rich domain
KLF8	5.833	5.255	5.513	1.649	1.251	4.423	-14.568	0.02	Kruppel-like factor 8
SEMA3C	8.839	9.49	11.277	5.614	5.493	6.605	-14.677	0.006	sema domain, immunoglobulin domain (Ig), short basic domain, secreted, (semaphorin) 3C
CEACAM1	6.597	6.252	8.574	4.076	2.721	2.603	-14.691	0.007	carcinoembryonic antigen-related cell adhesion molecule 1 (biliary glycoprotein)
TMEM81	2.135	5.329	4.734	-0.28	-0.384	1.447	-14.743	0.013	transmembrane protein 81
NEDD4L	11.644	10.961	10.094	7.312	7.761	4.372	-14.744	0.009	neural precursor cell expressed, developmentally down-regulated 4-like
PDE1C	3.867	4.874	6.341	1.145	0.896	0.987	-14.797	0.005	phosphodiesterase 1C, calmodulin-dependent 70kDa
OXTR	9.863	8.397	11.056	6.233	5.971	5.326	-14.846	0.006	oxytocin receptor
SOSTDC1	5.912	2.025	8.117	2.018	2.321	0.637	-14.867	0.045	sclerostin domain containing 1
SERPINA1	5.298	6.622	4.795	1.145	0.896	2.857	-14.909	0.006	serpin peptidase inhibitor, clade A (alpha-1 antiproteinase, antitrypsin), member 1
TPRN	5.504	5.948	4.374	0.711	4.223	0.472	-14.956	0.023	taperin
MPP7	6.412	7.018	4.845	2.908	2.509	1.9	-14.957	0.006	membrane protein, palmitoylated 7 (MAGUK p55 subfamily member 7)
SLC2A12	5.179	5.649	7.455	2.365	1.973	1.269	-15.036	0.005	solute carrier family 2 (facilitated glucose transporter), member 12
MYH11	9.756	8.554	9.253	5.813	3.01	5.846	-15.036	0.007	myosin, heavy chain 11, smooth muscle
IL1RAP	7.69	7.111	8.783	2.456	4.867	4.803	-15.088	0.009	interleukin 1 receptor accessory protein
AIF1L	7.573	5.9	7.505	4.161	1.145	3.583	-15.157	0.01	allograft inflammatory factor 1-like
C5orf25	4.876	4.169	4.796	0.452	0.235	3.27	-15.276	0.016	chromosome 5 open reading frame 25
RPS6KA1	6.888	8.31	8.093	2.947	6.586	3.166	-15.362	0.021	ribosomal protein S6 kinase, 90kDa, polypeptide 1
C14orf128	3.578	4.981	4.919	-0.28	-0.384	2.857	-15.583	0.014	chromosome 14 open reading frame 128
DKK3	10.218	9.216	11.607	6.529	5.239	7.6	-15.743	0.009	dickkopf homolog 3 (Xenopus laevis)
KCNJ2	4.664	6.498	6.829	2.399	2.844	2.115	-15.827	0.007	potassium inwardly-rectifying channel, subfamily J, member 2
FAM110C	7.378	5.232	7.823	3.405	3.378	1.89	-15.995	0.008	family with sequence similarity 110, member C
CHAC1	10.3	8.112	6.625	4.104	6.552	1.683	-16.081	0.025	ChaC, cation transport regulator homolog 1 (E. coli)
COMMD10	4.041	5.066	4.408	0.096	0.032	3.587	-16.098	0.024	COMM domain containing 10
LOC100126784	5.614	6.887	7.379	2.122	3.96	1.59	-16.264	0.007	No description
CHMP4C	5.402	6.259	6.721	2.685	1.639	1.917	-16.405	0.003	chromatin modifying protein 4C
TRMT61B	5.603	4.951	5.414	1.145	0.896	4.792	-16.622	0.034	tRNA methyltransferase 61 homolog B (S. cerevisiae)
ECE2	6.253	7.065	5.821	1.918	4.642	1.764	-16.648	0.012	endothelin converting enzyme 2
GALNT3	6.84	6.527	8.649	2.783	5.046	1.88	-16.652	0.011	UDP-N-acetyl-alpha-D-galactosamine:polypeptide N-acetylgalactosaminyltransferase 3 (GalNAc-T3)
ZDHHC23	5.781	4.957	5.453	1.145	0.896	3.006	-16.688	0.006	zinc finger, DHHC-type containing 23
PRSS8	10.63	7.705	8.338	6.564	4.424	2.481	-16.757	0.014	protease, serine, 8
C11orf51	5.385	4.306	4.837	0.452	0.235	4.716	-16.803	0.049	chromosome 11 open reading frame 51
LOC401164	3.121	4.956	4.72	-0.84	-0.921	0.884	-16.817	0.004	No description
CYP26A1	7.956	4.117	6.752	3.883	1.398	0.197	-16.834	0.016	cytochrome P450, family 26, subfamily A, polypeptide 1
GMEB2	6.603	5.806	5.996	1.918	1.443	5.747	-16.899	0.039	glucocorticoid modulatory element binding protein 2
CMTM7	7.792	8.039	8.754	4.223	3.794	3.952	-16.989	0.001	CKLF-like MARVEL transmembrane domain containing 7
SPTBN5	6.433	6.983	6.044	2.198	2.984	1.918	-17.467	0.002	spectrin, beta, non-erythrocytic 5
DMRTA1	4.133	3.758	4.303	-0.28	-0.384	2.838	-17.653	0.017	DMRT-like family A1
AURKAPS1	4.202	4.972	5.253	0.096	0.032	3.851	-17.992	0.023	aurora kinase A pseudogene 1
GRB14	4.373	4.554	4.9	0.711	0.507	0.033	-18.23	0.001	growth factor receptor-bound protein 14
CATSPERG	3.792	5.118	5.109	0.929	0.724	-0.182	-18.242	0.003	cation channel, sperm-associated, gamma
RCE1	6.98	4.972	4.258	0.096	0.032	4.214	-18.703	0.025	RCE1 homolog, prenyl protein peptidase (S. cerevisiae)
GMCL1L	4.735	5.894	4.96	0.711	0.507	4.352	-18.743	0.027	germ cell-less homolog 1 (Drosophila)-like
ELOVL7	5.799	5.566	5.778	1.918	1.443	1.337	-18.755	0	ELOVL fatty acid elongase 7
FJX1	6.273	4.496	5.163	0.929	0.724	1.783	-18.813	0.003	four jointed box 1 (Drosophila)
OTUD6B	5.707	4.963	6.153	1.339	1.857	1.472	-18.836	0.001	OTU domain containing 6B
GPT2	5.508	6.445	5.893	1.649	1.251	2.782	-18.952	0.003	glutamic pyruvate transaminase (alanine aminotransferase) 2
LOC100009676	4.869	5.095	3.861	-0.28	-0.384	2.209	-18.953	0.007	No description
SPATA2L	6.634	5.836	4.019	0.096	2.367	0.45	-19.25	0.007	spermatogenesis associated 2-like
LY75	5.167	1.176	6.28	1.145	0.896	0.897	-19.299	0.045	lymphocyte antigen 75
VPS37C	7.312	7.199	5.782	1.51	3.688	1.934	-19.323	0.005	vacuolar protein sorting 37 homolog C (S. cerevisiae)
CADM4	7.365	6.687	4.965	3.95	0.724	0.692	-19.324	0.01	cell adhesion molecule 4
TFAP2B	6.531	6.779	5.995	2.259	2.493	1.25	-19.502	0.001	transcription factor AP-2 beta (activating enhancer binding protein 2 beta)
FEN1	4.187	3.906	5.138	-0.28	-0.384	4.324	-19.563	0.05	flap structure-specific endonuclease 1
NUP35	5.224	5.215	6.634	0.929	0.724	4.865	-19.629	0.028	nucleoporin 35kDa
ABCG1	5.665	7.188	6.359	1.339	5.035	1.819	-20.046	0.017	ATP-binding cassette, sub-family G (WHITE), member 1
ZBTB7C	5.958	6.715	6.54	1.649	4.111	1.627	-20.128	0.007	zinc finger and BTB domain containing 7C
GPR87	4.778	4.397	8.762	0.452	1.553	0.041	-20.473	0.008	G protein-coupled receptor 87
COL17A1	8.275	8.248	9.667	5.306	5.297	1.922	-20.548	0.009	collagen, type XVII, alpha 1
MPPED1	3.65	4.965	3.514	0.452	0.235	-0.847	-20.549	0.003	metallophosphoesterase domain containing 1
ADRB2	5.297	6.622	6.788	1.918	5.323	0.932	-20.616	0.027	adrenergic, beta-2-, receptor, surface
GTPBP8	4	5.051	4.734	-0.28	-0.384	4.106	-20.882	0.034	GTP-binding protein 8 (putative)
LRRN1	5.02	6.098	7.944	1.649	4.523	0.632	-20.937	0.017	leucine rich repeat neuronal 1
NOG	7.542	6.027	5.71	0.711	4.924	1.632	-21.04	0.017	noggin
JAG2	6.19	5.534	5.436	1.792	1.348	0.676	-21.087	0.001	jagged 2
STAC2	10.097	5.53	8.449	4.05	5.319	3.378	-21.097	0.023	SH3 and cysteine rich domain 2
QRFPR	3.703	5.591	5.925	1.51	1.145	0.766	-21.331	0.005	pyroglutamylated RFamide peptide receptor
TNNI2	7.039	4.491	3.185	2.613	2.305	-1.832	-21.493	0.037	troponin I type 2 (skeletal, fast)
SLC38A1	8.558	8.506	9.809	3.431	5.671	4.13	-21.525	0.004	solute carrier family 38, member 1
CARD10	6.368	5.379	6.447	2.018	1.527	1.066	-21.534	0.001	caspase recruitment domain family, member 10
SH2D5	5.739	7.319	7.347	2.887	4.805	0.897	-21.588	0.014	SH2 domain containing 5
MASP2	4.955	4.886	4.206	0.452	3.849	-0.358	-21.624	0.026	mannan-binding lectin serine peptidase 2
DIRAS1	8.461	6.356	5.048	1.918	1.443	2.117	-21.686	0.005	DIRAS family, GTP-binding RAS-like 1
NAV2	10.077	9.687	9.604	6.243	5.238	2.396	-21.843	0.006	neuron navigator 2
TP63	6.493	7.007	9.15	2.68	2.783	1.999	-22.527	0.003	tumor protein p63
SDF2L1	4.301	5.941	5.693	-0.28	1.199	4.4	-22.538	0.029	stromal cell-derived factor 2-like 1
KRT6B	10.084	8.517	10.696	6.571	5.167	4.015	-22.652	0.006	keratin 6B
CDH3	9.709	8.423	6.939	2.316	6.084	3.916	-22.744	0.013	cadherin 3, type 1, P-cadherin (placental)
MARS2	7.333	6.802	7.114	3.966	1.008	2.593	-22.97	0.005	methionyl-tRNA synthetase 2, mitochondrial
DOK5	10.812	8.94	7.542	5.534	6.287	0.452	-23.02	0.022	docking protein 5
VAT1L	6.618	5.423	4.679	1.145	0.896	0.686	-23.052	0.002	vesicle amine transport protein 1 homolog (T. californica)-like
RASSF7	4.802	4.731	3.912	-0.84	1.887	0.2	-23.119	0.006	Ras association (RalGDS/AF-6) domain family (N-terminal) member 7
CD200	9.003	10.258	11.132	5.705	7.501	3.122	-23.483	0.011	CD200 molecule
GYLTL1B	6.164	5.481	1.407	1.145	0.896	0.298	-23.996	0.03	glycosyltransferase-like 1B
COL11A1	6.097	5.554	7.115	1.51	1.145	1.992	-24.033	0.001	collagen, type XI, alpha 1
KRT17	15.144	15.224	15.827	11.51	10.618	9.342	-24.364	0.002	keratin 17
NRG1	7.466	7.28	8.953	4.328	3.426	1.83	-24.667	0.005	neuregulin 1
EPHA1	5.554	5.926	5.528	0.929	0.724	1.338	-24.673	0	EPH receptor A1
DRG1	4.753	3.713	4.276	-0.84	-0.921	3.852	-24.838	0.036	developmentally regulated GTP binding protein 1
NETO2	9.422	9.423	9.055	5.553	3.229	4.784	-24.902	0.003	neuropilin (NRP) and tolloid (TLL)-like 2
FAT2	6.273	6.392	5.282	3.929	1.527	0.637	-25.022	0.01	FAT tumor suppressor homolog 2 (Drosophila)
F2RL1	6.003	6.171	6.977	1.792	1.348	1.859	-25.198	0.001	coagulation factor II (thrombin) receptor-like 1
GPR56	6.013	8.947	7.702	2.259	4.291	3.04	-25.217	0.007	G protein-coupled receptor 56
FAM46B	7.339	5.68	7.551	1.339	1.008	4.504	-25.484	0.009	family with sequence similarity 46, member B
LOC93622	6.497	5.401	5.631	0.929	0.724	5.783	-25.582	0.048	No description
DMKN	5.413	4.384	3.894	0.711	0.507	-0.783	-25.588	0.003	dermokine
TFAP2A	6.528	6.914	7.862	2.198	5.924	1.515	-26.289	0.02	transcription factor AP-2 alpha (activating enhancer binding protein 2 alpha)
RAB25	4.181	4.75	5.453	0.096	0.032	0.01	-26.316	0.001	RAB25, member RAS oncogene family
LAMA3	10.658	8.7	10.705	6.733	5.042	3.98	-26.35	0.006	laminin, alpha 3
PKP1	5.287	7.381	7.42	2.399	2.699	1.511	-26.382	0.004	plakophilin 1 (ectodermal dysplasia/skin fragility syndrome)
SBK1	4.373	6.219	4.957	0.711	0.507	-0.358	-26.561	0.002	SH3-binding domain kinase 1
LOC642587	11.219	9.888	8.446	5.148	7.643	2.479	-26.716	0.015	No description
FAM83B	1.221	5.25	5.946	0.711	0.507	-0.192	-26.773	0.024	family with sequence similarity 83, member B
DNER	4.375	5.657	6.011	1.145	0.896	0.711	-27.115	0.002	delta/notch-like EGF repeat containing
KLC3	5.092	5.82	5.773	3.614	1.008	0.039	-27.175	0.01	kinesin light chain 3
DLK2	7.623	5.06	4.411	0.929	0.724	-0.367	-27.428	0.005	delta-like 2 homolog (Drosophila)
C5orf30	5.555	5.729	6.342	0.929	0.724	1.635	-27.859	0.001	chromosome 5 open reading frame 30
TCF7	6.859	7.024	7.003	2.198	5.292	1.513	-27.971	0.012	transcription factor 7 (T-cell specific, HMG-box)
THUMPD2	6.425	4.84	7.174	0.096	0.032	5.464	-28.011	0.031	THUMP domain containing 2
ARHGEF5	11.065	7.519	7.523	6.252	5.077	2.686	-28.096	0.023	Rho guanine nucleotide exchange factor (GEF) 5
HIST2H2BF	5.708	5.322	6.214	0.711	0.507	3.033	-28.152	0.005	histone cluster 2, H2bf
UBE2L3	7.134	6.28	5.826	1.339	1.008	5.407	-28.195	0.022	ubiquitin-conjugating enzyme E2L 3
RNF43	3.741	5.928	6.172	1.339	1.008	0.233	-28.5	0.005	ring finger protein 43
OCIAD2	4.934	4.611	6.402	0.096	0.032	0.185	-28.597	0.001	OCIA domain containing 2
DUSP11	5.083	6.618	6.18	0.452	0.235	5.488	-28.785	0.034	dual specificity phosphatase 11 (RNA/RNP complex 1-interacting)
SPP1	7.329	6.738	6.993	1.51	5.05	2.127	-29.171	0.01	secreted phosphoprotein 1
COL4A6	6.14	3.941	7.183	1.649	1.251	0.526	-29.619	0.006	collagen, type IV, alpha 6
FAM83H	6.798	8.223	7.654	1.649	3.363	2.705	-30.896	0.002	family with sequence similarity 83, member H
MET	7.586	9.579	9.586	4.061	5.965	2.621	-31.227	0.007	met proto-oncogene (hepatocyte growth factor receptor)
GAN	6.8	6.513	8.084	3.44	1.692	1.518	-31.904	0.003	gigaxonin
FAM24B	3.211	4.21	4.793	-1.729	-1.794	2.781	-32.114	0.018	family with sequence similarity 24, member B
KIF1A	7.379	6.025	4.182	1.339	1.008	0.003	-32.374	0.005	kinesin family member 1A
NO	6.169	4.132	7.779	1.51	1.145	0.704	-32.548	0.006	leucine-rich repeat containing G protein-coupled receptor 6
MFNG	7.328	6.709	4.7	5.377	0.235	-0.334	-32.76	0.028	MFNG O-fucosylpeptide 3-beta-N-acetylglucosaminyltransferase
AFAP1L2	5.814	5.554	6.481	0.711	0.507	5.163	-33.053	0.026	actin filament associated protein 1-like 2
SFN	10.981	12.369	12.538	7.318	8.333	5.172	-33.155	0.005	stratifin
SLC35F3	6.815	6.061	6.683	1.51	3.879	0.925	-35.171	0.006	solute carrier family 35, member F3
S100B	5.647	4.189	6.889	0.711	0.507	-0.389	-35.265	0.003	S100 calcium binding protein B
IRX4	7.503	5.659	4.592	0.711	0.507	-0.548	-35.55	0.003	iroquois homeobox 4
DSP	10.378	9.782	10.116	6.47	4.962	4.472	-35.605	0.002	desmoplakin
TSLP	5.699	6.934	8.167	3.346	1.776	0.356	-35.713	0.005	thymic stromal lymphopoietin
KLK8	9.541	5.93	7.109	0.711	4.294	4.38	-35.79	0.018	kallikrein-related peptidase 8
SH3BGR	5.402	5.981	7.685	0.452	0.235	4.671	-35.913	0.015	SH3 domain binding glutamic acid-rich protein
INTS12	5.685	5.201	4.794	-0.28	-0.384	4.307	-36.19	0.022	integrator complex subunit 12
RNF39	4.352	5.192	5.743	0.452	0.235	-0.837	-36.481	0.001	ring finger protein 39
C19orf46	6.357	6.121	5.285	0.096	4.66	0.758	-36.487	0.018	chromosome 19 open reading frame 46
JPH2	9.687	6.918	6.784	2.494	4.481	1.552	-36.906	0.008	junctophilin 2
C1orf116	6.991	7.24	8.12	2.018	6.496	0.699	-37.322	0.023	chromosome 1 open reading frame 116
SYNM	9.277	10.167	11.391	4.934	5.476	4.216	-37.61	0.002	synemin, intermediate filament protein
CST6	3.326	6.647	4.32	-0.84	-0.921	-1.737	-37.827	0.003	cystatin E/M
GMNN	4.79	4.421	6.813	-0.84	-0.921	4.373	-40.558	0.026	geminin, DNA replication inhibitor
RTP3	4.157	4.089	3.314	3.811	-1.794	-2.071	-41.801	0.043	receptor (chemosensory) transporter protein 3
DLEU1	3.625	4.51	5.5	-1.729	-1.794	3.016	-42.774	0.016	deleted in lymphocytic leukemia 1 (non-protein coding)
TFAP2C	6.685	6.927	7.867	1.649	1.251	1.834	-43.204	0	transcription factor AP-2 gamma (activating enhancer binding protein 2 gamma)
TMEM163	6.601	6.168	5.828	4.577	0.032	0.735	-43.215	0.013	transmembrane protein 163
MIA	11.47	9.23	7.738	4.275	6.014	-0.845	-43.901	0.014	melanoma inhibitory activity
TRIM29	7.911	6.892	8.074	2.365	4.499	1.432	-44.023	0.005	tripartite motif containing 29
C21orf119	4.586	5.904	4.984	-0.84	-0.921	3.958	-45.491	0.019	chromosome 21 open reading frame 119
ITGA3	7.869	8.125	7.937	2.429	2.187	2.819	-45.505	0	integrin, alpha 3 (antigen CD49C, alpha 3 subunit of VLA-3 receptor)
VSNL1	6.042	4.71	6.791	0.711	0.507	0.296	-46.379	0.001	visinin-like 1
SDHAP2	4.62	5.278	5.237	-0.84	-0.921	5.175	-46.573	0.047	succinate dehydrogenase complex, subunit A, flavoprotein pseudogene 2
AMIGO2	8.464	10.016	10.417	1.792	6.276	4.47	-46.715	0.007	adhesion molecule with Ig-like domain 2
C1orf61	5.864	5.273	6.741	-0.84	4.771	0.28	-47.942	0.02	chromosome 1 open reading frame 61
IRF6	10.903	10.014	9.596	5.308	4.791	2.446	-48.337	0.002	interferon regulatory factor 6
FLJ45983	6.673	6.396	4.33	0.096	3.327	-1.332	-50.608	0.011	No description
LGR4	7.612	8.423	9.045	5.344	2.399	1.94	-50.983	0.006	leucine-rich repeat containing G protein-coupled receptor 4
TCEAL2	5.288	5.418	3.592	-0.28	-0.384	-0.89	-50.983	0.001	transcription elongation factor A (SII)-like 2
ISCA2	4.751	6.169	6.062	-0.84	-0.921	5.562	-51.012	0.039	iron-sulfur cluster assembly 2 homolog (S. cerevisiae)
SEC11C	5.433	4.908	6.277	-0.28	-0.384	-0.253	-52.471	0	SEC11 homolog C (S. cerevisiae)
MST4	7.074	7.513	9.42	1.792	1.348	3.873	-52.755	0.003	No description
HAS3	8.34	7.351	6.653	2.122	1.625	0.987	-52.925	0.001	hyaluronan synthase 3
KCNG1	6.801	4.491	5.364	-0.28	-0.384	-0.921	-53.736	0.001	potassium voltage-gated channel, subfamily G, member 1
HSBP1L1	5.791	6.016	6.116	0.096	0.032	4.542	-54.151	0.015	heat shock factor binding protein 1-like 1
ERG	8.683	8.452	8.717	5.066	2.879	1.738	-55.869	0.003	v-ets erythroblastosis virus E26 oncogene homolog (avian)
LOC554202	6.493	7.186	6.967	1.145	4.529	0.353	-56.589	0.008	No description
S100A2	10.288	11.268	9.006	0.452	7.435	4.465	-56.633	0.013	S100 calcium binding protein A2
KRT14	12.898	13.566	14.149	7.491	8.228	7.722	-57.432	0	keratin 14
FBXO2	6.441	3.935	3.954	-0.84	-0.921	-1.926	-58.13	0.002	F-box protein 2
KRT5	14.216	12.023	12.936	8.335	7.672	5.968	-58.923	0.003	keratin 5
SC4MOL	7.666	8.078	9.302	2.198	1.692	7.152	-58.924	0.02	sterol-C4-methyl oxidase-like
KRT16	12.349	10.346	10.752	5.912	6.43	4.179	-60.501	0.003	keratin 16
ADORA2B	6.507	6.632	7.157	0.711	0.507	3.469	-60.586	0.004	adenosine A2b receptor
RIPK4	7.152	8.095	8.259	2.018	5.108	1.209	-61.544	0.007	receptor-interacting serine-threonine kinase 4
TRNP1	9.114	7.531	6.669	1.51	1.833	1.587	-61.582	0.001	TMF1-regulated nuclear protein 1
STC2	8.32	7.457	9.062	2.365	6.306	1.47	-62.002	0.012	stanniocalcin 2
CNTNAP3	5.472	4.168	5.301	3.966	-1.794	-1.679	-62.313	0.021	contactin associated protein-like 3
KLK5	6.704	8.183	7.082	0.711	5.553	0.759	-63.66	0.013	kallikrein-related peptidase 5
TNNT2	6.875	6.558	5.219	2.832	0.507	-0.783	-64.099	0.005	troponin T type 2 (cardiac)
NTF3	7.404	6.751	9.315	5.328	0.724	1.016	-65.217	0.01	neurotrophin 3
SNORD5	4.248	4.722	5.31	-1.729	-1.794	-0.275	-65.9	0.001	small nucleolar RNA, C/D box 5
TMEM30B	9.351	7.854	9.236	1.792	5.423	1.814	-66.791	0.005	transmembrane protein 30B
NTF4	6.165	4.417	6.128	0.096	0.032	-1.062	-67.132	0.001	neurotrophin 4
WIF1	9.138	7.297	6.931	4.923	1.145	0.7	-71.13	0.008	WNT inhibitory factor 1
SYT8	10.496	7.272	8.267	4.35	1.008	0.914	-81.993	0.005	synaptotagmin VIII
TNS4	10.578	9.533	10.717	4.2	4.964	1.623	-83.138	0.002	tensin 4
RNASE7	6.872	7.871	7.096	1.145	0.896	0.446	-86.001	0	ribonuclease, RNase A family, 7
IL17B	6.477	5.035	6.739	0.096	0.032	-0.844	-87.122	0.001	interleukin 17B
LOC100127983	6.073	6.402	7.818	-0.28	-0.384	5.514	-87.855	0.019	No description
BEX5	6.107	7.118	6.572	0.096	4.818	-0.603	-89.05	0.013	brain expressed, X-linked 5
ACTG2	11.85	11.002	12.447	5.833	5.346	4.898	-90.757	0	actin, gamma 2, smooth muscle, enteric
CYP4F11	8.93	7.946	6.802	0.711	4.39	0.284	-91.704	0.005	cytochrome P450, family 4, subfamily F, polypeptide 11
SERPINB5	8.75	9.628	11.323	4.676	3.196	2.134	-98.13	0.002	serpin peptidase inhibitor, clade B (ovalbumin), member 5
GALNT14	6.136	8.118	7.224	0.452	0.235	-0.334	-126.982	0	UDP-N-acetyl-alpha-D-galactosamine:polypeptide N-acetylgalactosaminyltransferase 14 (GalNAc-T14)
MT1F	5.408	5.235	6.627	-1.729	-1.794	5.113	-130.563	0.026	metallothionein 1F
LAD1	8.884	8.797	7.463	1.145	5.02	0.379	-135.63	0.006	ladinin 1
TNNT1	8.072	7.312	7.036	0.096	4.253	-0.94	-148.736	0.006	troponin T type 1 (skeletal, slow)
C19orf33	6.471	5.626	4.769	-1.729	5.599	-2.462	-150.219	0.037	chromosome 19 open reading frame 33
IRX1	10.334	8.642	6.833	1.145	1.895	0.74	-180.702	0.001	iroquois homeobox 1
GRP	10.042	6.517	4.656	-1.729	-1.794	-2.549	-317.562	0.002	gastrin-releasing peptide

## Sheet: parous
Gene Symbol	CD10+CD44-N108	CD10+CD44-N132	CD10+CD44-N165	CD10+CD44+N108	CD10+CD44+N132	CD10+CD44+N165	Pseudo fold change	P value	Description
CD48	-3.75591	-3.75591	5.48363	6.18636	5.91181	5.53172	624.963	0.0488661	CD48 molecule
CTHRC1	4.31342	-2.02579	-1.39865	6.80402	8.09631	7.96871	455.027	0.0112127	collagen triple helix repeat containing 1
NBLA00301	-3.75591	0.623094	-3.49287	5.11146	6.48	4.92066	389.192	0.00398403	No description
ALG1L	2.69975	-3.75591	-3.49287	4.6967	5.3276	5.27304	350.34	0.0164868	asparagine-linked glycosylation 1-like
TMEM176B	-1.43398	-1.13069	0.292779	7.59445	6.94777	7.21084	324.378	0.000336565	transmembrane protein 176B
UCHL1	-3.75591	2.50464	-3.49287	4.1368	5.01704	4.55967	237.652	0.0191403	ubiquitin carboxyl-terminal esterase L1 (ubiquitin thiolesterase)
WISP2	-1.43398	-1.13069	1.77878	6.67506	6.40585	8.34563	223.751	0.00252197	WNT1 inducible signaling pathway protein 2
HAND2	-2.10967	-2.02579	3.1735	6.37089	5.59455	7.01562	208.545	0.0102808	heart and neural crest derivatives expressed 2
CPZ	-1.13339	0.2546	0.63809	5.93765	8.6735	7.9136	202.11	0.0015475	carboxypeptidase Z
COL3A1	5.46826	3.37261	4.71144	11.8745	12.7674	11.3283	157.493	0.000808105	collagen, type III, alpha 1
WNT2	-1.43398	-1.13069	0.292779	5.04357	6.96495	7.51079	148.88	0.001491	wingless-type MMTV integration site family member 2
VTN	-3.75591	-3.75591	-3.49287	3.39658	3.00919	3.97202	142.27	0.000132882	vitronectin
CD248	3.07249	0.0529812	1.2288	9.91062	7.17604	8.73617	139.397	0.00278913	CD248 molecule, endosialin
IGLL5	-0.282087	-2.02579	-1.39865	7.42592	4.48439	5.66511	133.784	0.00192139	immunoglobulin lambda-like polypeptide 5
XG	-1.77013	-1.49287	-0.353822	5.57878	4.41998	6.67754	130.813	0.00122733	Xg blood group
SFRP2	2.9236	0.0529812	1.2288	8.62761	8.23704	7.52257	128.733	0.00178467	secreted frizzled-related protein 2
OGN	4.17435	2.92066	6.93237	10.4717	11.7351	11.1422	125.182	0.00422956	osteoglycin
CLEC11A	-2.10967	0.873364	-1.39865	6.05704	4.84983	6.41278	124.456	0.00239223	C-type lectin domain family 11, member A
LSP1	4.32415	0.123379	3.35773	11.2412	9.62074	9.14211	120.85	0.00392125	lymphocyte-specific protein 1
TAC1	-0.845645	0.953445	0.888826	6.02626	7.23371	8.24743	117.125	0.00159633	tachykinin, precursor 1
GGT5	4.07562	0.0529812	1.2288	7.76571	8.77524	8.09428	116.604	0.00416399	gamma-glutamyltransferase 5
BHLHE22	-0.845645	-0.341164	0.888826	5.76687	6.98107	7.66982	109.972	0.00102225	basic helix-loop-helix family, member e22
TNFAIP6	4.52153	5.90992	8.74454	11.3059	12.6883	14.4904	109.777	0.00770612	tumor necrosis factor, alpha-induced protein 6
MMP17	-2.75591	-2.6184	-2.07784	3.82799	4.68901	4.21204	108.899	0.00017334	matrix metallopeptidase 17 (membrane-inserted)
DCN	6.53811	4.63456	5.91175	12.6647	10.6619	13.2626	105.748	0.00226807	decorin
PLA2G2A	-1.43398	-1.13069	0.292779	5.44006	5.25502	7.25929	103.178	0.00148193	phospholipase A2, group IIA (platelets, synovial fluid)
MMP23B	-2.75591	-2.6184	-2.07784	3.25399	4.06717	5.22227	102.934	0.000727888	matrix metallopeptidase 23B
IL12A	-3.75591	2.5972	-3.49287	3.18789	2.99342	3.35027	102.591	0.0436004	interleukin 12A (natural killer cell stimulatory factor 1, cytotoxic lymphocyte maturation factor 1, p35)
OLFML3	3.17768	1.24875	5.89268	11.0178	9.8334	9.61222	100.826	0.00525984	olfactomedin-like 3
BHMT2	0.318053	0.212483	0.888826	6.95163	7.74713	6.12224	99.2897	0.000550014	betaine--homocysteine S-methyltransferase 2
ADH1B	3.02492	3.21844	2.18352	9.8502	9.84276	8.72727	99.165	0.000462123	alcohol dehydrogenase 1B (class I), beta polypeptide
ST3GAL4	0.151486	-1.49287	-0.353822	6.07516	6.26266	6.35727	98.1205	0.000416783	ST3 beta-galactoside alpha-2,3-sialyltransferase 4
ASPN	2.00287	-0.746692	0.63809	7.2377	7.03721	7.43692	96.9795	0.00141567	asporin
GSC	-2.75591	-2.6184	-2.07784	4.51072	2.84573	4.36988	96.2397	0.000709054	goosecoid homeobox
SPON2	2.84704	4.33913	3.34423	10.7127	9.7946	9.90883	94.6546	0.000531878	spondin 2, extracellular matrix protein
COLEC12	4.35185	0.460421	1.79592	9.93745	8.31875	8.15736	91.9532	0.00421143	collectin sub-family member 12
FAM65C	-1.43398	-1.13069	0.292779	6.07873	6.74357	5.07775	91.2484	0.000965053	family with sequence similarity 65, member C
DLK1	-0.845645	0.923557	1.97689	6.2433	6.27423	8.4636	89.6798	0.00336251	delta-like 1 homolog (Drosophila)
ANPEP	3.84525	1.95215	1.28319	8.99726	8.42766	7.9145	88.9864	0.00195696	alanyl (membrane) aminopeptidase
XPNPEP2	-0.298564	-2.02579	-1.39865	4.63654	5.07647	5.3997	88.9617	0.00068464	X-prolyl aminopeptidase (aminopeptidase P) 2, membrane-bound
DPYS	-1.77013	2.36992	-0.353822	6.06865	6.51571	5.74035	85.7743	0.00508196	dihydropyrimidinase
LY86	-3.75591	-3.75591	-3.49287	3.19859	2.4804	2.61376	82.6914	0.000117536	lymphocyte antigen 86
TARP	-3.75591	-3.75591	-3.49287	2.07025	2.87375	2.83486	82.5172	0.000154506	No description
THBS2	3.6668	3.11446	6.18418	9.44969	11.196	11.3148	80.7411	0.00347063	thrombospondin 2
KCNE4	-0.845645	-0.341164	0.888826	2.4456	7.20778	6.44013	79.8354	0.0127675	potassium voltage-gated channel, Isk-related family, member 4
HIBADH	4.95188	-2.02579	-1.39865	6.6153	5.7342	4.29076	79.7024	0.0493781	3-hydroxyisobutyrate dehydrogenase
SUSD3	-3.75591	-3.75591	1.59183	5.14653	2.55459	2.87906	79.3687	0.023608	sushi domain containing 3
ECM1	4.08456	-0.746692	2.29626	8.5465	8.4969	8.93	76.1221	0.00507289	extracellular matrix protein 1
LUM	3.69683	2.7482	5.6513	10.5812	8.2113	11.8863	75.3216	0.00621129	lumican
ALDH1A2	-0.642996	-0.0625135	4.3363	6.63558	5.5712	6.89269	74.2434	0.0170769	aldehyde dehydrogenase 1 family, member A2
SIX2	-2.10967	-2.02579	-1.39865	4.29361	4.01412	4.80742	73.8268	0.000205427	SIX homeobox 2
DPEP2	0.800918	-3.75591	-3.49287	3.30947	3.24701	2.40703	71.652	0.0141361	dipeptidase 2
FOXF2	1.30793	-1.49287	-0.353822	6.34649	6.70539	4.61871	69.1465	0.0032258	forkhead box F2
CCL26	0.8709	1.72057	-3.49287	3.89813	6.90175	7.83118	69.0997	0.0149278	chemokine (C-C motif) ligand 26
RPA4	-2.75591	-2.6184	2.71478	4.37221	3.35104	4.33865	68.9247	0.027425	replication protein A4, 30kDa
CTSK	3.71818	3.31208	3.51746	9.57438	7.25	10.0487	66.5755	0.00296701	cathepsin K
COL5A2	2.28364	0.931696	3.48224	7.42347	8.31969	8.50974	65.6193	0.00208391	collagen, type V, alpha 2
ELANE	0.62932	-2.02579	-1.39865	5.40424	3.98618	5.63403	64.5334	0.00286935	elastase, neutrophil expressed
TNNT3	2.93059	-1.49287	-0.353822	6.096	4.51487	7.22522	64.3442	0.0116793	troponin T type 3 (skeletal, fast)
GLIS1	-1.13339	-0.746692	0.63809	5.60116	4.82553	5.31092	62.2033	0.00103132	GLIS family zinc finger 1
PODN	1.91698	1.37995	4.56255	7.99046	7.57317	7.86896	61.9045	0.00460903	podocan
CFD	9.70618	7.26445	10.3076	15.6556	13.6615	16.1653	61.7964	0.00465227	complement factor D (adipsin)
RBP5	3.40069	-2.6184	-2.07784	6.0427	3.85418	3.6603	61.054	0.037245	retinol binding protein 5, cellular
TWIST1	2.65599	3.94892	2.1898	8.10451	9.21929	9.61889	60.3263	0.00131173	twist homolog 1 (Drosophila)
COL1A2	6.63847	3.55248	6.44381	11.9459	12.5308	12.1414	59.3993	0.00236572	collagen, type I, alpha 2
SIX5	3.84642	-2.02579	-1.39865	4.75536	4.57728	3.86557	59.3576	0.0457809	SIX homeobox 5
ELN	3.20174	-0.746692	0.63809	6.07705	6.50457	7.58969	58.3427	0.00615339	elastin
APOD	10.5446	8.29835	9.76468	16.3984	14.8737	14.4284	57.8321	0.00272147	apolipoprotein D
COL6A3	4.08315	0.989973	4.78952	9.95964	9.60885	9.91516	56.9653	0.00354736	collagen, type VI, alpha 3
SPOCK1	-2.10967	-2.02579	-1.39865	2.88364	4.7474	3.80055	56.7419	0.00104039	sparc/osteonectin, cwcv and kazal-like domains proteoglycan (testican) 1
PENK	2.16197	1.80143	-1.39865	4.23368	7.60127	8.14367	55.709	0.0126154	proenkephalin
WDR24	-2.10967	-2.02579	-1.39865	3.76632	4.46948	2.71429	55.4112	0.00101318	WD repeat domain 24
CXCL12	5.46853	5.04792	6.19738	12.1186	11.2593	9.96113	55.3586	0.0018621	chemokine (C-X-C motif) ligand 12
C15orf59	0.57019	-2.6184	-2.07784	3.16309	4.00292	6.12802	55.0052	0.00687116	chromosome 15 open reading frame 59
GPR44	-3.75591	-3.75591	-3.49287	2.02522	4.11219	1.89336	54.9912	0.00127128	G protein-coupled receptor 44
HPSE2	2.57655	2.22467	5.02248	10.1615	7.99478	8.7218	54.573	0.00437047	heparanase 2
ZNF703	0.985299	-2.6184	-2.07784	4.15372	3.14306	4.7398	54.2467	0.00759801	zinc finger protein 703
ANGPTL1	-1.13339	-0.746692	0.63809	5.33102	4.586	5.88776	52.6878	0.00140172	angiopoietin-like 1
DPT	2.61775	0.401181	2.42452	8.31372	6.29332	8.00841	51.8391	0.0030828	dermatopontin
ABCA11P	2.71908	-2.6184	-2.07784	4.33084	3.03843	3.85876	50.4519	0.033043	ATP-binding cassette, sub-family A (ABC1), member 11, pseudogene
GPR124	5.59668	1.9774	5.02458	11.2517	9.8735	8.98755	50.389	0.00647147	G protein-coupled receptor 124
PLA2G10	1.04832	-3.75591	-3.49287	2.34688	3.00919	1.89336	50.1879	0.0248755	phospholipase A2, group X
COL1A1	7.49841	6.08218	7.09529	11.7381	13.14	12.209	49.9229	0.00120989	collagen, type I, alpha 1
CAPN6	3.04146	3.7656	3.03929	9.90883	8.46894	8.68018	49.8224	0.000775321	calpain 6
KCTD18	4.02602	-2.02579	-1.39865	4.77071	5.35484	3.59386	49.1681	0.0492038	potassium channel tetramerisation domain containing 18
ST3GAL5	2.98766	-2.02579	-1.39865	5.94392	5.89595	3.58721	48.942	0.0196537	ST3 beta-galactoside alpha-2,3-sialyltransferase 5
MYOM2	-1.13339	0.154941	0.63809	4.61089	5.34218	6.24822	48.8447	0.00187116	myomesin (M-protein) 2, 165kDa
TMEM130	-0.137965	-0.746692	0.63809	5.97234	6.22469	4.16046	48.0544	0.00215437	transmembrane protein 130
PRCD	-1.77013	-1.49287	-0.353822	3.95612	5.21235	4.08221	47.6726	0.00113107	progressive rod-cone degeneration
ZNF428	2.37099	-2.02579	-1.39865	5.23943	3.74069	4.14033	46.4941	0.0162552	zinc finger protein 428
PTGDS	4.15535	1.07638	5.70146	9.6884	10.1754	9.14953	46.3035	0.00702951	prostaglandin D2 synthase 21kDa (brain)
PLA2G5	1.25079	-2.02579	-1.39865	6.50254	4.12555	4.0606	46.0202	0.00708531	phospholipase A2, group V
CHRDL1	1.98029	-0.0625135	1.14197	5.45404	6.09232	7.98471	45.7771	0.00369315	chordin-like 1
TNN	2.78596	3.65047	3.42286	10.2912	8.29598	8.47084	45.5703	0.00156145	tenascin N
FAM180B	-2.75591	-2.6184	-2.07784	2.99122	2.84573	2.77944	44.1436	0.000182408	family with sequence similarity 180, member B
HGF	1.26965	1.72427	1.31093	5.12048	6.75712	7.6715	43.5981	0.00260289	hepatocyte growth factor (hepapoietin A; scatter factor)
COL6A6	2.78686	3.07179	2.78596	7.47709	8.48243	8.23018	42.5368	0.000388881	collagen, type VI, alpha 6
TACC3	-2.75591	2.70162	-2.07784	2.93841	3.3217	3.3258	42.2107	0.0468823	transforming, acidic coiled-coil containing protein 3
ISLR	2.75647	-0.341164	1.76878	8.15168	7.08561	5.37058	42.0842	0.00667306	immunoglobulin superfamily containing leucine-rich repeat
F10	3.05513	2.52689	-2.07784	8.35268	7.66243	7.90652	41.6322	0.00763358	coagulation factor X
CYGB	4.20626	0.824336	2.86187	8.50441	8.2243	7.58013	41.1388	0.00423863	cytoglobin
ALDH1A1	-1.43398	-1.13069	0.292779	5.48418	3.87069	5.36876	39.5244	0.00190325	aldehyde dehydrogenase 1 family, member A1
SH2D2A	-1.43398	2.24592	0.292779	6.25256	4.63019	5.59373	39.4226	0.0072862	SH2 domain containing 2A
PDGFRA	4.18067	2.70414	2.90077	9.8133	6.17102	8.16566	38.4493	0.0086799	platelet-derived growth factor receptor, alpha polypeptide
HTRA3	4.49262	3.33348	5.14706	10.3605	9.75675	9.57193	38.4292	0.00111782	HtrA serine peptidase 3
ABHD15	-2.10967	-2.02579	2.52986	3.56729	3.23426	3.22402	38.3207	0.0349452	abhydrolase domain containing 15
CCL19	-0.294662	-3.75591	3.22498	4.65493	7.11495	4.94908	37.89	0.0252696	chemokine (C-C motif) ligand 19
SLC7A8	0.709216	4.26434	1.14197	5.93733	6.60871	6.42604	37.4818	0.0117958	solute carrier family 7 (amino acid transporter light chain, L system), member 8
DOLK	2.73777	-2.6184	-2.07784	3.53137	2.60069	4.5325	37.2482	0.0413913	dolichol kinase
RSPO3	0.606108	-1.49287	3.50409	5.74171	5.82025	8.61014	37.1206	0.0137183	R-spondin 3
CILP	4.9969	2.05728	4.52402	9.8641	9.65732	9.73321	36.9934	0.00255824	cartilage intermediate layer protein, nucleotide pyrophosphohydrolase
MFAP5	0.654796	-1.49287	2.86761	5.86365	5.4936	7.28241	36.9845	0.00879081	microfibrillar associated protein 5
GLT25D2	4.00707	1.019	0.63809	9.21513	5.80462	6.70895	36.9644	0.01177	glycosyltransferase 25 domain containing 2
MFAP4	7.54012	5.22537	7.90652	12.9921	11.6372	12.7441	36.8607	0.00324044	microfibrillar-associated protein 4
MSC	0.637835	-1.13069	3.64492	5.8127	4.65688	8.06949	36.1234	0.0200861	musculin
DENND2A	-0.748919	-0.154649	1.04405	6.17952	4.9474	5.00357	35.7091	0.00180211	DENN/MADD domain containing 2A
FREM1	2.99962	3.5245	2.40007	8.65933	8.31488	7.16967	35.1348	0.00135986	FRAS1 related extracellular matrix 1
C3	7.36321	3.67084	7.4344	12.1727	11.5431	12.5587	34.8806	0.00589251	complement component 3
GDF10	-1.77013	-1.49287	-0.353822	3.62556	3.38502	4.07695	34.7378	0.00105434	growth differentiation factor 10
LAMC3	3.06563	2.95275	1.42873	9.63279	8.071	6.45538	34.7334	0.00433489	laminin, gamma 3
SLC11A1	-2.10967	-2.02579	3.10421	3.96503	2.99817	4.26704	34.4836	0.0435822	solute carrier family 11 (proton-coupled divalent metal ion transporters), member 1
MGC16121	-2.75591	1.62497	-2.07784	2.77335	2.98343	3.14317	33.3882	0.02287	No description
PI16	4.46255	0.379857	5.06456	9.41942	6.98454	10.1228	33.3173	0.0168684	peptidase inhibitor 16
GPR25	1.07736	-3.75591	-3.49287	1.28127	2.56504	2.19419	32.8354	0.0343077	G protein-coupled receptor 25
SFRP4	4.0136	3.76676	6.31842	9.3073	10.9216	8.8028	32.8095	0.00581717	secreted frizzled-related protein 4
PDE1B	1.019	3.14344	-1.39865	6.04553	6.74668	5.66653	32.5941	0.00993129	phosphodiesterase 1B, calmodulin-dependent
ABCA6	1.47515	0.278444	1.93958	7.50935	5.23126	6.49101	32.3537	0.00297607	ATP-binding cassette, sub-family A (ABC1), member 6
SCUBE1	-2.75591	-2.6184	-2.07784	1.89184	2.93737	2.70673	32.339	0.000624651	signal peptide, CUB domain, EGF-like 1
C16orf46	-2.10967	-2.02579	-1.39865	2.89254	3.61553	3.09453	32.3161	0.000443987	chromosome 16 open reading frame 46
RCN3	3.65435	1.05958	1.14197	6.60833	6.05561	6.37371	31.9119	0.00556187	reticulocalbin 3, EF-hand calcium binding domain
FN1	1.56062	0.662312	4.63364	7.12293	5.65701	7.94897	31.8827	0.0153805	fibronectin 1
CREB3L1	-0.430628	0.190705	2.23139	4.54478	5.2347	6.04959	31.4592	0.00546282	cAMP responsive element binding protein 3-like 1
ANKRD49	-2.10967	-2.02579	2.11022	2.88533	2.94488	3.71818	31.3561	0.0287845	ankyrin repeat domain 49
NR2F1	5.3483	3.09297	4.22982	10.3171	8.65157	8.76077	31.3153	0.00350063	nuclear receptor subfamily 2, group F, member 1
FAP	4.5322	-1.49287	5.20459	9.4953	9.59987	8.957	31.1919	0.0170386	fibroblast activation protein, alpha
FMO3	2.73462	-0.746692	0.63809	7.36243	4.52924	5.57478	30.6262	0.0108709	flavin containing monooxygenase 3
TBX15	3.83938	0.278444	3.05533	8.48788	7.52055	7.9588	29.929	0.00487619	T-box 15
TBC1D2B	1.12791	0.329239	1.37833	7.32576	5.20906	6.02275	29.7504	0.00202951	TBC1 domain family, member 2B
VCAN	4.42454	2.35548	2.40703	9.31732	6.78472	8.77767	29.7081	0.00488525	versican
MMP2	6.52747	7.74519	7.26618	11.5651	12.0327	12.6259	29.4599	0.000992257	matrix metallopeptidase 2 (gelatinase A, 72kDa gelatinase, 72kDa type IV collagenase)
KDELR3	2.59138	-1.49287	-0.353822	5.71823	4.10812	4.49662	28.8488	0.0144263	KDEL (Lys-Asp-Glu-Leu) endoplasmic reticulum protein retention receptor 3
RAB3IL1	5.37349	3.42312	5.59668	10.429	8.45573	9.00079	28.4885	0.00574184	RAB3A interacting protein (rabin3)-like 1
CD6	0.391723	-0.0107114	3.68879	5.22245	5.74492	4.99615	28.4573	0.0169325	CD6 molecule
PTH1R	0.66828	2.09672	3.06283	7.0041	6.92678	6.31427	28.4441	0.00289655	parathyroid hormone 1 receptor
MFAP2	-2.10967	-2.02579	1.49679	4.99148	2.71673	4.57946	28.372	0.0122381	microfibrillar-associated protein 2
CCL22	-0.135851	0.603538	3.2954	5.42401	6.58587	5.00845	28.2558	0.0109225	chemokine (C-C motif) ligand 22
PDGFRL	2.21637	1.87154	2.57213	7.02487	4.85089	8.20174	28.0222	0.0075715	platelet-derived growth factor receptor-like
RGS4	-0.748919	0.900849	1.04405	5.36824	4.05251	6.14612	27.8853	0.00391218	regulator of G-protein signaling 4
NEGR1	-0.385165	0.637581	1.33993	4.6357	4.40425	6.65095	27.654	0.00453509	neuronal growth regulator 1
VCAM1	5.67639	-0.154649	4.19479	8.97538	6.75212	9.26813	27.4853	0.0279628	vascular cell adhesion molecule 1
F2R	4.04888	0.401181	2.74085	8.80444	7.32459	6.13793	27.0126	0.0105458	coagulation factor II (thrombin) receptor
ABCA8	0.963869	3.12781	1.39099	6.17889	5.69408	7.37789	26.542	0.00432582	ATP-binding cassette, sub-family A (ABC1), member 8
IKBKE	2.34411	-2.6184	-2.07784	4.49132	4.50037	2.10727	26.4587	0.0324745	inhibitor of kappa light polypeptide gene enhancer in B-cells, kinase epsilon
PEAR1	4.474	1.6068	0.888826	7.60362	7.85502	5.59816	26.1609	0.0127005	platelet endothelial aggregation receptor 1
PRRX2	3.70467	4.18067	5.38576	9.20904	8.88984	8.40704	26.0349	0.0020609	paired related homeobox 2
PDGFRB	4.13886	4.63654	3.45647	9.33694	8.76206	8.27827	25.9993	0.00114014	platelet-derived growth factor receptor, beta polypeptide
GPRC5A	4.03389	4.41276	2.66777	7.08919	9.11311	9.02369	25.9983	0.0042477	G protein-coupled receptor, family C, group 5, member A
MOSC2	2.44899	-2.02579	-1.39865	2.6664	4.91924	3.90981	25.8518	0.0286262	MOCO sulphurase C-terminal domain containing 2
SMPDL3A	-1.77013	0.168973	-0.353822	4.42109	2.90686	4.46595	25.5808	0.00376709	sphingomyelin phosphodiesterase, acid-like 3A
BDKRB1	5.4307	3.84651	4.99366	6.41588	10.5209	9.66485	25.4782	0.0202277	bradykinin receptor B1
NID1	0.804851	2.43332	4.60533	7.07214	6.26939	8.77689	24.9127	0.0126064	nidogen 1
CFH	2.93451	0.500352	2.34688	6.97976	4.48333	8.18707	24.8106	0.0135474	complement factor H
CILP2	-0.32785	-2.02579	-1.39865	1.18219	4.27742	3.73579	24.3402	0.00995292	cartilage intermediate layer protein 2
RGS11	2.98086	3.24701	-0.353822	7.84693	6.88876	6.63004	24.2501	0.00799561	regulator of G-protein signaling 11
STAMBPL1	0.258377	-1.13069	2.67705	6.10695	4.83408	4.24561	23.8464	0.0129154	STAM binding protein-like 1
IL1R2	-1.77013	-1.49287	-0.353822	3.22514	3.58844	2.80036	23.7604	0.00162284	interleukin 1 receptor, type II
C13orf33	4.25179	1.1121	3.90618	5.67698	6.89963	10.1393	23.6682	0.0278031	chromosome 13 open reading frame 33
CRISPLD2	6.87938	5.97234	6.54667	10.5357	11.8381	10.6506	23.6436	0.00150007	cysteine-rich secretory protein LCCL domain containing 2
IL15RA	2.74854	2.81911	2.81662	7.28038	7.53237	7.37609	23.5796	0.00010219	interleukin 15 receptor, alpha
EBF2	-2.10967	-2.02579	-1.39865	1.87801	4.26196	2.53144	23.5431	0.00309187	early B-cell factor 2
ACSM5	2.13745	-2.6184	-2.07784	2.24571	3.5521	2.47817	23.5232	0.0452849	acyl-CoA synthetase medium-chain family member 5
A4GALT	3.41155	-0.746692	0.63809	5.47436	3.79871	6.36695	23.3508	0.024533	alpha 1,4-galactosyltransferase
ANKRD33B	2.77842	2.1531	4.5727	6.8191	7.99559	7.31955	23.2819	0.00517683	ankyrin repeat domain 33B
FOXP2	1.92276	1.02651	2.93833	7.47457	5.88549	6.35542	23.2029	0.00314418	forkhead box P2
IL10RA	-0.845645	-0.341164	0.888826	4.39531	3.68248	4.37041	23.0729	0.00235665	interleukin 10 receptor, alpha
HAS2	-0.430628	4.31215	3.29639	7.61274	7.4695	8.83786	23.0343	0.010963	hyaluronan synthase 2
IGSF10	4.89832	3.4834	4.09299	10.301	8.19075	8.00331	22.9418	0.00426514	immunoglobulin superfamily, member 10
HES6	0.412498	-2.6184	-2.07784	1.97638	2.43484	4.37909	22.8271	0.0124745	hairy and enhancer of split 6 (Drosophila)
GMCL1	2.01366	-1.49287	-0.353822	4.15653	4.73705	3.16755	22.7903	0.0146962	germ cell-less homolog 1 (Drosophila)
LOC285419	-2.10967	2.81975	-1.39865	4.72939	3.07132	2.79793	22.1612	0.0470616	No description
C11orf96	10.078	8.01128	8.75033	12.6152	14.2226	13.1945	21.7688	0.00403495	chromosome 11 open reading frame 96
C13orf34	-1.77013	-1.49287	-0.353822	3.54482	2.94818	2.90624	21.7215	0.00164097	chromosome 13 open reading frame 34
NT5E	3.07179	2.6313	0.292779	7.41615	5.3183	7.04329	21.2883	0.00835554	5'-nucleotidase, ecto (CD73)
CYTIP	-2.10967	0.447887	2.94567	4.78314	4.85648	5.15074	21.2382	0.0196021	cytohesin 1 interacting protein
IGF1	6.15276	5.98603	6.88211	10.5591	10.5854	10.5301	21.2052	0.000585589	insulin-like growth factor 1 (somatomedin C)
SOD3	5.21287	3.24701	5.02085	9.44086	8.46629	9.42545	21.1794	0.00292725	superoxide dismutase 3, extracellular
RADIL	-2.10967	1.1561	-1.39865	4.23368	2.56098	3.00562	21.1746	0.0130228	Ras association and DIL domains
HSD11B1	2.95121	1.10822	4.41917	6.73995	5.75005	8.81237	21.0129	0.0173308	hydroxysteroid (11-beta) dehydrogenase 1
MMP16	3.90191	0.500352	1.40699	6.78889	5.78823	5.33851	20.8394	0.0129865	matrix metallopeptidase 16 (membrane-inserted)
SRPX	3.706	4.72196	4.34397	8.96202	7.86187	9.10234	20.8269	0.00167167	sushi-repeat containing protein, X-linked
CYP4F12	2.50486	-2.02579	-1.39865	3.87531	2.56789	2.98154	20.8242	0.0446495	cytochrome P450, family 4, subfamily F, polypeptide 12
ASTN1	-0.579769	0.0529812	1.2288	4.42429	7.01139	3.61703	20.6964	0.00873152	astrotactin 1
CCDC80	6.72568	6.96943	7.47457	11.2593	11.3357	11.5234	20.6237	0.000434919	coiled-coil domain containing 80
DPP4	2.04196	0.441064	0.292779	3.53714	6.40391	5.0277	20.5625	0.00994036	dipeptidyl-peptidase 4
DIO3OS	1.76516	-1.49287	-0.353822	4.58113	3.98662	3.96396	20.2583	0.00854039	DIO3 opposite strand (non-protein coding)
C8orf31	0.746577	-2.02579	-1.39865	2.89546	2.9396	3.25159	20.2275	0.00749965	chromosome 8 open reading frame 31
FIBIN	-1.77013	-1.49287	-0.353822	2.83441	3.56964	2.67909	20.0744	0.00199044	fin bud initiation factor homolog (zebrafish)
GLIPR2	2.4244	4.0156	1.04405	6.74737	6.83262	5.39114	20.0145	0.0114115	GLI pathogenesis-related 2
SCARA5	4.75879	4.16167	3.65627	10.5529	7.80733	8.48122	19.9671	0.00454764	scavenger receptor class A, member 5 (putative)
C7	1.82549	3.37678	2.41744	6.13292	6.71397	7.93513	19.8	0.00334159	complement component 7
NOVA1	4.39862	2.75957	2.64836	7.13468	6.95334	7.51696	19.7664	0.0031679	neuro-oncological ventral antigen 1
NTRK1	-1.77013	0.523131	3.29037	6.21553	2.52552	6.61207	19.639	0.0450848	neurotrophic tyrosine kinase, receptor, type 1
DNM1	5.37892	4.34701	4.99967	9.69354	8.62387	9.05188	19.385	0.00142473	dynamin 1
CLEC3B	7.70965	6.20834	7.76004	11.9834	9.61722	12.1095	19.3435	0.0092756	C-type lectin domain family 3, member B
HS6ST2	-1.77013	1.70053	-0.353822	3.91992	4.27819	3.58132	19.343	0.0106512	heparan sulfate 6-O-sulfotransferase 2
LAMA2	1.60746	3.17839	2.98662	7.05966	6.65763	7.43554	19.1219	0.00191232	laminin, alpha 2
TMEM132C	-1.13339	-0.746692	0.63809	2.1432	3.82769	4.89507	19.1196	0.00929374	transmembrane protein 132C
PCOLCE	5.16291	6.11215	6.84744	10.6034	9.40412	10.7477	18.9116	0.00317697	procollagen C-endopeptidase enhancer
OSR2	3.25734	-0.341164	4.22534	7.76004	7.15397	7.4922	18.8287	0.01195	odd-skipped related 2 (Drosophila)
POLR2K	-2.10967	1.53751	-1.39865	2.83606	2.89359	2.33781	18.8267	0.0246948	polymerase (RNA) II (DNA directed) polypeptide K, 7.0kDa
RWDD2A	-2.10967	-2.02579	-1.39865	2.2042	3.72974	2.12262	18.7952	0.00202044	RWD domain containing 2A
S100A4	5.97525	4.51654	3.79344	9.66171	8.7458	8.23764	18.7557	0.00492083	S100 calcium binding protein A4
SUSD2	2.11863	0.0529812	3.67495	6.71993	6.31046	5.01638	18.2754	0.0148832	sushi domain containing 2
PSD	-0.845645	2.83694	0.888826	6.16468	5.06966	3.48265	18.1367	0.0224027	pleckstrin and Sec7 domain containing
PTPLAD2	-1.77013	-1.49287	-0.353822	4.02517	2.68526	1.96568	18.1027	0.00468506	protein tyrosine phosphatase-like A domain containing 2
CCDC102B	2.27621	-1.13069	0.292779	3.45217	6.51082	3.04369	18.0557	0.0319828	coiled-coil domain containing 102B
C1S	7.69028	6.46225	7.6912	11.9572	10.6188	11.5651	17.8338	0.00259382	complement component 1, s subcomponent
FBLN5	5.66384	4.48921	5.17931	9.86795	8.62145	9.33457	17.818	0.00194789	fibulin 5
C16orf89	1.67263	-2.02579	2.63831	4.88229	6.7438	5.82079	17.7305	0.0152333	chromosome 16 open reading frame 89
NFATC4	4.75536	3.117	4.03221	8.17222	7.57038	8.17222	17.6306	0.00232038	nuclear factor of activated T-cells, cytoplasmic, calcineurin-dependent 4
OAF	5.23415	3.45519	6.50833	9.36928	8.96531	9.97243	17.571	0.00671352	OAF homolog (Drosophila)
ADAM12	2.691	4.27742	1.39099	6.69244	7.69057	6.81254	17.4064	0.00644008	ADAM metallopeptidase domain 12
DCLK1	2.8091	2.6672	4.0163	6.92806	5.64397	8.38478	17.3753	0.00923444	doublecortin-like kinase 1
FBLN7	3.15837	2.89199	4.86758	8.30484	8.21282	6.99382	17.1701	0.00443255	fibulin 7
CCDC71	0.572322	-1.49287	-0.353822	5.53845	3.41306	2.60835	17.1629	0.00976597	coiled-coil domain containing 71
C1QA	1.18478	0.669288	4.91585	6.2358	4.75879	5.87237	17.0241	0.043103	complement component 1, q subcomponent, A chain
EML1	1.13735	0.190705	2.81958	5.23126	5.2209	4.82067	16.954	0.00729527	echinoderm microtubule associated protein like 1
USP18	4.84424	1.08642	0.292779	6.1399	5.16078	4.97059	16.8463	0.047296	ubiquitin specific peptidase 18
SRRM3	-0.845645	-0.341164	2.89899	3.98546	3.27929	3.7262	16.7648	0.0356756	serine/arginine repetitive matrix 3
FAM59A	1.6068	5.12048	1.31093	6.87416	5.37307	5.92817	16.7042	0.0341263	family with sequence similarity 59, member A
PTGER4	6.03312	3.53773	4.79564	9.15981	8.85584	8.32607	16.6818	0.00544399	prostaglandin E receptor 4 (subtype EP4)
PCDHGA8	-2.10967	-2.02579	-1.39865	1.99329	2.99817	1.94782	16.6504	0.00133266	protocadherin gamma subfamily A, 8
KCNA1	-1.43398	-1.13069	0.292779	2.74579	2.91858	4.01412	16.5559	0.00393032	potassium voltage-gated channel, shaker-related subfamily, member 1 (episodic ataxia with myokymia)
FMO1	3.28941	5.26518	1.9026	8.79485	8.14892	5.94348	16.4599	0.018562	flavin containing monooxygenase 1
LAMA4	6.53259	4.74282	6.63887	10.6619	9.89627	9.44086	16.2577	0.00444999	laminin, alpha 4
HIC1	7.15932	6.68185	7.06469	11.73	9.65813	11.0822	16.1959	0.00389056	hypermethylated in cancer 1
SRPX2	-0.845645	-0.341164	2.56727	4.13562	3.16142	5.61993	16.0785	0.0224962	sushi-repeat containing protein, X-linked 2
TNFAIP2	7.37971	5.96646	8.13139	11.4524	11.358	10.8628	15.7607	0.00374616	tumor necrosis factor, alpha-induced protein 2
ZEB2	6.18956	5.7783	6.52657	10.3979	9.87136	10.1615	15.6923	0.000667201	zinc finger E-box binding homeobox 2
LOC389634	1.31648	0.456753	-3.49287	5.28694	4.06667	2.49506	15.6757	0.0281798	No description
STRA6	3.84796	2.38128	2.40501	7.87433	6.33777	4.00171	15.2714	0.034879	stimulated by retinoic acid gene 6 homolog (mouse)
GPR183	0.151486	-1.49287	2.95582	4.08142	2.97702	4.4696	15.2415	0.0424787	G protein-coupled receptor 183
TMEM176A	-1.13339	1.64652	3.00922	6.22774	4.62188	5.57404	15.216	0.0166403	transmembrane protein 176A
PLAC9	4.90244	4.05162	4.49607	8.90973	6.14962	8.42179	15.197	0.0133562	placenta-specific 9
GTF2H2D	-3.75591	0.456753	2.51862	4.38115	4.87265	3.49895	15.1831	0.0385746	general transcription factor IIH, polypeptide 2D
SALL1	-1.13339	-0.746692	0.63809	2.76916	5.38752	2.98458	14.955	0.00939558	sal-like 1 (Drosophila)
TRERF1	2.71249	1.52393	2.68731	6.61207	6.01567	5.67698	14.9242	0.00233852	transcriptional regulating factor 1
ADCYAP1R1	3.80435	2.46939	3.48414	7.21363	7.70245	6.40068	14.9089	0.00295794	adenylate cyclase activating polypeptide 1 (pituitary) receptor type I
CD276	2.46609	2.04341	4.66881	5.93374	6.53591	6.69244	14.8288	0.0121014	CD276 molecule
ZFHX4	4.08624	3.10179	2.3034	7.57383	7.38847	6.19252	14.8164	0.00437953	zinc finger homeobox 4
PCDH18	5.18474	4.51795	2.93177	9.06985	7.57383	6.83422	14.7752	0.0120832	protocadherin 18
CPXM1	4.07001	4.58874	4.77071	7.44052	8.47235	8.8002	14.7599	0.0022297	carboxypeptidase X (M14 family), member 1
SLC16A8	1.966	-2.6184	-2.07784	5.23548	3.63681	1.25079	14.6132	0.0429454	solute carrier family 16, member 8 (monocarboxylic acid transporter 3)
ITGA4	-0.748919	-0.154649	3.31327	5.12027	3.11421	4.99986	14.5519	0.0354851	integrin, alpha 4 (antigen CD49D, alpha 4 subunit of VLA-4 receptor)
CYP1B1-AS1	-1.43398	0.220583	0.292779	3.04843	2.54733	4.1543	14.5356	0.0072011	CYP1B1 antisense RNA 1 (non-protein coding)
ENPEP	2.27539	3.04195	3.7976	6.18608	6.90082	7.45629	14.509	0.00328718	glutamyl aminopeptidase (aminopeptidase A)
FAM149A	-1.13339	-0.746692	0.63809	3.21091	4.12649	2.72505	14.5047	0.00481201	family with sequence similarity 149, member A
TRPM2	-2.10967	1.53751	-1.39865	2.7515	2.45969	2.13461	14.5036	0.0308988	transient receptor potential cation channel, subfamily M, member 2
LOC440104	1.53788	0.741613	4.38684	6.2621	5.37268	4.70348	14.2689	0.0318858	No description
FGF10	-1.77013	2.21516	-0.353822	3.06579	3.47019	5.32471	14.1626	0.0244528	fibroblast growth factor 10
MAFB	5.63403	5.36898	7.382	9.66485	9.18855	10.7163	14.1191	0.00699951	v-maf musculoaponeurotic fibrosarcoma oncogene homolog B (avian)
LOX	-0.430628	1.89956	2.63262	4.53633	3.37719	6.60369	14.0045	0.0328491	lysyl oxidase
GALNTL1	-0.579769	1.28319	2.17757	5.83167	5.08593	5.08393	13.9552	0.00534842	UDP-N-acetyl-alpha-D-galactosamine:polypeptide N-acetylgalactosaminyltransferase-like 1
PLCL2	1.10826	1.327	1.7176	4.61949	5.12833	6.36749	13.9416	0.00258475	phospholipase C-like 2
FBLN1	7.50296	6.56976	7.66271	11.4616	11.2128	11.1323	13.9178	0.00108154	fibulin 1
C17orf74	-2.75591	1.62497	-2.07784	1.03665	2.6668	4.15684	13.8571	0.0482139	chromosome 17 open reading frame 74
ALDH2	5.17916	3.66583	3.52638	8.69752	8.43846	7.31398	13.8096	0.00399728	aldehyde dehydrogenase 2 family (mitochondrial)
DAAM2	3.64725	4.81556	4.31173	8.36702	8.17981	7.43137	13.7763	0.00213344	dishevelled associated activator of morphogenesis 2
RET	0.334281	0.312207	0.63809	4.11613	2.38639	4.55757	13.7547	0.00761614	ret proto-oncogene
IL7R	-1.77013	-1.49287	-0.353822	2.15404	2.81572	2.27046	13.5792	0.00261196	interleukin 7 receptor
GALNT12	-1.13339	-0.746692	0.63809	3.90009	2.81911	3.01458	13.5598	0.00459508	UDP-N-acetyl-alpha-D-galactosamine:polypeptide N-acetylgalactosaminyltransferase 12 (GalNAc-T12)
LPXN	-1.77013	2.377	-0.353822	3.07249	5.53774	3.40408	13.5282	0.0285774	leupaxin
EPB41L3	0.36139	1.80802	0.888826	4.64176	3.81834	6.23668	13.4817	0.00726039	erythrocyte membrane protein band 4.1-like 3
CCRL1	1.94782	-0.746692	1.57108	3.26133	5.69796	3.38886	13.4556	0.0300136	chemokine (C-C motif) receptor-like 1
SLC22A3	3.52547	1.1359	1.2288	6.34169	5.91671	4.87625	13.3647	0.00960484	solute carrier family 22 (extraneuronal monoamine transporter), member 3
MMP19	3.15107	0.190705	4.86016	6.89085	6.28938	7.28498	13.3593	0.0232467	matrix metallopeptidase 19
FBN1	3.41984	3.34691	2.68857	7.08009	6.05947	8.06435	13.2984	0.00368408	fibrillin 1
MAP1A	5.6774	2.02947	4.24204	9.05188	7.84038	7.95971	13.1563	0.0115252	microtubule-associated protein 1A
COL5A1	6.6915	3.71288	4.97842	8.68841	8.5154	9.03905	13.0864	0.0102717	collagen, type V, alpha 1
SH3KBP1	4.39569	4.06927	4.26801	9.16603	7.68719	7.96325	12.9532	0.0018886	SH3-domain kinase binding protein 1
FXYD1	5.36898	4.62458	5.2209	9.39729	8.91195	7.76401	12.9156	0.00330532	FXYD domain containing ion transport regulator 1
FZD10	-1.13339	-0.746692	0.63809	2.94223	2.79271	4.21805	12.8966	0.00557094	frizzled family receptor 10
ARHGEF1	4.37637	-1.49287	2.90479	6.96094	6.59208	5.46404	12.882	0.0372981	Rho guanine nucleotide exchange factor (GEF) 1
DTX1	2.25524	4.06646	3.31327	6.53774	6.51428	7.74841	12.8344	0.00479457	deltex homolog 1 (Drosophila)
GBGT1	-0.845645	-0.341164	2.36199	4.6303	3.72223	2.81579	12.6532	0.0247813	globoside alpha-1,3-N-acetylgalactosaminyltransferase 1
RNF112	-1.13339	-0.746692	0.63809	2.52745	3.14623	3.52697	12.6481	0.00491176	ring finger protein 112
IGFBP6	8.5012	5.97433	5.61375	10.2421	9.27189	10.3694	12.6245	0.0181484	insulin-like growth factor binding protein 6
CPOX	4.34973	0.701734	0.63809	5.60157	5.09428	4.29303	12.5964	0.0433932	coproporphyrinogen oxidase
MEIS3	3.80055	4.19749	3.63728	8.18322	7.05813	7.45031	12.5512	0.0016054	Meis homeobox 3
GRID1	0.824279	0.801072	3.33465	5.47377	5.14748	4.45071	12.5502	0.0133311	glutamate receptor, ionotropic, delta 1
LOC100506783	4.38769	1.966	1.93821	7.45663	6.88147	5.58784	12.5501	0.0110795	No description
IGDCC4	-0.642996	-0.0625135	1.14197	3.77285	3.56608	3.21638	12.3685	0.00431676	immunoglobulin superfamily, DCC subclass, member 4
ABI3BP	5.96436	3.79352	3.62195	7.24149	7.7804	7.9835	12.2911	0.0114833	ABI family, member 3 (NESH) binding protein
ABCA10	0.65711	1.05485	4.05338	6.33424	4.67228	4.31681	12.2731	0.0362294	ATP-binding cassette, sub-family A (ABC1), member 10
FHL1	1.27223	4.10531	3.90388	4.97535	5.74171	7.71094	12.1731	0.0402138	four and a half LIM domains 1
GNA15	1.23095	-1.13069	0.292779	3.89534	4.23133	2.60414	12.1473	0.0110153	guanine nucleotide binding protein (G protein), alpha 15 (Gq class)
CRIP1	8.56762	6.15975	5.13512	9.97838	9.76128	8.77524	12.1386	0.0345421	cysteine-rich protein 1 (intestinal)
LRP1	7.2216	7.23021	7.36113	11.5524	10.7398	10.8297	12.1212	0.000793457	low density lipoprotein receptor-related protein 1
PID1	2.3181	3.14209	2.38128	6.56871	5.65416	6.7229	11.9655	0.00204764	phosphotyrosine interaction domain containing 1
TMEM221	0.752104	-1.13069	0.292779	3.14681	4.32518	2.50246	11.9016	0.00966483	transmembrane protein 221
LOC339788	1.94329	1.59617	4.54139	5.20484	5.50765	6.71993	11.8298	0.0247416	No description
HSPB7	0.033863	0.292779	-1.39865	2.1616	4.27099	3.17325	11.7962	0.00883615	heat shock 27kDa protein family, member 7 (cardiovascular)
LRRC17	3.68815	2.73252	2.9818	7.20215	6.48543	6.53774	11.761	0.00168073	leucine rich repeat containing 17
STK32B	-0.286794	-0.341164	0.888826	4.43889	3.54081	2.41837	11.7132	0.0077703	serine/threonine kinase 32B
WBSCR17	0.328858	-1.49287	-0.353822	2.9396	3.49119	3.19064	11.6678	0.00332345	Williams-Beuren syndrome chromosome region 17
ADAMTS15	-1.13339	2.32668	2.22648	2.74312	5.67869	5.86747	11.6382	0.0421404	ADAM metallopeptidase with thrombospondin type 1 motif, 15
FIGN	-1.13339	0.39357	0.63809	2.40703	4.32271	2.39778	11.5608	0.015557	fidgetin
SERPINE1	6.68092	7.05063	7.98092	10.226	10.2115	11.9008	11.5558	0.00604946	serpin peptidase inhibitor, clade E (nexin, plasminogen activator inhibitor type 1), member 1
HTRA1	7.87396	5.90945	6.76063	11.2698	10.7817	9.43827	11.542	0.00792515	HtrA serine peptidase 1
CD99	7.01961	3.14155	6.18195	10.3531	9.70686	9.28086	11.5107	0.0135829	CD99 molecule
BEST1	-1.13339	-0.746692	0.63809	4.16147	2.74553	2.61714	11.4985	0.00681815	bestrophin 1
OLFML2B	4.17496	1.27223	0.292779	3.81231	5.67681	6.16279	11.4679	0.0421313	olfactomedin-like 2B
SLC7A7	1.77173	0.846733	4.04337	6.28598	5.67943	4.36273	11.4399	0.0260976	solute carrier family 7 (amino acid transporter light chain, y+L system), member 7
STMN2	2.62355	2.19419	3.23564	6.6041	6.43162	5.70978	11.4366	0.00210205	stathmin-like 2
ANK2	2.68925	2.93177	4.8714	6.189	7.49949	8.38565	11.426	0.0100171	ankyrin 2, neuronal
PCDHGA5	-1.13339	-0.746692	0.63809	2.87424	2.35292	3.53563	11.2069	0.00619734	protocadherin gamma subfamily A, 5
VSTM4	4.6771	3.19473	2.14802	8.00331	6.45966	6.67999	11.1987	0.00950788	V-set and transmembrane domain containing 4
IL1R1	7.38072	5.8191	6.53569	7.27145	10.0194	11.006	11.1866	0.0474111	interleukin 1 receptor, type I
PKDCC	-1.43398	2.92255	2.04438	5.52714	5.62087	4.40576	11.1793	0.0242623	protein kinase domain containing, cytoplasmic homolog (mouse)
CH25H	1.28517	3.17225	5.83283	5.8778	7.57272	6.64839	11.1281	0.0470707	cholesterol 25-hydroxylase
SLIT3	5.07819	3.93879	5.53749	7.99841	8.54166	8.6735	11.0308	0.00324951	slit homolog 3 (Drosophila)
SLIT2	-0.845645	1.26638	3.05417	5.94574	4.72607	4.70286	11.002	0.017153	slit homolog 2 (Drosophila)
AMPH	-0.845645	0.212483	0.888826	3.65728	4.85325	1.81857	10.889	0.0187559	amphiphysin
AGTR1	2.86909	3.02517	3.98783	6.70496	6.1085	7.42394	10.8236	0.00357875	angiotensin II receptor, type 1
C2	0.837074	3.69104	4.4853	7.91882	5.88054	5.98983	10.8042	0.027981	complement component 2
SLC7A2	5.36674	5.37572	5.89676	10.0073	8.79676	8.74298	10.7111	0.00232945	solute carrier family 7 (cationic amino acid transporter, y+ system), member 2
FRS3	-1.13339	1.5513	0.63809	4.25439	4.26378	2.28654	10.7029	0.0211436	fibroblast growth factor receptor substrate 3
NR4A1	7.42237	5.43723	5.00019	10.8392	10.5132	7.64513	10.6799	0.0238724	nuclear receptor subfamily 4, group A, member 1
LAMB1	5.53009	5.4963	6.76575	9.96113	8.16425	10.1665	10.5618	0.0081965	laminin, beta 1
CRAT	4.43505	2.71249	0.888826	6.08951	6.43865	4.49132	10.3893	0.0392031	carnitine O-acetyltransferase
FBXL7	5.27192	3.59735	2.35464	6.97129	5.95757	7.27634	10.3671	0.021537	F-box and leucine-rich repeat protein 7
ARHGAP6	0.64972	2.12907	3.19064	6.35375	5.49744	4.30858	10.3272	0.0151134	Rho GTPase activating protein 6
TIMP2	7.03721	6.13038	6.64578	10.2868	10.0905	9.4953	10.3025	0.00193045	TIMP metallopeptidase inhibitor 2
PRRX1	4.19387	4.0543	6.51955	8.88755	7.40387	9.48501	10.1934	0.0140663	paired related homeobox 1
C1R	6.87263	6.69449	6.44508	10.2129	10.0627	9.78686	10.1386	0.000594657	complement component 1, r subcomponent
EBF1	7.12367	4.69017	6.28443	9.87681	9.62394	8.47024	10.1226	0.0121251	early B-cell factor 1
C16orf86	0.696502	0.873364	3.73653	4.37123	4.03365	4.27734	10.1061	0.0454321	chromosome 16 open reading frame 86
GSN	9.64895	8.75759	8.41801	13.4351	11.7535	12.0572	10.0942	0.00547189	gelsolin
DDAH2	5.00845	5.54046	4.19298	8.87324	7.61087	7.92913	10.0755	0.00476458	dimethylarginine dimethylaminohydrolase 2
TBX5	1.72427	2.7017	1.28319	6.03248	5.52962	2.51741	10.0615	0.0476238	T-box 5
FBLN2	2.68224	1.41866	2.28116	5.53519	4.74838	7.67602	10.0541	0.0103212	fibulin 2
DYNC2LI1	4.64698	2.36992	1.78676	5.69852	6.13916	5.3462	10.0463	0.0243991	dynein, cytoplasmic 2, light intermediate chain 1
SGCD	1.81052	3.51523	4.97719	7.90733	5.13187	7.26071	9.99599	0.031754	sarcoglycan, delta (35kDa dystrophin-associated glycoprotein)
NAGLU	2.79743	2.85885	3.72297	7.03998	4.36706	6.95704	9.96601	0.0210306	N-acetylglucosaminidase, alpha
CPXM2	6.15569	3.39318	3.7516	7.05813	7.83722	6.72086	9.89386	0.0266256	carboxypeptidase X (M14 family), member 2
RGMA	1.16113	2.76771	3.24604	8.97247	5.91175	4.46371	9.86679	0.0271167	RGM domain family, member A
TNXB	2.49201	3.30904	1.69006	5.79302	4.66093	6.88297	9.85603	0.0109316	tenascin XB
LOXL1	3.14238	-0.0625135	2.8225	6.43945	5.88776	5.27463	9.82917	0.0135188	lysyl oxidase-like 1
PLCB4	6.80402	3.23103	4.35285	8.15883	7.64777	6.94029	9.81457	0.0414736	phospholipase C, beta 4
SLC40A1	4.46189	3.52538	1.94349	6.80807	7.47111	5.64658	9.73171	0.0144884	solute carrier family 40 (iron-regulated transporter), member 1
PTGES	4.93062	4.24763	5.32536	8.19648	6.13704	9.20526	9.61881	0.022538	prostaglandin E synthase
AOX1	-0.845645	1.57139	0.888826	2.41744	5.03811	3.93379	9.60035	0.0221809	aldehyde oxidase 1
STS	3.33555	0.0529812	1.2288	4.55031	3.62876	4.48845	9.57749	0.0357635	steroid sulfatase (microsomal), isozyme S
CTSL1	8.72115	8.37808	9.3768	11.6372	11.9459	13.3714	9.5741	0.00477365	cathepsin L1
CHRD	3.71997	-0.341164	5.7783	7.35686	6.974	6.97044	9.54022	0.047469	chordin
CDON	1.92132	2.1157	1.33993	5.33719	4.64984	5.15551	9.40995	0.00170794	Cdon homolog (mouse)
TTC14	3.76225	-0.341164	2.41837	5.74264	5.65226	4.45803	9.40799	0.0338571	tetratricopeptide repeat domain 14
SHOX2	2.80651	-0.154649	2.12063	5.20415	5.34106	5.48633	9.32069	0.00969064	short stature homeobox 2
NAALAD2	1.18478	-1.49287	-0.353822	2.86017	3.11559	2.04969	9.27915	0.0182404	N-acetylated alpha-linked acidic dipeptidase 2
GPC3	6.22387	5.90465	5.22052	8.43295	8.44666	9.88062	9.26916	0.00570278	glypican 3
FAM92A1	0.311069	1.66444	-1.39865	4.87414	2.24478	2.58661	9.2516	0.0393719	family with sequence similarity 92, member A1
MINPP1	-0.40495	2.93451	0.292779	3.01515	3.50247	4.94316	9.2515	0.0426364	multiple inositol-polyphosphate phosphatase 1
NID2	-1.13339	-0.746692	0.63809	3.31669	3.06843	2.07282	9.22924	0.0074585	nidogen 2 (osteonidogen)
ZNF469	1.87154	0.0529812	1.2288	2.9236	4.83222	5.07647	9.221	0.0141626	zinc finger protein 469
EMILIN2	4.03221	2.13461	3.84954	7.23422	6.63528	6.95599	9.20242	0.00471645	elastin microfibril interfacer 2
C13orf27	-0.169283	1.53751	-1.39865	1.79907	3.34082	4.36798	9.17503	0.0289157	chromosome 13 open reading frame 27
COL15A1	5.0518	3.53292	4.3204	8.56049	5.25851	7.51619	9.1628	0.0363738	collagen, type XV, alpha 1
SEPP1	7.24937	5.66752	5.16113	10.4255	8.41622	8.86318	9.16197	0.0149006	selenoprotein P, plasma, 1
ADAMTSL4	3.30358	-0.154649	1.70806	4.14116	5.06571	4.90198	9.15092	0.0255333	ADAMTS-like 4
C1QC	-2.10967	-0.104862	1.69198	3.08511	2.56789	4.47146	9.12595	0.0259169	complement component 1, q subcomponent, C chain
EFHA2	4.54068	2.41251	2.12538	6.60237	6.17508	5.3126	9.10854	0.0169758	EF-hand domain family, member A2
FAT4	4.99366	4.18203	2.28654	7.3561	7.40886	6.5189	9.0259	0.0129342	FAT tumor suppressor homolog 4 (Drosophila)
TGFB3	5.67186	5.17557	2.41967	8.34391	8.36289	6.86864	8.99008	0.0227061	transforming growth factor, beta 3
LOC100132891	0.104888	-0.0625135	1.14197	3.37018	3.10421	3.76251	8.98005	0.00356131	No description
BGN	5.83873	4.93952	7.06546	9.50272	9.00423	8.91931	8.97245	0.00731341	biglycan
COL6A2	7.99376	7.09576	8.24454	11.0237	10.696	11.3992	8.90509	0.00253592	collagen, type VI, alpha 2
IQSEC3	2.13155	0.0966693	0.292779	3.25061	5.05318	4.4801	8.90085	0.0109943	IQ motif and Sec7 domain 3
OXER1	2.9832	0.478287	-0.353822	4.97688	3.41306	3.60786	8.75178	0.0344542	oxoeicosanoid (OXE) receptor 1
PRICKLE1	0.971246	3.97223	0.63809	6.26435	3.75215	5.20525	8.65817	0.0388396	prickle homolog 1 (Drosophila)
CCDC152	7.24196	6.37089	6.52102	10.9708	9.24971	9.63279	8.64443	0.00565883	coiled-coil domain containing 152
MBD5	1.17207	-0.154649	1.04405	4.27376	2.95739	3.13169	8.58423	0.0092191	methyl-CpG binding domain protein 5
GALM	3.97681	4.93444	2.84892	7.64675	7.27661	5.95014	8.58147	0.0138313	galactose mutarotase (aldose 1-epimerase)
RAB33A	2.37099	1.1741	2.40997	3.10473	5.47708	5.5073	8.55834	0.025956	RAB33A, member RAS oncogene family
CD97	1.78745	1.0926	2.68033	4.99967	4.18574	5.49685	8.53351	0.00718297	CD97 molecule
COPG	1.9065	1.33416	2.96993	5.97511	6.0617	3.936	8.52542	0.0128408	coatomer protein complex, subunit gamma
FUCA2	4.76519	3.39238	4.26704	8.09936	6.47743	6.66044	8.48577	0.0095316	fucosidase, alpha-L- 2, plasma
NDUFA4L2	4.34195	4.36915	2.68554	7.42653	8.21058	4.58791	8.48303	0.0458569	NADH dehydrogenase (ubiquinone) 1 alpha subcomplex, 4-like 2
ARFGAP1	-1.43398	1.73157	0.292779	3.37719	2.65599	3.89236	8.48205	0.0217498	ADP-ribosylation factor GTPase activating protein 1
GOLM1	5.00528	5.09162	5.80993	8.89183	8.29006	8.00141	8.46726	0.0025129	golgi membrane protein 1
RAMP1	-1.43398	3.36976	3.96721	5.79133	5.36057	7.04897	8.46642	0.0443314	receptor (G protein-coupled) activity modifying protein 1
ABCA9	2.78142	0.278444	2.70164	5.85846	4.38311	5.70024	8.43883	0.0151308	ATP-binding cassette, sub-family A (ABC1), member 9
GEMIN4	0.606108	1.59617	-0.353822	2.83807	4.52507	3.68059	8.42389	0.0116214	gem (nuclear organelle) associated protein 4
ANKS6	4.61164	3.79352	3.6945	7.68391	6.41084	7.43823	8.41092	0.00406424	ankyrin repeat and sterile alpha motif domain containing 6
C15orf48	3.9471	2.98196	6.20016	7.46261	6.04938	7.48623	8.38277	0.0447716	chromosome 15 open reading frame 48
RCOR2	-1.13339	2.40737	0.63809	2.95743	4.96517	3.68087	8.24076	0.0303966	REST corepressor 2
ADAMTSL3	-0.258732	3.27612	1.37833	5.62676	3.99818	4.41315	8.19544	0.0280409	ADAMTS-like 3
GRTP1	4.15134	2.34135	-1.39865	5.25023	5.91921	5.37602	8.19456	0.0444835	growth hormone regulated TBC protein 1
IL2RG	3.45675	2.66983	-1.39865	4.3661	5.9732	5.70414	8.19251	0.0415656	interleukin 2 receptor, gamma
KAL1	1.97638	-0.341164	3.60801	6.0254	3.54647	5.0038	8.15346	0.0492596	Kallmann syndrome 1 sequence
PTPRD	3.63869	2.16636	1.33993	4.79657	5.19143	6.4063	8.14023	0.014653	protein tyrosine phosphatase, receptor type, D
LHFPL2	3.9812	6.68616	4.85899	6.99382	8.36475	8.49253	8.07027	0.0266745	lipoma HMGIC fusion partner-like 2
SLC38A7	0.560068	2.86167	0.292779	3.55621	4.32835	3.56669	8.03682	0.0271258	solute carrier family 38, member 7
RARRES2	6.39946	6.48235	6.08265	10.7956	8.54805	9.40139	8.01075	0.00747663	retinoic acid receptor responder (tazarotene induced) 2
SLC25A33	3.33508	4.78243	3.39723	5.62605	6.39492	8.75121	7.98724	0.0262162	solute carrier family 25, member 33
NDN	6.032	5.43177	4.74838	9.62261	8.42179	6.88682	7.94484	0.0199648	necdin homolog (mouse)
RASSF4	4.72216	2.62615	4.47868	6.82235	7.71172	5.81402	7.94234	0.0205144	Ras association (RalGDS/AF-6) domain family member 4
PCDH19	1.21908	3.71705	1.04405	4.80838	4.03031	4.33808	7.92416	0.0375882	protocadherin 19
WDR90	-0.579769	0.0529812	1.2288	3.56996	2.97002	3.03822	7.91857	0.00678676	WD repeat domain 90
TNFSF13B	0.567684	3.9812	4.46578	7.44663	5.38287	6.59899	7.89449	0.0357495	tumor necrosis factor (ligand) superfamily, member 13b
LPAR1	3.41631	3.49653	5.0081	7.98092	6.1912	6.926	7.85065	0.0112685	lysophosphatidic acid receptor 1
ARAP1	5.28426	4.38811	4.02909	9.03315	6.82575	7.35306	7.808	0.0111178	ArfGAP with RhoGAP domain, ankyrin repeat and PH domain 1
BIN1	5.98983	5.93765	5.91711	8.95198	8.69718	8.94317	7.79284	0.000425851	bridging integrator 1
GREM2	2.20347	1.94782	1.3572	5.8007	4.28527	4.9091	7.78815	0.0043614	gremlin 2
MSX1	6.9684	4.40599	6.07411	7.81106	9.02721	9.61722	7.74408	0.0204231	msh homeobox 1
SUSD1	4.26939	3.54156	4.16377	7.65403	6.68842	6.48566	7.696	0.00383405	sushi domain containing 1
C8orf4	3.95679	4.47777	4.62064	7.40848	6.3333	8.21518	7.62487	0.00732247	chromosome 8 open reading frame 4
SERPINF1	4.74312	6.33736	5.58043	8.8409	7.66901	9.1572	7.59939	0.00886963	serpin peptidase inhibitor, clade F (alpha-2 antiplasmin, pigment epithelium derived factor), member 1
BHLHE40	9.74723	6.86456	8.39767	12.1881	11.3148	9.99193	7.55349	0.0339561	basic helix-loop-helix family, member e40
ARL6IP5	6.83824	5.27611	3.51658	9.07094	8.19301	7.62391	7.55219	0.0259937	ADP-ribosylation-like factor 6 interacting protein 5
CD86	0.0969374	1.99647	4.00965	5.34333	4.90621	4.62123	7.5148	0.0387838	CD86 molecule
HPS1	3.58694	1.65216	3.15708	5.87642	6.48609	5.22623	7.45987	0.00957066	Hermansky-Pudlak syndrome 1
PLBD1	4.98579	5.35574	4.92204	9.40956	6.91279	7.88181	7.44368	0.0123239	phospholipase B domain containing 1
TPPP3	7.04864	5.6586	5.33495	9.94253	8.88491	7.41864	7.43271	0.0258423	tubulin polymerization-promoting protein family member 3
APOC1	6.98867	7.79018	7.80772	9.88062	11.5524	10.4127	7.42272	0.00596924	apolipoprotein C-I
SELENBP1	7.83378	5.5477	4.96702	10.5209	9.45544	7.85635	7.40925	0.0319598	selenium binding protein 1
CERCAM	5.29394	4.42429	3.80935	8.1743	6.69572	7.80662	7.39412	0.00780029	cerebral endothelial cell adhesion molecule
HSPA1A	10.2569	10.6821	10.2569	11.8232	15.3938	13.14	7.3775	0.0271014	heat shock 70kDa protein 1A
COL5A3	3.31986	3.72962	5.26676	7.23254	8.14797	6.19419	7.36766	0.014247	collagen, type V, alpha 3
ZBTB47	5.18928	3.15442	3.69145	6.71808	6.38335	6.56568	7.33214	0.0130842	zinc finger and BTB domain containing 47
C8orf83	4.40076	2.45483	2.10669	5.773	5.16361	5.32444	7.3087	0.0229517	chromosome 8 open reading frame 83
TFPI	7.14363	4.45193	7.25893	10.1214	8.95792	9.53824	7.27266	0.0186087	tissue factor pathway inhibitor (lipoprotein-associated coagulation inhibitor)
EPHX1	4.93544	4.35285	2.53744	7.79756	5.73728	6.64463	7.27082	0.0268928	epoxide hydrolase 1, microsomal (xenobiotic)
BMP1	5.00788	5.32797	5.99544	7.93613	8.21572	8.18066	7.22344	0.00281634	bone morphogenetic protein 1
CLEC2B	7.40509	6.43415	8.02123	9.56354	10.2052	10.8661	7.1844	0.00807094	C-type lectin domain family 2, member B
RECK	5.50606	4.65885	5.56136	8.97875	8.34391	7.28651	7.14956	0.00709926	reversion-inducing-cysteine-rich protein with kazal motifs
CELF2	5.93765	6.31437	5.73401	8.77213	7.96871	9.57297	7.13286	0.0061792	CUGBP, Elav-like family member 2
ZNF585A	-1.13339	1.24992	0.63809	3.46791	3.77047	1.78485	7.10987	0.0283304	zinc finger protein 585A
SLC26A5	-1.43398	1.65055	0.292779	3.97681	2.87456	3.1219	7.10642	0.0193628	solute carrier family 26, member 5 (prestin)
PRAF2	0.967604	-1.13069	0.292779	3.74256	2.98525	3.12052	7.0996	0.0074857	PRA1 domain family, member 2
PLXDC1	6.21932	7.15	6.1125	10.3724	9.04454	8.66461	7.08725	0.00903285	plexin domain containing 1
CYP7B1	4.2226	0.612989	4.72236	5.542	7.50785	7.04481	7.07241	0.0387127	cytochrome P450, family 7, subfamily B, polypeptide 1
MAN2B2	6.12523	4.60786	3.47574	7.72476	7.4277	7.09529	7.06088	0.0199466	mannosidase, alpha, class 2B, member 2
CNTN1	0.763339	-0.154649	2.18352	3.65514	4.61401	2.66422	7.05608	0.0252096	contactin 1
FAM127A	1.966	0.335309	-2.07784	3.14484	3.5219	2.219	7.01058	0.0489289	family with sequence similarity 127, member A
GAS7	5.8436	4.85796	5.99179	9.11734	8.50718	7.6509	6.9304	0.00742153	growth arrest-specific 7
ECM2	2.99467	4.07528	3.91768	6.86594	4.4251	6.77006	6.91946	0.0370058	extracellular matrix protein 2, female organ and adipocyte specific
ADAM19	4.92478	1.91698	3.73436	6.52446	6.63558	6.23598	6.91679	0.019775	ADAM metallopeptidase domain 19
RCVRN	1.62805	2.77914	3.93415	4.78478	6.01271	5.56278	6.88588	0.0181574	recoverin
ZEB1	6.02959	4.8291	4.15805	8.50246	7.45873	7.60793	6.86298	0.0100471	zinc finger E-box binding homeobox 1
ZCCHC9	2.23465	-1.49287	2.7973	5.0131	5.41688	3.91077	6.86117	0.0354217	zinc finger, CCHC domain containing 9
SLC9A9	3.97725	2.60562	1.57108	6.62027	5.38186	5.33102	6.85064	0.0144598	solute carrier family 9 (sodium/hydrogen exchanger), member 9
PDLIM2	5.90656	4.36499	5.35104	8.682	7.93613	7.5891	6.84686	0.00738107	PDZ and LIM domain 2 (mystique)
EDNRB	5.87927	7.11715	6.38559	9.01184	9.14784	9.88709	6.82079	0.00452602	endothelin receptor type B
LDB2	6.4558	4.19394	4.0136	8.89612	8.12561	6.78309	6.81869	0.0241591	LIM domain binding 2
LRP3	3.9898	3.02804	3.83422	6.60269	5.69752	7.24796	6.81385	0.00658936	low density lipoprotein receptor-related protein 3
SERP2	1.17485	2.17604	1.75047	5.54234	3.87167	4.51714	6.80537	0.00700858	stress-associated endoplasmic reticulum protein family member 2
THSD1P1	0.596353	2.74229	0.292779	3.05492	5.07535	3.54718	6.78403	0.0338348	thrombospondin, type I, domain containing 1 pseudogene 1
DTWD1	4.4921	4.8203	3.83102	7.91188	7.25059	5.07563	6.7669	0.0407781	DTW domain containing 1
FNBP1	4.56	4.86939	4.38574	7.3386	7.62089	6.20889	6.73418	0.00779122	formin binding protein 1
GOLGA6L10	2.30369	0.964944	-1.39865	2.98714	3.81231	3.71415	6.72348	0.0373741	golgin A6 family-like 10
NR1H3	5.13512	4.7615	3.6945	8.59279	7.38803	6.44337	6.7219	0.0135564	nuclear receptor subfamily 1, group H, member 3
MAP2K5	4.89529	3.07616	2.93997	6.46688	6.00728	5.67497	6.65758	0.018938	mitogen-activated protein kinase kinase 5
FAM113A	-0.275564	0.441064	0.292779	3.66336	3.02517	2.33504	6.64557	0.00447649	family with sequence similarity 113, member A
ZDHHC15	0.0859475	0.712521	1.28319	3.06843	3.44487	3.62676	6.64536	0.00404402	zinc finger, DHHC-type containing 15
MEIS2	5.38652	6.032	5.86785	8.31212	8.11744	9.3146	6.63877	0.00422049	Meis homeobox 2
CD69	1.01418	0.570477	1.63098	3.29966	4.06081	4.0136	6.6308	0.00418213	CD69 molecule
FNDC1	3.67235	-0.154649	4.07404	5.40771	6.032	6.80188	6.62465	0.0362727	fibronectin type III domain containing 1
PCDHB10	4.45992	1.0065	2.52986	6.32708	4.98544	5.25332	6.60455	0.035368	protocadherin beta 10
TGFBI	4.37357	3.76286	6.38595	7.87396	6.20188	9.10895	6.60246	0.041108	transforming growth factor, beta-induced, 68kDa
HSPA12B	5.42657	2.42294	3.43356	7.67429	6.15146	5.91114	6.57915	0.033638	heat shock 70kD protein 12B
CPE	7.36854	8.10514	7.45486	10.9642	9.8287	10.1689	6.56163	0.00467599	carboxypeptidase E
ID3	9.08728	6.3428	7.0823	10.5869	11.5066	9.05674	6.5611	0.0351831	Description
FAM176B	6.60481	5.7797	7.48687	9.71756	9.31732	9.13448	6.55459	0.00712367	family with sequence similarity 176, member B
NCRNA00312	1.941	1.78711	1.14197	2.44717	4.49871	4.96274	6.55049	0.0320002	non-protein coding RNA 312
RASD1	8.47527	7.64873	8.47757	11.1844	11.8863	10.0143	6.53944	0.00934675	RAS, dexamethasone-induced 1
SNX29	4.53853	3.44394	4.56984	6.94825	7.64064	6.13916	6.47655	0.0089624	sorting nexin 29
HMCN1	2.9965	2.42329	1.43878	5.56003	5.10803	5.11811	6.47471	0.00466692	hemicentin 1
FRZB	3.73224	2.24571	1.14197	5.39763	3.83484	5.04708	6.46596	0.0376343	frizzled-related protein
SLC17A7	0.741667	2.83694	4.33989	6.75102	5.24897	5.52437	6.44167	0.0288717	solute carrier family 17 (sodium-dependent inorganic phosphate cotransporter), member 7
SMAD6	1.60303	-0.341164	0.888826	4.16871	2.94364	3.57378	6.43062	0.0113829	SMAD family member 6
LZTR1	2.36774	2.97002	3.73516	6.11424	6.41951	4.93487	6.42789	0.00928467	leucine-zipper-like transcription regulator 1
TEF	2.96179	0.123379	1.28319	4.82067	3.96466	3.24407	6.41508	0.0353198	thyrotrophic embryonic factor
SNX21	3.30927	4.50137	3.6259	7.5372	5.69461	6.30349	6.39787	0.0123029	sorting nexin family member 21
TMEM234	1.03548	0.543967	2.76207	4.66365	4.58381	3.22068	6.39395	0.0211848	transmembrane protein 234
CHST12	3.35727	2.60913	-0.353822	5.80817	5.18622	5.26446	6.2999	0.0216124	carbohydrate (chondroitin 4) sulfotransferase 12
GDPD5	4.42515	3.18249	2.51021	6.60958	6.74015	5.16441	6.295	0.015746	glycerophosphodiester phosphodiesterase domain containing 5
PPAP2B	6.20556	6.86495	7.15932	8.85967	9.50272	10.4582	6.29459	0.00695278	phosphatidic acid phosphatase type 2B
CYB5D1	6.31872	5.67477	6.77487	7.1243	8.96813	9.975	6.2741	0.0361687	cytochrome b5 domain containing 1
MXRA5	4.19893	3.43629	4.83447	7.9216	4.85687	6.84685	6.2676	0.0490963	matrix-remodelling associated 5
FAM46A	7.44993	6.00915	6.66765	8.70639	9.3146	9.65962	6.26345	0.00869455	family with sequence similarity 46, member A
OLR1	2.82207	0.0529812	2.62473	5.46764	3.89097	4.86637	6.25746	0.0280103	oxidized low density lipoprotein (lectin-like) receptor 1
PTGIS	2.74143	4.79528	3.02595	5.38257	6.15307	6.55277	6.23826	0.0201287	prostaglandin I2 (prostacyclin) synthase
ABTB1	5.10531	2.52224	2.24571	7.15466	6.31719	4.88659	6.2371	0.0408562	ankyrin repeat and BTB (POZ) domain containing 1
MRC2	8.50846	7.89105	8.67254	11.2999	10.4255	11.3059	6.20464	0.00408238	mannose receptor, C type 2
PDE4DIP	4.65712	4.39817	5.24248	7.87175	6.9684	7.61087	6.18715	0.00371687	phosphodiesterase 4D interacting protein
PLAGL1	2.07743	4.04888	4.55049	6.24921	5.56035	7.179	6.18387	0.0241682	pleiomorphic adenoma gene-like 1
EMX2	3.34589	1.99647	3.60435	5.77156	6.22921	5.65883	6.16825	0.00625942	empty spiracles homeobox 2
CST3	5.93197	6.3067	5.61007	8.55518	8.76592	8.47563	6.16118	0.00182024	cystatin C
ACP5	4.3209	2.25284	2.3492	6.44381	6.03432	4.8714	6.14135	0.0192289	acid phosphatase 5, tartrate resistant
CAPN5	2.59741	4.20534	4.89606	7.33247	6.36695	6.82323	6.13851	0.0126559	calpain 5
STEAP1	2.70592	4.80754	3.58013	5.56665	6.6855	6.19738	6.13578	0.01927	six transmembrane epithelial antigen of the prostate 1
ADD3	6.81651	6.51153	6.34169	10.696	9.12398	8.7023	6.11543	0.00863456	adducin 3 (gamma)
SYTL4	1.18219	0.798228	1.14197	3.4075	3.52774	5.25465	6.10194	0.00766497	synaptotagmin-like 4
LTBP4	7.57272	6.44415	7.78362	10.3907	9.29724	9.33006	6.09279	0.0120553	latent transforming growth factor beta binding protein 4
C1orf54	4.25817	3.22348	5.53794	7.84256	5.82204	8.08232	6.05682	0.0263194	chromosome 1 open reading frame 54
CACNA1G	3.03112	4.23319	5.07188	5.48823	6.82323	7.91038	6.02115	0.030338	calcium channel, voltage-dependent, T type, alpha 1G subunit
MAN1A1	4.73802	3.94521	3.75755	6.53462	6.30412	7.68108	6.01852	0.00780936	mannosidase, alpha, class 1A, member 1
FAM43A	3.63144	3.48791	3.17507	5.1175	6.21203	6.14832	5.98183	0.00573277	family with sequence similarity 43, member A
TBX2	4.79819	1.91625	3.57828	5.19485	6.98434	6.14568	5.92741	0.0339819	T-box 2
SMOC2	5.31363	4.70018	4.32518	7.87965	6.21553	7.65953	5.92176	0.0133137	SPARC related modular calcium binding 2
CORO2B	3.8388	3.18135	3.78527	6.39262	5.19458	6.35255	5.87187	0.0081672	coronin, actin binding protein, 2B
CLLU1	2.30713	-0.0107114	1.60145	2.96726	3.4005	4.84365	5.80186	0.0354698	chronic lymphocytic leukemia up-regulated 1
ASB13	-1.13339	-0.746692	0.63809	1.06331	3.97725	1.78485	5.7819	0.0376803	ankyrin repeat and SOCS box containing 13
MXRA8	8.48122	6.93399	6.86219	11.0126	10.1886	9.27189	5.7814	0.0156449	matrix-remodelling associated 8
EFEMP2	6.41084	6.12087	5.26971	8.8826	8.64895	8.12965	5.76806	0.00496477	EGF containing fibulin-like extracellular matrix protein 2
ZCCHC24	6.54573	5.71248	4.79289	9.42583	7.61572	7.31717	5.75287	0.0301022	zinc finger, CCHC domain containing 24
GFRA1	5.34446	4.38096	4.52576	7.58969	6.6015	7.86653	5.74403	0.00746756	GDNF family receptor alpha 1
LOC375295	4.78931	2.41806	3.71783	6.41239	6.84969	4.93875	5.73853	0.0368816	No description
C12orf26	1.77534	1.5513	3.97447	4.23085	4.82553	4.29399	5.73043	0.0487259	chromosome 12 open reading frame 26
HAS1	-0.748919	2.30598	1.04405	4.82219	3.00474	2.98487	5.72076	0.0401824	hyaluronan synthase 1
WISP1	2.16684	-1.13069	2.02898	4.67559	3.35702	3.92498	5.69127	0.0366821	WNT1 inducible signaling pathway protein 1
HOXC9	2.56537	4.92377	4.85502	7.43137	6.09684	6.20188	5.68671	0.033991	homeobox C9
SSC5D	3.85924	4.33685	4.77359	6.57061	7.28073	6.39823	5.68493	0.00548933	scavenger receptor cysteine rich domain containing (5 domains)
AR	2.37529	-0.746692	2.25071	4.49413	4.87462	4.61432	5.65422	0.0190921	androgen receptor
SNX30	2.99278	3.13261	1.28319	4.78877	5.62923	4.48768	5.64361	0.0178073	sorting nexin family member 30
PTPRC	3.60946	2.21881	2.50018	5.46302	4.70769	6.06019	5.6134	0.0102417	protein tyrosine phosphatase, receptor type, C
SLFN11	5.64605	5.00528	5.69024	8.13462	8.74692	7.3119	5.61222	0.00674421	schlafen family member 11
LGALS3BP	6.29508	4.96941	5.4196	8.67778	7.45663	8.73555	5.60696	0.00894636	lectin, galactoside-binding, soluble, 3 binding protein
MRPS27	2.22688	-0.341164	0.888826	3.63274	3.37481	3.27328	5.60215	0.0219339	mitochondrial ribosomal protein S27
EREG	3.86267	0.900849	3.50772	5.08409	4.75478	6.34386	5.58361	0.0425031	epiregulin
CYP1B1	5.34275	8.09117	6.32924	7.81518	9.63498	9.8735	5.54978	0.0470009	cytochrome P450, family 1, subfamily B, polypeptide 1
IFNGR2	5.06892	3.65201	2.69997	6.11946	5.57191	6.3134	5.53066	0.0297974	interferon gamma receptor 2 (interferon gamma transducer 1)
PHYHIP	4.22517	0.853314	2.32668	6.52937	4.44242	4.78368	5.49073	0.0475248	phytanoyl-CoA 2-hydroxylase interacting protein
CNTN3	3.52624	2.10669	1.14197	5.95176	4.56202	4.14755	5.48438	0.0276629	contactin 3 (plasmacytoma associated)
MBOAT1	5.29451	2.40973	4.06689	7.01464	6.51756	5.94658	5.46672	0.0302752	membrane bound O-acyltransferase domain containing 1
ID2B	7.81106	7.13468	8.10123	9.87136	10.5446	9.67599	5.43898	0.00641567	Description
ABCA1	2.65453	4.06102	1.41767	5.09641	4.73595	6.37973	5.43348	0.0279454	ATP-binding cassette, sub-family A (ABC1), member 1
C5orf34	0.575551	-1.49287	2.43332	3.01702	2.9593	4.19008	5.43195	0.0458137	chromosome 5 open reading frame 34
FMNL1	2.18844	2.24317	-0.353822	4.32996	4.18012	4.67611	5.39992	0.0172527	formin-like 1
IGFBP4	9.97838	9.77491	10.1175	12.7937	10.9607	12.4089	5.39096	0.019805	insulin-like growth factor binding protein 4
HNMT	3.8308	4.43295	4.07935	6.85151	6.66113	6.26088	5.38922	0.0024864	histamine N-methyltransferase
CORO6	3.10797	-1.49287	3.32519	4.97719	5.7457	5.22537	5.35362	0.0455005	coronin 6
KLF9	8.72727	6.96437	8.31212	10.9463	10.7323	10.1922	5.35228	0.0104196	Kruppel-like factor 9
RFX8	3.74689	3.55956	4.24032	6.16633	5.61774	7.5143	5.34966	0.0118223	regulatory factor X, 8
MMP14	4.87162	4.60332	6.13916	7.97215	7.01017	8.30185	5.30315	0.0127187	matrix metallopeptidase 14 (membrane-inserted)
RUNX1T1	5.53794	4.98807	4.96386	8.92315	7.39064	6.56837	5.28742	0.0203819	runt-related transcription factor 1; translocated to, 1 (cyclin D-related)
C17orf58	2.83736	4.29908	5.32835	6.49466	6.42431	7.72534	5.26701	0.0220211	chromosome 17 open reading frame 58
SVEP1	2.87745	3.62195	4.91721	6.01313	5.13865	8.29431	5.24587	0.0472478	sushi, von Willebrand factor type A, EGF and pentraxin domain containing 1
ANGPTL2	6.83841	5.30943	5.22569	8.75033	8.12207	7.61639	5.24412	0.016505	angiopoietin-like 2
FKBP10	5.7933	4.80218	5.07819	7.94897	7.23894	7.46741	5.23872	0.0057237	FK506 binding protein 10, 65 kDa
SH3PXD2B	3.47372	1.54643	4.97153	5.94168	5.78696	5.85654	5.21555	0.0417226	SH3 and PX domains 2B
NTHL1	5.88688	4.16333	3.7863	7.429	6.54403	6.2336	5.20789	0.0345846	nth endonuclease III-like 1 (E. coli)
CSF1R	2.95513	2.1928	3.51607	6.21662	4.41276	5.33434	5.20251	0.0169186	colony stimulating factor 1 receptor
OLFML2A	4.6432	2.91703	4.18415	7.60748	5.28905	5.49087	5.17665	0.0497981	olfactomedin-like 2A
SNED1	1.90832	2.74085	3.41607	6.11179	3.95016	5.10273	5.14038	0.0267833	sushi, nidogen and EGF-like domains 1
DHRS12	4.93703	5.24744	4.40273	7.80032	7.28414	5.86941	5.08807	0.0240475	dehydrogenase/reductase (SDR family) member 12
DAB2	7.45216	6.24029	6.79714	9.10234	9.14211	9.59987	5.08047	0.00551583	disabled homolog 2, mitogen-responsive phosphoprotein (Drosophila)
CBS	1.70483	0.669288	-0.353822	1.99089	3.77097	3.28251	5.07959	0.0307844	cystathionine-beta-synthase
CLPB	-0.748919	-0.154649	1.04405	1.39085	3.3877	2.38561	5.07582	0.0294053	ClpB caseinolytic peptidase B homolog (E. coli)
TCIRG1	5.4609	4.21474	3.08715	7.02901	6.5574	5.58937	5.07235	0.0420086	T-cell, immune regulator 1, ATPase, H+ transporting, lysosomal V0 subunit A3
PHF2	5.64029	3.86898	4.38944	6.74254	6.80317	6.21124	5.07094	0.0239045	PHD finger protein 2
COL14A1	5.29725	6.86668	7.98028	8.73617	9.59705	9.20769	5.06657	0.0280319	collagen, type XIV, alpha 1
RERG	1.0648	2.068	1.04405	4.03264	4.4077	2.48377	5.06197	0.0241033	RAS-like, estrogen-regulated, growth inhibitor
MAST2	7.70177	8.58992	9.05815	10.9216	10.4	11.2698	5.03394	0.00870361	microtubule associated serine/threonine kinase 2
CDC42EP1	5.44789	4.14725	5.65883	7.90652	7.329	7.77941	5.03335	0.00814976	CDC42 effector protein (Rho GTPase binding) 1
TSC22D3	6.77487	6.00568	6.20911	8.97397	8.47896	8.5392	5.02837	0.00358782	TSC22 domain family, member 3
LIMK1	1.74552	4.22482	3.59256	4.56468	5.91821	5.9995	5.01289	0.04082	LIM domain kinase 1
LZTS2	2.31602	2.60053	1.04405	5.52138	3.36842	4.64088	5.01019	0.0239931	leucine zipper, putative tumor suppressor 2
PIBF1	0.401181	2.13828	0.63809	2.96179	3.93826	2.81926	5.00613	0.0238006	progesterone immunomodulatory binding factor 1
ANTXR2	3.00378	3.05533	2.85344	6.19326	5.17181	5.23494	4.98765	0.00377616	anthrax toxin receptor 2
WFS1	5.4232	2.11182	4.02947	7.20873	6.34196	6.07627	4.9674	0.0370449	Wolfram syndrome 1 (wolframin)
ARRDC4	4.25261	4.55308	5.6079	7.456	6.56463	7.57208	4.96576	0.0109769	arrestin domain containing 4
BASP1	6.65412	8.0465	8.07691	9.65096	10.383	9.98437	4.94549	0.0104426	brain abundant, membrane attached signal protein 1
ZFP36L1	11.9459	10.936	11.8381	14.2512	13.4115	13.6615	4.94259	0.00852225	zinc finger protein 36, C3H type-like 1
TPCN1	5.49137	3.69479	3.76894	7.79631	7.15078	5.97025	4.94144	0.0208409	two pore segment channel 1
SLC35A5	0.526694	1.70992	1.04405	3.53862	2.8279	3.94718	4.92868	0.00948486	solute carrier family 35, member A5
C14orf132	2.73128	2.29444	4.49662	5.29394	5.41224	4.59132	4.91395	0.0443405	chromosome 14 open reading frame 132
PLTP	6.34594	6.28056	6.87846	8.64191	9.85358	8.43141	4.91083	0.00846924	phospholipid transfer protein
ACAP3	2.26147	4.10461	3.49037	5.965	5.50961	5.78208	4.89635	0.0116703	ArfGAP with coiled-coil, ankyrin repeat and PH domains 3
TIMP1	10.6188	8.72115	8.82471	11.601	11.9834	10.9994	4.85086	0.0279363	TIMP metallopeptidase inhibitor 1
BICC1	1.52393	4.0878	3.77332	6.36484	5.79133	5.56035	4.84682	0.0209399	bicaudal C homolog 1 (Drosophila)
KBTBD7	3.6259	0.767121	2.05021	4.32609	4.20338	4.67721	4.84295	0.0392121	kelch repeat and BTB (POZ) domain containing 7
STARD13	6.16633	5.36791	6.60444	8.74166	7.64143	8.65157	4.83501	0.0116933	StAR-related lipid transfer (START) domain containing 13
GFPT2	6.17508	7.498	7.15466	7.84625	9.42583	11.0387	4.82714	0.0449655	glutamine-fructose-6-phosphate transaminase 2
ADCK5	2.66081	1.2523	2.38435	4.99381	4.65493	3.06232	4.82517	0.0334818	aarF domain containing kinase 5
MCPH1	3.09053	1.71151	1.28319	3.86839	3.98203	4.70462	4.82494	0.0209581	microcephalin 1
MFHAS1	2.97306	3.49816	5.09009	5.23893	5.83585	6.28443	4.80943	0.0416117	malignant fibrous histiocytoma amplified sequence 1
COL6A1	10.3076	9.57297	9.46373	12.4089	11.831	11.8381	4.8071	0.0052689	collagen, type VI, alpha 1
LRRC45	0.62932	1.34001	-1.39865	2.89245	3.12397	2.77407	4.8003	0.020859	leucine rich repeat containing 45
SLC24A6	4.34666	4.76501	3.85739	6.78309	7.02523	4.97442	4.79065	0.0403624	solute carrier family 24 (sodium/potassium/calcium exchanger), member 6
CYBA	5.53884	5.06017	2.73263	7.79317	7.16597	7.17729	4.77112	0.0202187	cytochrome b-245, alpha polypeptide
ICOSLG	1.96373	2.01783	0.292779	3.41022	4.27187	3.2083	4.77015	0.0235327	inducible T-cell co-stimulator ligand
C1QTNF2	4.2348	5.09641	2.31066	6.47343	5.49858	6.49849	4.71949	0.0436555	C1q and tumor necrosis factor related protein 2
ITGA5	6.6177	5.63167	5.76769	7.83118	8.84912	8.72998	4.69594	0.00733154	integrin, alpha 5 (fibronectin receptor, alpha polypeptide)
KRCC1	4.10892	2.03205	2.16123	5.29423	4.89242	4.26301	4.69448	0.0382579	lysine-rich coiled-coil 1
MLH1	4.473	1.504	2.96769	5.19707	5.51578	5.1228	4.68931	0.0399871	mutL homolog 1, colon cancer, nonpolyposis type 2 (E. coli)
PLSCR4	6.67571	4.35902	5.4988	8.45646	7.72534	7.05843	4.68011	0.0337141	phospholipid scramblase 4
WNT11	3.49197	2.05145	4.24819	4.39862	5.71668	6.12289	4.67418	0.044118	wingless-type MMTV integration site family, member 11
AP2A1	4.52924	2.70724	3.61654	5.84029	5.71	6.04361	4.67108	0.0141717	adaptor-related protein complex 2, alpha 1 subunit
ATG4C	3.63686	2.12538	2.89359	5.16983	5.65671	4.34606	4.66116	0.0187824	ATG4 autophagy related 4 homolog C (S. cerevisiae)
NR2F2	7.17295	6.78028	5.85636	9.75858	8.98252	8.07494	4.65434	0.0176266	nuclear receptor subfamily 2, group F, member 2
CDKN2A	3.39372	3.18765	2.90479	7.09498	4.6625	5.40269	4.64295	0.0195302	cyclin-dependent kinase inhibitor 2A (melanoma, p16, inhibits CDK4)
PRDM6	2.71449	1.59617	-0.353822	2.97569	3.80285	4.4589	4.61611	0.0477173	PR domain containing 6
MAP3K4	3.56608	2.92485	1.37833	4.40176	5.77181	4.5574	4.61307	0.0315461	mitogen-activated protein kinase kinase kinase 4
VASN	6.03718	5.58937	5.78123	7.32061	7.97252	9.18311	4.56713	0.0134755	vasorin
DACT1	2.18607	2.88287	2.07836	4.26679	4.54281	4.75253	4.5581	0.00482596	dapper, antagonist of beta-catenin, homolog 1 (Xenopus laevis)
RFTN2	1.13406	1.71713	1.04405	4.64418	3.25864	3.22941	4.54839	0.0103394	raftlin family member 2
AGXT2L2	3.20293	3.67115	3.69583	6.56837	4.65089	5.85606	4.547	0.0190531	alanine-glyoxylate aminotransferase 2-like 2
TMEM158	5.02205	3.80285	4.55967	5.21502	7.06082	7.20242	4.5327	0.0388982	transmembrane protein 158 (gene/pseudogene)
COG5	3.27328	4.87912	3.76225	5.97193	5.90503	5.94021	4.52514	0.0165259	component of oligomeric golgi complex 5
TAB1	4.46948	2.76596	2.69712	5.91322	4.8884	4.94003	4.51294	0.0364631	TGF-beta activated kinase 1/MAP3K7 binding protein 1
BACE1	6.42384	5.16041	4.971	8.10123	7.32552	7.33247	4.50666	0.0173887	beta-site APP-cleaving enzyme 1
FGL2	6.52355	5.70414	5.97864	9.15282	7.5114	8.14892	4.5011	0.0150903	fibrinogen-like 2
GPX3	7.21084	6.80807	8.03718	8.89914	9.37907	11.392	4.49472	0.0277884	glutathione peroxidase 3 (plasma)
ARMCX1	4.5874	3.95645	2.48614	5.31441	6.12256	6.55711	4.48811	0.0251189	armadillo repeat containing, X-linked 1
LOC642236	0.953525	0.506528	1.50219	3.03844	3.66011	3.11837	4.48418	0.00561837	No description
TNNC2	1.07736	2.81446	2.19424	3.59313	4.88008	4.35856	4.48256	0.0201831	troponin C type 2 (fast)
TBL2	2.9144	2.78757	3.09053	5.24842	3.76825	5.24341	4.46262	0.0233702	transducin (beta)-like 2
CDK9	6.43004	4.2117	5.2736	7.6912	7.429	6.79641	4.45492	0.03579	cyclin-dependent kinase 9
PON3	4.9091	3.45004	3.39538	7.06303	7.05966	5.13736	4.45037	0.026168	paraoxonase 3
PTPN9	2.60913	3.52774	3.7044	5.85816	4.90244	4.90545	4.44986	0.0163961	protein tyrosine phosphatase, non-receptor type 9
ARHGAP24	4.67079	3.60815	1.99647	6.15364	5.32224	5.76168	4.44915	0.0332125	Rho GTPase activating protein 24
MEG3	8.46629	10.5714	9.60157	11.7535	12.6259	11.6303	4.4441	0.0187183	maternally expressed 3 (non-protein coding)
FCGRT	9.01184	7.54525	7.27202	10.5037	10.0455	9.42311	4.44163	0.0262664	Fc fragment of IgG, receptor, transporter, alpha
SULT1C2	0.728087	2.07656	-0.353822	2.59135	2.87532	3.16617	4.42978	0.0360034	sulfotransferase family, cytosolic, 1C, member 2
LGI4	4.45533	4.48993	2.69712	5.78192	6.6287	6.11533	4.40386	0.0198225	leucine-rich repeat LGI family, member 4
LEPREL2	2.18056	3.64358	3.18526	5.62242	3.68059	5.77258	4.37414	0.048961	leprecan-like 2
CAMTA2	4.80349	3.59688	2.75004	4.87625	6.30907	6.92356	4.3657	0.0370839	calmodulin binding transcription activator 2
FUNDC1	0.772482	0.570477	-1.39865	2.73057	2.56098	2.6953	4.3615	0.014865	FUN14 domain containing 1
SERPINE2	4.38195	5.33434	3.8422	7.45873	5.5556	6.5552	4.36018	0.0367344	serpin peptidase inhibitor, clade E (nexin, plasminogen activator inhibitor type 1), member 2
SERPING1	8.59279	8.7086	8.34197	10.9885	10.7163	10.461	4.3576	0.00245082	serpin peptidase inhibitor, clade G (C1 inhibitor), member 1
RNFT1	3.45675	3.92096	3.0339	6.04316	6.0427	4.52983	4.3536	0.0205054	ring finger protein, transmembrane 1
STAT6	5.53047	5.06076	4.25991	6.54008	7.65254	6.52299	4.35318	0.0208318	signal transducer and activator of transcription 6, interleukin-4 induced
KLF3	5.60958	4.85043	5.31092	7.78818	7.40616	6.97242	4.35295	0.00606341	Kruppel-like factor 3 (basic)
STEAP4	5.89054	5.1854	5.60621	6.84307	8.79485	7.72653	4.3479	0.018765	STEAP family member 4
DNAJB1	11.292	11.2335	11.8745	12.2748	14.0676	13.4115	4.34544	0.031763	DnaJ (Hsp40) homolog, subfamily B, member 1
CYFIP2	3.3258	1.80802	2.19872	3.91712	5.34508	4.65449	4.31422	0.0205235	cytoplasmic FMR1 interacting protein 2
MYO15A	2.09672	0.2546	0.63809	2.83385	2.35891	2.9033	4.29992	0.0403798	myosin XVA
RNASE4	6.31558	5.48633	2.96769	8.41801	7.30246	6.89386	4.29433	0.0496265	ribonuclease, RNase A family, 4
PLAU	7.36761	6.17987	5.74461	8.55686	8.89494	7.84693	4.29399	0.0236987	plasminogen activator, urokinase
DCHS1	5.88506	4.85751	5.12119	7.88844	7.9864	6.56299	4.29106	0.0163529	dachsous 1 (Drosophila)
SESN1	4.63456	4.15614	3.41164	6.3428	6.25584	6.05357	4.2862	0.00752128	sestrin 1
PLOD1	6.01805	4.7266	4.92268	8.10321	7.16819	6.82514	4.28276	0.017644	procollagen-lysine 1, 2-oxoglutarate 5-dioxygenase 1
VILL	3.89356	2.82233	5.25259	5.99138	5.58724	6.33135	4.28062	0.042568	villin-like
EGFLAM	4.76623	5.2125	4.77208	6.86389	6.51041	7.62689	4.26285	0.00809117	EGF-like, fibronectin type III and laminin G domains
MITF	2.19872	4.24436	5.16523	6.7066	6.33397	6.28258	4.25633	0.0299062	microphthalmia-associated transcription factor
LOC644538	5.1447	2.96487	3.42955	6.38595	5.99981	5.05101	4.24611	0.0490391	No description
PLXNA3	3.84598	4.53692	4.5289	6.47655	6.61563	6.36319	4.22429	0.00343366	plexin A3
VAMP5	8.09428	6.68803	7.28038	10.1717	8.25718	9.5001	4.22049	0.0384183	vesicle-associated membrane protein 5 (myobrevin)
TMEM179B	5.24532	3.78363	4.00171	7.31955	6.73405	5.38409	4.21121	0.0332746	transmembrane protein 179B
PLBD2	3.99456	3.59195	2.8734	6.18345	4.58073	5.66436	4.2059	0.0240566	phospholipase B domain containing 2
CTGF	9.60356	9.75102	10.2726	12.3438	11.8745	11.073	4.20244	0.0147604	connective tissue growth factor
CRYL1	2.4201	-0.341164	0.888826	2.88595	2.95289	3.80705	4.18164	0.0423057	crystallin, lambda 1
DOK6	2.45543	3.3194	2.05596	5.24248	5.3438	4.1139	4.16391	0.0137566	docking protein 6
CCDC109B	5.29976	3.42955	3.7246	5.9995	5.3514	7.3561	4.1593	0.0484853	coiled-coil domain containing 109B
SPSB1	5.98258	4.84572	5.93696	6.89963	7.78818	9.2281	4.15231	0.0271669	splA/ryanodine receptor domain and SOCS box containing 1
RNF146	3.72667	3.4935	1.04405	5.74709	5.53344	5.51014	4.11228	0.0205967	ring finger protein 146
AKAP12	6.47778	6.39547	8.32476	9.09947	8.43421	9.5478	4.10886	0.0401594	A kinase (PRKA) anchor protein 12
C19orf54	3.05449	1.73157	0.292779	3.34423	3.76894	4.39817	4.10496	0.0479963	chromosome 19 open reading frame 54
HEMK1	2.78142	3.95139	1.98029	5.98172	4.41483	4.33913	4.08498	0.0476517	HemK methyltransferase family member 1
ACOT8	4.86824	4.50063	4.21572	6.96784	6.52657	5.22569	4.07256	0.0350373	acyl-CoA thioesterase 8
TGFB1	3.37355	2.8091	4.10587	4.45766	6.17682	5.39868	4.07029	0.0321969	transforming growth factor, beta 1
METRNL	7.84535	8.2072	7.75218	9.05917	10.2319	10.1952	4.06894	0.0136436	meteorin, glial cell differentiation regulator-like
TSKU	5.62702	5.91486	6.49546	8.49369	7.86	7.93914	4.0679	0.00652448	tsukushi small leucine rich proteoglycan homolog (Xenopus laevis)
RGL1	4.58163	5.53935	4.17507	8.33006	6.56957	6.19898	4.06685	0.0315196	ral guanine nucleotide dissociation stimulator-like 1
RASSF2	3.56513	2.29705	4.07454	5.58478	5.70338	5.48858	4.05487	0.0132802	Ras association (RalGDS/AF-6) domain family member 2
NFIL3	8.27058	6.61864	6.80472	9.16378	9.96113	8.63538	4.04667	0.0298197	nuclear factor, interleukin 3 regulated
KDM1B	0.117352	1.57441	0.63809	3.09399	3.58744	1.92612	4.03629	0.027086	lysine (K)-specific demethylase 1B
FSTL1	9.57193	10.5787	9.51792	11.5234	12.152	11.73	4.01516	0.0120462	follistatin-like 1
CBLB	7.96054	7.62607	7.72822	9.62947	9.68979	10.1073	4.00942	0.00280727	Cas-Br-M (murine) ecotropic retroviral transforming sequence b
ZHX2	5.02014	3.79037	5.41614	5.92203	6.27018	7.4136	3.99296	0.0458744	zinc fingers and homeoboxes 2
PRKD1	1.90229	3.65766	2.49804	4.98005	4.19387	4.47847	3.94611	0.02805	protein kinase D1
CENPW	4.12772	4.57199	3.35994	4.91616	6.22562	6.5524	3.94605	0.0328059	centromere protein W
IFT80	5.16647	5.23333	4.43158	7.21133	6.4899	6.78028	3.93946	0.00921003	intraflagellar transport 80 homolog (Chlamydomonas)
IL16	3.65993	5.06196	5.41474	7.39206	6.81224	6.41313	3.93762	0.0209867	interleukin 16
LOC401052	1.33416	-0.341164	1.76878	3.61434	2.691	3.3075	3.92677	0.0244437	No description
CHST15	6.16987	7.04864	5.91486	7.88449	8.27058	8.67778	3.91668	0.0137838	carbohydrate (N-acetylgalactosamine 4-sulfate 6-O) sulfotransferase 15
SHC2	5.85289	5.50337	5.15041	7.28925	7.96193	7.11275	3.89694	0.00827811	SHC (Src homology 2 domain containing) transforming protein 2
EMILIN1	5.72099	5.95931	5.88892	8.33396	7.85026	7.13816	3.89424	0.00990479	elastin microfibril interfacer 1
TMEM188	1.68049	1.98206	2.04438	3.9405	4.02909	3.11519	3.88641	0.00954973	transmembrane protein 188
FAM63A	1.97638	1.35837	2.03655	4.52079	3.49379	3.31389	3.87854	0.0132111	family with sequence similarity 63, member A
PLOD2	2.29022	2.45794	3.08798	4.3363	5.37691	4.24149	3.86716	0.0124027	procollagen-lysine, 2-oxoglutarate 5-dioxygenase 2
KDM4B	3.32217	3.10678	3.89946	5.40505	5.83467	4.7474	3.82434	0.0127543	lysine (K)-specific demethylase 4B
RCAN2	5.88054	4.59632	3.94702	5.8816	7.78245	7.19373	3.82266	0.0406825	regulator of calcineurin 2
PHLDB1	7.5244	6.27262	7.32205	9.45885	8.86894	8.31969	3.82233	0.0234092	pleckstrin homology-like domain, family B, member 1
PIGX	2.64307	1.47818	2.12396	4.97879	4.05609	3.13573	3.81618	0.0298762	phosphatidylinositol glycan anchor biosynthesis, class X
2011-09-06	5.13865	3.21142	4.56906	7.06985	5.74264	5.95317	3.81372	0.0404803	septin 6
PUS7L	1.87083	0.708636	-0.353822	2.77098	2.62871	2.28364	3.78443	0.0427389	pseudouridylate synthase 7 homolog (S. cerevisiae)-like
VAT1	7.1942	5.77756	5.91359	9.11311	8.05066	7.59122	3.78137	0.0317965	vesicle amine transport protein 1 homolog (T. californica)
RNF130	5.84269	5.29976	3.65435	7.20342	7.26866	7.08649	3.7416	0.0225289	ring finger protein 130
CCDC149	5.10512	3.22514	3.57685	6.1125	5.81435	5.12788	3.73922	0.0491277	coiled-coil domain containing 149
EPSTI1	4.45992	2.58701	3.64879	6.36143	5.39552	5.4395	3.73604	0.0225806	epithelial stromal interaction 1 (breast)
HTATIP2	3.57378	2.12342	1.72897	3.62312	4.53756	5.29474	3.71702	0.0413773	HIV-1 Tat interactive protein 2, 30kDa
PAM	8.02353	6.06706	6.63741	9.21929	8.52981	8.33006	3.71252	0.0425541	peptidylglycine alpha-amidating monooxygenase
PARD3B	2.89736	3.50117	4.52079	5.39439	5.39278	5.02483	3.71049	0.0310013	par-3 partitioning defective 3 homolog B (C. elegans)
CHKB	8.66461	7.17048	7.45109	10.4337	9.63868	9.05985	3.70474	0.0287936	choline kinase beta
PMM1	6.09908	5.15041	6.46225	8.35007	7.2871	7.40848	3.70075	0.0265168	phosphomannomutase 1
ANGEL2	3.78453	3.84302	2.52224	5.82577	5.14768	4.40685	3.69252	0.0384671	angel homolog 2 (Drosophila)
C14orf101	5.90142	4.97287	4.46015	7.21641	7.78496	6.06421	3.68979	0.0367582	chromosome 14 open reading frame 101
PSAP	9.41042	9.32744	8.60322	11.292	10.6456	10.7544	3.68466	0.0105549	prosaposin
PKN1	5.20352	3.10256	4.32448	6.70987	5.83119	6.20273	3.67628	0.0302201	protein kinase N1
LRRC68	2.75056	3.2694	2.93997	4.42842	5.14083	4.84918	3.65895	0.00657192	leucine rich repeat containing 68
FAM127C	3.78985	3.1693	4.65193	6.61039	5.40539	5.03609	3.64719	0.0405535	family with sequence similarity 127, member C
PAPSS2	3.86898	3.05449	3.82889	5.52048	4.91959	6.27464	3.64291	0.0158395	3'-phosphoadenosine 5'-phosphosulfate synthase 2
CYBRD1	6.97044	6.50928	5.87237	8.69271	7.73518	8.77321	3.63713	0.0159365	cytochrome b reductase 1
PRKCDBP	7.13654	5.25023	5.75772	8.52235	7.61776	7.51934	3.63017	0.0398315	protein kinase C, delta binding protein
PTPRS	7.29843	7.30329	7.44508	9.16243	8.25375	9.52335	3.62792	0.0188048	protein tyrosine phosphatase, receptor type, S
UNC13D	4.24436	3.53137	4.26378	6.44508	5.73703	5.39036	3.62753	0.0136701	unc-13 homolog D (C. elegans)
ZHX3	4.906	4.93932	4.49452	6.47235	6.79173	6.7178	3.61103	0.00333252	zinc fingers and homeoboxes 3
PNPLA7	3.93269	3.4395	1.41767	5.59373	5.29175	4.89032	3.61063	0.0312385	patatin-like phospholipase domain containing 7
MTHFR	5.40174	5.3815	6.02333	7.3147	7.87052	6.96267	3.598	0.0115161	methylenetetrahydrofolate reductase (NAD(P)H)
ARHGEF25	5.05225	5.33053	5.19775	7.498	7.04329	6.72347	3.59388	0.0051559	Rho guanine nucleotide exchange factor (GEF) 25
CLDN15	5.46459	5.47511	5.41082	7.50242	7.13097	7.30735	3.58697	0.00212437	claudin 15
SYDE1	1.7809	3.00967	1.52158	3.57202	3.62195	4.38195	3.58271	0.0291738	synapse defective 1, Rho GTPase, homolog 1 (C. elegans)
ASB1	4.25923	4.47944	2.35761	5.54841	6.00113	6.31558	3.57052	0.0261771	ankyrin repeat and SOCS box containing 1
PKIG	8.73914	7.04329	7.14441	9.31278	9.96593	8.87826	3.56762	0.044683	protein kinase (cAMP-dependent, catalytic) inhibitor gamma
PIP4K2A	5.4844	4.93487	4.49176	6.90793	7.24886	6.32153	3.55479	0.0134351	phosphatidylinositol-5-phosphate 4-kinase, type II, alpha
LOC390595	3.50208	4.20178	4.91113	6.0312	6.20139	5.94574	3.55394	0.0149641	No description
PGLS	7.61202	7.89458	8.15106	9.97751	8.68841	9.81191	3.54663	0.0252989	6-phosphogluconolactonase
RGS2	7.61897	6.65095	7.30246	8.19183	9.42939	9.20904	3.50743	0.0237078	regulator of G-protein signaling 2, 24kDa
NFKBIA	10.8106	7.91074	10.1228	11.9323	11.8458	12.0821	3.5053	0.0390573	nuclear factor of kappa light polypeptide gene enhancer in B-cells inhibitor, alpha
ROBO1	3.86008	3.14681	4.36882	6.11927	4.51111	6.16695	3.47767	0.0422346	roundabout, axon guidance receptor, homolog 1 (Drosophila)
LEPREL4	3.85539	3.65149	3.56996	6.33351	5.44828	5.26676	3.47448	0.00830462	leprecan-like 4
MCCC1	4.10987	3.27477	2.70909	5.4232	5.76483	4.5051	3.47258	0.0267742	methylcrotonoyl-CoA carboxylase 1 (alpha)
TENC1	6.54722	5.92694	6.42133	8.45452	7.08949	8.2162	3.46985	0.02799	tensin like C1 domain containing phosphatase (tensin 2)
CTSF	7.89105	7.96325	7.5953	9.68442	10.5185	8.37193	3.46623	0.0478149	cathepsin F
MCL1	9.98543	8.59536	8.76592	10.5074	10.5591	10.6395	3.4658	0.0351475	myeloid cell leukemia sequence 1 (BCL2-related)
2011-09-11	6.8134	6.83422	6.9353	8.62596	7.71094	8.75759	3.46233	0.0184113	septin 11
LRRC37B	3.7227	4.56	5.12522	6.50877	6.60766	5.50052	3.42907	0.0315601	leucine rich repeat containing 37B
CEBPB	11.4433	10.5185	11.1595	12.8446	13.6142	12.2938	3.4231	0.0186994	CCAAT/enhancer binding protein (C/EBP), beta
CDKN1C	8.85668	7.74579	7.69673	10.6292	10.3171	8.93607	3.41645	0.0376594	cyclin-dependent kinase inhibitor 1C (p57, Kip2)
C17orf90	5.18754	4.1993	3.27874	6.16153	5.96942	5.396	3.41083	0.0488989	chromosome 17 open reading frame 90
MPG	5.94472	5.90878	5.50312	8.18576	6.68265	7.67722	3.40684	0.0233611	N-methylpurine-DNA glycosylase
STEAP2	4.95359	4.77444	4.4549	6.52189	6.72086	6.49662	3.40409	0.00318604	six transmembrane epithelial antigen of the prostate 2
CNTNAP1	3.54183	3.85158	3.78969	5.8028	5.30462	5.40012	3.39354	0.0041347	contactin associated protein 1
ID2	5.68814	5.57544	6.78398	7.40315	7.44844	8.54166	3.38769	0.0286806	Description
C14orf28	3.40032	3.52875	3.57558	5.26781	5.44628	3.93704	3.33818	0.0493691	chromosome 14 open reading frame 28
PNRC1	10.9805	9.33457	9.84126	11.5795	12.0572	11.2638	3.33625	0.0419646	proline-rich nuclear receptor coactivator 1
ACIN1	3.32689	4.31495	2.61156	4.61016	5.3413	5.05641	3.31616	0.0415161	apoptotic chromatin condensation inducer 1
UROS	5.63605	4.96413	4.72991	7.35056	6.73281	6.18706	3.28185	0.0235592	uroporphyrinogen III synthase
PPP1R12C	7.49676	7.06781	6.54516	8.76343	8.76883	9.21101	3.28124	0.00845459	protein phosphatase 1, regulatory (inhibitor) subunit 12C
CRTAP	8.19474	7.10665	7.1454	9.71325	9.08337	8.8207	3.28079	0.0214764	cartilage associated protein
ACADS	4.82097	3.60278	3.29966	6.0749	5.31731	5.0131	3.27942	0.0480291	acyl-CoA dehydrogenase, C-2 to C-3 short chain
IREB2	4.41158	3.13087	4.76519	6.47827	5.70861	5.29288	3.27861	0.0417756	iron-responsive element binding protein 2
GTF3C1	6.25304	5.94136	6.02275	8.25317	7.69902	7.65316	3.27571	0.00513777	general transcription factor IIIC, polypeptide 1, alpha 220kDa
DNMBP	3.86658	4.65688	4.0878	6.04198	5.6774	5.79741	3.27073	0.00920096	dynamin binding protein
VASH1	4.74626	3.70885	4.66492	7.0995	6.04316	5.41474	3.26231	0.0340063	vasohibin 1
CRTC3	5.54085	5.35666	5.01519	7.05727	7.68445	6.05243	3.2504	0.032575	CREB regulated transcription coactivator 3
ZBTB10	5.08846	4.89139	4.6861	6.59112	6.99599	6.13678	3.24842	0.00924351	zinc finger and BTB domain containing 10
TSPAN4	8.0417	7.50935	7.70112	9.74072	8.25833	9.50064	3.24681	0.0472325	tetraspanin 4
IFT88	3.57885	1.79283	1.94741	4.44905	4.73086	3.49119	3.24532	0.0495748	intraflagellar transport 88 homolog (Chlamydomonas)
ZSWIM3	0.391723	3.012	2.58661	3.8775	4.60136	4.28326	3.24147	0.0389603	zinc finger, SWIM-type containing 3
TLE2	5.97234	6.12256	6.58626	8.23515	7.6666	8.0958	3.23611	0.00694371	transducin-like enhancer of split 2 (E(sp1) homolog, Drosophila)
SLC39A9	3.99195	5.11435	3.75067	5.43515	6.33165	5.71668	3.21425	0.0379196	solute carrier family 39 (zinc transporter), member 9
TIMP3	10.5037	9.50064	8.78109	12.152	10.8297	11.1844	3.21272	0.0413682	TIMP metallopeptidase inhibitor 3
RNF207	3.6945	3.0053	3.57046	5.25356	5.35197	5.19545	3.21117	0.00475551	ring finger protein 207
SLC30A6	1.71419	1.3076	1.3572	2.96487	4.70644	3.03341	3.19585	0.0207272	solute carrier family 30 (zinc transporter), member 6
CFB	5.09898	4.67502	3.71443	6.46022	5.39005	6.64606	3.19457	0.0395728	complement factor B
THAP3	4.91763	5.83467	5.02205	6.69572	6.67299	7.11953	3.19027	0.0155228	THAP domain containing, apoptosis associated protein 3
MAPK3	6.45152	5.44954	5.69276	8.51656	6.73054	7.36535	3.18786	0.0454914	mitogen-activated protein kinase 3
C4orf46	4.12012	4.51885	3.99818	5.78696	6.24277	5.10492	3.17517	0.0226071	chromosome 4 open reading frame 46
AMDHD2	3.4248	3.23807	2.47956	4.81207	5.08742	4.34769	3.16592	0.0149187	amidohydrolase domain containing 2
PREX1	2.9274	3.04781	3.11174	4.95544	3.99195	4.70833	3.16132	0.014383	phosphatidylinositol-3,4,5-trisphosphate-dependent Rac exchange factor 1
ADAM33	4.42241	4.62676	4.15474	5.92308	6.89454	5.81107	3.15213	0.0127989	ADAM metallopeptidase domain 33
NIN	5.57627	5.50219	5.03495	6.68707	6.83488	7.70245	3.14296	0.0146704	ninein (GSK3B interacting protein)
GRK5	3.37018	3.66122	2.92989	4.46578	6.08568	5.02085	3.13979	0.0235418	G protein-coupled receptor kinase 5
LPIN2	6.35481	6.23049	6.81482	8.4485	7.98728	8.00517	3.13913	0.00730434	lipin 2
AKAP13	7.86626	6.94266	7.57208	9.41042	9.33829	8.59279	3.13862	0.0176726	A kinase (PRKA) anchor protein 13
LTBP3	6.67754	6.60269	7.31777	9.14055	7.78465	8.32757	3.13842	0.0309448	latent transforming growth factor beta binding protein 3
ADCY9	4.12197	3.83484	3.15214	5.31965	5.76826	5.39485	3.13029	0.0100792	adenylate cyclase 9
APH1A	4.34158	4.56449	3.6458	6.00999	5.35853	5.98566	3.12547	0.0168544	anterior pharynx defective 1 homolog A (C. elegans)
NAV1	5.47413	4.564	5.55739	7.70583	6.20262	6.84979	3.11367	0.0323678	neuron navigator 1
COL18A1	7.42479	6.97664	7.40315	8.6142	9.74072	8.89107	3.11139	0.0126245	collagen, type XVIII, alpha 1
TREM1	-0.22946	1.64209	1.04405	2.57599	3.27664	2.20493	3.10491	0.0362469	triggering receptor expressed on myeloid cells 1
FTL	12.6883	13.5036	13.7595	14.4543	15.1371	15.1371	3.10254	0.0217289	ferritin, light polypeptide
CXCR7	5.86785	4.62347	4.53569	6.71336	6.10443	7.49958	3.09884	0.036618	chemokine (C-X-C motif) receptor 7
CCDC92	4.86229	5.16572	5.00357	6.63528	7.76107	6.38761	3.09879	0.0146355	coiled-coil domain containing 92
ULK3	3.05385	3.73982	2.45026	5.01859	4.07935	5.13865	3.09318	0.0305458	unc-51-like kinase 3 (C. elegans)
VPS16	4.82983	3.1693	4.19749	5.57302	6.45355	5.1567	3.08168	0.0486255	vacuolar protein sorting 16 homolog (S. cerevisiae)
KIAA0930	5.24341	6.30102	6.43094	8.05185	7.71254	7.59969	3.07569	0.0153945	KIAA0930
USP20	2.61648	2.70909	3.91524	4.59978	4.23434	4.81913	3.06919	0.03588	ubiquitin specific peptidase 20
CLIP3	6.82759	5.71915	5.9009	8.43921	8.07246	6.82235	3.05596	0.0483109	CAP-GLY domain containing linker protein 3
L3MBTL3	1.62497	2.62745	1.2288	2.83838	3.31931	4.14521	3.05162	0.0442575	l(3)mbt-like 3 (Drosophila)
TTYH2	6.0427	6.53774	6.13693	8.36475	7.35354	7.74341	3.04508	0.0158228	tweety homolog 2 (Drosophila)
CSF3R	3.40208	2.60562	1.60746	4.31109	4.21113	4.20663	3.04305	0.0308053	colony stimulating factor 3 receptor (granulocyte)
TBXAS1	2.82464	2.09711	3.44182	3.98239	4.42987	4.7899	3.04246	0.027349	thromboxane A synthase 1 (platelet)
HDAC10	4.42312	4.16564	5.05702	6.66204	6.33061	5.50337	3.04202	0.0250443	histone deacetylase 10
ACTR10	4.79769	4.04393	3.84167	6.40115	5.67388	5.02248	3.03871	0.0432621	actin-related protein 10 homolog (S. cerevisiae)
ACVRL1	3.35381	4.67559	4.94623	6.54884	5.47043	6.12473	3.03692	0.038237	activin A receptor type II-like 1
RUNX2	2.629	2.30032	3.01515	4.84667	3.78089	4.22963	3.03275	0.0176636	runt-related transcription factor 2
CAB39L	3.28817	3.56608	4.41003	5.04907	5.16572	5.69555	3.03067	0.0233283	calcium binding protein 39-like
C21orf34	6.61294	6.44307	6.17531	9.21101	7.77243	7.92593	3.02541	0.0183534	chromosome 21 open reading frame 34
ARNT	6.08171	5.53155	4.88196	7.9835	6.75038	6.47877	3.02474	0.0499648	aryl hydrocarbon receptor nuclear translocator
SPAG7	6.63004	6.23294	5.58937	7.82683	7.49487	8.13285	3.01863	0.0153582	sperm associated antigen 7
GBP1	7.30035	6.4397	7.10188	8.69408	8.15106	8.81081	3.01507	0.0150994	guanylate binding protein 1, interferon-inducible
FKBP7	3.9732	4.8403	3.6622	5.87215	5.56278	5.2612	3.00961	0.0313348	FK506 binding protein 7
DLX3	2.45794	3.33465	2.79298	4.3824	4.1343	4.73917	3.00928	0.0147478	distal-less homeobox 3
RORA	6.30379	6.01271	6.31759	7.89169	7.51934	8.59161	3.00611	0.0107349	RAR-related orphan receptor A
PRTFDC1	4.99792	5.37238	4.99482	6.95863	6.0269	6.93186	3.00269	0.0178896	phosphoribosyl transferase domain containing 1
BST1	4.19849	4.16487	5.02639	5.78429	5.74709	5.90831	2.99431	0.0197576	bone marrow stromal cell antigen 1
CD83	5.77203	5.24532	6.57035	7.1639	7.96054	7.35017	2.98586	0.0265454	CD83 molecule
SFT2D3	4.12733	3.66108	2.67705	5.23693	4.74312	5.553	2.9811	0.0277312	SFT2 domain containing 3
ITPRIPL2	6.34007	6.92486	6.73054	8.29598	8.48122	7.91188	2.95969	0.00936419	inositol 1,4,5-trisphosphate receptor interacting protein-like 2
PRKAR2B	5.40736	6.16882	5.87122	7.4277	8.46118	6.89892	2.94136	0.0258332	protein kinase, cAMP-dependent, regulatory, type II, beta
RABEP2	2.21637	2.35204	0.292779	3.1669	3.77285	3.83626	2.94135	0.0381219	rabaptin, RAB GTPase binding effector protein 2
CASC4	7.74579	7.17093	6.53613	9.29789	8.77397	7.94301	2.93245	0.0452005	cancer susceptibility candidate 4
LGMN	7.46426	7.86187	7.14349	9.2786	9.00824	8.99115	2.91597	0.00813442	legumain
LOC286367	3.37192	2.51901	2.99962	4.91487	4.9051	3.94892	2.91389	0.0212755	No description
SASH1	6.5954	5.83516	6.96171	7.6666	8.12965	8.40332	2.89638	0.0212664	SAM and SH3 domain containing 1
TRIP4	4.22381	2.58701	3.3912	4.92526	4.67172	5.1165	2.89598	0.0398574	thyroid hormone receptor interactor 4
YPEL2	5.74676	5.08742	5.43097	6.67249	6.96267	7.27263	2.89125	0.0109099	yippee-like 2 (Drosophila)
ADAMTS10	4.814	4.28311	4.23579	5.89458	5.76083	6.0141	2.87796	0.00900216	ADAM metallopeptidase with thrombospondin type 1 motif, 10
ESR1	4.40301	3.5347	4.31394	5.28615	5.94423	5.05961	2.87769	0.033751	estrogen receptor 1
CDC14B	3.59735	4.02142	3.13087	4.65359	6.11487	4.85134	2.87332	0.0364896	CDC14 cell division cycle 14 homolog B (S. cerevisiae)
DCTN4	4.07528	2.90157	3.07427	4.65554	4.34354	5.59586	2.86907	0.0453673	dynactin 4 (p62)
SNX9	5.88735	5.88252	5.48041	6.76952	7.92442	7.39602	2.855	0.0173978	sorting nexin 9
FMO2	5.67912	4.99937	5.14083	7.85655	6.51153	6.51153	2.85237	0.0285013	flavin containing monooxygenase 2 (non-functional)
KCNMB4	5.56827	4.50951	3.93808	7.06781	5.906	6.01786	2.84484	0.04683	potassium large conductance calcium-activated channel, subfamily M, beta member 4
MDK	8.83286	8.06949	8.48868	10.9753	9.98543	9.45806	2.82205	0.0293963	midkine (neurite growth-promoting factor 2)
LRRN4CL	6.399	6.80501	6.77097	9.50064	7.8949	8.08848	2.8204	0.0249146	LRRN4 C-terminal like
HSPB1	9.51792	8.77027	9.00721	10.085	11.0126	10.5074	2.81811	0.0233011	heat shock 27kDa protein 1
AARSD1	3.41401	4.06311	3.64637	5.13805	6.18284	4.73841	2.81216	0.027854	alanyl-tRNA synthetase domain containing 1
CRABP2	9.20431	9.17455	9.04287	10.6592	10.7508	10.4637	2.79847	0.00365758	cellular retinoic acid binding protein 2
CRY2	6.59814	7.00878	6.5692	8.39653	8.0465	8.24051	2.78428	0.00665911	cryptochrome 2 (photolyase-like)
HSPG2	5.80373	5.8091	5.55217	7.28073	6.3238	7.29956	2.78369	0.0329468	heparan sulfate proteoglycan 2
NCLN	4.89593	4.81523	4.39531	5.90411	5.91114	6.37089	2.77976	0.012448	nicalin
ABL1	5.04309	4.97842	5.86713	6.7279	6.34516	7.33484	2.76583	0.0269479	c-abl oncogene 1, non-receptor tyrosine kinase
GPNMB	9.53824	10.6255	10.4337	11.9008	11.1422	11.9638	2.76458	0.0321655	glycoprotein (transmembrane) nmb
CHPT1	5.18191	5.57878	3.99982	6.64303	6.23173	6.78598	2.75323	0.0325841	choline phosphotransferase 1
XYLB	-0.748919	1.83648	1.67263	3.13031	2.8279	3.15764	2.74667	0.0481142	xylulokinase homolog (H. influenzae)
JDP2	2.80785	3.30343	3.70839	5.16505	4.59919	4.55673	2.74471	0.0180075	Jun dimerization protein 2
C14orf43	6.81193	5.94574	5.98258	8.26363	8.05954	7.07619	2.73531	0.0321362	chromosome 14 open reading frame 43
IER5L	8.28085	8.51421	8.62596	10.0738	9.8133	9.87136	2.72793	0.00509103	immediate early response 5-like
ZDHHC21	1.35956	2.07836	1.3572	2.80378	3.34766	3.42659	2.72561	0.0136611	zinc finger, DHHC-type containing 21
ITSN1	6.38631	6.49502	6.89648	8.45788	7.941	7.71803	2.72448	0.0144353	intersectin 1 (SH3 domain protein)
KLHL15	5.08137	5.4936	4.5322	6.36559	7.09365	5.97632	2.72096	0.0342937	kelch-like 15 (Drosophila)
EMP3	9.05815	8.46965	8.56553	10.4428	9.90538	10.2517	2.70518	0.0106972	epithelial membrane protein 3
PPP2R3B	4.40966	3.84546	4.01956	5.84528	5.62964	4.97719	2.705	0.0206393	protein phosphatase 2, regulatory subunit B'', beta
NRP1	6.42253	5.15715	6.16057	6.99433	7.14703	7.85655	2.70198	0.04335	neuropilin 1
KDM6B	9.19701	9.03118	10.2214	10.4637	10.7257	11.2999	2.69909	0.0463543	lysine (K)-specific demethylase 6B
PYGL	4.9453	4.21348	4.42678	6.36642	5.2364	6.20066	2.67792	0.0344451	phosphorylase, glycogen, liver
TRIOBP	7.53567	7.32552	7.40735	9.81898	8.76819	8.74454	2.67403	0.0151817	TRIO and F-actin binding protein
EGLN1	7.48796	6.34323	7.08949	8.50718	8.13554	8.5112	2.67158	0.02582	egl nine homolog 1 (C. elegans)
MTCH1	9.32262	8.37462	8.23764	10.2463	9.64515	10.0119	2.6528	0.0357132	mitochondrial carrier 1
[truncated: 1,004 more rows]

## Sheet: Transcription Factors
Gene Symbol	Description	CD10+CD44-N102	CD10+CD44-N117	CD10+CD44-N136	CD10+CD44+N102	CD10+CD44+N117	CD10+CD44+N136	Pseudo fold change	P value	CD10+CD44-N108	CD10+CD44-N132	CD10+CD44-N165	CD10+CD44+N108	CD10+CD44+N132	CD10+CD44+N165	Pseudo fold change	P value	average FC
[truncated: 54 more rows]
