# Supplementary material for: Perturbed myoepithelial cell differentiation in BRCA mutation carriers and in ductal carcinoma in situ
Source: Nat Commun. 2019 Sep 13;10:4182. doi: 10.1038/s41467-019-12125-5 (PMC6744561; doi:10.1038/s41467-019-12125-5)
Supplement: Supplementary file 5 — Supplementary Data 3 [file 41467_2019_12125_MOESM5_ESM.xlsx]

## Sheet: control - BRCA1 diff genes
Gene Symbol	description	N105 - BRCA1	N171 - BRCA1	N174 - BRCA1	NCD10-P2	NCD10-P3	NCD10-P4	Pseudo fold change	P value	p63 ChIP targets	TCF7 targets
SCGB2A2	secretoglobin, family 2A, member 2	11.6937	7.58869	10.3315	1.19305	0.311514	0.702675	791.699	6.82605e-05	Non-target	Non-Target
PIP	prolactin-induced protein	10.1279	2.58449	8.91708	-0.430979	-0.702059	-0.856447	786.413	0.000181473	Non-target	Non-Target
MUCL1	mucin-like 1	13.3345	7.61152	12.1394	1.47738	3.22607	3.18259	496.885	8.82392e-05	Non-target	Non-Target
AGR3	anterior gradient homolog 3 (Xenopus laevis)	9.9386	7.0608	9.08374	0.9097	1.71189	0.715743	288.823	7.49201e-05	Target	Non-Target
TFF1	trefoil factor 1	11.9921	5.57385	9.07568	1.40359	0.612016	1.79197	203.952	0.000128197	Non-target	Non-Target
SCGB1D2	secretoglobin, family 1D, member 2	12.7364	6.78231	10.7487	1.18693	3.37687	3.38939	165.629	0.000151505	Non-target	Non-Target
PHGR1	proline/histidine/glycine-rich 1	8.58048	2.88726	7.07028	0.177569	-0.204125	-0.201004	154.481	0.000296684	Non-target	Non-Target
C1orf64	chromosome 1 open reading frame 64	7.22564	2.15723	7.52671	0.511604	0.66213	0.715743	94.5829	0.00114045	Non-target	Non-Target
C9orf53	chromosome 9 open reading frame 53	5.36238	9.45335	4.28734	-0.193378	-1.62983	-1.13942	90.6226	0.000118207	Non-target	Non-Target
PDZK1IP1	PDZK1 interacting protein 1	11.2676	5.35897	13.399	4.46029	6.24149	4.98491	77.8548	0.00284863	Non-target	Non-Target
ICA1	islet cell autoantigen 1, 69kDa	9.86709	4.40571	11.3832	3.65225	4.8776	3.3976	74.2764	0.00270478	Non-target	Non-Target
CALML5	calmodulin-like 5	5.37234	6.15018	8.85327	1.94164	0.133237	0.133237	64.756	0.000208111	Target	Non-Target
LRRC26	leucine rich repeat containing 26	6.9795	4.61274	10.3736	0.675474	4.04759	0.999613	63.1138	0.000986614	Non-target	Non-Target
AZGP1	alpha-2-glycoprotein 1, zinc-binding	13.263	8.35157	11.2719	4.57201	5.77398	5.32176	61.8247	0.00035329	Non-target	Non-Target
LOC389033	No description	4.9581	1.86086	6.33336	-1.62983	-1.62983	0.385364	61.734	0.000567728	Target	Non-Target
CYP4Z1	cytochrome P450, family 4, subfamily Z, polypeptide 1	6.76526	1.47551	5.69691	0.177569	-0.204125	-0.201004	59.6277	0.00129828	Non-target	Non-Target
CLDN3	claudin 3	11.4475	7.37023	12.1688	4.86104	6.4136	5.49239	54.0102	0.00120705	Non-target	Non-Target
RGS1	regulator of G-protein signaling 1	9.88629	3.42601	9.59018	0.511604	3.86375	3.83668	53.9481	0.00239578	Non-target	Non-Target
LOC201477	No description	4.78831	9.26171	5.02854	-0.430979	-0.702059	-0.856447	53.0984	0.000124867	Non-target	Non-Target
C6orf147	chromosome 6 open reading frame 147	5.25791	8.3942	6.63777	0.836232	2.79385	0.601404	48.5146	0.000339971	Non-target	Non-Target
VSIG2	V-set and immunoglobulin domain containing 2	4.45656	1.82617	6.3634	-1.0456	-1.13942	-1.60541	48.3681	0.000387254	Non-target	Non-Target
UGT2B11	UDP glucuronosyltransferase 2 family, polypeptide B11	7.46089	2.28964	4.43247	-1.0456	-1.13942	-1.60541	47.5672	0.000303343	Non-target	Non-Target
GJC3	gap junction protein, gamma 3, 30.2kDa	7.69013	3.54916	6.99185	0.177569	2.19217	0.787289	45.1909	0.000756193	Non-target	Non-Target
TCN1	transcobalamin I (vitamin B12 binding protein, R binder family)	5.21812	1.18759	5.58245	-0.430979	-0.702059	0.133237	43.6894	0.0017185	Target	Non-Target
FAM177B	family with sequence similarity 177, member B	4.67767	4.88709	4.71796	-0.430979	-0.702059	-0.856447	42.8142	9.48988e-05	Non-target	Non-Target
ROPN1B	rhophilin associated tail protein 1B	5.22922	5.11031	4.58757	1.78341	-0.925858	-0.304801	42.6687	0.000439198	Non-target	Non-Target
AGR2	anterior gradient homolog 2 (Xenopus laevis)	7.73092	4.76743	5.57814	0.177569	0.384717	-0.201004	42.241	0.000164824	Non-target	Non-Target
ANKRD30A	ankyrin repeat domain 30A	8.21835	5.03626	7.88928	2.65901	2.39776	2.53178	40.9983	0.000831446	Target	Non-Target
MYBPC1	myosin binding protein C, slow type	9.66405	3.33831	6.43723	1.33859	1.01823	1.12487	39.7356	0.000874734	Non-target	Non-Target
ZNF493	zinc finger protein 493	13.173	14.2185	13.1195	7.88928	8.02079	7.89988	38.6694	0.000101558	Target	Non-Target
BCDIN3D	BCDIN3 domain containing	7.44309	7.24905	8.42416	2.9865	3.20768	2.08727	35.7974	0.000236747	Non-target	Non-Target
ALB	albumin	7.41767	2.01652	6.04577	0.9097	0.215628	1.07572	35.1651	0.00196357	Non-target	Non-Target
C9orf116	chromosome 9 open reading frame 116	4.91119	1.72498	4.28734	-0.193378	-1.62983	-1.13942	34.4055	0.000762853	Non-target	Non-Target
CXCL2	chemokine (C motif) ligand 2	7.26835	2.18383	3.44019	-1.62983	-1.62983	-1.13942	33.5914	0.000373934	Non-target	Non-Target
MGP	matrix Gla protein	13.4186	10.7663	11.7991	5.91155	6.86212	6.76014	32.8762	0.000218101	Non-target	Non-Target
ARHGDIB	Rho GDP dissociation inhibitor (GDI) beta	10.4939	5.64182	11.3526	6.31499	4.40734	5.03293	32.8441	0.00423515	Non-target	Non-Target
CCL5	chemokine (C-C motif) ligand 5	9.77446	2.68188	7.2088	1.7969	2.71676	2.17834	32.6827	0.00324088	Non-target	Non-Target
ORC4	origin recognition complex, subunit 4	11.9532	14.698	10.1126	6.86412	6.93691	7.22631	32.3635	0.000511121	Target	Non-Target
CRABP1	cellular retinoic acid binding protein 1	5.99584	3.8664	6.13453	1.19305	0.645882	0.192047	30.728	0.000477824	Non-target	Non-Target
KIT	v-kit Hardy-Zuckerman 4 feline sarcoma viral oncogene homolog	8.48482	6.69965	8.34703	3.03699	3.55119	3.36434	30.5613	0.000410562	Target	Non-Target
LOC440335	No description	9.43406	3.87196	7.09012	2.16629	3.1791	1.79197	30.3542	0.00202218	Non-target	Non-Target
TMEM71	transmembrane protein 71	5.72624	4.65329	6.64756	0.836232	0.915303	0.601404	29.6511	0.000263386	Non-target	Non-Target
SULT2B1	sulfotransferase family, cytosolic, 2B, member 1	3.45078	5.66585	5.42059	0.836232	0.535869	0.601404	28.2305	0.000821457	Target	Target
GGTA1P	glycoprotein, alpha-galactosyltransferase 1 pseudogene	5.46316	3.3976	5.10214	0.511604	0.215628	0.299447	27.9097	0.000630994	Non-target	Non-Target
CLEC4E	C-type lectin domain family 4, member E	8.25599	10.6312	4.19846	3.76461	3.27022	3.47601	27.4737	0.00311834	Non-target	Non-Target
GBP4	guanylate binding protein 4	9.74624	12.41	8.13017	4.96671	4.77172	5.22546	27.4653	0.0005311	Non-target	Non-Target
UCP2	uncoupling protein 2 (mitochondrial, proton carrier)	7.38562	5.28865	9.78024	2.61461	3.26565	1.8681	27.3035	0.000818127	Target	Non-Target
HOXA13	homeobox A13	3.88898	4.56715	5.52051	0.177569	-0.204125	-0.201004	27.2493	0.000273375	Non-target	Non-Target
HLA-DQA1	major histocompatibility complex, class II, DQ alpha 1	5.85983	2.72564	7.07111	1.7969	1.09693	0.715743	27.1504	0.00226125	Non-target	Non-Target
GSTA1	glutathione S-transferase alpha 1	5.1475	0.695896	9.04037	-0.193378	3.65537	0.385364	27.1361	0.0105318	Non-target	Non-Target
ASTN2	astrotactin 2	11.1414	13.6152	8.09554	6.40382	6.3687	6.50047	26.6774	0.00162793	Target	Non-Target
EHF	ets homologous factor	9.71363	7.2513	10.1222	3.28969	5.38574	4.23268	26.6567	0.000694259	Non-target	Non-Target
ESR1	estrogen receptor 1	8.36094	6.29067	7.94348	3.11618	3.21735	3.39945	26.467	0.000644313	Target	Non-Target
CXCR4	chemokine (C-X-C motif) receptor 4	9.45674	7.10801	6.53482	1.80895	3.40526	3.78595	26.4622	0.000716236	Target	Non-Target
FBP1	fructose-1,6-bisphosphatase 1	7.97847	2.9508	6.60135	1.9622	1.87884	1.30787	26.4007	0.00238912	Non-target	Non-Target
RHOH	ras homolog gene family, member H	6.4202	2.85601	6.32862	0.9097	1.71189	1.07572	26.1422	0.0020901	Non-target	Non-Target
C1QTNF9	C1q and tumor necrosis factor related protein 9	7.93805	10.3499	5.42003	2.77801	3.28694	3.23022	26.1336	0.00100326	Target	Non-Target
KLK11	kallikrein-related peptidase 11	6.77454	1.96497	6.221	2.0323	1.5283	0.787289	25.8608	0.00498568	Non-target	Non-Target
TST	thiosulfate sulfurtransferase (rhodanese)	6.51214	2.84967	5.5959	1.84557	0.133237	0.133237	25.3968	0.00142548	Non-target	Non-Target
HSP90AB2P	heat shock protein 90kDa alpha (cytosolic), class B member 2, pseudogene	10.8513	12.662	8.91267	6.18663	6.12904	6.31705	25.3633	0.000824787	Non-target	Non-Target
LOC646278	No description	1.94124	6.07598	4.93801	0.511604	0.215628	0.299447	24.9084	0.00215337	Target	Non-Target
PCDHB9	protocadherin beta 9	5.93357	7.38712	2.13571	2.72672	0.915303	1.30787	24.6873	0.0057542	Non-target	Non-Target
CASP10	caspase 10, apoptosis-related cysteine peptidase	6.00472	8.56877	8.28948	3.85697	3.60246	3.6731	24.5284	0.00131826	Non-target	Non-Target
AQP5	aquaporin 5	7.85683	3.51399	7.75818	1.28063	3.24953	2.79132	24.3744	0.0030351	Target	Non-Target
LOC127841	No description	2.9615	3.6186	2.37982	-1.62983	-1.62983	-1.13942	24.1062	0.000319992	Non-target	Non-Target
KIF12	kinesin family member 12	6.34811	2.80638	5.47673	0.9097	1.35064	0.299447	23.7036	0.00172183	Target	Non-Target
AKR1D1	aldo-keto reductase family 1, member D1 (delta 4-3-ketosteroid-5-beta-reductase)	7.97992	9.07845	8.05605	3.25993	4.51959	3.85286	23.5696	0.000367275	Non-target	Non-Target
SYT5	synaptotagmin V	2.321	3.67234	3.40507	-1.0456	-1.13942	-1.60541	23.3361	0.000390583	Non-target	Non-Target
NEIL1	nei endonuclease VIII-like 1 (E. coli)	9.95107	6.83874	10.6363	4.17897	5.97241	5.41767	23.1574	0.00233384	Non-target	Non-Target
LYPD6B	LY6/PLAUR domain containing 6B	5.73998	2.08854	6.74466	1.18693	1.91085	1.21666	22.9962	0.00511088	Non-target	Non-Target
ROPN1	rhophilin associated tail protein 1	5.5868	4.32275	4.05139	-0.193378	0.883919	-0.304801	22.8819	0.000429209	Non-target	Non-Target
PPP1R1A	protein phosphatase 1, regulatory (inhibitor) subunit 1A	5.67949	2.00702	5.184	0.9097	0.215628	0.715743	22.135	0.00283531	Non-target	Non-Target
HAMP	hepcidin antimicrobial peptide	4.24273	2.53525	6.12947	0.888838	1.21022	-1.91178	21.8117	0.00195025	Non-target	Non-Target
CYP4X1	cytochrome P450, family 4, subfamily X, polypeptide 1	8.08754	3.21032	5.34543	0.9097	2.86886	0.715743	21.6415	0.00272809	Non-target	Non-Target
SEPP1	selenoprotein P, plasma, 1	9.83183	9.61484	8.91763	4.69153	5.31411	5.18153	21.6053	0.000316662	Target	Non-Target
NCRNA00119	non-protein coding RNA 119	3.72322	5.75008	1.87984	-0.430979	-0.702059	-0.856447	21.4853	0.00104655	Non-target	Non-Target
NSMCE4A	non-SMC element 4 homolog A (S. cerevisiae)	6.42159	5.78193	5.94776	1.01401	1.5283	3.11139	21.3988	0.000788159	Non-target	Target
CMAHP	cytidine monophospho-N-acetylneuraminic acid hydroxylase, pseudogene	5.9069	3.60615	5.67416	1.0992	1.1852	1.49035	21.3556	0.00139018	Target	Non-Target
KIAA1324	KIAA1324	9.75163	8.19291	9.29779	4.17146	4.99997	4.89428	21.1637	0.000445858	Target	Non-Target
LOC100506023	No description	10.1043	13.1195	8.89882	5.17852	5.72724	5.70271	21.1351	0.000494473	Target	Non-Target
FAM3B	family with sequence similarity 3, member B	7.88687	3.4097	8.17381	3.79084	-0.303651	1.61003	20.8643	0.00181773	Non-target	Non-Target
RNF113B	ring finger protein 113B	4.90811	9.03958	4.75934	3.20032	0.384717	1.18591	20.744	0.00148408	Non-target	Non-Target
TFF3	trefoil factor 3 (intestinal)	11.2965	6.59444	7.07694	2.22979	3.12549	3.76714	20.6012	0.000677611	Target	Non-Target
C3orf27	chromosome 3 open reading frame 27	4.124	6.61587	5.7688	2.25448	1.3201	1.30787	20.5547	0.00136022	Non-target	Non-Target
CYTIP	cytohesin 1 interacting protein	7.8471	1.31965	5.26176	0.9097	2.34448	0.299447	20.4221	0.00659663	Target	Non-Target
NCRNA00255	non-protein coding RNA 255	9.14101	12.2759	6.33237	4.79069	4.57201	5.00761	20.3974	0.00207345	Non-target	Non-Target
IRAK1BP1	interleukin-1 receptor-associated kinase 1 binding protein 1	4.54215	3.55492	3.48686	-0.217304	-1.13942	0.192047	20.3944	0.00053443	Target	Non-Target
FOXM1	forkhead box M1	7.92884	10.43	5.92183	3.5906	3.40096	4.2706	20.2274	0.0014974	Non-target	Non-Target
NCRNA00113	non-protein coding RNA 113	3.6292	5.93659	2.81069	-0.430979	-0.702059	-0.856447	20.1298	0.000497802	Non-target	Non-Target
LOC338862	No description	8.94467	11.827	7.41482	4.51959	4.62661	4.91867	19.9464	0.000946657	Non-target	Non-Target
LRTM2	leucine-rich repeats and transmembrane domains 2	3.61005	8.31338	2.66895	-0.430979	-0.702059	-0.856447	19.8644	0.000647643	Non-target	Non-Target
CLDN8	claudin 8	5.32534	4.53793	6.19935	0.836232	1.53739	1.01804	19.7982	0.000581047	Non-target	Non-Target
SULT1B1	sulfotransferase family, cytosolic, 1B, member 1	3.60071	5.08404	2.22574	-0.430979	-0.702059	-0.856447	19.7362	0.000848095	Non-target	Non-Target
LOC283481	No description	3.95015	2.54113	4.27551	-1.62983	-0.0121299	-1.13942	19.5303	0.000504462	Non-target	Non-Target
ZNF750	zinc finger protein 750	4.46482	2.87696	5.77854	0.177569	0.384717	-0.201004	19.525	0.000901372	Non-target	Non-Target
NOXA1	NADPH oxidase activator 1	4.28129	4.6738	4.40995	-0.430979	0.612016	0.133237	19.383	0.000329981	Target	Non-Target
TTC36	tetratricopeptide repeat domain 36	7.45512	-0.0826808	6.45504	3.18142	1.21022	2.0209	19.3425	0.0468404	Non-target	Non-Target
SCGB3A1	secretoglobin, family 3A, member 1	11.783	8.22517	9.14642	4.77734	4.9772	4.87779	19.2746	0.000597696	Target	Non-Target
DYNLRB2	dynein, light chain, roadblock-type 2	4.65329	3.58717	4.25765	-0.193378	-0.0121299	0.385364	19.2652	0.000484483	Non-target	Non-Target
MLPH	melanophilin	9.42141	7.87381	7.463	3.62774	4.20687	3.29087	18.9755	0.000442528	Target	Non-Target
LYRM5	LYR motif containing 5	5.43959	4.37167	6.11877	2.59079	0.612016	0.133237	18.8754	0.00105987	Non-target	Non-Target
TSPAN6	tetraspanin 6	8.47365	10.1798	8.00224	4.26192	3.82247	4.27685	18.5292	0.00034663	Non-target	Non-Target
GLYATL2	glycine-N-acyltransferase-like 2	4.92144	3.81074	7.85481	0.710171	0.133237	3.04109	18.5234	0.00212007	Non-target	Non-Target
BRDT	bromodomain, testis-specific	5.8822	6.2085	5.02713	1.68196	0.535869	2.02986	18.3821	0.000564398	Non-target	Non-Target
TTYH1	tweety homolog 1 (Drosophila)	5.38552	3.56611	8.62782	0.614588	3.47041	1.18591	18.3743	0.00292521	Target	Non-Target
LOC646214	No description	11.6292	13.8728	9.87843	7.23809	7.45025	7.50642	18.1129	0.00114711	Target	Non-Target
CYYR1	cysteine/tyrosine-rich 1	4.73821	2.54286	4.87527	0.511604	0.215628	0.715743	17.8707	0.00210009	Non-target	Non-Target
F5	coagulation factor V (proaccelerin, labile factor)	11.7164	14.1094	11.1683	7.35798	7.5604	7.88559	17.8266	0.000517781	Non-target	Non-Target
GPR160	G protein-coupled receptor 160	3.76461	2.351	3.45157	-0.430979	-0.702059	-0.856447	17.7978	0.000868074	Non-target	Non-Target
MSMB	microseminoprotein, beta-	3.00271	1.79366	3.39032	-1.0456	-1.13942	-1.60541	17.6565	0.000798149	Target	Non-Target
C4orf34	chromosome 4 open reading frame 34	5.67859	2.0209	5.23493	0.9097	1.09693	1.18261	17.6061	0.00486248	Non-target	Non-Target
C1orf49	chromosome 1 open reading frame 49	3.70224	6.25277	2.36876	-0.430979	-0.702059	0.133237	17.5478	0.00110182	Non-target	Non-Target
BATF	basic leucine zipper transcription factor, ATF-like	10.2367	4.57616	7.96937	1.30759	4.9106	3.83668	17.5414	0.00316696	Target	Non-Target
C4orf48	chromosome 4 open reading frame 48	8.09851	3.28814	9.11763	3.96677	4.03304	3.90433	17.5298	0.0147926	Target	Non-Target
CAPG	capping protein (actin filament), gelsolin-like	9.49296	4.43394	10.8439	6.14328	5.37989	4.45939	17.3044	0.0162976	Target	Non-Target
PROL1	proline rich, lacrimal 1	6.20434	1.80163	2.96697	-1.0456	-1.13942	-1.60541	17.2246	0.000769513	Non-target	Non-Target
RTP3	receptor (chemosensory) transporter protein 3	1.81546	3.39995	4.03366	-0.430979	-0.702059	-0.856447	17.1723	0.00137686	Non-target	Non-Target
PADI2	peptidyl arginine deiminase, type II	8.17669	5.19691	9.134	4.07607	4.84436	3.83239	17.1557	0.00520145	Non-target	Non-Target
C16orf89	chromosome 16 open reading frame 89	7.25965	3.33987	6.84962	1.0992	2.25665	3.16996	17.0263	0.00370238	Target	Non-Target
LOC100506757	No description	6.85986	8.81754	2.34633	2.97093	2.57999	2.77315	16.9912	0.00992641	Non-target	Non-Target
SPDEF	SAM pointed domain containing ets transcription factor	9.46014	6.0555	7.71256	3.63756	2.71676	3.7174	16.8537	0.000999933	Target	Non-Target
SLAMF6	SLAM family member 6	4.99029	6.06967	3.11452	1.22105	0.915303	0.601404	16.8536	0.00171184	Non-target	Non-Target
ZNF564	zinc finger protein 564	5.89006	6.92125	6.09437	1.82163	2.30531	2.66436	16.7772	0.000624334	Target	Non-Target
GRHL1	grainyhead-like 1 (Drosophila)	6.51106	4.48671	5.55623	1.0992	2.04915	1.49035	16.7475	0.00101325	Non-target	Non-Target
VTCN1	V-set domain containing T cell activation inhibitor 1	6.35962	5.14222	5.82091	2.00562	1.7565	1.5283	16.7305	0.000627664	Non-target	Non-Target
C7orf46	chromosome 7 open reading frame 46	3.85384	4.34582	3.27913	0.177569	-0.204125	-0.201004	16.62	0.000670951	Non-target	Non-Target
RNF128	ring finger protein 128	4.83201	3.06684	3.85306	0.177569	-0.204125	-0.201004	16.6109	0.000811468	Non-target	Non-Target
HSPA1A	heat shock 70kDa protein 1A	12.8351	15.5734	13.0857	8.64898	11.5198	11.1191	16.6053	0.00441696	Non-target	Target
NXNL2	nucleoredoxin-like 2	8.75322	11.1504	7.13913	4.78142	4.65987	4.69988	16.6026	0.00125233	Non-target	Non-Target
RPL23AP82	ribosomal protein L23a pseudogene 82	4.9434	6.72932	5.52932	1.70475	1.50608	0.89472	16.549	0.000491143	Non-target	Non-Target
UG0898H09	No description	9.25567	10.508	7.54666	5.20705	5.34008	5.22805	16.3092	0.001558	Non-target	Non-Target
RERG	RAS-like, estrogen-regulated, growth inhibitor	7.66654	4.00482	6.02649	1.45243	2.30811	2.00696	16.2181	0.00182439	Non-target	Non-Target
USP33	ubiquitin specific peptidase 33	11.6715	13.3345	10.1963	7.05246	7.72145	7.65277	16.2093	0.00102657	Non-target	Non-Target
CAT	catalase	7.06486	7.43286	6.2352	1.94963	3.45344	3.05032	16.162	0.000759523	Non-target	Target
LXN	latexin	4.66309	2.11979	4.64995	0.675474	0.311514	-0.431023	15.8633	0.00229855	Non-target	Non-Target
ACADSB	acyl-CoA dehydrogenase, short/branched chain	8.79156	9.56996	6.8775	4.3897	4.80406	4.90898	15.862	0.00183637	Non-target	Non-Target
SUGT1P1	suppressor of G2 allele of SKP1 (S. cerevisiae) pseudogene 1	2.35131	2.04785	2.95381	-1.62983	-1.62983	-1.91178	15.7922	0.000397243	Non-target	Non-Target
MGST2	microsomal glutathione S-transferase 2	5.1556	3.41277	5.6415	1.40359	0.133237	1.19837	15.5326	0.00146743	Target	Non-Target
SYTL2	synaptotagmin-like 2	8.7922	5.46112	7.89709	3.2693	4.18181	3.96133	15.3032	0.00276006	Non-target	Non-Target
C14orf2	chromosome 14 open reading frame 2	11.7677	8.34533	11.002	7.0684	6.95049	7.45512	15.2799	0.00458611	Target	Non-Target
ALS2CR11	amyotrophic lateral sclerosis 2 (juvenile) chromosome region, candidate 11	8.02866	10.7215	6.32318	4.10702	3.85511	4.14238	15.1542	0.00143547	Non-target	Non-Target
RP11-165H20.1	No description	4.80202	7.28697	2.94726	0.177569	0.880489	1.40698	15.1529	0.00180441	Non-target	Non-Target
ZNF630	zinc finger protein 630	3.2693	3.0583	3.81711	0.302903	-0.702059	-0.856447	15.0819	0.000898042	Non-target	Non-Target
IL2RB	interleukin 2 receptor, beta	4.85724	2.77695	3.21032	0.302903	-0.702059	-0.856447	15.0572	0.00104988	Target	Non-Target
ABCC9	ATP-binding cassette, sub-family C (CFTR/MRP), member 9	10.0433	12.3334	10.3616	6.45205	6.3689	6.9692	15.0275	0.000729555	Non-target	Non-Target
LOC100170939	No description	4.44519	6.5653	3.4698	0.896071	1.91085	-0.431023	14.9371	0.00178243	Non-target	Non-Target
APOBEC3H	apolipoprotein B mRNA editing enzyme, catalytic polypeptide-like 3H	4.5123	6.45708	3.71848	0.614588	0.384717	1.68646	14.9049	0.00132159	Target	Non-Target
AGA	aspartylglucosaminidase	5.49199	4.18664	4.81225	0.9097	2.71676	0.299447	14.7966	0.00235382	Non-target	Non-Target
LOC100131257	No description	10.4964	13.1125	9.12534	6.46677	6.61092	6.85884	14.7794	0.00132492	Non-target	Non-Target
LAPTM5	lysosomal protein transmembrane 5	7.73944	1.21975	7.65859	1.0992	3.86061	0.89472	14.7111	0.00926712	Target	Target
LOC100505718	No description	3.90185	6.69699	3.6731	0.177569	1.17175	-0.201004	14.6629	0.00104322	Non-target	Non-Target
EMR4P	egf-like module containing, mucin-like, hormone receptor-like 4 pseudogene	8.17958	10.8585	7.04862	3.77202	4.31066	4.43895	14.6103	0.000993274	Non-target	Non-Target
ELF3	E74-like factor 3 (ets domain transcription factor, epithelial-specific )	10.1814	7.87198	10.0041	6.08101	6.32282	6.08136	14.5061	0.00335808	Non-target	Non-Target
HBA2	hemoglobin, alpha 2	2.9313	2.1732	5.32116	-0.841294	-0.925858	-1.13942	14.4917	0.000838106	Non-target	Non-Target
INHBB	inhibin, beta B	7.71467	4.06809	8.16913	2.24646	4.27178	3.86061	14.4607	0.00698888	Target	Non-Target
RARRES3	retinoic acid receptor responder (tazarotene induced) 3	9.36418	5.4454	10.2241	5.09183	6.38303	5.38163	14.3307	0.0142538	Non-target	Non-Target
HEPACAM2	HEPACAM family member 2	4.73527	1.63883	5.74096	1.0992	0.767461	0.89472	14.3259	0.0063136	Non-target	Non-Target
FLJ26245	No description	3.76513	5.91883	4.93689	1.0992	1.1852	0.89472	14.2975	0.0011844	Target	Non-Target
C2orf88	chromosome 2 open reading frame 88	7.28442	3.71816	7.14912	3.03932	3.44767	2.55692	14.2881	0.00684303	Target	Non-Target
SELENBP1	selenium binding protein 1	9.13589	6.08362	9.51457	2.92908	5.36146	5.30543	14.226	0.00322756	Non-target	Non-Target
MRPL18	mitochondrial ribosomal protein L18	9.50286	8.02682	10.5055	5.01833	6.08649	5.6733	14.2171	0.00161461	Non-target	Non-Target
C12orf36	chromosome 12 open reading frame 36	6.6889	9.39388	7.17678	3.42117	3.06374	3.34813	14.2081	0.000667621	Target	Non-Target
GABARAP	GABA(A) receptor-associated protein	10.8683	9.1591	10.6703	6.2793	6.84205	6.97504	14.2046	0.0016872	Target	Non-Target
MTRNR2L5	MT-RNR2-like 5	8.24075	9.58471	5.98698	4.5485	4.35851	4.41481	14.1815	0.00311501	Target	Non-Target
C3orf14	chromosome 3 open reading frame 14	7.45249	5.40619	7.66414	3.66348	3.07573	3.63258	14.1224	0.00261088	Non-target	Non-Target
NUDT16P1	nudix (nucleoside diphosphate linked moiety X)-type motif 16 pseudogene 1	8.847	11.332	6.82653	5.19657	4.96529	5.02778	14.1156	0.00239911	Non-target	Non-Target
TMCO4	transmembrane and coiled-coil domains 4	8.32151	7.00957	8.68845	3.66525	4.77734	4.52302	13.9142	0.00138019	Non-target	Non-Target
SLPI	secretory leukocyte peptidase inhibitor	8.66172	5.96569	10.3096	4.41679	5.42153	4.8922	13.6376	0.00461474	Non-target	Non-Target
SRBD1	S1 RNA binding domain 1	4.00589	5.54946	3.55879	0.614588	-0.204125	1.63064	13.5754	0.00185635	Non-target	Non-Target
AOC4	No description	2.82997	5.06347	4.98021	1.30759	1.09693	0.715743	13.5093	0.00308371	Non-target	Non-Target
NSUN7	NOP2/Sun domain family, member 7	5.70271	4.13541	7.05032	2.1701	1.94961	1.12487	13.4832	0.00158464	Non-target	Non-Target
MGC70870	No description	3.54916	4.54287	2.93228	0.177569	-0.204125	-0.201004	13.4558	0.00107652	Non-target	Non-Target
SLC13A2	solute carrier family 13 (sodium-dependent dicarboxylate transporter), member 2	5.79661	3.00271	7.43549	1.0992	2.04915	2.21224	13.4306	0.00360182	Target	Non-Target
WIF1	WNT inhibitory factor 1	7.86278	10.6559	7.28193	5.0008	3.53648	5.27508	13.4119	0.00194692	Non-target	Non-Target
ZNF225	zinc finger protein 225	3.54187	4.43813	2.76738	0.614588	-0.204125	-0.201004	13.388	0.00167388	Non-target	Non-Target
ZNF480	zinc finger protein 480	8.1823	11.4056	6.77454	4.51179	3.85384	4.44292	13.3556	0.00125566	Non-target	Non-Target
AGMO	alkylglycerol monooxygenase	4.95485	6.1882	3.12043	1.22105	1.3201	1.01804	13.3041	0.00243773	Target	Non-Target
LOC157381	No description	4.21538	4.67808	4.02923	0.9097	0.66213	0.299447	13.2671	0.000841436	Target	Non-Target
C18orf32	chromosome 18 open reading frame 32	4.61454	5.23432	3.65141	0.888838	-0.925858	3.3308	13.2296	0.00470598	Non-target	Non-Target
CD69	CD69 molecule	9.05202	1.4093	4.56115	0.836232	1.3201	0.601404	13.2225	0.00477391	Non-target	Non-Target
ACADS	acyl-CoA dehydrogenase, C-2 to C-3 short chain	7.54833	4.44378	6.4018	2.4026	3.7701	2.6921	13.0837	0.00457612	Target	Non-Target
CMC1	COX assembly mitochondrial protein homolog (S. cerevisiae)	4.79204	5.11169	4.9871	1.19335	1.33851	1.28065	13.0542	0.000634323	Target	Non-Target
C12orf37	chromosome 12 open reading frame 37	4.00449	5.10798	2.86096	0.511604	0.215628	0.299447	13.0415	0.00155468	Non-target	Non-Target
CLEC4C	C-type lectin domain family 4, member C	2.84238	4.02577	4.4919	0.177569	-0.204125	0.787289	13.0376	0.0016599	Non-target	Non-Target
SPINLW1	serine peptidase inhibitor-like, with Kunitz and WAP domains 1 (eppin)	8.46505	11.0926	5.80217	4.76143	4.27888	4.78707	13.0287	0.00335143	Non-target	Non-Target
CAMKV	CaM kinase-like vesicle-associated	4.8776	4.23268	4.22568	1.18552	0.384717	0.787289	12.9249	0.000949987	Target	Non-Target
HSD17B2	hydroxysteroid (17-beta) dehydrogenase 2	5.66011	3.59469	4.04671	0.35599	0.645882	0.192047	12.9127	0.000891383	Non-target	Non-Target
POF1B	premature ovarian failure, 1B	5.98187	8.68702	5.24707	1.83754	2.43666	2.29156	12.9091	0.000956646	Non-target	Non-Target
H3F3C	H3 histone, family 3C	10.4179	10.1814	9.65211	6.52569	5.96907	6.49544	12.8702	0.000791489	Non-target	Non-Target
IL2RG	interleukin 2 receptor, gamma	6.47657	1.01978	6.39703	0.836232	2.79385	1.60101	12.8413	0.0157535	Non-target	Non-Target
GDNF	glial cell derived neurotrophic factor	8.54222	8.38516	8.11248	4.22556	4.9818	4.70644	12.8057	0.000804808	Target	Non-Target
ATP5EP2	ATP synthase, H+ transporting, mitochondrial F1 complex, epsilon subunit pseudogene 2	7.70017	2.67006	6.34949	3.18142	-0.0121299	2.67193	12.7954	0.00562034	Target	Non-Target
GUSBP3	glucuronidase, beta pseudogene 3	3.47495	5.22442	3.20814	0.177569	-0.204125	-0.201004	12.7812	0.000878063	Non-target	Non-Target
SNORA15	small nucleolar RNA, H/ACA box 15	2.04337	2.77807	4.6341	-0.193378	-1.62983	-0.304801	12.7568	0.00161794	Non-target	Non-Target
UNG	uracil-DNA glycosylase	7.34417	5.16744	7.93145	3.83178	3.64598	3.68997	12.59	0.004373	Non-target	Non-Target
LOC100129917	No description	9.78522	11.3153	6.61754	5.92709	6.31452	6.13308	12.572	0.00750499	Target	Non-Target
ARV1	ARV1 homolog (S. cerevisiae)	3.82516	3.67495	3.97024	0.177569	-0.204125	0.41761	12.5324	0.000742874	Non-target	Non-Target
HTR2A	5-hydroxytryptamine (serotonin) receptor 2A	5.67007	8.40545	4.03066	2.24646	2.02277	1.5283	12.5299	0.00196024	Non-target	Non-Target
BIK	BCL2-interacting killer (apoptosis-inducing)	3.41937	1.95514	2.61461	-0.217304	-1.13942	-1.60541	12.438	0.00140883	Non-target	Non-Target
ARHGAP40	Rho GTPase activating protein 40	7.91546	3.0434	4.2324	0.836232	0.535869	0.601404	12.3891	0.0016246	Target	Non-Target
AFAP1L1	actin filament associated protein 1-like 1	8.0121	8.74664	6.96975	4.38826	4.22322	4.39874	12.3278	0.00143214	Non-target	Non-Target
CMKLR1	chemokine-like receptor 1	10.1412	7.24936	9.44233	5.82629	5.86924	5.49199	12.2613	0.0038136	Non-target	Non-Target
ACAT1	acetyl-CoA acetyltransferase 1	9.15825	5.82718	9.67696	5.58479	5.50416	5.54473	12.2399	0.0116499	Non-target	Non-Target
CCL28	chemokine (C-C motif) ligand 28	3.53223	3.99091	3.4068	0.614588	-0.204125	-0.201004	12.2179	0.00109849	Non-target	Non-Target
RHOXF1	Rhox homeobox family, member 1	3.99298	3.39124	4.06117	-0.217304	1.40918	0.192047	12.1977	0.00210342	Non-target	Non-Target
SPIC	Spi-C transcription factor (Spi-1/PU.1 related)	1.62615	4.50478	3.4068	0.177569	-0.204125	-0.201004	12.1915	0.00346331	Target	Non-Target
ZNF117	zinc finger protein 117	7.8301	6.17815	8.38651	4.22347	4.29588	3.47939	12.1816	0.00223728	Non-target	Non-Target
ADRB3	adrenergic, beta-3-, receptor	7.08069	8.59188	4.76104	4.25491	3.47747	3.32312	12.1529	0.0057775	Target	Non-Target
LOC729852	No description	5.07825	4.62101	5.37298	1.22105	2.31799	1.01804	12.1507	0.00147409	Non-target	Non-Target
CTPS2	CTP synthase II	7.70359	9.18984	6.04321	4.10167	4.14675	4.06282	12.1419	0.0025909	Non-target	Non-Target
PKIB	protein kinase (cAMP-dependent, catalytic) inhibitor beta	7.99244	4.1309	4.45709	1.22105	0.535869	1.01804	12.084	0.00101991	Target	Non-Target
NME3	non-metastatic cells 3, protein expressed in	10.1726	6.67528	11.1301	6.25634	7.27252	6.58577	12.0155	0.0150037	Target	Non-Target
C6orf97	chromosome 6 open reading frame 97	7.67147	8.54635	8.85281	4.99124	4.96481	4.70916	11.9716	0.00130827	Non-target	Non-Target
SUSD3	sushi domain containing 3	5.15827	1.92948	6.3689	1.01401	2.78996	-0.201004	11.95	0.00709876	Non-target	Non-Target
BBOX1	butyrobetaine (gamma), 2-oxoglutarate dioxygenase (gamma-butyrobetaine hydroxylase) 1	7.07072	5.48293	7.78619	3.49318	3.68367	3.22688	11.9384	0.00267615	Non-target	Non-Target
SP140L	SP140 nuclear body protein-like	10.3096	10.3315	11.1871	6.73765	7.18616	6.91362	11.8924	0.000933338	Target	Non-Target
SH3BGRL	SH3 domain binding glutamic acid-rich protein like	10.8278	9.55748	10.6524	6.55861	7.1604	7.08643	11.8434	0.00164791	Target	Non-Target
TSC22D1	TSC22 domain family, member 1	11.0502	10.3432	9.55748	6.07854	7.43449	6.77856	11.8324	0.00163126	Non-target	Target
ACSL5	acyl-CoA synthetase long-chain family member 5	5.1329	4.23502	6.39815	1.54107	1.5711	1.63846	11.8089	0.00147076	Non-target	Non-Target
CTBS	chitobiase, di-N-acetyl-	8.7691	5.9935	9.37287	4.68939	5.37074	5.23079	11.6181	0.00677644	Non-target	Non-Target
FAM111B	family with sequence similarity 111, member B	8.17381	10.6185	3.96446	4.24724	4.77084	4.63659	11.6093	0.0131297	Non-target	Non-Target
TSTD1	thiosulfate sulfurtransferase (rhodanese)-like domain containing 1	10.2272	6.35314	10.1798	6.69112	6.51849	6.56775	11.6	0.0229638	Non-target	Non-Target
TROAP	trophinin associated protein (tastin)	3.71422	6.39774	4.13697	0.836232	0.535869	0.601404	11.5961	0.00111514	Non-target	Non-Target
LOC400084	No description	5.37074	5.6085	6.50833	2.83248	2.21231	1.8366	11.5846	0.00136355	Target	Non-Target
CD24	CD24 molecule	12.4646	9.2876	11.16	7.31453	7.66072	7.63396	11.5196	0.00291855	Non-target	Non-Target
STEAP4	STEAP family member 4	8.4159	7.82153	8.58291	4.27928	5.35045	4.88989	11.5195	0.00148075	Non-target	Non-Target
NT5DC1	5'-nucleotidase domain containing 1	6.8195	4.96758	5.77159	2.24646	3.24271	2.15342	11.5125	0.00258757	Non-target	Non-Target
BMS1P5	BMS1 pseudogene 5	11.126	12.0404	10.2203	7.68439	7.57011	7.60109	11.5106	0.00160795	Non-target	Non-Target
MTUS1	microtubule associated tumor suppressor 1	8.64427	6.45599	9.19454	4.62842	5.12429	5.45088	11.4714	0.0048758	Target	Non-Target
KLHL34	kelch-like 34 (Drosophila)	2.47813	3.39075	2.81069	-0.430979	-0.702059	-0.856447	11.4141	0.0010632	Target	Non-Target
HLA-DPA1	major histocompatibility complex, class II, DP alpha 1	7.10988	3.399	9.69644	3.54165	3.79877	3.60434	11.3572	0.011277	Non-target	Non-Target
KRT15	keratin 15	10.1615	10.0602	9.90059	5.87206	6.81034	6.55467	11.3572	0.000959976	Non-target	Non-Target
ZNF284	zinc finger protein 284	3.07741	4.32798	3.6731	0.177569	-0.204125	0.41761	11.2787	0.00121371	Non-target	Non-Target
C3orf57	No description	4.38746	4.96401	3.72025	1.45243	0.767461	0.89472	11.2569	0.001873	Non-target	Non-Target
GCHFR	GTP cyclohydrolase I feedback regulator	5.79351	1.07623	6.75254	0.987351	2.06894	3.26	11.2554	0.0327674	Target	Non-Target
EFCAB11	EF-hand calcium binding domain 11	2.04146	3.15984	3.68132	-1.0456	-1.13942	0.192047	11.2299	0.00161128	Non-target	Non-Target
MELK	maternal embryonic leucine zipper kinase	4.37744	5.148	2.94461	1.0992	0.767461	0.89472	11.179	0.00281	Target	Non-Target
C7orf44	chromosome 7 open reading frame 44	5.52151	4.83322	5.26941	1.39062	1.35064	2.17834	11.1779	0.0011218	Non-target	Non-Target
NCRNA00092	non-protein coding RNA 92	6.08182	8.03585	4.82151	2.60256	2.79385	2.14302	11.1522	0.00192694	Non-target	Non-Target
CEACAM8	carcinoembryonic antigen-related cell adhesion molecule 8	4.78202	5.44015	5.83793	1.9622	1.53739	2.02986	11.1421	0.00120372	Non-target	Non-Target
CDH12	cadherin 12, type 2 (N-cadherin 2)	4.00972	4.91283	4.67859	3.7475	0.535869	0.601404	11.1105	0.00756759	Target	Non-Target
GLB1	galactosidase, beta 1	6.62888	6.93937	5.88497	3.46573	2.79716	3.08014	11.1089	0.00157199	Target	Non-Target
GABRP	gamma-aminobutyric acid (GABA) A receptor, pi	8.92341	6.39409	9.4954	4.33208	5.98593	5.45046	11.1035	0.00613712	Target	Non-Target
LOC100132526	No description	9.88138	11.543	8.25599	6.28785	6.74767	6.41225	11.0742	0.00315031	Non-target	Non-Target
VAV1	vav 1 guanine nucleotide exchange factor	4.76489	4.22784	4.36245	1.0992	0.767461	0.89472	11.0634	0.000914691	Target	Non-Target
GLIPR1L2	GLI pathogenesis-related 1 like 2	7.53466	8.74268	6.42814	4.07079	4.65178	3.85697	11.0339	0.00255095	Target	Non-Target
REXO1L1	REX1, RNA exonuclease 1 homolog (S. cerevisiae)-like 1	7.68324	9.54147	6.79307	4.06872	4.25222	4.22347	11.0026	0.00150939	Non-target	Non-Target
LOC650293	No description	3.75302	2.70713	2.75569	0.302903	-0.702059	-0.856447	10.9872	0.0015913	Non-target	Non-Target
GPLD1	glycosylphosphatidylinositol specific phospholipase D1	8.55429	9.94145	8.03546	5.34627	4.93431	5.09952	10.9645	0.001249	Target	Non-Target
ZNF385B	zinc finger protein 385B	6.01421	2.17166	5.41289	2.02298	1.92318	1.96306	10.927	0.0136385	Target	Non-Target
MTRNR1	No description	15.9271	16.1328	14.8493	11.4009	12.0631	13.5455	10.9161	0.00285862	Non-target	Non-Target
ZMYM6NB	ZMYM6 neighbor	3.32063	4.36781	4.46429	0.836232	0.535869	1.01804	10.9	0.00199354	Non-target	Non-Target
RNASE6	ribonuclease, RNase A family, k6	5.42922	6.94299	7.13335	3.37687	3.64004	3.49681	10.8994	0.00352724	Non-target	Non-Target
LOC100130890	No description	12.1328	12.4955	10.9003	8.6879	9.03404	8.59239	10.89	0.00292854	Non-target	Non-Target
SLC4A5	solute carrier family 4, sodium bicarbonate cotransporter, member 5	9.07364	9.77924	8.37304	5.63125	5.79382	5.49484	10.8708	0.00151938	Target	Non-Target
ABHD11	abhydrolase domain containing 11	4.99698	4.62423	3.17172	1.0992	1.1852	1.22398	10.8455	0.00305174	Non-target	Non-Target
LOC100188947	No description	4.90676	5.79966	2.40125	2.34776	0.767461	1.49035	10.6768	0.00845731	Non-target	Non-Target
IL20RA	interleukin 20 receptor, alpha	6.58836	3.56487	8.05452	3.76724	3.17723	3.03521	10.6378	0.0118723	Target	Non-Target
TMPRSS2	transmembrane protease, serine 2	7.42025	5.75936	7.14047	2.88361	4.01083	3.69201	10.6253	0.00267282	Target	Non-Target
LOC643650	No description	2.99742	5.90013	5.564	2.49423	1.68778	1.12487	10.5993	0.00542788	Non-target	Non-Target
ARSE	arylsulfatase E (chondrodysplasia punctata 1)	4.16553	6.56365	4.85149	1.63867	1.01823	1.45276	10.5467	0.00135356	Non-target	Non-Target
LOC100507377	No description	6.53116	8.40706	5.10798	3.13455	2.89461	3.444	10.5313	0.00275673	Target	Non-Target
CLEC2D	C-type lectin domain family 2, member D	8.18842	10.3258	5.67859	4.79804	4.24265	4.79408	10.5148	0.00457279	Target	Non-Target
BMP8B	bone morphogenetic protein 8b	3.92619	5.97806	3.92125	0.836232	0.535869	1.01804	10.4497	0.00129495	Non-target	Non-Target
LOC100129316	No description	6.18997	8.77077	3.15762	3.15482	2.80504	2.27295	10.4463	0.00743041	Target	Non-Target
TUBGCP5	tubulin, gamma complex associated protein 5	8.77126	9.66566	7.71769	5.61477	5.39084	5.03367	10.4138	0.00220731	Target	Target
PATE4	prostate and testis expressed 4	7.67108	10.4939	7.10759	4.27384	4.29717	4.7599	10.3669	0.00171517	Non-target	Non-Target
PLEKHG4B	pleckstrin homology domain containing, family G (with RhoGef domain) member 4B	8.34155	8.91059	9.08093	5.52391	5.70944	5.46856	10.3495	0.00166323	Target	Non-Target
MCTS1	malignant T cell amplified sequence 1	9.79408	9.06756	9.22415	5.85511	5.9856	5.73443	10.3319	0.00105321	Non-target	Non-Target
C1QTNF2	C1q and tumor necrosis factor related protein 2	3.82713	5.72222	4.99799	1.62964	1.79885	1.47495	10.327	0.0026242	Non-target	Non-Target
LOC100506068	No description	4.381	6.77414	4.44472	1.01401	1.17175	1.63064	10.3172	0.00126898	Non-target	Non-Target
NCRNA00311	non-protein coding RNA 311	8.26084	10.6363	6.68739	4.9975	4.66799	4.89669	10.297	0.00278669	Non-target	Non-Target
FUCA2	fucosidase, alpha-L- 2, plasma	6.03367	5.27995	5.71466	1.82163	2.52162	2.66974	10.2954	0.00159463	Non-target	Non-Target
PDK4	pyruvate dehydrogenase kinase, isozyme 4	8.88801	8.32262	9.45932	5.00891	5.52472	5.56228	10.2909	0.00122036	Non-target	Non-Target
LOC100133957	No description	8.44409	9.78522	5.82394	5.03416	5.50854	5.09407	10.1966	0.00931839	Non-target	Non-Target
FLJ45244	No description	4.52556	2.64555	2.87642	-0.430979	-0.702059	0.133237	10.1796	0.00147742	Non-target	Non-Target
SLC40A1	solute carrier family 40 (iron-regulated transporter), member 1	8.67398	5.62897	7.76209	4.33703	5.2833	4.41498	10.176	0.00910063	Target	Non-Target
CCDC152	coiled-coil domain containing 152	8.15743	7.48476	9.39947	4.24282	5.10253	4.81387	10.1511	0.00153137	Target	Non-Target
CPB1	carboxypeptidase B1 (tissue)	4.34294	1.98157	3.39032	-1.0456	-1.13942	0.999613	10.1494	0.00246704	Non-target	Non-Target
MTRNR2L10	MT-RNR2-like 10	3.35647	1.97784	2.2934	-1.0456	-1.13942	-0.431023	10.1191	0.00172516	Non-target	Non-Target
PRR15L	proline rich 15-like	6.43634	2.92471	3.13751	0.177569	-0.204125	-0.201004	10.1156	0.0013116	Target	Non-Target
C1orf97	chromosome 1 open reading frame 97	5.30148	2.45156	3.64788	0.675474	0.311514	0.192047	10.1006	0.0027767	Non-target	Non-Target
DMC1	DMC1 dosage suppressor of mck1 homolog, meiosis-specific homologous recombination (yeast)	8.94529	10.6086	6.31065	5.36962	5.74674	5.6098	10.0945	0.00722263	Non-target	Non-Target
NME5	non-metastatic cells 5, protein expressed in (nucleoside-diphosphate kinase)	4.22711	4.60436	3.75969	1.0992	0.767461	0.89472	10.0728	0.00154136	Non-target	Non-Target
LOC401074	No description	7.42864	10.4667	5.42192	4.10216	4.28639	4.1023	10.0306	0.00419519	Target	Non-Target
RPSAP9	ribosomal protein SA pseudogene 9	6.97348	8.55771	3.59399	3.72421	3.6114	3.65122	10.0023	0.0138203	Non-target	Non-Target
ZNF69	zinc finger protein 69	4.18322	5.30364	4.50363	1.0992	1.1852	1.49035	9.97579	0.0014641	Non-target	Non-Target
SPINK8	serine peptidase inhibitor, Kazal type 8 (putative)	3.01158	1.17232	3.69187	0.322486	-0.925858	-0.304801	9.96161	0.00545385	Non-target	Non-Target
MAGEB10	melanoma antigen family B, 10	10.2241	12.0209	8.16197	6.78079	7.27595	6.91154	9.93508	0.00541123	Non-target	Non-Target
WDR61	WD repeat domain 61	8.29842	7.59848	8.07714	4.31577	4.98593	4.48981	9.93479	0.00130161	Non-target	Non-Target
CENPH	centromere protein H	11.4159	13.5455	12.1262	8.73627	8.81407	8.99278	9.93203	0.00187966	Target	Target
SCYL3	SCY1-like 3 (S. cerevisiae)	4.36496	2.18123	2.60593	0.302903	-0.702059	-0.856447	9.90382	0.00236581	Non-target	Non-Target
TTC39A	tetratricopeptide repeat domain 39A	7.00256	2.30708	4.52116	1.45243	0.767461	1.22398	9.82993	0.00458944	Target	Non-Target
CENPK	centromere protein K	2.85621	1.43476	3.75227	-0.430979	0.133237	-0.856447	9.76211	0.00398408	Non-target	Non-Target
ZNF773	zinc finger protein 773	8.27735	9.71162	6.70579	5.49507	4.62229	4.99775	9.71086	0.00404735	Non-target	Non-Target
CSTA	cystatin A (stefin A)	8.29902	9.48656	6.66328	5.02017	4.67849	5.63711	9.70578	0.00482385	Non-target	Non-Target
NCRNA00336	non-protein coding RNA 336	3.13788	5.47908	4.17033	1.45243	0.767461	0.89472	9.68407	0.00304509	Non-target	Non-Target
ACSM3	acyl-CoA synthetase medium-chain family member 3	5.00599	4.7618	5.42471	1.78931	2.04082	1.49035	9.65611	0.00149074	Target	Non-Target
SCP2	sterol carrier protein 2	7.91879	7.77014	6.91444	4.14391	4.65101	4.09381	9.63168	0.00195358	Non-target	Non-Target
ATP6V0D2	ATPase, H+ transporting, lysosomal 38kDa, V0 subunit d2	10.7164	11.3855	10.7353	7.45786	7.8419	7.7061	9.56995	0.00150606	Non-target	Non-Target
PVRL4	poliovirus receptor-related 4	8.18486	5.48839	8.25264	4.29786	4.99433	4.21104	9.56862	0.00750832	Target	Non-Target
LOC389493	No description	6.77113	4.66658	5.17963	1.41593	1.40918	3.8664	9.56259	0.00396743	Non-target	Non-Target
KCTD18	potassium channel tetramerisation domain containing 18	5.11567	4.62661	3.81489	1.50432	1.3201	1.37058	9.55351	0.00239245	Target	Non-Target
TP53INP1	tumor protein p53 inducible nuclear protein 1	7.18867	4.64377	6.41715	3.16255	3.11086	3.70791	9.54406	0.00667854	Non-target	Non-Target
LRRC37A4	leucine rich repeat containing 37, member A4 (pseudogene)	10.1331	11.6424	8.56094	6.62858	7.03521	6.87976	9.53584	0.00362047	Non-target	Non-Target
GIPC2	GIPC PDZ domain containing family, member 2	4.75822	4.79006	4.40082	1.54107	1.27259	1.33739	9.50704	0.0012823	Non-target	Non-Target
ACSM1	acyl-CoA synthetase medium-chain family member 1	5.06385	2.71755	7.02071	2.62596	1.09693	1.81538	9.50354	0.00724261	Target	Non-Target
BDH2	3-hydroxybutyrate dehydrogenase, type 2	8.20685	8.73947	8.11399	4.86885	5.18172	5.07697	9.48166	0.00133491	Non-target	Non-Target
LOC100505702	No description	8.37539	9.04863	6.56726	5.01966	5.13105	5.4496	9.47644	0.00604189	Non-target	Non-Target
LOC100128398	No description	6.84554	6.49761	7.36567	3.36414	4.37489	3.26327	9.41097	0.00218867	Target	Non-Target
SLA	Src-like-adaptor	5.57385	2.36287	5.16262	1.92294	1.92948	2.25448	9.40313	0.0172892	Non-target	Target
PDCL	phosducin-like	10.8252	10.7612	9.27222	7.40199	7.53667	7.53178	9.37903	0.00461141	Target	Non-Target
RNASET2	ribonuclease T2	8.87421	5.6974	10.2083	5.51748	6.32318	5.64683	9.36571	0.020356	Target	Non-Target
LOC100128977	No description	4.6341	7.94541	3.20814	0.614588	2.78996	1.40698	9.36393	0.00422516	Non-target	Non-Target
SNTB1	syntrophin, beta 1 (dystrophin-associated protein A1, 59kDa, basic component 1)	5.61641	3.61478	5.45046	2.39596	1.7565	2.15342	9.32077	0.00562367	Non-target	Non-Target
GK5	glycerol kinase 5 (putative)	11.9865	13.3678	11.4009	8.68845	8.85414	8.77126	9.28744	0.00186967	Target	Non-Target
LIPH	lipase, member H	4.70399	2.31579	5.60042	1.45243	2.03152	1.49035	9.27688	0.0116179	Non-target	Non-Target
TRIM52	tripartite motif containing 52	12.809	14.3971	12.5858	9.75686	9.37407	9.68047	9.2645	0.00136688	Target	Non-Target
MRPL45P2	mitochondrial ribosomal protein L45 pseudogene 2	8.63937	9.58553	7.76329	5.31046	5.63449	5.43186	9.23749	0.00259756	Target	Non-Target
CREM	cAMP responsive element modulator	9.63577	6.08218	9.45831	6.20101	6.34887	6.25277	9.22497	0.0301795	Target	Non-Target
LOC100505619	No description	3.3778	1.9628	3.04726	0.177569	-0.204125	-0.201004	9.19106	0.00379695	Non-target	Non-Target
LOC440288	No description	3.22639	5.14984	5.24527	1.92294	1.63432	2.04522	9.18994	0.00675047	Non-target	Non-Target
PIGR	polymeric immunoglobulin receptor	9.20488	8.84782	8.1629	4.88142	6.26072	5.64967	9.17778	0.00269146	Non-target	Non-Target
AQP7P1	aquaporin 7 pseudogene 1	2.50252	5.06101	4.83201	1.82163	1.27259	1.63846	9.14857	0.00966802	Non-target	Non-Target
C21orf88	chromosome 21 open reading frame 88	10.4129	10.952	9.52578	7.21959	7.68825	7.09642	9.14722	0.00325753	Non-target	Non-Target
ZSCAN16	zinc finger and SCAN domain containing 16	3.54775	1.33501	4.60077	0.35599	0.311514	1.21666	9.13722	0.0119549	Non-target	Non-Target
ZG16	zymogen granule protein 16 homolog (rat)	9.73359	11.6715	8.58694	6.12755	6.77753	6.54245	9.13334	0.00266283	Non-target	Non-Target
STL	No description	8.53349	11.0356	7.14738	5.34418	5.28787	5.73111	9.12169	0.00370571	Non-target	Non-Target
XAF1	XIAP associated factor 1	8.54308	11.16	8.88233	5.35685	6.44221	5.9429	9.10229	0.00224394	Target	Non-Target
C4orf33	chromosome 4 open reading frame 33	6.17571	4.90562	5.09839	1.45243	2.99208	2.07221	9.08596	0.00269812	Target	Non-Target
LOC100505783	No description	9.68805	11.2072	7.73182	6.50537	6.72663	6.384	9.07989	0.00590337	Non-target	Non-Target
CD180	CD180 molecule	2.98154	1.85797	4.6824	1.01401	-0.204125	-0.201004	9.07908	0.00565896	Target	Non-Target
C6orf164	chromosome 6 open reading frame 164	2.47575	1.18572	3.7091	-0.430979	-0.702059	-0.856447	9.04932	0.00372036	Non-target	Non-Target
RHD	Rh blood group, D antigen	10.1593	10.4353	10.48	7.2481	7.30416	7.13379	9.0368	0.00154469	Non-target	Non-Target
TGFBI	transforming growth factor, beta-induced, 68kDa	5.71851	5.78091	7.23561	2.54286	4.04843	3.81744	9.03576	0.00582745	Target	Non-Target
HMGCS2	3-hydroxy-3-methylglutaryl-CoA synthase 2 (mitochondrial)	7.99218	4.06352	3.93819	1.0992	0.767461	0.89472	9.00499	0.00135689	Non-target	Non-Target
IDH2	Description	8.38046	5.28044	7.07225	2.87512	3.9017	3.90827	9.0039	0.00345332	Target	Non-Target
XBP1	X-box binding protein 1	13.0857	9.85368	11.6715	8.50613	8.18526	8.54093	8.97175	0.00463006	Non-target	Non-Target
CSN3	casein kappa	6.78967	2.11979	2.93801	-1.0456	1.72857	0.192047	8.97175	0.00469266	Non-target	Non-Target
DOPEY2	dopey family member 2	11.8379	13.8101	11.3153	8.53627	8.67499	8.91267	8.95649	0.00197023	Non-target	Non-Target
SENP7	SUMO1/sentrin specific peptidase 7	6.22591	6.88528	6.36766	2.87041	3.20522	4.21911	8.95342	0.00283864	Non-target	Non-Target
FPR3	formyl peptide receptor 3	5.33269	8.84343	3.70243	1.63116	2.20543	2.17166	8.94469	0.00288193	Target	Non-Target
NUDT7	nudix (nucleoside diphosphate linked moiety X)-type motif 7	4.68765	3.6055	4.38473	0.614588	1.5283	0.787289	8.93426	0.00213339	Target	Non-Target
HAUS3	HAUS augmin-like complex, subunit 3	8.56877	9.06873	8.59896	5.41467	5.46774	5.63526	8.90184	0.00141882	Target	Non-Target
RNLS	renalase, FAD-dependent amine oxidase	5.6907	5.66715	6.77158	2.88361	2.57293	2.51669	8.87939	0.00155135	Non-target	Non-Target
BMP3	bone morphogenetic protein 3	10.2758	12.5155	11.2411	7.70328	8.09145	8.17265	8.87458	0.00247902	Non-target	Non-Target
DNAJB13	DnaJ (Hsp40) homolog, subfamily B, member 13	4.99591	6.48381	5.29918	2.92908	2.15646	2.04522	8.83185	0.00257092	Target	Non-Target
SLC2A11	solute carrier family 2 (facilitated glucose transporter), member 11	9.92745	10.447	7.81278	6.78597	7.02746	6.74403	8.82429	0.0095961	Target	Non-Target
C4orf36	chromosome 4 open reading frame 36	3.82596	1.40918	1.99493	-0.217304	-1.13942	-1.60541	8.78077	0.00279335	Non-target	Non-Target
IGDCC3	immunoglobulin superfamily, DCC subclass, member 3	1.73533	5.00815	4.02577	1.45243	0.767461	0.89472	8.76074	0.0114981	Target	Target
LOC283585	No description	3.45771	7.55918	5.23649	2.27171	1.99493	2.11115	8.72611	0.00478723	Target	Non-Target
CCDC144B	coiled-coil domain containing 144B	7.76384	10.3736	6.77692	4.64039	4.58837	4.83673	8.71472	0.00277005	Non-target	Non-Target
MYEF2	myelin expression factor 2	6.69822	4.68064	6.22186	3.00071	3.09956	3.17174	8.70779	0.00532066	Non-target	Non-Target
PLLP	plasmolipin	6.44393	3.53417	4.05116	1.01401	2.97093	0.41761	8.67316	0.00526538	Non-target	Non-Target
LOC729678	No description	7.57704	5.67859	8.00918	4.34779	4.46062	4.56292	8.67231	0.00769612	Non-target	Non-Target
C5orf64	chromosome 5 open reading frame 64	4.50453	4.68439	5.18928	2.61461	1.5711	1.33739	8.65351	0.00329216	Target	Non-Target
CLDN4	claudin 4	8.93286	5.33047	9.25671	4.78817	6.14499	5.53925	8.64417	0.022822	Target	Non-Target
ZNF280D	zinc finger protein 280D	6.2352	6.52076	6.94654	3.49403	3.4097	3.38246	8.64017	0.00184636	Non-target	Target
LOC388588	No description	6.37082	2.44177	7.67108	3.98198	2.89461	3.26	8.63875	0.045902	Non-target	Non-Target
DEPTOR	DEP domain containing MTOR-interacting protein	6.47214	6.92809	7.23209	4.01719	3.36185	3.91849	8.63551	0.00220398	Target	Non-Target
KLRG1	killer cell lectin-like receptor subfamily G, member 1	3.68161	4.33081	5.05928	1.22105	1.3201	0.601404	8.63241	0.00200353	Non-target	Non-Target
NCRNA00321	non-protein coding RNA 321	7.86121	10.3808	6.11666	5.09839	4.6738	4.75199	8.62913	0.00509889	Non-target	Non-Target
LOC283104	No description	7.16482	9.3446	7.67039	4.73662	4.52808	4.56157	8.62681	0.0021567	Non-target	Non-Target
PABPC1P2	poly(A) binding protein, cytoplasmic 1 pseudogene 2	4.60554	7.26748	2.14515	1.70475	1.50608	1.22398	8.57101	0.00733451	Target	Non-Target
TTC16	tetratricopeptide repeat domain 16	4.68653	6.99387	5.07072	2.93398	2.69896	1.58748	8.5685	0.00380361	Target	Non-Target
CR1	complement component (3b/4b) receptor 1 (Knops blood group)	6.27653	8.22347	5.03917	3.32099	2.76189	3.17875	8.56105	0.00302844	Non-target	Non-Target
MESP1	mesoderm posterior 1 homolog (mouse)	4.80838	3.25577	3.78595	0.322486	1.21022	0.688399	8.55962	0.00256426	Non-target	Non-Target
POU5F1	POU class 5 homeobox 1	2.73076	4.95221	3.95804	1.40925	0.863764	-0.201004	8.54022	0.00358185	Non-target	Non-Target
GLYATL1	glycine-N-acyltransferase-like 1	4.36727	3.86154	4.40185	1.45243	0.767461	0.89472	8.53909	0.00189964	Target	Non-Target
HLA-DRA	major histocompatibility complex, class II, DR alpha	8.86454	5.9253	9.90631	5.03869	6.60523	5.77463	8.51443	0.0188542	Non-target	Non-Target
CYB5R4	cytochrome b5 reductase 4	2.45872	3.24567	3.70344	0.614588	-0.204125	-0.201004	8.50819	0.00280667	Target	Non-Target
RGR	retinal G protein coupled receptor	4.61102	7.11541	1.33859	2.15133	1.52287	1.49035	8.50407	0.0193983	Non-target	Non-Target
NPY6R	neuropeptide Y receptor Y6 (pseudogene)	10.9957	12.809	8.72511	7.88149	8.10264	7.90828	8.50001	0.00846064	Target	Non-Target
FUT6	fucosyltransferase 6 (alpha (1,3) fucosyltransferase)	4.53662	5.11567	5.43166	2.12347	0.612016	2.34461	8.49758	0.00234716	Non-target	Non-Target
ORAI1	ORAI calcium release-activated calcium modulator 1	5.71665	3.11101	5.04955	2.32478	1.92318	1.96306	8.49427	0.00935968	Target	Non-Target
ATP6V1B1	ATPase, H+ transporting, lysosomal 56/58kDa, V1 subunit B1	7.24744	5.4653	10.4063	3.32594	4.81378	4.16251	8.48511	0.00438632	Non-target	Non-Target
RAB39	RAB39, member RAS oncogene family	4.0013	5.71128	4.72144	2.61461	1.5711	1.63846	8.47361	0.00456946	Non-target	Non-Target
LOC401324	No description	7.3101	9.41276	4.94125	4.2282	3.30277	4.8404	8.46726	0.00753163	Non-target	Non-Target
OASL	2'-5'-oligoadenylate synthetase-like	3.28512	1.95649	3.46452	0.177569	0.384717	-0.201004	8.455	0.00469599	Non-target	Non-Target
LOC283299	No description	5.25261	7.23937	3.06217	2.17649	1.87884	2.32296	8.43343	0.00673981	Non-target	Non-Target
ZNF33B	zinc finger protein 33B	5.11674	7.93724	5.72678	3.17781	2.65389	2.4998	8.41461	0.00265284	Non-target	Non-Target
AP4S1	adaptor-related protein complex 4, sigma 1 subunit	11.5472	13.4186	9.07487	8.35068	8.65557	8.47447	8.4134	0.00940297	Non-target	Non-Target
EFHA1	EF-hand domain family, member A1	7.33159	7.21187	7.90828	4.70747	4.21926	4.25999	8.40706	0.00216669	Non-target	Non-Target
CDK5	cyclin-dependent kinase 5	5.53199	1.74137	6.17236	2.46254	3.03368	1.81538	8.39457	0.0450982	Target	Non-Target
HMGN3	high mobility group nucleosomal binding domain 3	9.52578	8.41813	9.86282	6.04139	6.72779	6.45741	8.38829	0.00402071	Non-target	Non-Target
DBI	diazepam binding inhibitor (GABA receptor modulator, acyl-CoA binding protein)	9.78386	8.858	7.02902	5.79012	5.46561	6.05971	8.38538	0.00674314	Non-target	Target
C14orf50	chromosome 14 open reading frame 50	4.41838	5.34288	3.56172	1.7969	1.35064	1.07572	8.38461	0.00336141	Non-target	Non-Target
VAV3	vav 3 guanine nucleotide exchange factor	8.94831	5.16854	8.46951	5.40306	5.65428	5.35187	8.37714	0.0355937	Target	Non-Target
LOC285954	No description	2.60249	7.20288	4.19034	1.33859	1.01823	1.12487	8.37139	0.00424847	Non-target	Non-Target
KLHL5	kelch-like 5 (Drosophila)	8.83602	11.2513	7.45025	5.49282	5.88461	5.77675	8.33551	0.0035339	Non-target	Non-Target
ID2	Description	8.1541	8.42163	8.57325	4.87527	5.36238	5.63487	8.33542	0.00212673	Target	Non-Target
CA1	carbonic anhydrase I	2.19062	4.15959	2.35607	-0.430979	-0.702059	-0.856447	8.32894	0.00178909	Non-target	Non-Target
TRIP13	thyroid hormone receptor interactor 13	8.49811	8.88489	8.0516	5.47673	5.53377	4.99433	8.32399	0.00208011	Target	Non-Target
SERPINB9	serpin peptidase inhibitor, clade B (ovalbumin), member 9	11.9217	13.0616	9.89023	8.72994	9.05518	8.86454	8.32357	0.00807772	Non-target	Non-Target
TIMELESS	timeless homolog (Drosophila)	8.64366	9.21414	7.72795	5.58755	5.85524	5.04892	8.31724	0.00310302	Target	Non-Target
RERGL	RERG/RAS-like	2.13376	5.09087	3.73145	0.675474	-0.303651	1.21666	8.3165	0.00477058	Target	Non-Target
LOC100507584	No description	7.95434	8.76966	7.17301	4.67618	4.89845	5.14362	8.31602	0.00289857	Target	Non-Target
NUDT12	nudix (nucleoside diphosphate linked moiety X)-type motif 12	5.51382	3.47231	6.93691	2.45792	3.39054	1.89166	8.31602	0.00960276	Target	Non-Target
ATP10B	ATPase, class V, type 10B	3.63363	6.18663	4.74333	1.63867	1.68778	2.18454	8.31408	0.00442361	Non-target	Non-Target
CA8	carbonic anhydrase VIII	5.21837	1.74088	4.50818	1.33859	1.68778	1.45276	8.31329	0.0183474	Target	Target
ITFG1	integrin alpha FG-GAP repeat containing 1	7.12046	7.48256	7.69534	4.2899	4.07394	4.85248	8.26221	0.0024344	Target	Non-Target
ODF2L	outer dense fiber of sperm tails 2-like	8.07779	9.79938	7.05246	5.03132	4.54361	5.15313	8.26193	0.00275007	Non-target	Non-Target
EDN3	endothelin 3	6.95185	8.26626	6.04116	3.57969	3.90937	4.32607	8.23906	0.00329881	Target	Non-Target
TPD52	tumor protein D52	9.09831	6.91652	7.89311	4.85126	5.02713	4.78179	8.23549	0.00344666	Target	Non-Target
LOC100505495	No description	5.57529	7.88304	8.62167	3.63394	5.46648	4.84598	8.20815	0.00955414	Target	Non-Target
TMEM218	transmembrane protein 218	7.38605	8.02401	6.95185	4.34818	4.7666	4.34909	8.2076	0.00284197	Non-target	Non-Target
KLLN	killin, p53-regulated DNA replication inhibitor	3.75123	5.01987	4.10637	1.98417	1.09693	0.299447	8.20044	0.00296051	Target	Non-Target
CHM	choroideremia (Rab escort protein 1)	8.30226	10.4548	6.536	5.61378	4.67859	5.2668	8.19908	0.00496038	Target	Non-Target
PLA2G2D	phospholipase A2, group IID	11.1504	12.9737	11.6302	8.21701	8.5951	8.65245	8.19681	0.00194359	Non-target	Non-Target
GIMAP2	GTPase, IMAP family member 2	4.02857	3.54652	3.37826	0.511604	0.215628	1.07572	8.19598	0.00246371	Non-target	Non-Target
FAM172BP	family with sequence similarity 172, member B, pseudogene	12.4867	12.8237	11.3007	9.50286	9.45335	9.21572	8.18731	0.00425846	Non-target	Non-Target
LOC100507423	No description	3.94696	5.62922	2.4864	1.22105	0.915303	0.601404	8.17751	0.00465936	Non-target	Non-Target
SLC9A2	solute carrier family 9 (sodium/hydrogen exchanger), member 2	3.92556	4.3708	2.55442	1.0992	0.767461	0.89472	8.17282	0.00572889	Target	Non-Target
CPE	carboxypeptidase E	9.28019	10.2159	8.2836	5.25298	7.12237	6.78665	8.17161	0.00576086	Target	Non-Target
ALG8	asparagine-linked glycosylation 8, alpha-1,3-glucosyltransferase homolog (S. cerevisiae)	4.99573	4.21538	4.11624	2.16	1.1852	0.89472	8.16911	0.00303177	Non-target	Non-Target
ARL17A	ADP-ribosylation factor-like 17A	8.38423	9.60762	7.87885	5.356	5.29329	5.54874	8.15812	0.00249234	Non-target	Non-Target
C19orf40	chromosome 19 open reading frame 40	9.99867	11.3783	8.30585	6.8293	6.97064	7.29522	8.15693	0.00646877	Non-target	Non-Target
HPS3	Hermansky-Pudlak syndrome 3	6.09866	4.33842	6.57699	3.071	3.04391	3.36434	8.15486	0.00896211	Target	Target
LPAR4	lysophosphatidic acid receptor 4	2.40347	5.91046	4.56543	1.54107	1.27259	1.63846	8.13626	0.00802777	Non-target	Non-Target
C15orf40	chromosome 15 open reading frame 40	8.60281	8.63981	7.83272	5.61587	5.28155	5.4786	8.13386	0.00286861	Target	Non-Target
BNIPL	BCL2/adenovirus E1B 19kD interacting protein like	5.75686	3.61005	5.11169	1.54107	2.73338	1.94815	8.13127	0.00630428	Non-target	Non-Target
EFCAB4A	EF-hand calcium binding domain 4A	7.96937	5.72098	7.21932	3.75703	4.82855	4.19786	8.11986	0.00684636	Target	Non-Target
C10orf81	chromosome 10 open reading frame 81	5.65533	2.16871	7.61905	2.36717	2.63404	3.46266	8.11889	0.0321274	Non-target	Non-Target
CTSL1P2	cathepsin L1 pseudogene 2	9.40201	9.81116	8.56402	6.37932	6.77499	6.38532	8.09306	0.00429042	Non-target	Non-Target
KAAG1	kidney associated antigen 1	3.19192	2.63198	3.03054	0.177569	-0.204125	-0.201004	8.07999	0.00221064	Non-target	Non-Target
LRRC6	leucine rich repeat containing 6	3.37998	3.1905	3.04726	0.177569	0.384717	-0.201004	8.07201	0.00195691	Non-target	Non-Target
SNHG4	small nucleolar RNA host gene 4 (non-protein coding)	6.27503	9.09831	7.72852	4.71606	4.42501	4.94155	8.06941	0.00483384	Non-target	Non-Target
RAX2	retina and anterior neural fold homeobox 2	10.7534	12.5537	8.82519	7.55371	8.07951	7.74337	8.05608	0.00732785	Target	Non-Target
TMC7	transmembrane channel-like 7	10.5055	11.9289	8.49796	7.21756	7.49643	7.54833	8.05049	0.00694093	Target	Non-Target
TRMT5	TRM5 tRNA methyltransferase 5 homolog (S. cerevisiae)	10.2442	9.86889	9.46451	6.45599	7.00529	7.21831	8.04734	0.0027534	Non-target	Non-Target
NQO2	NAD(P)H dehydrogenase, quinone 2	5.74501	4.97544	5.89768	1.84557	2.89039	2.86957	8.04055	0.00304176	Target	Non-Target
RGS2	regulator of G-protein signaling 2, 24kDa	8.56402	8.3948	8.43654	4.67744	5.69191	5.42968	8.03814	0.00191163	Non-target	Non-Target
BFSP1	beaded filament structural protein 1, filensin	3.30508	1.18646	3.82701	0.511604	0.215628	0.299447	8.03129	0.0116965	Non-target	Non-Target
PLAC8	placenta-specific 8	3.91498	3.60837	2.45596	0.9097	0.215628	0.299447	8.02933	0.0041246	Non-target	Non-Target
MTFMT	mitochondrial methionyl-tRNA formyltransferase	8.17423	9.48408	8.57922	5.57578	5.69614	5.47012	8.01914	0.0022799	Non-target	Non-Target
SEC14L4	SEC14-like 4 (S. cerevisiae)	5.9039	7.23028	2.55533	2.90113	2.48288	3.0468	8.01539	0.0217605	Non-target	Non-Target
MYO3B	myosin IIIB	9.78095	11.4662	8.84079	6.5701	7.04394	6.78136	7.99772	0.00328883	Target	Non-Target
KIAA1751	KIAA1751	3.14161	4.33121	4.20498	1.33859	1.01823	1.12487	7.95919	0.00440364	Target	Non-Target
RAB27B	RAB27B, member RAS oncogene family	6.71052	4.25182	5.08781	2.09161	2.0968	2.39859	7.95026	0.00348528	Non-target	Non-Target
BCKDHB	branched chain keto acid dehydrogenase E1, beta polypeptide	6.78136	8.62243	7.70359	4.71275	4.60228	4.78931	7.94935	0.00343667	Non-target	Non-Target
TPTE2P1	transmembrane phosphoinositide 3-phosphatase and tensin homolog 2 pseudogene 1	9.62735	11.532	9.38448	6.57644	6.909	6.6397	7.93181	0.00216003	Target	Non-Target
P2RY6	pyrimidinergic receptor P2Y, G-protein coupled, 6	8.53085	10.3845	6.81915	5.44833	5.88662	5.54473	7.92336	0.006558	Target	Non-Target
ART5	ADP-ribosyltransferase 5	3.88236	2.7035	3.65537	0.302903	0.897594	0.514134	7.91597	0.00375633	Non-target	Target
LOC152225	No description	10.5881	11.6137	8.41539	7.51929	7.78537	7.60666	7.89762	0.010639	Non-target	Non-Target
ABCC11	ATP-binding cassette, sub-family C (CFTR/MRP), member 11	5.15159	2.04355	4.69576	1.92294	1.63432	1.71739	7.88094	0.0210545	Non-target	Non-Target
PRMT10	protein arginine methyltransferase 10 (putative)	6.08893	5.92669	7.06576	3.1112	4.14014	2.90863	7.87744	0.00354056	Target	Non-Target
ZNF30	zinc finger protein 30	2.75495	1.92946	2.27549	-0.430979	-0.702059	-0.856447	7.87649	0.00257425	Non-target	Non-Target
SYK	spleen tyrosine kinase	7.58426	9.74973	5.36179	4.53502	5.18542	4.60693	7.8753	0.0104945	Target	Non-Target
PART1	prostate androgen-regulated transcript 1 (non-protein coding)	10.2985	12.3073	8.80649	7.11595	7.50282	7.32184	7.87172	0.00481719	Target	Non-Target
ZCCHC4	zinc finger, CCHC domain containing 4	9.57331	10.2985	8.12736	6.59934	6.79032	6.35444	7.85691	0.00583411	Non-target	Non-Target
HMGCLL1	3-hydroxymethyl-3-methylglutaryl-CoA lyase-like 1	3.3901	2.76416	3.55879	0.177569	-0.204125	0.934369	7.82606	0.00322423	Non-target	Non-Target
NEK10	NIMA (never in mitosis gene a)- related kinase 10	3.68286	5.34008	2.49621	0.9097	0.215628	0.715743	7.81972	0.00361714	Target	Non-Target
LIN52	lin-52 homolog (C. elegans)	10.0366	12.0966	7.98549	6.85986	7.24905	7.07111	7.81116	0.00749834	Non-target	Non-Target
KIAA1009	KIAA1009	7.2335	9.21697	6.03879	4.12807	4.26836	4.67516	7.809	0.00452284	Non-target	Non-Target
CDH7	cadherin 7, type 2	2.76206	2.2352	3.50444	0.177569	-0.204125	-0.201004	7.7978	0.0032542	Non-target	Non-Target
TM4SF18	transmembrane 4 L six family member 18	5.90976	3.7622	4.8858	1.92294	1.92948	1.71739	7.79667	0.00389152	Non-target	Non-Target
FBXO27	F-box protein 27	8.06032	9.79592	5.93143	5.10048	5.12546	4.97731	7.78035	0.00814897	Target	Non-Target
THSD4	thrombospondin, type I, domain containing 4	7.50857	8.74527	5.87711	4.72829	4.55093	4.41345	7.76853	0.00651405	Target	Non-Target
C6orf218	chromosome 6 open reading frame 218	4.59317	6.51081	4.24411	1.54107	2.32074	1.63846	7.75276	0.00291189	Non-target	Non-Target
AIRE	autoimmune regulator	6.32722	8.72994	4.95067	3.33877	3.68576	3.37268	7.75182	0.00495372	Target	Non-Target
CHPT1	choline phosphotransferase 1	9.10294	6.81682	8.7538	6.14845	4.99698	5.77005	7.75155	0.0088136	Target	Non-Target
TATDN3	TatD DNase domain containing 3	7.80054	8.32388	8.09944	5.37351	5.07656	5.12661	7.7295	0.00262087	Non-target	Non-Target
LOC100132987	No description	5.03702	6.39276	5.24917	2.4882	2.60593	2.08727	7.72613	0.00246038	Non-target	Non-Target
BPNT1	3'(2'), 5'-bisphosphate nucleotidase 1	13.7033	15.2085	12.9264	10.8073	10.759	10.7561	7.697	0.00313499	Non-target	Non-Target
DYX1C1	dyslexia susceptibility 1 candidate 1	4.09689	2.87552	3.84152	0.710171	0.897594	0.981142	7.69503	0.0042771	Non-target	Non-Target
ZNF250	zinc finger protein 250	9.20654	10.4879	9.79592	6.69699	7.29763	6.85781	7.66407	0.0035652	Non-target	Non-Target
CYP4Z2P	cytochrome P450, family 4, subfamily Z, polypeptide 2 pseudogene	3.87079	4.03596	3.17172	1.0992	0.767461	0.89472	7.65693	0.00357186	Non-target	Non-Target
LOC100129480	No description	9.48408	11.081	7.71873	6.3353	7.07757	6.54873	7.64944	0.00820758	Non-target	Non-Target
AK5	adenylate kinase 5	6.91706	6.94527	7.71433	4.16313	4.08922	3.98237	7.6459	0.00208677	Non-target	Non-Target
LOC285501	No description	2.84477	3.77026	3.5556	0.836232	0.535869	0.601404	7.64243	0.00388819	Target	Non-Target
LAX1	lymphocyte transmembrane adaptor 1	10.4879	11.2274	9.04677	7.48916	7.98346	7.55608	7.63096	0.00780401	Non-target	Non-Target
CHCHD5	coiled-coil-helix-coiled-coil-helix domain containing 5	9.43703	6.32411	10.3499	6.29414	6.60297	6.50617	7.62561	0.0257775	Non-target	Non-Target
AADAT	aminoadipate aminotransferase	2.92835	4.56823	5.1806	2.04355	1.5711	1.63846	7.61988	0.00949154	Target	Non-Target
OR1J1	olfactory receptor, family 1, subfamily J, member 1	8.77391	10.5136	6.62527	5.6811	5.86026	5.84459	7.6175	0.008442	Non-target	Non-Target
SLC38A11	solute carrier family 38, member 11	2.22641	1.98556	3.53114	-0.430979	-0.702059	-0.856447	7.61304	0.0023405	Non-target	Non-Target
OPRM1	opioid receptor, mu 1	4.02039	6.13519	6.15991	3.15762	3.15352	3.23296	7.60501	0.0140327	Target	Non-Target
ALG10B	asparagine-linked glycosylation 10, alpha-1,2-glucosyltransferase homolog B (yeast)	7.95087	9.69644	6.38761	5.02544	4.73662	5.08679	7.59704	0.00512087	Target	Non-Target
NMNAT1	nicotinamide nucleotide adenylyltransferase 1	7.1976	8.46639	6.22682	4.46115	4.2732	4.07607	7.59161	0.00386754	Non-target	Non-Target
TMPRSS11B	transmembrane protease, serine 11B	7.656	8.89052	6.2904	4.73359	5.12202	4.55666	7.58111	0.00606387	Non-target	Non-Target
FAM175A	family with sequence similarity 175, member A	3.58771	4.61854	4.78225	1.86086	1.38471	1.68052	7.57576	0.00479056	Target	Non-Target
KLRD1	killer cell lectin-like receptor subfamily D, member 1	7.69475	10.097	6.08248	4.64154	4.94125	4.77441	7.57026	0.00548648	Non-target	Non-Target
LOC100507463	No description	8.58597	10.4376	6.06696	5.2917	5.66655	5.67805	7.56541	0.00994639	Non-target	Non-Target
ANKS4B	ankyrin repeat and sterile alpha motif domain containing 4B	11.2411	11.8563	9.60091	8.20844	8.32388	8.38335	7.55402	0.00776006	Non-target	Non-Target
SSX5	synovial sarcoma, X breakpoint 5	4.52714	4.18018	5.53925	4.05219	-0.303651	1.61003	7.55332	0.00854122	Non-target	Non-Target
MRPS31	mitochondrial ribosomal protein S31	6.63689	6.46274	7.71467	3.70444	3.89146	3.72116	7.54611	0.00230521	Non-target	Non-Target
ZNF425	zinc finger protein 425	7.79813	9.35059	5.04461	4.8869	4.95901	4.88175	7.52257	0.0167491	Target	Non-Target
C4BPA	complement component 4 binding protein, alpha	3.42281	2.49825	5.53983	0.511604	2.20543	0.299447	7.52247	0.00841403	Non-target	Non-Target
IL23R	interleukin 23 receptor	8.89713	10.0935	7.3466	6.14904	5.87854	5.98896	7.50665	0.00666189	Non-target	Non-Target
KRBA2	KRAB-A domain containing 2	10.0033	10.7164	9.27823	7.07931	7.42158	7.09904	7.48659	0.00413725	Target	Non-Target
SLC25A15	solute carrier family 25 (mitochondrial carrier; ornithine transporter) member 15	6.45741	8.81802	6.18997	4.5031	3.76513	3.28702	7.47955	0.00345998	Target	Non-Target
MCEE	methylmalonyl CoA epimerase	5.29132	5.17571	4.42954	3.27535	1.5283	1.99618	7.47069	0.00588139	Target	Non-Target
B3GNT6	UDP-GlcNAc:betaGal beta-1,3-N-acetylglucosaminyltransferase 6 (core 3 synthase)	5.68898	8.40112	6.70756	3.7475	4.3354	3.81103	7.44636	0.00500966	Target	Non-Target
PDGFRL	platelet-derived growth factor receptor-like	3.41151	5.67749	4.51179	1.61591	1.5283	1.63064	7.443	0.00438299	Target	Non-Target
BDNF-AS1	BDNF antisense RNA 1 (non-protein coding)	4.98634	5.38658	5.56585	2.09161	3.00397	2.39859	7.43703	0.00350193	Non-target	Non-Target
PIGP	phosphatidylinositol glycan anchor biosynthesis, class P	7.32602	4.89066	4.92558	2.0323	3.64004	1.99618	7.43577	0.0045588	Non-target	Non-Target
EGOT	eosinophil granule ontogeny transcript (non-protein coding)	4.43086	1.7373	5.10024	1.22105	1.53739	1.62588	7.43056	0.0188416	Non-target	Non-Target
CD46	CD46 molecule, complement regulatory protein	10.1114	9.00159	10.2148	6.76858	7.21959	7.24774	7.42211	0.00482718	Non-target	Non-Target
SHCBP1	SHC SH2-domain binding protein 1	8.93171	10.941	7.05675	5.96435	6.6514	6.04224	7.40994	0.0096234	Non-target	Non-Target
LOC100507404	No description	3.78293	5.64279	3.46805	1.0992	0.767461	0.89472	7.40353	0.00245039	Non-target	Non-Target
HOMEZ	homeobox and leucine zipper encoding	11.4579	11.2719	10.6442	8.38516	8.51247	8.19874	7.39584	0.00356187	Non-target	Non-Target
PTRHD1	peptidyl-tRNA hydrolase domain containing 1	8.96166	6.60223	6.99703	3.71654	4.72234	4.81932	7.39059	0.00412127	Target	Non-Target
LOC283683	No description	3.72025	4.96329	2.97767	0.836232	0.915303	0.601404	7.38202	0.00313166	Non-target	Non-Target
LYRM7	Lyrm7 homolog (mouse)	8.48639	9.08617	6.79556	5.60277	5.59894	5.63923	7.38003	0.00897942	Non-target	Non-Target
PGBD2	piggyBac transposable element derived 2	3.62737	6.21487	5.6607	2.87041	2.77795	2.6025	7.37556	0.0116932	Non-target	Non-Target
LOC100505716	No description	1.72477	3.79147	3.79046	0.836232	0.915303	0.601404	7.34197	0.0124271	Non-target	Non-Target
GP2	glycoprotein 2 (zymogen granule membrane)	4.27551	2.67028	3.47708	0.836232	0.535869	0.601404	7.33947	0.00424181	Non-target	Non-Target
KIAA0776	KIAA0776	6.54567	5.51489	6.49626	3.15173	3.67015	3.06374	7.33868	0.00338339	Non-target	Non-Target
TMEM125	transmembrane protein 125	5.37517	2.56282	4.25694	1.30759	2.34448	1.38405	7.32533	0.013416	Non-target	Non-Target
NPHS1	nephrosis 1, congenital, Finnish type (nephrin)	2.79085	5.98435	5.2823	2.27171	2.411	2.65863	7.31724	0.0196607	Target	Non-Target
VPS28	vacuolar protein sorting 28 homolog (S. cerevisiae)	10.9578	7.41168	12.1166	8.08652	8.29027	7.85779	7.31691	0.0416186	Target	Non-Target
RPA3	replication protein A3, 14kDa	5.84203	4.26995	4.26765	1.01401	2.97093	1.40698	7.31624	0.00476725	Non-target	Non-Target
CYB5A	cytochrome b5 type A (microsomal)	7.96366	6.43455	8.4628	4.50872	5.09547	5.36037	7.30151	0.00721597	Non-target	Non-Target
LRRN4CL	LRRN4 C-terminal like	6.55224	8.09742	5.10506	3.68594	4.22916	3.37687	7.29193	0.00692894	Non-target	Non-Target
A2LD1	AIG2-like domain 1	3.9641	1.72863	3.46578	0.836232	0.535869	0.601404	7.28222	0.0108101	Non-target	Non-Target
SNRPD3	small nuclear ribonucleoprotein D3 polypeptide 18kDa	9.58471	11.4085	7.83555	6.72071	6.36405	6.82232	7.2803	0.00634157	Target	Target
C14orf45	chromosome 14 open reading frame 45	6.42775	5.34157	5.07891	2.21532	3.42187	2.52464	7.27828	0.00411461	Non-target	Non-Target
HLA-DQB1	major histocompatibility complex, class II, DQ beta 1	5.20488	2.35162	5.73111	1.40359	2.70512	2.34461	7.26149	0.0213116	Target	Non-Target
TBXAS1	thromboxane A synthase 1 (platelet)	3.95666	4.62229	2.44055	1.0992	0.767461	1.22398	7.24741	0.00704149	Target	Non-Target
AKR7A2	aldo-keto reductase family 7, member A2 (aflatoxin aldehyde reductase)	7.12333	6.08795	6.76721	2.96697	4.01469	4.26836	7.23489	0.00382026	Non-target	Non-Target
C17orf106-CDK3	No description	2.11532	2.98788	2.30531	-0.430979	0.133237	-0.856447	7.23322	0.00359517	Non-target	Non-Target
LOC145474	No description	3.36447	5.43077	2.6536	0.511604	0.215628	0.715743	7.22436	0.0030584	Non-target	Non-Target
GUCY1A3	guanylate cyclase 1, soluble, alpha 3	7.12097	4.64658	6.49934	3.62969	3.69573	3.64751	7.21915	0.0108448	Non-target	Non-Target
CCPG1	cell cycle progression 1	5.57692	6.92284	6.64693	3.40526	3.9798	3.79543	7.21749	0.00530401	Target	Non-Target
LRP2	low density lipoprotein receptor-related protein 2	7.62408	5.39623	6.982	4.11891	4.1309	4.2909	7.2155	0.00911594	Non-target	Non-Target
ATRN	attractin	8.13114	10.3395	9.61227	6.8815	6.63849	6.76464	7.19817	0.00758824	Target	Non-Target
DAPP1	dual adaptor of phosphotyrosine and 3-phosphoinositides	5.36672	6.77454	5.81287	2.52132	3.7622	3.59547	7.18707	0.00583744	Non-target	Non-Target
MTRNR2L8	MT-RNR2-like 8	15.7309	14.915	16.4376	11.5472	13.665	12.8863	7.18312	0.00454881	Non-target	Non-Target
GJB1	gap junction protein, beta 1, 32kDa	3.28717	3.94187	4.88444	1.0992	1.50608	0.89472	7.1735	0.00404069	Non-target	Non-Target
BARX2	BARX homeobox 2	6.75921	5.05363	6.30701	3.09222	3.67916	3.46452	7.17256	0.00617242	Target	Non-Target
ALPK1	alpha-kinase 1	9.3806	12.1262	7.84568	6.14584	6.70756	6.53966	7.16485	0.0049384	Target	Non-Target
LOC254128	No description	7.45082	9.42957	6.77113	4.61011	4.53443	4.80651	7.16374	0.00338006	Non-target	Non-Target
NFX1	nuclear transcription factor, X-box binding 1	10.1312	12.0631	8.67722	7.27936	7.37189	7.29123	7.16022	0.00596131	Target	Non-Target
ALDH7A1	aldehyde dehydrogenase 7 family, member A1	9.85368	10.0738	8.76178	6.28099	7.09984	7.01529	7.15221	0.00468933	Non-target	Non-Target
LOC92659	No description	11.7991	13.173	10.447	8.964	9.19603	8.8505	7.136	0.00626032	Non-target	Non-Target
CTSC	cathepsin C	10.4063	12.9971	8.84417	7.8471	7.10589	7.57178	7.13319	0.00529402	Target	Non-Target
FLI1	Friend leukemia virus integration 1	4.48963	5.0039	5.41889	2.5849	1.52287	2.48313	7.13045	0.00436634	Non-target	Non-Target
ACTA2	actin, alpha 2, smooth muscle, aorta	8.54829	8.90838	8.31143	5.51682	5.77839	5.7175	7.11465	0.00255428	Target	Non-Target
TAT	tyrosine aminotransferase	10.2611	11.1923	8.64366	7.43157	7.45416	7.40959	7.10847	0.0082522	Non-target	Non-Target
BSPRY	B-box and SPRY domain containing	5.93202	2.80787	6.08854	1.33859	3.25993	1.45276	7.1039	0.00832878	Non-target	Non-Target
LOC284294	No description	3.80918	5.8409	3.59556	2.15133	0.767461	2.00696	7.10138	0.00697356	Target	Non-Target
TRIM72	tripartite motif containing 72	7.39747	10.0328	7.31791	4.48989	4.95605	4.77738	7.10097	0.00263419	Target	Non-Target
ZNF154	zinc finger protein 154	1.85688	5.46518	5.33269	2.54286	1.92318	2.50532	7.09783	0.0499044	Non-target	Non-Target
TMEM14E	transmembrane protein 14E	2.61649	3.72083	5.38794	1.0992	0.767461	0.89472	7.09158	0.00485915	Non-target	Non-Target
TMEM212	transmembrane protein 212	9.39388	11.786	7.96681	6.51559	6.56862	6.68482	7.08741	0.00554975	Non-target	Non-Target
DNAJC12	DnaJ (Hsp40) homolog, subfamily C, member 12	8.7555	4.13255	5.24357	2.87512	2.94107	1.30787	7.0846	0.00398075	Target	Non-Target
GPR132	G protein-coupled receptor 132	6.55861	7.95293	5.68753	3.72421	4.18797	3.73436	7.08246	0.00511421	Target	Non-Target
ATP5A1	ATP synthase, H+ transporting, mitochondrial F1 complex, alpha subunit 1, cardiac muscle	10.6731	9.91806	11.5874	7.8502	7.8471	8.24182	7.07601	0.00491176	Non-target	Non-Target
PIGB	phosphatidylinositol glycan anchor biosynthesis, class B	5.20096	5.06872	3.51539	2.24646	2.21231	2.31446	7.07269	0.0101642	Target	Non-Target
FAM165B	family with sequence similarity 165, member B	6.74558	9.05283	5.91933	4.00113	3.924	3.73856	7.06936	0.00335475	Non-target	Non-Target
FBXL16	F-box and leucine-rich repeat protein 16	4.14034	1.47793	6.80387	2.87512	1.3201	1.30787	7.06281	0.0332009	Target	Target
C1orf126	chromosome 1 open reading frame 126	9.08617	10.6258	7.38479	6.218	6.26901	6.39326	7.04771	0.00815563	Non-target	Non-Target
SPA17	sperm autoantigenic protein 17	4.55854	2.95588	3.41603	1.6096	0.535869	0.601404	7.03539	0.00568294	Non-target	Non-Target
NUCB2	nucleobindin 2	8.75567	6.17666	7.84403	5.0298	4.97478	5.27702	7.03345	0.00980521	Target	Non-Target
TSPAN3	tetraspanin 3	8.07662	6.97804	7.47797	5.36758	4.16057	4.66476	7.02847	0.00451618	Target	Non-Target
PEX2	peroxisomal biogenesis factor 2	6.30357	7.13786	6.53175	3.42047	4.12294	4.32495	7.02702	0.00450952	Non-target	Non-Target
DUSP19	dual specificity phosphatase 19	11.3153	12.8531	9.56427	8.46639	8.79871	8.50253	7.02632	0.00939964	Target	Non-Target
LRRC17	leucine rich repeat containing 17	3.13309	3.67527	6.20135	1.01401	0.863764	0.41761	7.02015	0.00261754	Non-target	Non-Target
FAM76A	family with sequence similarity 76, member A	5.83562	7.78866	7.20472	4.26765	4.56715	4.39357	7.01846	0.0077534	Target	Non-Target
CGNL1	cingulin-like 1	7.22468	5.55985	7.34869	4.07137	4.34294	4.53793	7.01655	0.00976991	Non-target	Non-Target
KIAA1875	KIAA1875	12.0145	13.0857	10.2985	9.18984	9.48408	9.20488	7.01081	0.0102521	Target	Non-Target
SCCPDH	saccharopine dehydrogenase (putative)	3.93345	2.95687	5.63868	1.63867	1.01823	1.12487	7.00592	0.00538459	Target	Non-Target
C2orf15	chromosome 2 open reading frame 15	10.0569	11.2411	8.39268	7.19425	7.70534	7.25031	6.99635	0.0104199	Non-target	Non-Target
PCBD1	pterin-4 alpha-carbinolamine dehydratase/dimerization cofactor of hepatocyte nuclear factor 1 alpha	7.98069	6.94578	7.51973	4.84906	4.70916	4.71498	6.98736	0.00397742	Target	Non-Target
ADRA2A	adrenergic, alpha-2A-, receptor	5.7203	0.850651	5.22573	0.511604	2.9159	0.715743	6.98567	0.0233248	Target	Non-Target
PON3	paraoxonase 3	5.74763	3.61217	7.65277	2.0323	3.84846	2.94414	6.98126	0.0115014	Target	Non-Target
CDO1	cysteine dioxygenase, type I	6.04429	7.53314	3.78707	3.24091	2.78567	3.5433	6.98078	0.0119296	Non-target	Non-Target
KCNQ1OT1	KCNQ1 overlapping transcript 1 (non-protein coding)	10.2529	13.1517	8.27686	7.19271	7.4771	7.45474	6.95561	0.00692561	Non-target	Non-Target
DCN	decorin	6.8892	10.0195	10.2529	4.41498	7.30717	7.22307	6.94738	0.0129758	Non-target	Non-Target
DCTN3	dynactin 3 (p22)	9.75223	6.97309	11.9769	6.95701	6.97097	6.47749	6.94133	0.0127041	Non-target	Non-Target
FLJ45340	No description	9.76545	10.7534	8.48639	6.97097	7.43721	6.82881	6.93782	0.00785129	Non-target	Non-Target
NHEG1	No description	3.91782	5.75849	3.79302	1.33859	1.01823	1.12487	6.93043	0.00251232	Non-target	Non-Target
FLJ30679	No description	7.8262	10.6881	6.49544	5.09749	4.52833	5.03522	6.92101	0.00410462	Target	Non-Target
TTTY15	testis-specific transcript, Y-linked 15 (non-protein coding)	6.80046	7.95087	4.22322	4.01045	3.87626	4.10507	6.91631	0.0190227	Non-target	Non-Target
PRR11	proline rich 11	9.45335	11.2466	7.64261	6.66507	6.80148	6.60297	6.90806	0.00876965	Target	Non-Target
LOC100507299	No description	3.38894	7.1604	2.90594	0.836232	0.535869	0.601404	6.90452	0.0028453	Non-target	Non-Target
DNAJB7	DnaJ (Hsp40) homolog, subfamily B, member 7	6.3353	8.25109	4.92287	3.71506	2.81379	3.54838	6.90156	0.00482052	Non-target	Non-Target
ZC3H6	zinc finger CCCH-type containing 6	11.3783	11.9627	9.95797	8.59188	8.68702	8.40545	6.8991	0.00780734	Target	Target
GPR112	G protein-coupled receptor 112	6.5631	8.29257	5.38837	4.24239	3.62682	3.77849	6.89053	0.00615577	Target	Non-Target
LETMD1	LETM1 domain containing 1	7.87426	7.66617	6.56365	4.03782	4.89998	4.88262	6.88544	0.00480055	Target	Non-Target
LOC339166	No description	4.42193	7.15472	3.83178	1.82163	1.27259	1.63846	6.88507	0.00285196	Non-target	Non-Target
LOC283875	No description	11.1019	12.7963	11.4741	8.31991	8.81802	8.76087	6.87788	0.00273475	Non-target	Non-Target
DDHD1	DDHD domain containing 1	8.34533	11.1019	6.99517	5.56517	5.54946	5.57463	6.86927	0.00510222	Target	Non-Target
ID2B	Description	8.62605	7.91768	9.63577	5.5617	5.84719	6.2197	6.86309	0.00437633	Non-target	Non-Target
DBT	dihydrolipoamide branched chain transacylase E2	8.04884	9.8434	8.63937	5.61657	5.96231	5.86144	6.85865	0.0032855	Target	Non-Target
NLRP8	NLR family, pyrin domain containing 8	10.5176	11.5455	11.1504	7.74024	8.77077	8.13585	6.85595	0.00378696	Target	Non-Target
ERV3-1	endogenous retrovirus group 3, member 1	6.28051	5.65712	6.69166	3.54838	3.03067	3.50501	6.84712	0.00343334	Non-target	Non-Target
CFLAR	CASP8 and FADD-like apoptosis regulator	12.3334	14.8493	10.8473	9.13486	9.55827	9.57096	6.84523	0.00493174	Target	Non-Target
HOXA7	homeobox A7	5.11538	3.87116	6.86467	2.22979	2.56866	2.34106	6.84154	0.0059067	Non-target	Non-Target
ANGPTL7	angiopoietin-like 7	1.69586	2.9071	3.2783	0.302903	-0.702059	0.133237	6.83936	0.00566629	Non-target	Non-Target
ECT2L	epithelial cell transforming sequence 2 oncogene-like	11.6601	12.457	10.1059	8.8872	9.1988	8.59945	6.83457	0.00921184	Non-target	Non-Target
NDUFA7	NADH dehydrogenase (ubiquinone) 1 alpha subcomplex, 7, 14.5kDa	8.06523	8.25851	8.54308	5.82965	5.39882	5.29329	6.83025	0.00318027	Non-target	Non-Target
SERPINI1	serpin peptidase inhibitor, clade I (neuroserpin), member 1	5.1789	6.46949	6.81243	2.87512	3.94028	3.69824	6.82698	0.00642282	Target	Non-Target
FBXL19-AS1	FBXL19 antisense RNA 1 (non-protein coding)	10.4548	11.9684	9.2381	7.40119	7.68536	7.88229	6.8184	0.00551911	Target	Target
HSCB	HscB iron-sulfur cluster co-chaperone homolog (E. coli)	10.629	10.8513	9.32352	7.60469	8.08232	7.59468	6.81627	0.0074404	Non-target	Non-Target
C18orf45	chromosome 18 open reading frame 45	6.52384	5.68645	6.62676	3.25751	3.58657	3.85959	6.80774	0.00428709	Non-target	Non-Target
ACTL6A	actin-like 6A	8.39268	5.98241	8.66505	5.89789	4.92039	4.32969	6.80766	0.00980854	Target	Non-Target
BEND2	BEN domain containing 2	8.04404	9.27048	6.63915	4.9297	5.45192	5.27741	6.80518	0.00656466	Non-target	Non-Target
BMF	Bcl2 modifying factor	4.4919	3.2185	3.67599	0.9097	1.09693	0.715743	6.80354	0.00341469	Non-target	Target
MTIF3	mitochondrial translational initiation factor 3	5.20273	2.98766	4.88444	1.45243	2.43666	1.49035	6.80253	0.00886088	Non-target	Non-Target
G6PC	glucose-6-phosphatase, catalytic subunit	8.44269	8.47087	8.70628	5.77463	5.94036	5.45227	6.80185	0.00283198	Non-target	Non-Target
EAF2	ELL associated factor 2	3.42675	2.60249	3.47915	0.987351	-0.702059	0.66292	6.79198	0.00464205	Non-target	Non-Target
HRASLS5	HRAS-like suppressor family, member 5	4.62298	3.03041	6.85604	1.86086	1.01823	3.36185	6.78393	0.0113196	Non-target	Non-Target
CENPA	centromere protein A	2.45001	5.83968	4.25182	1.0992	2.04915	1.49035	6.78086	0.0102454	Non-target	Non-Target
NEK5	NIMA (never in mitosis gene a)-related kinase 5	9.30821	10.8978	7.69362	6.36177	6.54764	6.85161	6.77665	0.00846397	Non-target	Non-Target
BCORP1	BCL6 corepressor pseudogene 1	3.85306	5.37298	5.92848	1.86086	3.17	2.55202	6.76683	0.0091872	Non-target	Non-Target
PALMD	palmdelphin	5.14386	5.02119	6.52527	2.21532	3.76724	3.55262	6.76472	0.0110319	Non-target	Non-Target
METTL7A	methyltransferase like 7A	9.028	10.5741	8.33008	6.03513	6.88483	6.27079	6.76084	0.0048405	Target	Non-Target
LOC100129269	No description	6.46274	8.24442	7.41099	4.65678	4.56787	4.78338	6.74679	0.00534796	Non-target	Non-Target
MPL	myeloproliferative leukemia virus oncogene	8.12164	8.11994	7.8453	5.36934	5.10506	5.10024	6.73792	0.00262753	Non-target	Non-Target
FLJ12825	No description	7.10944	9.36901	6.09258	4.17614	4.35743	4.42155	6.73659	0.0042518	Non-target	Non-Target
ADD3	adducin 3 (gamma)	7.50715	7.61004	8.24269	4.62476	5.41727	5.49093	6.73539	0.00514618	Non-target	Non-Target
INTU	inturned planar cell polarity effector homolog (Drosophila)	9.08291	7.13191	9.57331	6.15455	6.33237	6.39897	6.72971	0.0135832	Target	Non-Target
LOC728606	No description	8.38252	9.7063	7.22066	5.63487	5.9562	5.62516	6.71624	0.00694426	Non-target	Non-Target
RBKS	ribokinase	4.15225	3.34452	3.31812	0.614588	0.384717	1.40698	6.70513	0.00405401	Non-target	Non-Target
ATP13A5	ATPase type 13A5	4.44626	4.66934	5.9639	2.09161	1.82557	1.92494	6.70108	0.00285529	Non-target	Non-Target
RAD51	RAD51 homolog (S. cerevisiae)	5.11757	5.37471	3.39318	2.63126	2.0968	2.23036	6.69667	0.0119982	Non-target	Non-Target
TMEM106B	transmembrane protein 106B	6.61132	5.68042	6.82725	4.08631	3.28222	3.79244	6.68504	0.00519812	Non-target	Non-Target
IQCC	IQ motif containing C	8.97469	10.8683	7.38681	6.23385	6.52158	5.81705	6.68463	0.00723328	Non-target	Non-Target
NDUFB1	NADH dehydrogenase (ubiquinone) 1 beta subcomplex, 1, 7kDa	7.62724	7.43721	6.72503	3.98538	4.15258	5.00463	6.67906	0.00357852	Non-target	Non-Target
LCP1	lymphocyte cytosolic protein 1 (L-plastin)	9.58553	7.69013	10.4376	7.216	6.38567	6.84609	6.67812	0.0121967	Non-target	Non-Target
LOC100130451	No description	6.45444	8.45485	6.01724	3.68672	3.8126	3.71582	6.67433	0.00315364	Non-target	Non-Target
CEP68	centrosomal protein 68kDa	7.91768	7.34154	8.59339	5.17981	5.06704	5.36797	6.67086	0.00420518	Target	Non-Target
RPL39L	ribosomal protein L39-like	3.06829	3.64788	2.43246	0.888838	0.352542	-0.304801	6.66805	0.00492175	Non-target	Non-Target
NGFRAP1	nerve growth factor receptor (TNFRSF16) associated protein 1	9.85156	9.74048	10.5494	6.57427	7.62724	7.8122	6.66767	0.00497569	Non-target	Non-Target
BPHL	biphenyl hydrolase-like (serine hydrolase)	6.56682	6.14625	7.66193	3.83102	4.33081	3.80806	6.66128	0.00443893	Target	Non-Target
ZNF563	zinc finger protein 563	6.38567	7.92532	4.53793	3.5853	3.65093	4.12807	6.65638	0.0124744	Non-target	Target
CNNM2	cyclin M2	10.1342	11.7523	10.4764	7.40082	8.03248	7.74924	6.65007	0.0030937	Target	Non-Target
KIAA0196	KIAA0196	6.4141	5.21913	7.39678	4.31543	3.29655	3.68177	6.64527	0.00811501	Target	Non-Target
LOC100128531	No description	2.25448	4.20632	3.34484	0.177569	-0.204125	1.47495	6.64085	0.00619106	Non-target	Non-Target
APITD1	apoptosis-inducing, TAF9-like domain 1	4.73093	2.53525	3.13887	-0.193378	1.21022	0.688399	6.62824	0.00530068	Non-target	Non-Target
FMO1	flavin containing monooxygenase 1	3.45322	6.52692	5.18864	1.7386	2.57999	2.4633	6.61317	0.00751831	Target	Non-Target
ZNF780A	zinc finger protein 780A	6.27987	7.41656	5.11429	3.46315	3.55638	3.80274	6.60468	0.00691229	Non-target	Non-Target
LOC100506433	No description	4.46013	5.89338	4.97585	1.92294	2.67006	2.25448	6.59502	0.00417987	Non-target	Non-Target
C17orf42	chromosome 17 open reading frame 42	2.61999	2.51955	5.01987	1.18552	1.1996	-0.201004	6.59125	0.00925713	Non-target	Non-Target
CABP5	calcium binding protein 5	3.61055	4.40228	2.21817	1.0992	0.767461	0.89472	6.56971	0.00883358	Non-target	Non-Target
EFHC1	EF-hand domain (C-terminal) containing 1	7.95489	9.07568	7.88405	5.23944	5.3269	5.18928	6.56795	0.0026595	Non-target	Non-Target
IFI44	interferon-induced protein 44	4.45807	3.77399	3.93603	1.45243	1.1852	1.22398	6.55256	0.00329548	Non-target	Non-Target
PRLR	prolactin receptor	7.50642	6.70188	6.63716	4.28936	3.92751	4.20687	6.54163	0.00344999	Non-target	Non-Target
SOCS2	suppressor of cytokine signaling 2	7.71433	5.79788	7.34297	4.29157	4.87597	4.63386	6.53918	0.0107715	Non-target	Target
PET112	PET112 homolog (yeast)	6.2501	4.00666	7.30881	3.54165	3.47747	4.00706	6.53616	0.0225643	Target	Non-Target
GTF2H2	general transcription factor IIH, polypeptide 2, 44kDa	7.8453	9.71842	7.20307	5.1398	5.95003	5.10745	6.52282	0.00587806	Non-target	Non-Target
RND2	Rho family GTPase 2	6.27599	5.77805	6.2886	3.07294	3.63363	3.23962	6.52106	0.00318693	Non-target	Non-Target
CRISP1	cysteine-rich secretory protein 1	2.08345	3.5659	3.00177	0.511604	0.215628	0.299447	6.50847	0.0064095	Non-target	Non-Target
HSPA6	heat shock 70kDa protein 6 (HSP70B')	6.45377	8.22112	7.30087	4.20465	5.1274	4.59925	6.50532	0.00596464	Non-target	Non-Target
TCTEX1D2	Tctex1 domain containing 2	6.0555	4.27928	6.45984	2.33036	3.23022	3.75851	6.504	0.0102161	Target	Non-Target
C21orf49	chromosome 21 open reading frame 49	8.91267	9.6342	7.4499	6.4126	6.13453	6.21135	6.50399	0.010023	Non-target	Non-Target
PBLD	phenazine biosynthesis-like protein domain containing	6.73346	7.51005	5.3175	4.03251	4.11891	3.95978	6.50229	0.00892348	Non-target	Non-Target
FAM92A3	family with sequence similarity 92, member A3	4.79746	9.29887	3.08869	2.63126	2.0968	1.92494	6.501	0.00680374	Non-target	Non-Target
COMT	catechol-O-methyltransferase	7.89022	7.72299	7.94969	5.08354	5.06954	5.24917	6.50036	0.00294852	Non-target	Non-Target
NCRNA00292	non-protein coding RNA 292	3.41434	5.60929	4.59925	1.98417	2.34448	0.715743	6.49172	0.00586807	Non-target	Non-Target
TMEM26	transmembrane protein 26	4.03411	1.81285	4.29717	1.54107	1.27259	1.33739	6.48327	0.0267172	Target	Non-Target
NOSTRIN	nitric oxide synthase trafficker	5.1522	2.72979	3.87457	0.836232	2.45588	1.01804	6.48149	0.0113615	Non-target	Non-Target
FAM198B	family with sequence similarity 198, member B	8.87221	9.72077	9.33926	6.17666	6.79307	6.89754	6.47802	0.00440697	Non-target	Non-Target
CD3G	CD3g molecule, gamma (CD3-TCR complex)	2.19438	5.10506	3.5894	1.45243	0.767461	0.89472	6.4741	0.00947356	Non-target	Non-Target
TMEM92	transmembrane protein 92	3.34657	5.50801	3.58882	1.0992	0.767461	0.89472	6.47149	0.00296717	Target	Non-Target
PAQR7	progestin and adipoQ receptor family member VII	11.1734	11.4579	10.8683	8.48482	8.55013	8.17669	6.46048	0.00323422	Non-target	Target
COMMD8	COMM domain containing 8	4.97585	4.1023	5.01739	3.15352	1.71189	1.41404	6.44538	0.00714072	Non-target	Non-Target
R3HDM2	R3H domain containing 2	9.89531	10.4764	9.35863	6.9482	7.78866	7.11158	6.44298	0.00532932	Non-target	Non-Target
PRINS	psoriasis associated RNA induced by stress (non-protein coding)	9.65769	10.7487	8.97469	6.97224	6.98751	6.91256	6.4328	0.00437966	Non-target	Non-Target
MAGED1	melanoma antigen family D, 1	7.10589	7.93932	7.41338	5.34888	3.21954	4.72861	6.42978	0.00381027	Target	Non-Target
OAS2	2'-5'-oligoadenylate synthetase 2, 69/71kDa	4.24804	5.62872	4.52033	1.7386	2.02277	1.8366	6.42515	0.0033481	Non-target	Non-Target
NLRP12	NLR family, pyrin domain containing 12	8.93367	10.6403	7.58388	6.13849	6.73012	6.24995	6.4251	0.00855987	Non-target	Non-Target
C1orf210	chromosome 1 open reading frame 210	7.24716	5.06577	7.78909	4.29869	4.57049	4.56461	6.41988	0.0176095	Non-target	Non-Target
LILRB3	leukocyte immunoglobulin-like receptor, subfamily B (with TM and ITIM domains), member 3	12.2759	13.665	11.9381	9.65211	9.59518	9.51049	6.41164	0.00319692	Target	Non-Target
CLSTN1	calsyntenin 1	10.5516	8.37965	10.9578	7.87505	7.28697	7.95087	6.39306	0.0161971	Non-target	Non-Target
PCCB	propionyl CoA carboxylase, beta polypeptide	5.23319	2.21824	5.78739	2.69911	2.15646	2.55692	6.39201	0.0420501	Target	Non-Target
ENTPD1	ectonucleoside triphosphate diphosphohydrolase 1	6.64504	7.79348	7.79584	4.91786	5.02611	5.12092	6.38604	0.00784796	Non-target	Non-Target
IQGAP2	IQ motif containing GTPase activating protein 2	6.70908	3.20938	4.71828	1.7386	2.04337	2.15342	6.386	0.00697023	Target	Non-Target
LOC154822	No description	4.90282	7.25757	3.79147	2.09161	2.29094	2.23036	6.37515	0.00509223	Non-target	Non-Target
C1orf85	chromosome 1 open reading frame 85	6.41656	3.66788	7.03948	3.55376	4.3689	3.68551	6.36688	0.04971	Non-target	Non-Target
F2RL1	coagulation factor II (thrombin) receptor-like 1	7.55069	5.19238	6.71512	4.35332	4.04523	3.89117	6.36381	0.0111871	Non-target	Non-Target
TRIM16	tripartite motif containing 16	8.29691	8.96166	9.16299	6.12755	6.49431	6.0358	6.35845	0.00495705	Non-target	Non-Target
ZNF107	zinc finger protein 107	5.18029	5.76898	4.37269	2.62135	2.51179	2.27295	6.35767	0.00526871	Non-target	Non-Target
TSGA13	testis specific, 13	2.51005	3.26948	4.4342	0.836232	0.535869	0.601404	6.35583	0.00530734	Non-target	Non-Target
YY2	YY2 transcription factor	3.8446	6.58905	5.91088	3.78522	3.20768	3.24323	6.35395	0.0260699	Non-target	Non-Target
CLDN10	claudin 10	4.20483	7.41482	2.69695	1.68196	1.53739	1.30787	6.35302	0.00602657	Non-target	Non-Target
OIP5	Opa interacting protein 5	2.79958	1.22019	3.31658	-0.430979	0.133237	0.133237	6.3482	0.00881693	Non-target	Target
C5orf44	chromosome 5 open reading frame 44	7.87538	9.44462	5.20595	5.20939	5.6009	4.9192	6.34666	0.0249504	Non-target	Non-Target
LOC100287015	No description	7.42516	9.27222	6.18718	4.7599	4.78931	4.39992	6.34345	0.00547649	Target	Non-Target
ANKRD45	ankyrin repeat domain 45	6.36241	8.76646	5.24633	3.69747	4.20152	3.50895	6.342	0.00631693	Non-target	Non-Target
USP49	ubiquitin specific peptidase 49	6.31889	8.18526	4.81517	3.85511	3.56801	3.65456	6.33935	0.00836075	Target	Non-Target
STX17	syntaxin 17	6.58905	6.4331	7.68932	4.38531	3.76915	4.06688	6.33764	0.00397076	Target	Non-Target
SUCLG2	succinate-CoA ligase, GDP-forming, beta subunit	6.46677	6.21732	6.4149	3.17286	3.75254	3.86501	6.33067	0.00331746	Target	Non-Target
NEURL1B	neuralized homolog 1B (Drosophila)	3.04356	4.3007	5.73998	1.54107	2.3314	1.63846	6.33014	0.00998302	Target	Target
C2orf52	chromosome 2 open reading frame 52	3.38894	3.98207	3.38523	0.836232	1.3201	0.601404	6.32897	0.00430308	Non-target	Non-Target
LDB3	LIM domain binding 3	3.38305	5.61863	5.43423	2.76649	2.77261	2.81109	6.32744	0.0229212	Non-target	Target
SLC9A4	solute carrier family 9 (sodium/hydrogen exchanger), member 4	3.99841	4.93589	2.44607	1.33859	1.92318	1.12487	6.31954	0.0129898	Non-target	Non-Target
GAPT	GRB2-binding adaptor protein, transmembrane	3.75895	7.27897	3.21983	1.0992	1.50608	0.89472	6.31925	0.00358518	Non-target	Non-Target
C11orf63	chromosome 11 open reading frame 63	9.22074	11.3526	7.92683	6.66827	6.56413	6.55748	6.30552	0.00678643	Non-target	Non-Target
FAM3D	family with sequence similarity 3, member D	2.35131	-0.0826808	5.88585	-1.62983	1.72066	-0.304801	6.30333	0.0197619	Target	Non-Target
LYPLAL1	lysophospholipase-like 1	6.75833	4.8955	6.07777	2.7426	3.42187	3.59268	6.30238	0.00638219	Non-target	Non-Target
LOC100131434	No description	2.90791	2.86957	3.84106	0.177569	0.863764	1.18591	6.29914	0.00737913	Non-target	Non-Target
C3orf72	chromosome 3 open reading frame 72	5.93449	9.02337	3.49403	3.28151	3.4664	3.07473	6.28962	0.0122972	Non-target	Non-Target
UNQ6494	No description	2.95121	2.0898	2.45156	0.177569	-0.204125	-0.201004	6.28783	0.00496371	Target	Non-Target
A2ML1	alpha-2-macroglobulin-like 1	10.3184	11.9921	9.38843	7.48116	7.73137	7.66617	6.28643	0.00497236	Non-target	Non-Target
HHLA3	HERV-H LTR-associating 3	3.16241	5.60878	2.40952	0.511604	0.215628	1.38405	6.28018	0.00585808	Non-target	Non-Target
CTNND2	catenin (cadherin-associated protein), delta 2 (neural plakophilin-related arm-repeat protein)	4.34427	1.45578	3.98751	1.33859	1.01823	1.45276	6.27198	0.0311198	Target	Non-Target
CLCA4	chloride channel accessory 4	4.7994	1.80785	4.20222	2.15133	1.1852	1.49035	6.26826	0.0323685	Non-target	Non-Target
FCF1	FCF1 small subunit (SSU) processome component homolog (S. cerevisiae)	10.6312	12.0069	10.8784	8.05222	8.41383	8.2305	6.26749	0.00333078	Non-target	Non-Target
SLC25A27	solute carrier family 25, member 27	6.78779	6.4136	4.57824	2.14333	3.89332	3.76593	6.26653	0.00869972	Non-target	Non-Target
LOC641367	No description	7.69822	9.89396	5.41467	4.70679	5.0515	5.23567	6.26245	0.0127394	Non-target	Non-Target
THNSL1	threonine synthase-like 1 (S. cerevisiae)	2.62655	5.30628	4.80538	1.82163	1.27259	2.66436	6.24162	0.0156936	Non-target	Non-Target
LOC100131726	No description	3.9798	3.79702	2.40816	1.33859	1.01823	1.12487	6.23855	0.0118037	Non-target	Non-Target
C2orf14	chromosome 2 open reading frame 14	8.56954	10.206	6.42828	5.82497	6.33152	5.92848	6.23788	0.0176062	Non-target	Non-Target
TMEM144	transmembrane protein 144	4.41462	5.87534	5.43304	2.98958	1.45661	3.23486	6.23542	0.00695092	Non-target	Non-Target
LMOD3	leiomodin 3 (fetal)	4.72695	7.51447	2.79726	2.39596	2.02277	2.08727	6.23191	0.0105551	Non-target	Non-Target
CDC20	cell division cycle 20 homolog (S. cerevisiae)	3.39303	4.72665	3.82302	1.40925	0.880489	1.18591	6.22086	0.00395745	Non-target	Non-Target
GSDMA	gasdermin A	8.81802	10.4099	7.41168	6.12319	6.45285	6.18718	6.19384	0.00905468	Non-target	Non-Target
MTPAP	mitochondrial poly(A) polymerase	12.41	12.7211	11.8563	9.78095	9.94522	9.74624	6.18622	0.00542122	Target	Non-Target
AKAP5	A kinase (PRKA) anchor protein 5	5.29091	6.28498	6.98608	3.65793	2.66546	3.77202	6.17762	0.00492508	Target	Non-Target
TMEM53	transmembrane protein 53	9.12443	9.59518	8.71081	6.50216	6.69753	6.23294	6.15719	0.00429375	Target	Target
CAPS2	calcyphosine 2	2.9898	3.94834	4.12355	1.50432	0.535869	1.01804	6.14422	0.00523475	Target	Non-Target
ZNF610	zinc finger protein 610	3.20984	2.41769	1.86086	0.177569	-0.204125	-0.201004	6.14194	0.0058714	Non-target	Non-Target
TSPAN31	tetraspanin 31	8.59896	10.0545	6.68938	5.64489	5.9808	6.20689	6.1397	0.0122453	Non-target	Non-Target
IFT81	intraflagellar transport 81 homolog (Chlamydomonas)	5.99548	8.24677	7.14225	4.52418	4.95751	4.48255	6.13929	0.00936301	Target	Non-Target
ACYP2	acylphosphatase 2, muscle type	7.23071	6.16177	6.64551	4.31094	3.54478	4.17886	6.13472	0.00485249	Target	Target
MATL2963	No description	7.43832	8.93832	7.37252	5.06385	4.98634	4.75562	6.13431	0.00348861	Non-target	Non-Target
CNGA1	cyclic nucleotide gated channel alpha 1	3.89216	4.66195	4.80838	1.92294	2.17999	2.04522	6.1336	0.00681573	Non-target	Non-Target
OAS1	2'-5'-oligoadenylate synthetase 1, 40/46kDa	2.91609	1.4035	3.75483	0.511604	0.215628	0.299447	6.13321	0.0118237	Non-target	Non-Target
ICA1L	islet cell autoantigen 1,69kDa-like	9.1552	10.2367	8.54531	6.54078	6.79974	6.54041	6.12377	0.00540457	Non-target	Non-Target
FGB	fibrinogen beta chain	4.84777	6.01292	4.92482	2.89347	2.23356	3.02241	6.1229	0.00642615	Non-target	Non-Target
OCIAD1	OCIA domain containing 1	9.27409	10.3017	9.67394	7.01696	7.38033	7.06227	6.11211	0.00500633	Non-target	Non-Target
NOS3	nitric oxide synthase 3 (endothelial cell)	12.1583	13.4575	11.1923	9.46154	9.73359	9.54774	6.10726	0.00652071	Target	Non-Target
LOC100132677	No description	6.72663	7.20103	7.62324	4.5972	4.59869	4.44693	6.07897	0.00440031	Non-target	Non-Target
ATF3	activating transcription factor 3	9.94145	8.24075	9.17568	5.68264	6.92262	6.57188	6.07889	0.00582412	Target	Target
LAMB4	laminin, beta 4	3.78747	4.89276	4.78887	2.09161	2.29094	1.92494	6.07053	0.00772809	Target	Non-Target
CD3E	CD3e molecule, epsilon (CD3-TCR complex)	3.98498	1.17391	3.11291	0.511604	0.215628	0.715743	6.06834	0.015952	Non-target	Non-Target
HAVCR2	hepatitis A virus cellular receptor 2	6.16426	7.73944	6.83966	4.33855	4.35645	3.5636	6.06562	0.00448288	Non-target	Non-Target
MYEOV	myeloma overexpressed (in a subset of t(11;14) positive multiple myelomas)	7.11794	4.2556	4.62319	2.02298	2.41769	1.96306	6.06377	0.00405068	Target	Target
MBD4	methyl-CpG binding domain protein 4	10.8784	12.1975	9.07049	8.27935	8.55057	8.22861	6.05885	0.0143857	Non-target	Non-Target
LACTB2	lactamase, beta 2	5.62455	5.01339	6.62937	4.03066	2.54659	2.72298	6.05744	0.00693227	Non-target	Non-Target
EPHX4	epoxide hydrolase 4	2.39764	2.18449	3.5121	0.177569	-0.204125	-0.201004	6.05719	0.0043437	Target	Non-Target
SNTG2	syntrophin, gamma 2	2.39764	1.20526	3.21775	0.177569	-0.204125	-0.201004	6.05719	0.0106237	Non-target	Non-Target
GCNT2	glucosaminyl (N-acetyl) transferase 2, I-branching enzyme (I blood group)	6.19185	4.90241	5.98141	3.00071	3.59469	3.25199	6.05094	0.00802111	Target	Non-Target
LOC100287632	No description	2.63188	1.37041	1.89467	-0.430979	-0.702059	-0.856447	6.04915	0.00513952	Non-target	Non-Target
KCNH6	potassium voltage-gated channel, subfamily H (eag-related), member 6	12.026	12.3152	11.8848	9.63167	9.68047	9.29326	6.0274	0.00460808	Target	Non-Target
SEMA3E	sema domain, immunoglobulin domain (Ig), short basic domain, secreted, (semaphorin) 3E	5.9141	3.51518	5.59184	3.00071	3.18596	2.89807	6.02572	0.0267818	Non-target	Non-Target
BRP44	brain protein 44	8.69155	9.03837	6.72478	5.97629	6.10254	6.28209	6.01689	0.0230045	Non-target	Non-Target
ASAH1	N-acylsphingosine amidohydrolase (acid ceramidase) 1	7.38436	7.03701	6.15727	4.35807	4.79549	4.38803	6.01629	0.00849794	Non-target	Non-Target
IL10RB	interleukin 10 receptor, beta	5.34418	7.44946	6.58416	4.53969	3.46437	3.99726	6.00807	0.00967135	Target	Non-Target
AIFM2	apoptosis-inducing factor, mitochondrion-associated, 2	11.2554	13.2793	11.3203	8.66889	8.97728	9.23471	6.0065	0.00419852	Target	Non-Target
NCRNA00221	non-protein coding RNA 221	5.39069	8.21245	4.66658	2.98165	2.80504	2.62135	6.00284	0.00432505	Non-target	Non-Target
SIDT1	SID1 transmembrane family, member 1	4.69576	3.71125	6.09706	2.50946	1.99493	2.11115	5.99854	0.0076595	Non-target	Non-Target
ZSCAN30	zinc finger and SCAN domain containing 30	7.22985	9.39156	6.78182	4.60747	4.64545	4.79841	5.99766	0.00404402	Target	Non-Target
LOC100129935	No description	3.7087	4.37236	2.71211	1.33859	1.01823	1.12487	5.99527	0.00816429	Non-target	Non-Target
ZNF226	zinc finger protein 226	4.11638	3.67756	6.67661	2.04728	1.09693	1.89166	5.98201	0.00470265	Non-target	Non-Target
MAP2K6	mitogen-activated protein kinase kinase 6	6.57039	6.3806	3.86855	3.04553	3.70306	3.99045	5.97917	0.0288229	Target	Non-Target
SIRPB1	signal-regulatory protein beta 1	5.46476	7.68932	3.50751	3.93576	2.63988	2.88641	5.97259	0.0197	Non-target	Non-Target
CELF4	CUGBP, Elav-like family member 4	3.95999	7.33503	0.908972	2.46254	1.35064	1.38405	5.96258	0.0390873	Target	Non-Target
C14orf147	No description	11.5983	14.0453	12.2759	9.45556	9.70053	9.79124	5.96014	0.00448954	Non-target	Non-Target
FAM184B	family with sequence similarity 184, member B	11.4085	10.9057	10.5991	8.04564	8.83405	8.26764	5.95627	0.00514285	Non-target	Non-Target
LOC100131366	No description	3.08481	5.05037	1.98012	0.511604	0.66213	0.299447	5.95129	0.00629495	Non-target	Non-Target
GINS2	GINS complex subunit 2 (Psf2 homolog)	4.88175	3.95507	3.11545	0.511604	2.86886	1.38405	5.9423	0.0128466	Non-target	Non-Target
INPP4B	inositol polyphosphate-4-phosphatase, type II, 105kDa	6.71921	3.06217	5.62922	3.61893	1.99493	3.05938	5.93746	0.0241659	Target	Non-Target
C3orf66	chromosome 3 open reading frame 66	4.86066	5.42003	2.79385	2.09161	2.29094	2.39859	5.93694	0.021829	Non-target	Non-Target
WBSCR27	Williams Beuren syndrome chromosome region 27	2.82997	4.18322	4.58311	1.63116	1.35064	1.61396	5.93504	0.0101955	Non-target	Target
LOC494558	No description	8.62961	10.0275	8.85999	6.07812	6.29201	6.36068	5.9298	0.00343001	Target	Non-Target
S1PR5	sphingosine-1-phosphate receptor 5	4.95439	5.72019	2.43076	2.52132	2.10597	2.38641	5.9298	0.0313582	Target	Non-Target
ZNF485	zinc finger protein 485	7.46958	9.30601	5.68713	4.79629	5.25632	4.90241	5.92645	0.0130444	Non-target	Non-Target
TRAPPC2L	trafficking protein particle complex 2-like	6.23804	5.76741	6.68636	3.85209	3.20133	3.90433	5.92199	0.00534463	Target	Non-Target
CLLU1	chronic lymphocytic leukemia up-regulated 1	3.28948	4.32122	4.57049	2.00562	1.45661	1.5283	5.91698	0.00813632	Target	Non-Target
RGS5	regulator of G-protein signaling 5	6.53966	5.94477	9.87304	3.38246	5.73482	4.80202	5.90651	0.0114048	Non-target	Non-Target
BTNL8	butyrophilin-like 8	1.70488	2.44246	1.77651	-0.430979	-0.702059	-0.856447	5.90249	0.00439698	Target	Non-Target
SLC44A4	solute carrier family 44, member 4	8.9591	10.1805	6.93974	6.39815	6.49336	6.27306	5.90095	0.016915	Non-target	Non-Target
CRLF2	cytokine receptor-like factor 2	2.86016	1.41738	3.43698	0.511604	0.215628	0.299447	5.90001	0.0132229	Non-target	Non-Target
LOC728276	No description	2.73587	2.25456	2.36676	0.177569	-0.204125	-0.201004	5.89014	0.00481387	Non-target	Non-Target
KRT19	keratin 19	10.0187	7.42516	9.91002	6.14255	7.46052	6.63204	5.8896	0.014413	Target	Non-Target
SCML4	sex comb on midleg-like 4 (Drosophila)	5.41391	7.06426	6.25883	3.70124	3.31574	3.70718	5.88723	0.00550579	Target	Non-Target
ABCC4	ATP-binding cassette, sub-family C (CFTR/MRP), member 4	7.83229	8.86675	6.07641	5.28583	5.27593	5.17366	5.8822	0.0133947	Non-target	Non-Target
GSTTP2	glutathione S-transferase theta pseudogene 2	6.7435	8.33403	7.10472	4.78707	4.5491	4.3409	5.87923	0.00426179	Non-target	Non-Target
PTN	pleiotrophin	9.43826	9.8411	7.83417	6.88292	6.87633	6.99703	5.87804	0.016831	Non-target	Non-Target
NUDT6	nudix (nucleoside diphosphate linked moiety X)-type motif 6	4.53878	3.93275	5.74389	1.84557	1.60353	3.18925	5.8752	0.00916123	Target	Non-Target
CD37	CD37 molecule	5.06296	1.50777	4.02378	-1.0456	2.59923	0.999613	5.87006	0.0150376	Target	Non-Target
DDX59	DEAD (Asp-Glu-Ala-Asp) box polypeptide 59	5.63449	6.83189	6.50706	4.18396	3.45604	3.95443	5.86702	0.00724594	Non-target	Non-Target
CORIN	corin, serine peptidase	5.4082	5.87572	3.6483	2.68591	2.85885	3.01924	5.8537	0.0181117	Non-target	Non-Target
TSPAN12	tetraspanin 12	4.63827	2.60937	5.65371	3.10731	1.86817	1.30787	5.84176	0.0226402	Non-target	Non-Target
RNF141	ring finger protein 141	4.68939	5.77791	5.51682	2.89615	3.23232	2.92278	5.83847	0.0085319	Non-target	Non-Target
ELF5	E74-like factor 5 (ets domain transcription factor)	4.18778	3.6046	4.62842	1.54107	2.08306	1.33739	5.83752	0.0064721	Target	Non-Target
SEC22C	SEC22 vesicle trafficking protein homolog C (S. cerevisiae)	7.75881	8.35734	5.78815	5.07997	5.21412	5.23853	5.83485	0.0199584	Target	Target
SCAI	suppressor of cancer cell invasion	6.11306	8.69738	7.57585	5.03147	5.02224	5.22764	5.83357	0.0121254	Target	Non-Target
LOC100129518	No description	5.06454	6.47607	1.96873	2.89768	1.51372	2.52187	5.82668	0.0333947	Target	Non-Target
ATXN10	ataxin 10	7.77231	7.18834	8.33403	5.48059	4.64639	5.32287	5.82377	0.00550912	Non-target	Non-Target
PLN	phospholamban	3.64084	2.77795	8.20289	1.0992	1.1852	0.89472	5.82251	0.00402737	Non-target	Non-Target
TK1	thymidine kinase 1, soluble	3.84951	1.71186	5.08918	1.9622	0.915303	1.30787	5.8225	0.0247533	Target	Non-Target
APOC1P1	apolipoprotein C-I pseudogene 1	3.67412	4.87853	2.95047	0.675474	1.13725	2.19298	5.80328	0.00945292	Non-target	Non-Target
FANCC	Fanconi anemia, complementation group C	8.4628	10.3561	7.37452	6.06019	5.92669	5.61026	5.80021	0.00627431	Target	Non-Target
BBS2	Bardet-Biedl syndrome 2	6.62021	7.17516	6.3419	3.80683	4.29619	4.38122	5.79605	0.00529735	Non-target	Non-Target
GLRB	glycine receptor, beta	5.84875	2.47551	3.19607	1.30759	0.66213	0.299447	5.79153	0.0056523	Non-target	Non-Target
IL15	interleukin 15	3.71881	4.69427	3.54664	1.0992	1.1852	1.76002	5.79018	0.00524474	Non-target	Non-Target
PPCS	phosphopantothenoylcysteine synthetase	6.08649	5.39356	5.26941	3.33877	2.71676	3.55409	5.78534	0.00772476	Non-target	Non-Target
CENPJ	centromere protein J	4.66476	4.24975	3.72511	1.92294	1.63432	1.71739	5.78517	0.00609916	Target	Target
RAB42	RAB42, member RAS oncogene family	9.51457	11.2375	7.02846	6.91154	7.13835	6.98254	5.78387	0.024987	Non-target	Non-Target
TSG1	No description	6.35532	7.44846	4.03182	3.77026	3.82422	3.84152	5.78014	0.0253433	Target	Non-Target
GYG2P1	glycogenin 2 pseudogene 1	6.91267	7.49385	7.00599	4.97006	4.37652	4.47515	5.77911	0.00516216	Target	Non-Target
COL6A4P2	collagen, type VI, alpha 4 pseudogene 2	6.80148	9.47653	5.48318	4.27075	4.24379	4.51749	5.77861	0.00805574	Non-target	Non-Target
SIRT3	sirtuin 3	12.457	13.399	11.5198	9.92745	10.0275	9.8024	5.77393	0.00739445	Non-target	Non-Target
SSBP2	single-stranded DNA binding protein 2	7.41482	7.92997	7.27595	4.88551	4.80104	5.32847	5.77298	0.00511754	Target	Non-Target
ZNF471	zinc finger protein 471	7.31683	9.23653	6.69948	4.89262	4.78887	4.37814	5.76758	0.00421517	Non-target	Non-Target
FGFR2	fibroblast growth factor receptor 2	9.8462	10.8203	8.15995	7.01477	7.77736	7.31856	5.76624	0.0165214	Target	Target
ZNF876P	zinc finger protein 876, pseudogene	3.97784	7.27426	4.6723	1.45243	3.38803	2.79824	5.75739	0.00967468	Non-target	Non-Target
CFD	complement factor D (adipsin)	10.3409	9.33329	12.4262	6.73876	9.9034	9.53251	5.74716	0.0483807	Non-target	Non-Target
C8orf51	chromosome 8 open reading frame 51	4.31922	5.36146	4.97789	2.17649	3.49978	1.79833	5.73936	0.00980188	Non-target	Non-Target
CACYBP	calcyclin binding protein	10.5605	11.6302	9.151	7.75599	8.34703	8.04065	5.73533	0.0114268	Target	Non-Target
CEACAM5	carcinoembryonic antigen-related cell adhesion molecule 5	10.9196	11.4475	10.4099	8.29544	8.92804	8.3882	5.73359	0.00766616	Target	Non-Target
LOC100129250	No description	4.36496	3.48087	4.01549	1.84557	0.612016	1.5545	5.73341	0.00576751	Non-target	Non-Target
FLJ30403	No description	11.4853	11.9532	10.4239	8.96631	9.31687	8.84561	5.73184	0.0112157	Target	Non-Target
LOC285972	No description	8.85496	9.19229	8.43202	6.48692	6.33712	6.30357	5.72724	0.00577417	Target	Non-Target
SLC10A1	solute carrier family 10 (sodium/bile acid cotransporter family), member 1	3.92336	4.53074	2.79626	1.40925	0.863764	1.40698	5.72144	0.00757758	Non-target	Non-Target
TRIM58	tripartite motif containing 58	7.08606	8.86173	6.39984	4.28129	4.7402	4.5703	5.719	0.005003	Non-target	Non-Target
STARD13	StAR-related lipid transfer (START) domain containing 13	6.35374	3.52443	7.44427	3.90524	3.67092	3.83814	5.71834	0.041592	Non-target	Non-Target
BTN3A2	butyrophilin, subfamily 3, member A2	6.02756	6.87487	3.84731	3.40326	4.19932	3.51559	5.70397	0.0401815	Non-target	Non-Target
ASZ1	ankyrin repeat, SAM and basic leucine zipper domain containing 1	7.86145	9.61724	7.01736	5.2508	5.56585	5.34977	5.70286	0.00641949	Non-target	Non-Target
MATN2	matrilin 2	7.75696	8.66505	8.93367	5.60878	6.27334	6.15353	5.70222	0.00750166	Target	Non-Target
SELL	selectin L	3.63612	1.63233	4.74333	1.33859	1.01823	1.12487	5.70111	0.0208907	Non-target	Non-Target
LOC643401	No description	9.25042	10.605	7.10022	6.44221	6.73982	6.79307	5.69856	0.0177394	Target	Non-Target
LOC100287216	No description	3.72954	2.0568	3.62174	1.22105	0.535869	0.601404	5.69027	0.0104092	Non-target	Non-Target
GPR111	G protein-coupled receptor 111	2.04842	3.63306	4.49352	1.33859	1.01823	1.12487	5.68905	0.0151309	Non-target	Non-Target
PTPRC	protein tyrosine phosphatase, receptor type, C	8.11537	2.74279	5.57285	3.08544	2.77261	3.06469	5.68893	0.0217292	Non-target	Non-Target
TSPO	translocator protein (18kDa)	9.8799	9.01723	9.72378	6.9866	6.52204	7.37189	5.68833	0.00541789	Target	Non-Target
ZNF555	zinc finger protein 555	9.3191	10.782	8.0712	6.81138	6.96402	6.76614	5.6872	0.00941696	Target	Non-Target
NCRNA00265	non-protein coding RNA 265	5.89505	7.65058	7.74024	4.92666	5.18825	5.14325	5.68565	0.0209287	Non-target	Non-Target
PLEKHG1	pleckstrin homology domain containing, family G (with RhoGef domain) member 1	5.7798	6.78665	6.83189	3.72881	4.32464	4.01539	5.68532	0.00717535	Target	Non-Target
LOC643406	No description	5.6586	8.11399	4.06658	3.23444	3.11391	3.15149	5.6848	0.00962673	Target	Non-Target
PEBP4	phosphatidylethanolamine-binding protein 4	5.40915	2.24641	4.3055	2.30309	1.79885	1.40698	5.68302	0.0232023	Target	Non-Target
SIAE	sialic acid acetylesterase	3.52448	3.66935	4.98561	1.94963	1.01823	2.29057	5.68142	0.0115287	Target	Non-Target
DPPA4	developmental pluripotency associated 4	4.24379	3.76128	5.002	1.7386	2.02277	1.5283	5.67725	0.00574221	Non-target	Non-Target
XRCC2	X-ray repair complementing defective repair in Chinese hamster cells 2	11.9936	13.1357	10.3459	9.48959	9.7063	9.33689	5.67273	0.0142005	Target	Non-Target
TCTA	T-cell leukemia translocation altered gene	7.32928	9.22561	6.59934	4.82681	5.18762	4.59317	5.66655	0.00593267	Target	Non-Target
SLCO2B1	solute carrier organic anion transporter family, member 2B1	2.26289	3.82222	4.799	1.22105	1.3201	1.84732	5.66518	0.0181696	Target	Non-Target
PLAT	plasminogen activator, tissue	9.38448	9.51081	8.93286	6.72245	6.70701	7.01092	5.65644	0.0054079	Non-target	Non-Target
LOC494141	No description	1.68904	3.80124	3.09932	1.22105	0.535869	0.601404	5.64869	0.0191646	Target	Non-Target
PLBD1	phospholipase B domain containing 1	5.48358	5.233	6.83769	0.836232	4.42894	2.98696	5.64364	0.00597396	Target	Non-Target
GMPR2	guanosine monophosphate reductase 2	7.75199	6.62235	7.91057	4.64668	5.30277	5.25763	5.63477	0.00896544	Non-target	Non-Target
ZNF404	zinc finger protein 404	2.79716	2.26289	3.43585	0.302903	0.133237	0.514134	5.63439	0.00599394	Target	Non-Target
NCRNA00052	non-protein coding RNA 52	4.06341	6.27386	3.88548	1.54107	1.5711	1.63846	5.62677	0.00363446	Non-target	Non-Target
ADAMTSL1	ADAMTS-like 1	3.61624	2.20779	4.69749	1.63867	1.01823	1.12487	5.62311	0.0150683	Target	Non-Target
LOC100134868	No description	6.72711	8.26966	6.83874	4.29289	4.79779	4.34786	5.62123	0.0046527	Non-target	Non-Target
PAPSS1	3'-phosphoadenosine 5'-phosphosulfate synthase 1	9.08944	8.08232	9.45674	6.36241	6.62858	6.59899	5.61954	0.00875699	Non-target	Non-Target
LOC100132832	No description	7.40834	7.22538	7.45677	5.08171	4.78489	4.73814	5.60704	0.00467268	Non-target	Non-Target
TIMM17B	translocase of inner mitochondrial membrane 17 homolog B (yeast)	8.07839	5.88585	8.39986	5.84377	5.52842	5.59398	5.59603	0.0414401	Target	Non-Target
SLC25A45	solute carrier family 25, member 45	4.10842	5.52418	3.7065	2.49825	2.60307	1.22398	5.58875	0.012174	Target	Non-Target
ZNF80	zinc finger protein 80	1.70488	2.02021	1.78033	0.302903	-0.702059	-0.856447	5.58821	0.00977657	Non-target	Non-Target
GBP6	guanylate binding protein family, member 6	4.91336	7.11086	6.65084	3.94541	4.23502	4.16883	5.58675	0.0184546	Non-target	Non-Target
C8orf84	chromosome 8 open reading frame 84	7.08643	7.7678	5.43598	5.28634	4.29869	4.25765	5.58462	0.0188263	Non-target	Non-Target
LOC100506123	No description	8.6959	10.5481	7.93461	5.69003	6.29669	6.21487	5.58294	0.00479722	Non-target	Non-Target
AICDA	activation-induced cytidine deaminase	3.55084	5.41136	4.57178	2.09161	2.0968	1.92494	5.57961	0.00811834	Non-target	Non-Target
NCRNA00099	non-protein coding RNA 99	4.40885	6.50954	5.73533	3.34056	3.11391	3.25647	5.57455	0.0116053	Non-target	Non-Target
ZNF684	zinc finger protein 684	2.76947	2.87237	2.77807	0.511604	0.215628	0.299447	5.57364	0.0047193	Non-target	Non-Target
HOXA2	homeobox A2	3.07922	5.43315	3.95089	0.177569	3.34382	1.47495	5.56329	0.0147419	Non-target	Non-Target
TMEM119	transmembrane protein 119	10.6023	11.1414	8.92804	8.12656	8.43105	8.08102	5.56246	0.0227887	Non-target	Non-Target
CYB5RL	cytochrome b5 reductase-like	8.91763	10.5929	8.50711	6.26943	6.44898	6.4442	5.55365	0.00423182	Target	Non-Target
ABCC8	ATP-binding cassette, sub-family C (CFTR/MRP), member 8	5.49344	3.73878	5.53377	3.06089	1.92948	2.864	5.55149	0.0126315	Target	Non-Target
ROR1	receptor tyrosine kinase-like orphan receptor 1	9.34384	11.1814	7.50682	6.70343	7.21932	6.87318	5.54299	0.0158121	Target	Non-Target
C20orf30	chromosome 20 open reading frame 30	8.88906	7.16229	7.96313	5.02941	5.49282	5.54738	5.54164	0.005936	Non-target	Non-Target
SLC27A2	solute carrier family 27 (fatty acid transporter), member 2	2.76947	1.48834	3.11291	0.511604	0.215628	0.299447	5.54051	0.0146714	Non-target	Non-Target
TMEM135	transmembrane protein 135	5.91883	8.03991	6.69375	4.23199	4.04671	4.22385	5.54007	0.00595798	Target	Non-Target
RPGRIP1	retinitis pigmentosa GTPase regulator interacting protein 1	4.9106	8.13114	3.21637	2.44146	2.51179	2.27295	5.53716	0.00891349	Target	Non-Target
TRAPPC2	trafficking protein particle complex 2	6.1504	7.56795	7.97614	5.13121	5.02198	5.09892	5.53673	0.0145821	Non-target	Non-Target
LIMD1	LIM domains containing 1	9.16005	10.7925	7.95542	6.52493	7.06486	6.69112	5.53634	0.00989245	Target	Non-Target
CXCR2P1	chemokine (C-X-C motif) receptor 2 pseudogene 1	6.01343	7.96937	4.37284	3.68022	1.90475	3.69824	5.53313	0.0069669	Non-target	Non-Target
TLE6	transducin-like enhancer of split 6 (E(sp1) homolog, Drosophila)	4.34138	3.69201	4.94682	1.70475	2.54568	1.22398	5.53291	0.00769279	Non-target	Target
CD36	CD36 molecule (thrombospondin receptor)	10.0124	11.1158	9.42141	7.54557	8.03675	7.5384	5.52817	0.00795185	Non-target	Non-Target
TBC1D19	TBC1 domain family, member 19	1.71186	3.65199	4.32464	1.0992	1.1852	1.22398	5.52811	0.0230751	Target	Non-Target
LOC100506385	No description	6.9079	8.24589	5.5519	4.18216	4.44187	4.74552	5.52524	0.011207	Non-target	Non-Target
TFDP2	transcription factor Dp-2 (E2F dimerization partner 2)	8.2633	9.64995	7.66072	5.75487	5.98141	5.79788	5.52288	0.00607385	Non-target	Target
VPS45	vacuolar protein sorting 45 homolog (S. cerevisiae)	4.83785	4.26223	4.8727	2.79716	2.37449	1.75555	5.51498	0.00817628	Non-target	Non-Target
ARHGAP11A	Rho GTPase activating protein 11A	5.4479	6.16762	4.28267	2.00562	3.46837	2.98458	5.51481	0.00950153	Non-target	Non-Target
ACN9	ACN9 homolog (S. cerevisiae)	6.28407	4.9419	4.22641	2.92768	2.24641	2.48313	5.4975	0.00745039	Target	Non-Target
CD300LG	CD300 molecule-like family member g	8.58694	9.70516	6.97504	6.24013	6.1301	6.05233	5.49014	0.0148172	Non-target	Non-Target
SYNPO2L	synaptopodin 2-like	3.99349	4.61248	5.08404	2.60593	2.15646	1.71739	5.48701	0.00783731	Non-target	Non-Target
C8orf83	chromosome 8 open reading frame 83	5.82896	4.13676	5.71623	3.37301	2.76189	3.16312	5.48673	0.0157802	Non-target	Non-Target
LOC401052	No description	4.09337	4.02893	4.12807	1.82163	1.5711	1.63846	5.48279	0.00507559	Target	Non-Target
KIAA1143	KIAA1143	8.77514	9.37622	7.84245	6.34291	5.68217	6.32318	5.47162	0.00678976	Non-target	Non-Target
GOLM1	golgi membrane protein 1	9.11474	6.35444	7.14674	4.69662	4.73615	4.44519	5.4646	0.00554642	Non-target	Non-Target
ACPP	acid phosphatase, prostate	7.92321	10.2758	7.33803	5.24707	5.47908	5.4733	5.46382	0.00450619	Target	Non-Target
CA5B	carbonic anhydrase VB, mitochondrial	8.33657	10.7353	7.39062	5.84187	6.00348	5.89006	5.45099	0.00671384	Non-target	Non-Target
SLC5A1	solute carrier family 5 (sodium/glucose cotransporter), member 1	7.43744	8.2375	7.00216	4.94596	5.59937	4.99178	5.44776	0.00826219	Non-target	Non-Target
ZNF562	zinc finger protein 562	7.99315	9.632	6.18061	5.69898	5.5506	5.28943	5.43602	0.0142471	Non-target	Non-Target
C12orf67	chromosome 12 open reading frame 67	6.50617	7.52078	7.01477	4.45049	5.07891	4.30621	5.43343	0.00764951	Non-target	Non-Target
EID2B	EP300 interacting inhibitor of differentiation 2B	5.09318	6.59981	2.38244	2.65223	3.01924	2.42666	5.42999	0.0425936	Non-target	Non-Target
AADACL3	arylacetamide deacetylase-like 3	3.5658	4.64469	3.03356	1.33859	1.01823	1.12487	5.42992	0.00618773	Non-target	Non-Target
FLJ45513	No description	2.9516	1.85876	2.87488	0.511604	0.215628	0.299447	5.42642	0.0102254	Target	Non-Target
PIGW	phosphatidylinositol glycan anchor biosynthesis, class W	8.42309	10.7406	8.71704	6.20992	6.27709	6.3573	5.42622	0.00428376	Non-target	Non-Target
SLC44A2	solute carrier family 44, member 2	7.29646	6.86778	7.57357	4.42821	5.03869	5.0039	5.4248	0.00650473	Target	Non-Target
MRPL39	mitochondrial ribosomal protein L39	3.20032	3.91392	4.31012	3.20032	0.384717	1.47495	5.42252	0.0226758	Non-target	Non-Target
LOC389831	No description	6.70538	7.53877	5.31682	4.82431	3.86682	4.26717	5.41971	0.0158281	Non-target	Non-Target
GPR183	G protein-coupled receptor 183	5.20327	2.31652	2.73625	0.9097	0.215628	0.299447	5.41441	0.00589671	Non-target	Non-Target
ATPIF1	ATPase inhibitory factor 1	9.62956	8.75765	7.3979	6.15566	6.32128	6.53482	5.41277	0.0133075	Non-target	Non-Target
SLC9A7P1	solute carrier family 9 (sodium/hydrogen exchanger), member 7 pseudogene 1	4.3612	5.96168	1.92826	2.09161	1.82557	1.92494	5.41237	0.029973	Target	Non-Target
LOC100500773	No description	10.6258	11.0445	9.86709	8.07332	8.36963	8.18973	5.41174	0.00879362	Non-target	Non-Target
DYNLT1	dynein, light chain, Tctex-type 1	7.92997	5.95158	7.96643	5.53035	4.82681	5.22922	5.41168	0.0195921	Target	Non-Target
TMPRSS13	transmembrane protease, serine 13	5.57145	4.11911	5.20156	2.7426	3.13607	2.16526	5.40907	0.0110126	Target	Non-Target
ATP5L	ATP synthase, H+ transporting, mitochondrial Fo complex, subunit G	9.67696	7.283	9.05395	6.47318	7.24268	6.35831	5.40494	0.0271008	Non-target	Non-Target
KLHL9	kelch-like 9 (Drosophila)	6.62729	6.25356	6.21764	4.18878	4.09967	3.78339	5.40484	0.00656799	Non-target	Non-Target
DCBLD1	discoidin, CUB and LCCL domain containing 1	2.4882	4.14369	4.38352	1.94963	1.38471	1.12487	5.40352	0.0151375	Non-target	Non-Target
SAMD7	sterile alpha motif domain containing 7	3.97408	6.88506	2.89501	1.54107	1.84983	1.33739	5.4002	0.00721264	Non-target	Non-Target
LEPR	leptin receptor	11.7465	14.2922	9.20654	8.85281	9.54402	9.31401	5.39826	0.0198245	Non-target	Non-Target
CA2	carbonic anhydrase II	9.59254	6.96278	5.92768	4.53036	4.83579	4.51351	5.39798	0.00792455	Non-target	Non-Target
ANO7	anoctamin 7	9.75491	11.5526	8.51802	7.07757	7.32928	7.32286	5.39662	0.00821957	Target	Target
TRIM4	tripartite motif containing 4	7.82734	10.3927	6.97064	5.39548	4.89471	5.58209	5.3959	0.00529069	Non-target	Non-Target
ANKRD36	ankyrin repeat domain 36	3.82214	4.48224	3.35854	1.39062	0.66213	2.17166	5.3946	0.00807439	Non-target	Non-Target
MS4A7	membrane-spanning 4-domains, subfamily A, member 7	9.08195	9.61006	7.88497	6.71587	6.65334	6.29669	5.38375	0.010653	Non-target	Non-Target
GALNT7	UDP-N-acetyl-alpha-D-galactosamine:polypeptide N-acetylgalactosaminyltransferase 7 (GalNAc-T7)	7.64291	4.03465	6.3472	3.94109	2.79906	3.91967	5.37972	0.0153679	Non-target	Target
TMEM213	transmembrane protein 213	8.65001	10.3409	6.94413	6.12594	6.34583	6.22443	5.37244	0.0141612	Non-target	Non-Target
CA12	carbonic anhydrase XII	8.94112	5.62146	7.80669	5.49851	5.38121	5.34157	5.37207	0.0293324	Non-target	Non-Target
LOC100507194	No description	2.65389	5.33472	2.64067	0.511604	0.215628	0.299447	5.37046	0.00397409	Non-target	Non-Target
KIAA0528	KIAA0528	5.32226	6.01319	4.94965	2.52523	3.58898	2.864	5.36813	0.00775673	Non-target	Non-Target
ZPBP2	zona pellucida binding protein 2	4.34929	5.38927	3.32212	2.09161	1.82557	1.92494	5.36785	0.0096527	Non-target	Non-Target
FANCD2	Fanconi anemia, complementation group D2	7.70981	9.03038	6.41974	4.98809	5.46316	5.28605	5.36569	0.0102487	Non-target	Non-Target
ZNF713	zinc finger protein 713	9.83938	11.1388	8.90696	7.13465	7.51973	7.41587	5.36477	0.00756094	Non-target	Non-Target
GBP2	guanylate binding protein 2, interferon-inducible	9.47653	7.47443	9.00681	5.73998	6.87832	6.58416	5.36154	0.0139534	Non-target	Non-Target
LOC100506368	No description	2.96265	1.47495	3.60833	0.177569	0.384717	1.18591	5.36072	0.0192458	Non-target	Non-Target
DTHD1	death domain containing 1	5.7426	7.74024	3.16181	3.32099	2.76189	3.35964	5.35769	0.0211531	Target	Non-Target
FBXL4	F-box and leucine-rich repeat protein 4	4.07672	4.63348	4.89587	2.21532	1.5711	2.66974	5.34491	0.00805907	Non-target	Non-Target
MXD1	MAX dimerization protein 1	7.82437	5.90057	7.37084	4.95376	4.77406	4.96263	5.34089	0.0156816	Target	Non-Target
TMEM9	transmembrane protein 9	8.0103	6.6705	8.70178	5.58276	5.59398	6.08952	5.33806	0.0199144	Target	Non-Target
EMP1	epithelial membrane protein 1	9.667	7.66513	10.0124	6.4852	7.47873	7.2513	5.33581	0.024058	Non-target	Non-Target
POM121L8P	POM121 membrane glycoprotein-like 8 pseudogene	7.69961	8.50551	7.53081	5.28427	5.55985	5.19121	5.33448	0.00526205	Non-target	Non-Target
LOC100133286	No description	6.96993	8.00793	8.48146	5.75686	5.22337	5.59334	5.33165	0.0101255	Target	Non-Target
NPY1R	neuropeptide Y receptor Y1	5.9935	5.30148	4.57376	2.16	3.86061	2.45745	5.32864	0.00945625	Target	Non-Target
ADARB2	adenosine deaminase, RNA-specific, B2	6.96622	7.47394	7.47671	4.9244	5.01806	5.06385	5.32531	0.0070608	Target	Non-Target
CKMT2	creatine kinase, mitochondrial 2 (sarcomeric)	3.60071	2.91765	4.01549	0.987351	1.60353	0.514134	5.32198	0.00733118	Non-target	Non-Target
GSTO2	glutathione S-transferase omega 2	6.57302	6.21442	6.328	3.68193	3.91668	4.27236	5.31961	0.00591669	Non-target	Non-Target
OR7E91P	olfactory receptor, family 7, subfamily E, member 91 pseudogene	3.15494	2.7098	2.23036	0.511604	0.215628	0.299447	5.31606	0.00739112	Non-target	Non-Target
ZDHHC23	zinc finger, DHHC-type containing 23	4.29115	6.73662	5.69354	3.28357	3.20984	3.4521	5.31466	0.014036	Non-target	Non-Target
RBM45	RNA binding motif protein 45	4.67849	3.30128	3.52896	0.9097	1.1196	1.38405	5.31238	0.00497902	Non-target	Non-Target
CHRNA5	cholinergic receptor, nicotinic, alpha 5	9.37023	10.3584	8.18297	6.92284	7.14201	6.96088	5.31234	0.0121321	Target	Non-Target
C17orf55	chromosome 17 open reading frame 55	7.07522	8.31728	7.37692	4.66625	5.73335	5.53973	5.31094	0.0108481	Non-target	Non-Target
ARHGEF6	Rac/Cdc42 guanine nucleotide exchange factor (GEF) 6	6.91926	5.66982	6.67769	3.79799	3.63394	4.51179	5.30543	0.00792788	Non-target	Non-Target
ANKRD20A9P	ankyrin repeat domain 20 family, member A9, pseudogene	10.4501	12.4015	8.37794	7.83059	8.04269	8.15504	5.30522	0.0178127	Non-target	Non-Target
LOC100506409	No description	5.77064	8.02544	2.96946	3.3428	3.99518	3.36434	5.30113	0.0494283	Non-target	Non-Target
SUMF1	sulfatase modifying factor 1	6.60708	5.88867	4.57616	3.09222	3.72833	3.48262	5.3002	0.0128253	Target	Non-Target
LAIR1	leukocyte-associated immunoglobulin-like receptor 1	3.898	3.2413	2.07861	0.836232	0.915303	0.601404	5.29659	0.0111611	Non-target	Non-Target
AGK	acylglycerol kinase	4.62094	4.89845	5.69853	2.49423	2.58191	2.3554	5.29347	0.00507226	Non-target	Target
ZNF37BP	zinc finger protein 37B, pseudogene	8.30585	10.8473	7.74924	5.90172	5.831	5.98329	5.29315	0.00508891	Target	Non-Target
GP6	glycoprotein VI (platelet)	7.24164	9.18017	4.21842	4.89144	4.83808	4.43813	5.29107	0.0372439	Non-target	Non-Target
FIGNL2	fidgetin-like 2	2.80851	3.49888	3.49783	0.511604	1.09693	1.07572	5.28517	0.00731786	Non-target	Non-Target
SLITRK4	SLIT and NTRK-like family, member 4	5.31682	7.30294	3.21714	3.03041	2.7683	2.91572	5.28206	0.0188742	Non-target	Non-Target
CROCCP3	ciliary rootlet coiled-coil, rootletin pseudogene 3	7.17166	8.09884	6.75718	4.53226	4.88142	4.77084	5.28103	0.00545052	Target	Non-Target
TAF1A	TATA box binding protein (TBP)-associated factor, RNA polymerase I, A, 48kDa	10.9434	12.6036	9.88629	8.16439	8.76305	8.54308	5.27928	0.00814564	Non-target	Non-Target
PREX1	phosphatidylinositol-3,4,5-trisphosphate-dependent Rac exchange factor 1	5.72865	3.73436	6.45312	3.26327	3.71816	3.32899	5.27677	0.0367565	Target	Target
SEC1	No description	5.09749	7.22687	7.4807	4.82801	4.46409	4.93403	5.27388	0.0354219	Non-target	Non-Target
F2RL2	coagulation factor II (thrombin) receptor-like 2	5.48021	6.3054	4.39064	3.08189	3.48098	2.82487	5.2719	0.0122033	Non-target	Non-Target
CCDC148	coiled-coil domain containing 148	7.24421	9.69329	4.77757	4.67573	4.84741	5.05214	5.26631	0.0237064	Non-target	Non-Target
KLRAQ1	KLRAQ motif containing 1	4.99846	5.58708	5.85205	3.76388	2.6025	3.09908	5.26329	0.00918054	Non-target	Non-Target
JPX	JPX transcript, XIST activator (non-protein coding)	7.97084	9.73211	6.25154	5.57529	5.97332	5.50416	5.26177	0.0183614	Target	Non-Target
FAM20A	family with sequence similarity 20, member A	7.25679	9.28287	6.68602	4.48698	4.86218	5.1509	5.25833	0.00547982	Target	Non-Target
LOC100507043	No description	5.71522	8.81232	5.38332	3.54425	3.20355	3.32099	5.25696	0.00441363	Non-target	Non-Target
ZNF100	zinc finger protein 100	4.1506	3.99386	4.22347	2.4882	1.7565	1.5283	5.25649	0.00983051	Target	Non-Target
ZNF28	zinc finger protein 28	5.25298	6.93691	3.63394	2.86103	2.79184	3.26565	5.24869	0.0173152	Non-target	Non-Target
CFL1P1	cofilin 1 (non-muscle) pseudogene 1	8.14255	9.72964	5.97186	5.70726	5.75116	6.17121	5.24661	0.0318004	Non-target	Non-Target
ITM2B	integral membrane protein 2B	11.4999	11.0197	9.98019	8.2734	8.81065	8.62961	5.24181	0.0108821	Non-target	Non-Target
GALM	galactose mutarotase (aldose 1-epimerase)	5.4786	6.4452	4.06981	1.68196	3.79877	3.24801	5.23376	0.0133461	Target	Non-Target
GPR123	G protein-coupled receptor 123	4.22181	4.61748	2.42233	1.7386	2.21231	1.8366	5.22421	0.0351881	Target	Non-Target
CHAD	chondroadherin	7.72409	3.6574	5.77668	2.1185	4.06352	3.39169	5.22337	0.0162843	Non-target	Non-Target
AP1M2	adaptor-related protein complex 1, mu 2 subunit	5.5037	3.49188	2.92061	1.6096	0.535869	2.0963	5.22251	0.0103939	Non-target	Non-Target
LOC440704	No description	6.49797	8.9591	4.33944	3.36344	4.38934	4.11419	5.21901	0.014102	Target	Non-Target
NUDT4	nudix (nucleoside diphosphate linked moiety X)-type motif 4	8.49071	9.13853	9.3155	6.27697	6.89813	6.75833	5.2061	0.00786794	Non-target	Target
MTCO1	No description	14.983	14.983	13.665	11.6212	11.9381	12.6036	5.20341	0.00778336	Non-target	Non-Target
ZNF544	zinc finger protein 544	8.32388	9.11474	7.1756	5.94477	6.20689	5.87534	5.20217	0.0135732	Target	Non-Target
NR1H4	nuclear receptor subfamily 1, group H, member 4	4.1023	3.58586	3.39543	2.32478	1.01823	1.12487	5.19529	0.0119056	Non-target	Non-Target
FKBP3	FK506 binding protein 3, 25kDa	8.38651	7.6022	6.32145	5.22698	5.07175	5.50234	5.18815	0.0151082	Non-target	Non-Target
STRADB	STE20-related kinase adaptor beta	4.34228	3.59615	3.2678	1.70475	1.50608	0.89472	5.18048	0.00829482	Non-target	Non-Target
C6orf123	chromosome 6 open reading frame 123	3.29128	3.09799	3.55837	1.01401	-0.204125	1.18591	5.17824	0.00542455	Target	Non-Target
CNDP2	CNDP dipeptidase 2 (metallopeptidase M20 family)	8.00699	9.11292	6.30255	5.63607	5.65204	5.51107	5.17272	0.0177667	Target	Non-Target
SHE	Src homology 2 domain containing E	7.75491	8.75567	5.88867	5.37572	5.77463	5.38433	5.1715	0.0314501	Target	Non-Target
HNMT	histamine N-methyltransferase	7.83725	6.52493	5.92029	3.55033	5.00709	4.86787	5.16927	0.0137137	Target	Non-Target
FP588	No description	6.2022	6.45285	5.79758	3.83843	3.83314	3.69419	5.16602	0.00647876	Non-target	Non-Target
FLJ90757	No description	9.48656	11.111	8.25642	7.11794	7.17269	7.08477	5.16444	0.0106683	Non-target	Non-Target
APLF	aprataxin and PNKP like factor	4.9393	7.0463	3.56487	2.27171	2.57293	2.65863	5.15641	0.00955747	Non-target	Target
P2RX4	purinergic receptor P2X, ligand-gated ion channel, 4	7.09309	5.85229	7.91768	4.60062	5.14707	4.72829	5.15082	0.0166785	Target	Non-Target
NIT1	nitrilase 1	6.89813	8.38181	8.29544	5.63285	5.93143	5.93517	5.14802	0.0177527	Non-target	Non-Target
CCDC69	coiled-coil domain containing 69	5.10575	3.22182	6.77612	2.39596	2.74279	3.62263	5.14426	0.0288669	Target	Non-Target
LOC284215	No description	2.96398	5.28088	2.70512	0.836232	0.535869	0.601404	5.14286	0.00490843	Non-target	Non-Target
C14orf105	chromosome 14 open reading frame 105	5.01556	6.14391	4.10031	2.88958	2.32074	2.6536	5.14069	0.00889684	Target	Non-Target
RNF125	ring finger protein 125	6.87685	8.34045	6.89813	4.74993	4.95376	4.51517	5.13969	0.00591336	Non-target	Non-Target
HERC2P4	hect domain and RLD 2 pseudogene 4	3.02763	4.56655	2.96265	1.22105	0.915303	0.601404	5.13815	0.00658997	Target	Non-Target
C8orf4	chromosome 8 open reading frame 4	11.2375	6.71704	7.16999	4.35756	6.17828	5.93357	5.13187	0.0116865	Non-target	Non-Target
FLJ34690	No description	6.04065	8.89348	4.05769	3.86255	3.06958	3.68132	5.13133	0.011889	Non-target	Non-Target
IL10	interleukin 10	9.00416	10.1279	9.11474	6.93354	7.61004	6.64641	5.12571	0.00907865	Target	Non-Target
RUNDC2A	RUN domain containing 2A	5.03734	8.09554	4.25059	2.68008	3.40096	2.21224	5.12394	0.00713006	Non-target	Non-Target
FAM55C	family with sequence similarity 55, member C	8.99138	10.2529	7.75955	6.63555	6.86412	6.49972	5.11887	0.012459	Non-target	Non-Target
LRRC27	leucine rich repeat containing 27	8.93989	10.3659	9.08617	6.69062	7.11444	6.73045	5.1185	0.00586141	Non-target	Target
PPIA	peptidylprolyl isomerase A (cyclophilin A)	11.3832	13.2998	11.7271	9.05395	9.37287	9.51457	5.1134	0.00492841	Non-target	Non-Target
LOC286467	No description	8.11399	8.01362	8.15504	5.77216	5.80087	5.40118	5.113	0.00521477	Target	Non-Target
LOC100505715	No description	3.9918	5.90469	3.47609	1.63867	1.68778	1.12487	5.10934	0.00472263	Non-target	Non-Target
PIP5K1B	phosphatidylinositol-4-phosphate 5-kinase, type I, beta	2.58297	5.25298	4.31543	2.49423	1.92318	1.96306	5.1066	0.0320668	Target	Non-Target
FLJ40194	No description	8.76966	9.63167	7.19335	6.41785	6.72932	6.41772	5.10464	0.0239288	Target	Non-Target
ARL6IP5	ADP-ribosylation-like factor 6 interacting protein 5	9.56812	7.70508	7.57011	5.21913	5.9208	5.92571	5.1017	0.00785462	Non-target	Non-Target
CDC6	cell division cycle 6 homolog (S. cerevisiae)	4.83645	4.54946	4.26223	2.4864	2.30531	1.63846	5.09844	0.00692228	Target	Non-Target
MFSD1	major facilitator superfamily domain containing 1	8.11994	7.07883	6.79626	5.32572	4.4474	5.24937	5.09423	0.00981187	Non-target	Non-Target
CD8A	CD8a molecule	6.05857	5.59184	3.05807	1.7386	3.46837	3.24323	5.09334	0.0301495	Target	Non-Target
MTX2	metaxin 2	6.23592	6.19776	5.77494	3.8894	3.59279	3.50672	5.08596	0.00590004	Non-target	Non-Target
ZNF709	zinc finger protein 709	5.99482	8.3318	6.87008	4.52481	4.46972	4.55799	5.08156	0.00836408	Non-target	Non-Target
ERBB3	v-erb-b2 erythroblastic leukemia viral oncogene homolog 3 (avian)	7.66951	8.05811	6.55556	4.97433	5.32792	5.47673	5.0686	0.0128033	Target	Non-Target
HES1	hairy and enhancer of split 1, (Drosophila)	8.56462	7.55111	8.78877	5.35045	6.44752	5.67494	5.06742	0.00773475	Target	Target
C2orf74	chromosome 2 open reading frame 74	2.6921	5.81583	4.48392	2.20949	0.535869	2.14302	5.06618	0.00964937	Non-target	Non-Target
BMS1P1	BMS1 pseudogene 1	5.11859	6.24149	1.78341	3.06469	1.13725	2.77787	5.06556	0.0458987	Non-target	Non-Target
LOC439994	No description	2.72298	3.63019	2.66192	0.322486	0.883919	0.385364	5.06105	0.00651738	Non-target	Non-Target
IGFBP7	insulin-like growth factor binding protein 7	6.27079	8.46505	10.4667	5.00682	6.23804	6.12594	5.0599	0.0136418	Non-target	Non-Target
TMEM176A	transmembrane protein 176A	2.49453	2.85026	4.30576	0.511604	0.66213	0.299447	5.05832	0.00548315	Non-target	Non-Target
ZNF804A	zinc finger protein 804A	3.72186	5.92399	4.26192	2.09161	1.82557	1.92494	5.05242	0.00656133	Target	Non-Target
PPOX	protoporphyrinogen oxidase	5.54915	5.46316	6.93611	3.04228	4.59963	4.34457	5.05069	0.0239568	Non-target	Non-Target
SCARA3	scavenger receptor class A, member 3	6.97309	7.38681	6.78597	4.5918	4.63744	4.73439	5.04779	0.00598395	Target	Target
LANCL1	LanC lantibiotic synthetase component C-like 1 (bacterial)	6.00289	5.75236	6.2865	3.86536	3.41748	3.87955	5.04509	0.00764285	Non-target	Non-Target
ENPP5	ectonucleotide pyrophosphatase/phosphodiesterase 5 (putative)	3.71125	2.04716	3.45604	1.33859	1.01823	1.12487	5.03211	0.0236651	Non-target	Non-Target
FOLR1	folate receptor 1 (adult)	8.89052	6.10889	8.23346	5.59705	6.3714	5.90288	5.03006	0.0458794	Non-target	Non-Target
CCDC105	coiled-coil domain containing 105	3.22465	2.06894	3.82102	1.0992	0.767461	0.89472	5.02781	0.015041	Target	Non-Target
RNF212	ring finger protein 212	5.21695	7.34394	4.79179	2.72125	2.8877	3.24146	5.02545	0.00605721	Target	Non-Target
LOC100128640	No description	7.00833	9.25981	8.14885	5.36105	6.03548	5.81966	5.0252	0.0106463	Non-target	Non-Target
FIS1	fission 1 (mitochondrial outer membrane) homolog (S. cerevisiae)	8.70888	7.83126	8.48767	5.65009	6.15918	6.2085	5.0228	0.00795851	Target	Non-Target
C1orf135	chromosome 1 open reading frame 135	12.7211	13.0182	12.1042	10.5011	10.3927	9.99164	5.02255	0.00809969	Non-target	Non-Target
CD1D	CD1d molecule	6.82263	8.61421	6.65609	4.62423	4.80202	4.3293	5.01687	0.00552244	Non-target	Non-Target
HTRA1	HtrA serine peptidase 1	6.41139	7.49763	8.6879	4.61854	5.17257	5.66106	5.01084	0.0115613	Target	Non-Target
EXOC1	exocyst complex component 1	5.85096	5.80366	4.49163	2.80045	3.04583	3.52635	5.00932	0.0112004	Non-target	Non-Target
ZNF626	zinc finger protein 626	6.76402	8.19197	4.56233	4.43953	4.53376	4.18922	5.00888	0.0276029	Target	Non-Target
PARP15	poly (ADP-ribose) polymerase family, member 15	3.66057	1.34888	4.54215	1.54107	1.27259	1.33739	5.00435	0.048406	Non-target	Non-Target
ANKK1	ankyrin repeat and kinase domain containing 1	9.65211	11.0151	9.71963	7.33033	7.55835	7.71671	4.99948	0.00597729	Target	Non-Target
RP1-177G6.2	No description	7.9354	9.80422	6.49431	5.72129	5.4463	5.61378	4.99895	0.0123432	Target	Non-Target
OR9Q1	olfactory receptor, family 9, subfamily Q, member 1	4.66913	5.4046	3.70148	2.34776	2.25665	2.79824	4.99809	0.0147386	Non-target	Non-Target
KLHDC2	kelch domain containing 2	8.47087	7.99315	7.28509	5.60042	5.67221	5.93659	4.99659	0.0110725	Non-target	Target
HES2	hairy and enhancer of split 2 (Drosophila)	5.60122	6.95049	7.0684	4.56292	4.74893	4.45641	4.99148	0.0204139	Non-target	Non-Target
KDELR3	KDEL (Lys-Asp-Glu-Leu) endoplasmic reticulum protein retention receptor 3	3.49726	2.24872	3.70243	0.511604	0.66213	1.38405	4.9877	0.0108168	Non-target	Non-Target
LOC145216	No description	7.9227	10.021	8.39144	5.78739	6.12663	6.07569	4.97863	0.00551578	Non-target	Non-Target
SHMT1	serine hydroxymethyltransferase 1 (soluble)	5.6169	4.96731	3.64654	1.47738	3.30117	2.57922	4.97855	0.014343	Target	Non-Target
CYP20A1	cytochrome P450, family 20, subfamily A, polypeptide 1	9.79592	10.8439	9.69843	7.38278	7.61905	7.53568	4.97828	0.00531733	Non-target	Non-Target
ULBP1	UL16 binding protein 1	7.12935	9.87304	6.58054	4.81408	5.37788	4.62193	4.97698	0.00691562	Non-target	Non-Target
CREB3L4	cAMP responsive element binding protein 3-like 4	6.53989	4.73132	4.10956	1.7969	3.68576	3.28724	4.96798	0.0200683	Non-target	Non-Target
DNAJB1	DnaJ (Hsp40) homolog, subfamily B, member 1	12.9737	13.6841	14.3382	10.1222	12.026	11.4741	4.96608	0.00973728	Target	Target
LOC100233209	No description	10.5815	12.1583	9.86889	7.99097	8.2884	8.26942	4.9659	0.00673249	Non-target	Non-Target
EIF3I	eukaryotic translation initiation factor 3, subunit I	10.3459	11.3677	8.75322	8.03432	8.56523	7.72795	4.96413	0.024082	Non-target	Non-Target
LOC256880	No description	5.68042	7.20402	5.58052	4.14726	4.60751	3.27115	4.95667	0.0167365	Non-target	Target
HNF1A-AS1	HNF1A antisense RNA 1 (non-protein coding)	6.15382	7.89167	5.32485	3.8446	3.71774	3.93819	4.95614	0.00809303	Target	Non-Target
SLC35A1	solute carrier family 35 (CMP-sialic acid transporter), member A1	5.42541	4.05739	4.78435	2.47604	2.80249	2.47006	4.95302	0.0118457	Non-target	Non-Target
ZNF662	zinc finger protein 662	6.66561	8.6959	6.71704	4.91336	4.66195	4.35743	4.9526	0.00643813	Non-target	Non-Target
ZSCAN12	zinc finger and SCAN domain containing 12	5.61627	6.12993	5.05497	4.1128	2.74713	3.24051	4.95143	0.0118271	Non-target	Non-Target
ASRGL1	asparaginase like 1	5.19588	6.96453	5.73482	2.8883	4.42821	3.74166	4.95053	0.0131483	Non-target	Non-Target
CCNDBP1	cyclin D-type binding-protein 1	7.20806	6.05388	6.96402	4.74198	4.55999	4.65659	4.95003	0.0129285	Non-target	Non-Target
PPP1R9A	protein phosphatase 1, regulatory (inhibitor) subunit 9A	6.68554	6.18407	7.08838	4.41871	4.0282	4.37919	4.94629	0.00717202	Target	Non-Target
ZNF277	zinc finger protein 277	7.95542	8.52393	6.58643	5.51808	5.94448	5.65009	4.94283	0.0218004	Non-target	Non-Target
GBAS	glioblastoma amplified sequence	8.37304	7.38119	7.73944	5.53253	5.22749	5.43423	4.94238	0.00652937	Non-target	Non-Target
KIF20B	kinesin family member 20B	6.77525	9.53379	5.83562	4.25589	4.47115	4.52344	4.9386	0.00696357	Non-target	Non-Target
TBX18	T-box 18	4.53502	5.84928	6.1926	2.53816	3.80633	3.54604	4.93566	0.013717	Target	Non-Target
MTERFD3	MTERF domain containing 3	5.88313	4.81188	5.02449	4.14034	2.72125	2.34106	4.93565	0.0155078	Non-target	Non-Target
MOCS3	molybdenum cofactor synthesis 3	7.29276	8.90588	5.98593	4.99049	4.78707	5.25577	4.93232	0.0130411	Non-target	Non-Target
ARSD	arylsulfatase D	7.84602	6.78136	8.96505	5.36425	5.86576	5.54429	4.93048	0.0127967	Non-target	Target
LOC727896	No description	2.65223	3.44936	3.64004	1.33859	1.01823	1.12487	4.92951	0.0124371	Non-target	Non-Target
KCNJ8	potassium inwardly-rectifying channel, subfamily J, member 8	3.65199	2.47824	4.71755	0.511604	1.35064	1.38405	4.92919	0.00880361	Non-target	Non-Target
PTPRZ1	protein tyrosine phosphatase, receptor-type, Z polypeptide 1	6.02392	6.43603	7.53178	4.13541	3.89963	4.33868	4.92668	0.00665856	Non-target	Non-Target
ZFYVE28	zinc finger, FYVE domain containing 28	4.27178	7.2714	5.74448	4.06579	3.33898	3.44736	4.91476	0.0218877	Target	Non-Target
DNAJB4	DnaJ (Hsp40) homolog, subfamily B, member 4	7.2444	9.26678	6.90971	4.61306	5.37709	5.20775	4.91314	0.00682239	Non-target	Non-Target
SLFN11	schlafen family member 11	4.62094	5.42356	6.84136	2.32478	4.20915	3.36185	4.91149	0.0142571	Non-target	Non-Target
GATM	glycine amidinotransferase (L-arginine:glycine amidinotransferase)	2.69676	3.47939	4.43895	1.0992	1.1852	1.80951	4.90478	0.0138069	Non-target	Non-Target
TCEAL3	transcription elongation factor A (SII)-like 3	5.25577	5.26346	4.61043	2.31692	2.72653	3.43958	4.90247	0.0107515	Non-target	Non-Target
CDK5RAP3	CDK5 regulatory subunit associated protein 3	9.3968	8.44491	8.44269	6.15062	6.68756	6.53729	4.89757	0.00877964	Target	Non-Target
CAGE1	cancer antigen 1	4.04883	5.88573	2.37062	1.83754	0.767461	1.76002	4.88651	0.0106803	Non-target	Non-Target
HOXB3	homeobox B3	4.58408	2.46063	5.7426	2.29553	1.78323	3.20355	4.88564	0.0490374	Non-target	Non-Target
KIAA1644	KIAA1644	5.27508	6.77349	3.52749	2.98766	3.30925	2.62135	4.88182	0.0201049	Target	Non-Target
USP18	ubiquitin specific peptidase 18	3.82798	4.12883	5.42748	1.54107	2.10597	2.83268	4.8801	0.0118337	Target	Non-Target
HINT2	histidine triad nucleotide binding protein 2	6.32338	4.93768	6.36592	3.47939	4.07913	2.86957	4.87972	0.00956413	Non-target	Non-Target
PRELP	proline/arginine-rich end leucine-rich repeat protein	9.60762	10.8036	9.68805	7.32396	7.99218	7.73182	4.86913	0.00882359	Non-target	Non-Target
LOC644538	No description	3.08258	4.30324	5.73919	1.33859	2.83976	2.02272	4.85851	0.0156297	Non-target	Non-Target
PMS1	PMS1 postmeiotic segregation increased 1 (S. cerevisiae)	5.06891	4.81408	5.89866	3.61827	2.77576	2.78849	4.8581	0.0115707	Target	Non-Target
ZNF835	zinc finger protein 835	7.72911	8.96631	6.25634	5.44902	5.71128	5.35963	4.85707	0.0193197	Target	Non-Target
N4BP2	NEDD4 binding protein 2	6.93247	8.9969	6.00447	4.63062	4.69988	4.65329	4.85401	0.00882026	Non-target	Non-Target
CPT2	carnitine palmitoyltransferase 2	2.57719	3.85193	2.44344	0.9097	0.215628	0.299447	4.8492	0.00767948	Non-target	Non-Target
KCNK2	potassium channel, subfamily K, member 2	2.45588	1.3633	2.58015	0.302903	-0.702059	-0.856447	4.84752	0.00706746	Non-target	Non-Target
KIAA1598	KIAA1598	6.03296	4.9603	6.49761	3.75771	3.66525	3.91877	4.84081	0.0161797	Non-target	Non-Target
LSM5	LSM5 homolog, U6 small nuclear RNA associated (S. cerevisiae)	8.24589	7.9956	7.27672	5.8393	5.46678	5.72153	4.83685	0.0107549	Target	Non-Target
ZNF208	zinc finger protein 208	7.20701	9.78844	6.08612	4.70916	5.28583	4.93301	4.83662	0.00986648	Non-target	Non-Target
MED6	mediator complex subunit 6	7.19135	7.43096	7.39108	4.98148	5.02527	5.15962	4.82773	0.0065327	Non-target	Non-Target
BTNL9	butyrophilin-like 9	6.69652	6.95308	9.35682	4.42522	6.29067	5.60372	4.82758	0.0207768	Target	Non-Target
SRD5A3	steroid 5 alpha-reductase 3	7.18941	8.14885	5.87137	4.92125	5.28634	4.87457	4.81708	0.0211431	Target	Target
GMNN	geminin, DNA replication inhibitor	7.25385	5.693	3.76418	1.84557	3.42493	3.74587	4.81678	0.0132109	Non-target	Non-Target
ZNF642	zinc finger protein 642	2.26112	5.09286	3.63785	1.6096	0.535869	1.37058	4.81413	0.0113229	Non-target	Non-Target
LOC91149	No description	2.79736	3.5894	2.86814	0.836232	0.535869	0.601404	4.81233	0.00627764	Non-target	Non-Target
XKR5	XK, Kell blood group complex subunit-related family, member 5	8.39605	8.98421	7.63058	5.86262	6.30842	6.13018	4.80946	0.0105517	Target	Non-Target
PGM5P2	phosphoglucomutase 5 pseudogene 2	7.7061	9.16618	5.72824	5.44616	5.44181	5.35282	4.8042	0.0257808	Target	Non-Target
LOC152024	No description	3.98292	6.97269	4.78728	2.52523	2.15646	2.61562	4.79673	0.00702218	Non-target	Non-Target
KIAA0430	KIAA0430	5.89124	6.84391	7.0375	4.66934	4.47536	4.58194	4.79643	0.015304	Target	Non-Target
AKR7L	aldo-keto reductase family 7-like	5.24937	6.45681	3.97756	2.98766	2.66546	3.0052	4.79559	0.0122766	Non-target	Non-Target
PIGX	phosphatidylinositol glycan anchor biosynthesis, class X	5.19657	3.22438	4.90135	2.93607	2.48288	1.92494	4.79155	0.0236151	Non-target	Non-Target
ALG5	asparagine-linked glycosylation 5, dolichyl-phosphate beta-glucosyltransferase homolog (S. cerevisiae)	5.17366	5.36644	4.07607	3.10609	2.6236	2.64825	4.79111	0.0144596	Target	Non-Target
HSD17B4	hydroxysteroid (17-beta) dehydrogenase 4	6.74663	5.5959	6.64504	3.73287	4.48698	3.97659	4.78875	0.0102128	Non-target	Non-Target
PARP3	poly (ADP-ribose) polymerase family, member 3	5.99808	7.61333	3.99726	3.74012	4.20447	3.56986	4.78314	0.033398	Non-target	Non-Target
INE1	inactivation escape 1 (non-protein coding)	2.76947	6.43923	1.96306	0.511604	0.215628	1.07572	4.78282	0.00751165	Non-target	Non-Target
LOC100131067	No description	5.70543	7.65277	3.78257	3.43939	3.8801	3.4478	4.78204	0.0293504	Non-target	Non-Target
LEKR1	leucine, glutamate and lysine rich 1	2.83347	6.27825	4.70679	2.81027	1.92948	2.45001	4.77924	0.0221474	Target	Non-Target
CXADRP2	coxsackie virus and adenovirus receptor pseudogene 2	5.5868	5.13265	4.95575	2.31692	3.3307	3.12342	4.77699	0.00884756	Non-target	Non-Target
RNASE1	ribonuclease, RNase A family, 1 (pancreatic)	4.25144	2.32074	7.38278	0.177569	3.84846	1.99618	4.77419	0.0216599	Non-target	Non-Target
C12orf32	chromosome 12 open reading frame 32	4.86885	4.67516	4.85224	2.91457	1.50608	2.5976	4.77215	0.00741176	Non-target	Non-Target
ENPP4	ectonucleotide pyrophosphatase/phosphodiesterase 4 (putative)	3.37851	1.84076	4.52714	1.86086	1.01823	1.12487	4.76882	0.033458	Non-target	Non-Target
IFIT3	interferon-induced protein with tetratricopeptide repeats 3	3.71988	3.14686	3.60071	1.0992	1.73533	0.89472	4.76388	0.00922516	Non-target	Non-Target
MECR	mitochondrial trans-2-enoyl-CoA reductase	7.10327	8.76381	8.08313	5.93143	5.82965	5.83248	4.75899	0.0141779	Non-target	Non-Target
CCDC53	coiled-coil domain containing 53	7.82506	7.11045	7.02793	4.38385	5.57481	5.23269	4.75764	0.0103972	Non-target	Non-Target
LOC374491	No description	4.80577	6.39703	2.17708	2.55747	2.59708	2.41343	4.75122	0.0469223	Non-target	Non-Target
ELP3	elongation protein 3 homolog (S. cerevisiae)	8.90588	9.23471	8.94831	6.89944	6.91362	6.65838	4.7486	0.00801778	Non-target	Non-Target
GATAD1	GATA zinc finger domain containing 1	7.79946	9.25248	6.78024	5.55236	5.45331	5.69643	4.74729	0.0116399	Target	Non-Target
PLSCR1	phospholipid scramblase 1	7.66266	7.78311	9.06454	5.41839	6.61754	6.56961	4.73797	0.0227987	Target	Non-Target
MBOAT2	membrane bound O-acyltransferase domain containing 2	11.5766	11.9108	10.0729	9.33329	9.36334	9.2025	4.73474	0.0264355	Target	Target
TSPAN13	tetraspanin 13	8.73627	8.17793	8.35292	5.84765	6.11022	6.57302	4.7328	0.00877631	Non-target	Target
L3MBTL4	l(3)mbt-like 4 (Drosophila)	3.71639	4.43179	5.06872	2.19135	1.92948	2.51179	4.7254	0.0116146	Target	Non-Target
FBXL13	F-box and leucine-rich repeat protein 13	8.77441	11.2319	7.91348	6.30749	6.78136	6.53634	4.71766	0.00835742	Target	Non-Target
CCDC108	coiled-coil domain containing 108	5.58528	4.01618	5.62962	3.39289	3.17163	3.20667	4.71329	0.0298185	Non-target	Non-Target
CACNB2	calcium channel, voltage-dependent, beta 2 subunit	8.02772	10.2562	6.73662	5.79101	6.03752	5.6415	4.7132	0.0125496	Non-target	Non-Target
ZNF346	zinc finger protein 346	9.61227	11.1734	7.19271	7.37563	7.3789	7.2329	4.71297	0.0389148	Non-target	Non-Target
TYW5	tRNA-yW synthesizing protein 5	7.54334	9.61889	8.49319	6.25693	6.26843	6.06002	4.71174	0.0105584	Non-target	Non-Target
ASB11	ankyrin repeat and SOCS box containing 11	12.1688	13.916	10.9343	9.93319	10.3584	9.89698	4.70949	0.016596	Non-target	Non-Target
EXOC6	exocyst complex component 6	4.47869	1.84786	4.56715	2.33295	1.01823	1.96306	4.70501	0.0433827	Non-target	Non-Target
LOC100131089	No description	5.27416	5.88313	5.5506	3.64941	3.0749	3.10324	4.70346	0.00797383	Target	Non-Target
PBX1	pre-B-cell leukemia homeobox 1	8.5529	8.44689	9.81116	6.2138	6.98559	6.67769	4.7014	0.0100483	Non-target	Non-Target
CXorf36	chromosome X open reading frame 36	5.80107	7.89082	6.38194	4.18559	4.1512	3.69616	4.69375	0.00645678	Target	Non-Target
NDRG3	NDRG family member 3	5.55863	4.89471	4.41345	2.27171	3.32899	2.3699	4.69017	0.0100516	Target	Target
LOC399815	No description	3.48288	4.92125	4.06158	2.69247	2.6236	0.787289	4.68734	0.0194329	Non-target	Non-Target
S100PBP	S100P binding protein	9.1906	10.9893	8.62068	6.69189	7.25031	6.96208	4.68652	0.00777338	Non-target	Non-Target
MMAB	methylmalonic aciduria (cobalamin deficiency) cblB type	8.39986	5.55127	7.69724	5.57385	5.46947	5.02635	4.68409	0.0392611	Target	Non-Target
LMO3	LIM domain only 3 (rhombotin-like 2)	3.47915	4.60046	4.15018	1.92294	1.63432	2.04522	4.68236	0.0102421	Non-target	Non-Target
ZYG11A	zyg-11 homolog A (C. elegans)	6.02497	6.63461	5.90094	3.77849	3.99881	3.79789	4.68185	0.00734916	Non-target	Target
FLJ31813	No description	6.85407	8.63829	7.80786	5.24387	5.971	5.58151	4.67951	0.014026	Non-target	Non-Target
CLEC7A	C-type lectin domain family 7, member A	5.9665	7.16405	4.99501	3.74078	3.77705	3.61624	4.67745	0.0114561	Non-target	Non-Target
SERINC3	serine incorporator 3	6.61313	4.8371	7.17067	4.38746	4.10167	4.43331	4.67729	0.0305065	Non-target	Non-Target
FBXO15	F-box protein 15	3.66178	1.28092	2.525	0.511604	0.215628	0.299447	4.67689	0.0173658	Target	Non-Target
ZNF674	zinc finger protein 674	8.99463	10.5176	9.54051	6.99313	7.31512	7.34715	4.67639	0.00759157	Non-target	Non-Target
FLJ30838	No description	5.24456	7.56844	4.4043	2.88361	3.25887	3.01924	4.67615	0.00896877	Non-target	Non-Target
LOC646471	No description	3.41015	4.23057	2.90993	1.0992	1.1852	1.49035	4.67494	0.00998635	Non-target	Non-Target
C5AR1	complement component 5a receptor 1	6.91543	9.42141	4.86799	4.86706	4.67357	4.69062	4.67448	0.0237157	Non-target	Non-Target
EFNA1	ephrin-A1	9.41102	9.05139	9.17447	6.47	7.67308	6.95185	4.66742	0.0111185	Target	Non-Target
MLF1IP	MLF1 interacting protein	3.98237	3.28554	3.77147	1.70475	0.767461	1.76002	4.66652	0.0095608	Non-target	Non-Target
LOC100272216	No description	4.88355	5.73188	4.01739	3.50966	2.89461	0.981142	4.66612	0.0130171	Non-target	Non-Target
ALKBH4	alkB, alkylation repair homolog 4 (E. coli)	7.5129	9.08291	6.14671	5.30752	5.26176	5.29116	4.66456	0.0154938	Non-target	Non-Target
PIKFYVE	phosphoinositide kinase, FYVE finger containing	7.8419	9.06454	7.19502	5.73941	5.62111	5.37602	4.66149	0.00852191	Target	Non-Target
CLDN16	claudin 16	4.85848	5.82025	2.46173	2.63973	2.78567	1.96306	4.65489	0.0405464	Non-target	Non-Target
DKFZP564C196	No description	8.75146	10.9099	8.56172	6.34434	6.70579	6.62185	4.65048	0.00571557	Non-target	Non-Target
CKLF	chemokine-like factor	5.75616	4.99724	7.69475	2.91609	3.54102	3.61217	4.64328	0.00672583	Non-target	Non-Target
CHEK1	CHK1 checkpoint homolog (S. pombe)	7.60346	9.07891	6.36542	5.63027	5.38868	5.22749	4.6421	0.0152934	Non-target	Non-Target
KIAA1161	KIAA1161	9.06001	9.77111	7.70534	6.91828	6.84526	6.70343	4.64199	0.0203593	Target	Non-Target
CTSH	cathepsin H	7.06332	5.59016	7.60469	4.39633	4.84906	5.09749	4.64043	0.0234893	Target	Non-Target
FLJ41941	No description	5.62962	6.29669	5.24043	4.08514	2.21231	3.54838	4.63174	0.0094982	Non-target	Non-Target
C13orf15	chromosome 13 open reading frame 15	8.02259	8.09944	9.31687	5.81137	6.29723	6.38425	4.63067	0.00958944	Non-target	Non-Target
CRYL1	crystallin, lambda 1	3.78184	3.31026	3.25134	1.0992	0.767461	1.58748	4.63017	0.00823621	Target	Non-Target
LOC646851	No description	8.87774	10.5815	7.25072	6.59584	6.82803	6.66692	4.62938	0.0207256	Non-target	Non-Target
C8orf40	chromosome 8 open reading frame 40	6.59212	4.92595	3.76986	1.7969	2.71676	2.97694	4.62416	0.00958278	Target	Non-Target
C1orf168	chromosome 1 open reading frame 168	6.85557	3.33399	3.14524	1.33859	1.01823	1.12487	4.62391	0.00491509	Non-target	Non-Target
APBB2	amyloid beta (A4) precursor protein-binding, family B, member 2	7.58526	6.65784	7.13465	4.92595	5.17676	4.77227	4.62259	0.0103606	Target	Non-Target
SCOC	short coiled-coil protein	6.86479	6.96779	5.06492	4.76013	3.94881	4.44778	4.61925	0.0278666	Target	Non-Target
HLTF	helicase-like transcription factor	5.0298	5.68866	6.70409	3.69992	3.48208	3.47231	4.61581	0.011219	Non-target	Non-Target
NDUFB5	NADH dehydrogenase (ubiquinone) 1 beta subcomplex, 5, 16kDa	7.89988	6.79606	6.90425	4.64423	5.35769	4.69851	4.6131	0.00949487	Non-target	Non-Target
BTG2	BTG family, member 2	11.3956	8.80337	9.83013	7.21881	8.0753	7.62449	4.6128	0.0125689	Non-target	Non-Target
SPN	sialophorin	9.05139	10.623	7.92787	6.83285	7.01906	6.84663	4.60997	0.0140294	Non-target	Non-Target
ZNF549	zinc finger protein 549	8.19929	10.2325	7.76695	5.85784	6.39897	5.99482	4.60905	0.00794852	Non-target	Non-Target
ZSCAN18	zinc finger and SCAN domain containing 18	6.36838	6.7612	6.84001	4.77441	4.557	4.14988	4.60817	0.00977324	Target	Non-Target
LOC284865	No description	3.35511	4.89111	3.51171	1.30759	2.71676	1.07572	4.60795	0.0152527	Target	Non-Target
ZNF619	zinc finger protein 619	7.14047	8.3767	6.07335	4.93665	4.6504	5.08436	4.60696	0.0124337	Non-target	Non-Target
NGLY1	N-glycanase 1	6.14845	5.31315	6.60992	4.40659	3.04786	4.3151	4.60543	0.0168031	Target	Non-Target
OSBPL7	oxysterol binding protein-like 7	5.45737	5.85394	6.42101	3.90501	3.65093	3.35166	4.60439	0.00885422	Target	Non-Target
NCRNA00167	non-protein coding RNA 167	3.94138	2.85954	3.73564	1.7386	1.45661	1.5283	4.60364	0.0178926	Non-target	Non-Target
FGD3	FYVE, RhoGEF and PH domain containing 3	5.20156	1.27097	3.09707	1.0992	0.767461	0.89472	4.6023	0.0221374	Target	Non-Target
USP45	ubiquitin specific peptidase 45	7.47469	9.86709	5.83179	4.9434	5.55791	5.27268	4.6012	0.0160792	Non-target	Non-Target
LOC153684	No description	3.71614	2.79956	3.16623	1.18693	1.51461	0.380394	4.59964	0.011558	Non-target	Target
TMC1	transmembrane channel-like 1	3.51665	2.80249	2.40701	0.836232	0.535869	0.601404	4.59825	0.00944293	Non-target	Non-Target
STAM2	signal transducing adaptor molecule (SH3 domain and ITAM motif) 2	7.29179	8.3882	5.87888	5.09087	4.66143	5.2917	4.59771	0.0177461	Non-target	Non-Target
ORC3	origin recognition complex, subunit 3	5.4966	4.38531	5.61378	3.4139	3.08883	2.47604	4.59439	0.0127667	Non-target	Non-Target
WHAMMP3	WAS protein homolog associated with actin, golgi membranes and microtubules pseudogene 3	6.71672	9.38843	4.58552	4.51723	4.25643	4.83363	4.59316	0.0240473	Non-target	Non-Target
FKTN	fukutin	4.4525	6.13701	6.59625	4.39704	3.37084	3.86889	4.59227	0.0342764	Non-target	Non-Target
ALG6	asparagine-linked glycosylation 6, alpha-1,3-glucosyltransferase homolog (S. cerevisiae)	5.78351	4.8167	5.22152	3.5853	2.02277	3.57173	4.5891	0.0133621	Target	Non-Target
GABRB1	gamma-aminobutyric acid (GABA) A receptor, beta 1	3.83595	5.08734	2.48733	1.63867	1.01823	1.68052	4.58616	0.0127008	Target	Non-Target
EMR2	egf-like module containing, mucin-like, hormone receptor-like 2	6.70987	8.77267	6.36697	4.27407	4.51401	4.72023	4.58164	0.00627098	Target	Non-Target
PRR16	proline rich 16	1.62615	1.99358	4.41268	0.177569	-0.204125	-0.201004	4.57757	0.00761621	Target	Non-Target
CTSO	cathepsin O	7.14201	7.02902	7.29123	4.60091	5.33506	4.94786	4.5762	0.0092185	Non-target	Non-Target
TMEM25	transmembrane protein 25	8.00224	9.48959	7.71671	5.69508	5.93357	5.80984	4.57065	0.0067831	Target	Non-Target
MTRNR2L2	MT-RNR2-like 2	8.3151	5.68887	6.88757	4.29717	4.9678	4.69558	4.56933	0.0138236	Non-target	Non-Target
ANAPC16	anaphase promoting complex subunit 16	9.58	9.55422	9.3787	6.99021	7.53914	7.36607	4.55722	0.00842934	Non-target	Non-Target
JAM2	junctional adhesion molecule 2	4.45915	4.93256	5.88441	2.38565	3.69637	2.40243	4.55688	0.0123951	Non-target	Non-Target
PPIP5K2	diphosphoinositol pentakisphosphate kinase 2	6.44303	6.62021	6.02291	4.25643	4.03366	4.33416	4.5523	0.00952551	Non-target	Non-Target
LOC286437	No description	7.76695	10.2645	7.12383	5.58052	5.59569	5.48784	4.55175	0.00732119	Non-target	Non-Target
DZIP3	DAZ interacting protein 3, zinc finger	6.05576	6.27428	5.62701	3.44153	4.18559	3.82422	4.54876	0.0102794	Non-target	Non-Target
CLIC6	chloride intracellular channel 6	4.81387	1.3816	3.77243	1.0992	1.73533	1.58748	4.54711	0.0470282	Target	Non-Target
MTND5	No description	13.6841	14.0188	12.4015	10.7997	11.4999	11.8336	4.54449	0.0212403	Non-target	Non-Target
LOC100628307	No description	5.78619	7.56719	3.52104	3.60421	4.0923	3.06269	4.53776	0.0375436	Non-target	Non-Target
ACSS3	acyl-CoA synthetase short-chain family member 3	6.85335	8.58597	5.31411	4.67171	4.69212	4.65363	4.53667	0.0188349	Non-target	Non-Target
LILRB1	leukocyte immunoglobulin-like receptor, subfamily B (with TM and ITIM domains), member 1	8.70315	10.3957	7.99315	6.37186	6.76218	6.52312	4.53163	0.00975326	Non-target	Non-Target
FLJ25363	No description	8.60967	10.0082	7.52078	6.35314	6.55103	6.43455	4.51623	0.0139894	Target	Non-Target
LOC728743	No description	3.82214	1.9496	3.98121	0.511604	1.70488	1.6493	4.50909	0.0279505	Target	Non-Target
GIMAP4	GTPase, IMAP family member 4	3.00902	0.974419	5.08858	0.836232	1.87884	0.601404	4.50893	0.0498032	Target	Non-Target
LOC100131564	No description	7.89363	10.6118	6.53379	5.72098	5.64066	5.93528	4.5085	0.0133374	Non-target	Non-Target
SLCO1A2	solute carrier organic anion transporter family, member 1A2	5.43212	5.34418	4.27117	3.2122	3.17163	3.12043	4.50822	0.0229146	Non-target	Non-Target
PRF1	perforin 1 (pore forming protein)	7.95868	8.91414	7.0552	5.78629	6.09565	5.69239	4.50771	0.0155977	Non-target	Non-Target
TCEAL4	transcription elongation factor A (SII)-like 4	10.3376	9.41052	9.85537	7.68324	7.46001	7.9644	4.50688	0.0106077	Non-target	Non-Target
RASSF6	Ras association (RalGDS/AF-6) domain family member 6	9.20777	9.67506	9.60247	7.59502	7.03599	7.27426	4.50579	0.00913526	Non-target	Non-Target
CC2D2A	coiled-coil and C2 domain containing 2A	5.83205	6.09706	3.97942	3.66057	3.2128	3.80333	4.50487	0.0421014	Non-target	Non-Target
LOC388692	No description	8.74527	9.89531	7.92179	6.39071	6.82496	6.57382	4.50476	0.0122799	Target	Non-Target
CARD8	caspase recruitment domain family, member 8	6.52692	6.00412	6.41916	3.83354	4.88086	3.88509	4.50202	0.0126249	Non-target	Non-Target
LOC100507462	No description	4.38122	4.67969	4.07774	2.50946	1.99493	2.11115	4.50097	0.00954748	Non-target	Non-Target
SEPT4	septin 4	7.47797	5.87984	10.7612	5.30791	6.43954	5.25791	4.50044	0.0258481	Non-target	Non-Target
CLGN	calmegin	4.81951	1.68797	3.50602	1.54107	1.27259	1.33739	4.49596	0.0336951	Non-target	Non-Target
SLC24A5	solute carrier family 24, member 5	2.46681	1.18532	3.61485	0.511604	0.215628	0.299447	4.49201	0.0202114	Non-target	Non-Target
ZNF43	zinc finger protein 43	4.54287	4.86604	3.69573	2.69911	1.63432	2.04522	4.49066	0.0111777	Non-target	Target
CIAO1	cytosolic iron-sulfur protein assembly 1	9.77346	11.2676	10.5782	8.41181	8.37304	8.61421	4.48891	0.0148565	Non-target	Non-Target
FAM98C	family with sequence similarity 98, member C	4.84515	6.07812	6.75921	3.1791	4.00097	3.9132	4.48443	0.0142332	Target	Non-Target
GINS4	GINS complex subunit 4 (Sld5 homolog)	5.71351	7.27595	3.57483	3.73436	3.55022	3.28939	4.47933	0.0362836	Non-target	Non-Target
CEP63	centrosomal protein 63kDa	6.91863	8.64772	6.46498	4.9393	4.75589	4.61011	4.47763	0.00796517	Non-target	Target
NCRNA00201	non-protein coding RNA 201	7.72431	8.29455	7.83612	5.2392	6.13373	5.96825	4.4717	0.0107782	Non-target	Non-Target
SMC1B	structural maintenance of chromosomes 1B	3.31385	4.20604	5.43904	2.19135	1.92948	2.04522	4.47169	0.0126282	Non-target	Non-Target
CCDC99	coiled-coil domain containing 99	5.18078	3.15173	4.16575	2.00562	1.45661	2.31446	4.46953	0.013398	Non-target	Non-Target
ACADL	acyl-CoA dehydrogenase, long chain	3.49835	1.52639	5.34759	1.33859	1.01823	1.75555	4.46839	0.0316159	Non-target	Non-Target
PCDHB11	protocadherin beta 11	2.15723	4.66748	4.84551	1.33859	2.68705	1.45276	4.46436	0.0282922	Non-target	Non-Target
LOC100506930	No description	9.97569	11.2792	9.33619	7.81866	8.23996	7.69362	4.45997	0.0120082	Non-target	Non-Target
CRIPT	cysteine-rich PDZ-binding protein	6.48419	6.76894	5.66585	4.27888	4.3293	4.4166	4.45334	0.0166752	Target	Non-Target
ZMAT1	zinc finger, matrin-type 1	5.71623	6.08815	5.65913	3.50465	3.77882	3.7397	4.45209	0.00927377	Target	Target
SLC7A2	solute carrier family 7 (cationic amino acid transporter, y+ system), member 2	9.14419	5.87692	7.91465	5.7613	6.19039	5.36934	4.44859	0.0426535	Non-target	Non-Target
IGJ	immunoglobulin J polypeptide, linker protein for immunoglobulin alpha and mu polypeptides	2.75358	4.33416	4.24937	1.50432	2.11208	2.0963	4.44771	0.0267085	Non-target	Non-Target
BEST2	bestrophin 2	3.50423	1.63863	3.63019	1.47738	0.66213	0.299447	4.44691	0.0193577	Target	Non-Target
TRIM5	tripartite motif containing 5	5.74674	7.90981	4.06282	3.55492	4.33298	3.59434	4.44569	0.0327534	Target	Non-Target
TCEA3	transcription elongation factor A (SII), 3	6.8449	4.75057	8.4679	4.06574	4.69359	4.74031	4.44231	0.0247879	Non-target	Non-Target
CREB3L1	cAMP responsive element binding protein 3-like 1	5.8629	3.37235	3.89075	1.22105	3.10067	2.78646	4.44228	0.0315174	Non-target	Non-Target
CDKAL1	CDK5 regulatory subunit associated protein 1-like 1	7.39941	10.0838	8.05222	5.90094	5.95407	5.86576	4.44223	0.00873835	Target	Non-Target
RIMKLA	ribosomal modification protein rimK-like family member A	4.2628	5.88516	5.28999	3.20233	2.88361	3.1393	4.44042	0.015922	Target	Non-Target
CADM3	cell adhesion molecule 3	3.52864	5.38794	5.56517	3.08869	2.44293	3.41463	4.43995	0.0344503	Target	Non-Target
IFIT1	interferon-induced protein with tetratricopeptide repeats 1	2.53227	2.2827	4.81188	0.177569	0.384717	0.41761	4.43077	0.00572556	Non-target	Non-Target
FBXO4	F-box protein 4	4.03317	3.24674	3.69803	1.0992	2.25665	1.49035	4.43074	0.015338	Target	Non-Target
LOC286002	No description	3.67561	5.06197	3.88479	2.39596	2.02277	1.5283	4.43001	0.0118857	Non-target	Non-Target
CYP4A11	cytochrome P450, family 4, subfamily A, polypeptide 11	6.23889	3.99601	1.62776	1.82163	1.84983	1.8681	4.42655	0.0367671	Non-target	Non-Target
RECQL	RecQ protein-like (DNA helicase Q1-like)	5.48931	6.63555	7.24242	5.10024	4.30237	4.35078	4.41431	0.0277847	Non-target	Non-Target
ZNF711	zinc finger protein 711	7.18459	7.58234	6.87185	4.79281	5.40724	5.04345	4.41113	0.010938	Non-target	Non-Target
SCRT1	scratch homolog 1, zinc finger protein (Drosophila)	3.04688	2.65083	1.96306	0.511604	0.215628	0.715743	4.40527	0.0133041	Non-target	Non-Target
INE2	inactivation escape 2 (non-protein coding)	5.93814	7.44427	3.73218	3.79893	3.26948	3.95109	4.4052	0.0344249	Non-target	Non-Target
CCDC120	coiled-coil domain containing 120	10.6185	12.026	11.2642	9.028	9.12723	9.40609	4.39848	0.0133288	Non-target	Target
ZNF114	zinc finger protein 114	4.69427	5.09819	4.21969	2.55747	2.47649	2.6025	4.39783	0.0108414	Target	Non-Target
C14orf182	chromosome 14 open reading frame 182	5.7541	7.42555	5.93814	3.61771	4.72665	4.45866	4.39661	0.017539	Target	Non-Target
LOC338739	No description	6.2294	7.38436	7.59468	4.95911	5.45981	5.24166	4.39197	0.0249397	Non-target	Non-Target
CRK	v-crk sarcoma virus CT10 oncogene homolog (avian)	11.7635	13.501	11.7635	9.62956	9.74624	9.70053	4.38904	0.00625699	Target	Non-Target
C20orf103	chromosome 20 open reading frame 103	1.62615	2.74707	2.44152	0.614588	-0.204125	-0.201004	4.38472	0.0115487	Non-target	Non-Target
OSBPL9	oxysterol binding protein-like 9	7.68613	7.7928	6.89226	5.55153	5.48765	5.6607	4.38355	0.0185599	Target	Target
LY6E	lymphocyte antigen 6 complex, locus E	10.1253	8.72361	10.4964	7.9942	7.89515	8.10586	4.38038	0.0330291	Target	Non-Target
SCN11A	sodium channel, voltage-gated, type XI, alpha subunit	7.79584	9.07364	7.42347	5.40162	5.98896	5.66492	4.37996	0.00883025	Target	Non-Target
LOC100506730	No description	7.72722	9.2381	6.54736	5.45291	5.83417	5.59671	4.37872	0.0170282	Target	Non-Target
MARCH1	membrane-associated ring finger (C3HC4) 1	4.05544	5.50512	3.72322	2.36717	1.82557	1.92494	4.37867	0.00959943	Target	Non-Target
LOC400550	No description	5.11994	7.20241	4.75057	2.62135	4.06721	3.29128	4.37483	0.0137716	Non-target	Non-Target
TBXA2R	thromboxane A2 receptor	5.85229	6.55844	3.48509	2.71421	3.72315	3.86061	4.37457	0.043773	Non-target	Non-Target
RBM47	RNA binding motif protein 47	8.23642	5.89505	7.9644	4.1751	6.10863	5.31046	4.37047	0.0217325	Target	Non-Target
C19orf18	chromosome 19 open reading frame 18	3.44942	4.70341	3.92603	0.614588	1.79885	2.79132	4.36864	0.0135046	Non-target	Non-Target
FBXL5	F-box and leucine-rich repeat protein 5	6.25061	6.68377	6.34177	4.55666	4.00894	4.26995	4.36842	0.00973062	Non-target	Non-Target
LSM10	LSM10, U7 small nuclear RNA associated	6.82496	6.75674	7.77889	4.63129	5.02867	5.09802	4.36341	0.0105917	Non-target	Non-Target
C20orf177	chromosome 20 open reading frame 177	6.08725	7.84761	6.44328	4.27162	4.53036	4.31798	4.36294	0.00888086	Non-target	Non-Target
IFT43	intraflagellar transport 43 homolog (Chlamydomonas)	7.88959	6.41626	6.17977	4.29496	4.47351	4.20187	4.35086	0.00773142	Non-target	Non-Target
MYOM2	myomesin (M-protein) 2, 165kDa	2.73587	3.21102	4.4086	0.614588	1.79885	1.63064	4.35081	0.0174477	Target	Non-Target
ALDH1L2	aldehyde dehydrogenase 1 family, member L2	7.45786	8.39873	5.80161	5.33713	5.14844	5.40966	4.34913	0.0307808	Non-target	Non-Target
MAP1LC3C	microtubule-associated protein 1 light chain 3 gamma	4.81255	7.08838	3.6055	1.9622	2.95701	2.6921	4.34828	0.0108787	Non-target	Non-Target
BCL2L15	BCL2-like 15	2.98093	4.98839	5.64279	3.52443	2.29094	2.23036	4.34198	0.0408641	Non-target	Non-Target
LOC284440	No description	8.06907	10.0645	7.70256	5.95158	5.91933	6.05638	4.33938	0.00775007	Non-target	Non-Target
GLRA3	glycine receptor, alpha 3	5.90013	3.24162	2.54574	1.33859	1.01823	1.12487	4.33716	0.00893347	Non-target	Non-Target
KIAA0319L	KIAA0319-like	5.86375	6.31499	5.38753	3.74166	3.36424	4.19846	4.3365	0.0130378	Target	Non-Target
NRBP2	nuclear receptor binding protein 2	8.35677	7.84136	7.67802	5.51819	6.23294	6.24124	4.33352	0.0163302	Target	Target
SNAPC1	small nuclear RNA activating complex, polypeptide 1, 43kDa	10.4437	11.678	9.46014	8.11196	8.43654	8.32872	4.33195	0.0137443	Non-target	Non-Target
LONP2	lon peptidase 2, peroxisomal	9.25784	9.86282	8.2073	7.14293	7.16537	6.78346	4.33161	0.0159553	Non-target	Non-Target
PIR	pirin (iron-binding nuclear protein)	2.72812	3.15482	4.0298	-0.430979	1.91521	1.19837	4.33066	0.0118304	Non-target	Non-Target
MPPE1	metallophosphoesterase 1	7.00957	7.18	7.26616	4.89526	5.30568	4.99591	4.32981	0.0101155	Non-target	Non-Target
SUMF2	sulfatase modifying factor 2	8.25688	7.72613	8.00793	5.78555	6.14528	5.85394	4.32171	0.0111644	Non-target	Non-Target
VN1R5	vomeronasal 1 receptor 5 (gene/pseudogene)	3.02037	6.12715	1.98012	0.9097	0.215628	1.07572	4.31892	0.00802444	Target	Non-Target
ABCC6	ATP-binding cassette, sub-family C (CFTR/MRP), member 6	3.19394	2.37982	3.20925	1.0992	0.767461	0.89472	4.31708	0.0141512	Non-target	Non-Target
SCARB2	scavenger receptor class B, member 2	9.29152	8.34703	8.77441	6.66494	6.56565	6.79854	4.31532	0.0111285	Target	Non-Target
GALNTL2	UDP-N-acetyl-alpha-D-galactosamine:polypeptide N-acetylgalactosaminyltransferase-like 2	7.62245	9.42393	5.78677	5.51357	5.78324	5.1806	4.31356	0.0277914	Non-target	Non-Target
SH3BP2	SH3-domain binding protein 2	7.06092	8.64174	9.19971	6.2241	6.70503	6.53334	4.31211	0.0348172	Target	Non-Target
FAM188A	family with sequence similarity 188, member A	5.76898	5.65913	5.53833	3.55119	2.18454	3.76347	4.31077	0.00761954	Non-target	Non-Target
DIS3L	DIS3 mitotic control homolog (S. cerevisiae)-like	11.6844	13.235	10.3184	9.57819	9.75223	9.48765	4.30555	0.0208641	Non-target	Non-Target
C17orf77	chromosome 17 open reading frame 77	4.55093	6.60708	3.56705	2.36717	2.77576	2.44612	4.30143	0.0138822	Non-target	Non-Target
DISC2	disrupted in schizophrenia 2 (non-protein coding)	5.81098	7.87478	4.66398	3.82689	3.70689	3.51767	4.29929	0.0131177	Non-target	Non-Target
ZNF99	zinc finger protein 99	5.80481	7.38278	5.68909	4.23602	3.5853	3.89711	4.29835	0.00973395	Non-target	Non-Target
ASL	argininosuccinate lyase	6.84698	8.06032	8.62961	5.95686	6.07641	5.81915	4.29738	0.0247599	Target	Non-Target
LOC145820	No description	4.35963	5.6064	3.28948	2.53228	2.25665	2.00696	4.29598	0.0170215	Target	Non-Target
C14orf64	chromosome 14 open reading frame 64	3.99601	3.44019	2.27805	1.33859	1.01823	1.45276	4.29184	0.0207222	Non-target	Non-Target
CNTLN	centlein, centrosomal protein	6.43723	8.34824	5.63	4.42048	4.33652	3.82535	4.2892	0.00882692	Target	Non-Target
FUT5	fucosyltransferase 5 (alpha (1,3) fucosyltransferase)	5.62897	6.98236	5.1329	3.49521	4.4543	3.52894	4.2872	0.0184074	Non-target	Target
KLHL22	kelch-like 22 (Drosophila)	3.84885	4.20533	3.2375	1.63116	2.03244	1.74956	4.28499	0.016245	Target	Non-Target
CCL19	chemokine (C-C motif) ligand 19	2.48147	0.540178	6.04689	-0.193378	1.72066	0.385364	4.27553	0.0309626	Non-target	Non-Target
FLJ42289	No description	4.14484	2.35501	3.2209	1.33859	1.01823	1.12487	4.2753	0.0163769	Target	Non-Target
TMEM163	transmembrane protein 163	6.08854	7.02885	4.97865	3.99726	3.96735	4.57924	4.26125	0.030932	Target	Target
RPS6KL1	ribosomal protein S6 kinase-like 1	5.73188	7.39867	3.83314	3.31812	4.3093	3.64242	4.25589	0.0439195	Target	Non-Target
ARMC2	armadillo repeat containing 2	3.54652	3.36247	3.10656	2.49423	1.01823	1.12487	4.25258	0.030332	Target	Non-Target
PLAC9	placenta-specific 9	3.70124	4.99433	8.25688	1.61591	3.17381	3.78483	4.24374	0.0127074	Target	Non-Target
GRHPR	glyoxylate reductase/hydroxypyruvate reductase	8.70258	6.58643	7.66558	5.55985	5.581	5.64241	4.24151	0.0189781	Target	Non-Target
NIPAL1	NIPA-like domain containing 1	7.49253	9.47935	6.01292	5.4082	5.61353	5.27531	4.24077	0.0207988	Non-target	Non-Target
QARS	glutaminyl-tRNA synthetase	9.49912	8.81407	7.45184	6.33203	6.73369	6.73662	4.2292	0.0223092	Non-target	Non-Target
DPYSL5	dihydropyrimidinase-like 5	4.19134	4.76795	2.98349	2.50946	1.99493	2.11115	4.22864	0.0338755	Non-target	Non-Target
CCDC30	coiled-coil domain containing 30	3.60688	3.98121	2.99446	1.7386	1.45661	1.5283	4.22392	0.0163176	Non-target	Non-Target
MRPS14	mitochondrial ribosomal protein S14	5.95555	4.89886	4.77539	3.50329	2.82121	2.82172	4.2197	0.0124304	Non-target	Non-Target
HOXB7	homeobox B7	2.25448	2.72006	8.6793	0.177569	1.17175	1.21034	4.21902	0.00659996	Non-target	Non-Target
TAG	No description	2.25448	2.91881	1.89702	0.177569	-0.204125	0.934369	4.21902	0.0158088	Non-target	Non-Target
CLUL1	clusterin-like 1 (retinal)	2.0898	4.01454	3.41368	1.33859	1.01823	1.75555	4.21371	0.0340327	Non-target	Non-Target
TMEM17	transmembrane protein 17	6.14391	7.70676	5.44396	3.98024	4.3708	4.06889	4.21349	0.0128	Target	Non-Target
HCG22	HLA complex group 22	6.32042	8.24539	5.07012	3.92079	4.24586	4.74993	4.21216	0.0191612	Target	Non-Target
FAM200B	family with sequence similarity 200, member B	8.27686	6.91209	6.70861	4.6341	5.50611	5.5844	4.21203	0.0183681	Target	Target
COA5	cytochrome C oxidase assembly factor 5	5.60999	3.93534	4.12929	3.53752	1.78929	3.21714	4.20605	0.0485272	Non-target	Non-Target
PLSCR4	phospholipid scramblase 4	5.80882	7.38834	6.92493	3.90433	5.31632	4.63744	4.20476	0.0180777	Target	Non-Target
ILDR1	immunoglobulin-like domain containing receptor 1	4.19075	1.82365	3.40891	1.54107	1.27259	1.33739	4.2033	0.0412417	Non-target	Non-Target
C14orf82	chromosome 14 open reading frame 82	6.97137	8.66017	6.87832	5.41567	5.44889	4.80838	4.1987	0.0122193	Non-target	Non-Target
LMBRD1	LMBR1 domain containing 1	4.1848	4.61548	4.10167	2.15133	2.54568	2.00696	4.19828	0.0117345	Non-target	Non-Target
C3orf71	chromosome 3 open reading frame 71	2.9845	2.73598	3.93345	1.18693	1.40918	0.666724	4.19671	0.0129512	Non-target	Non-Target
TTC37	tetratricopeptide repeat domain 37	7.54886	7.26157	5.89085	4.74893	5.46369	5.19527	4.1881	0.0347679	Non-target	Non-Target
MGC14436	No description	2.34547	6.70861	3.23626	1.28063	1.17175	0.41761	4.18291	0.00694759	Non-target	Non-Target
LOC257396	No description	4.45964	6.17476	3.79799	2.39596	2.44822	2.34972	4.18049	0.0107748	Non-target	Non-Target
CHST9	carbohydrate (N-acetylgalactosamine 4-0) sulfotransferase 9	2.60249	3.18844	4.16616	1.33859	1.01823	1.12487	4.18017	0.0128786	Non-target	Non-Target
LRP11	low density lipoprotein receptor-related protein 11	4.89669	5.54193	5.81098	3.41153	2.97568	3.74815	4.17807	0.0142984	Non-target	Non-Target
CLEC4GP1	C-type lectin domain family 4, member G pseudogene 1	2.42084	4.19034	1.86086	0.614588	0.384717	-0.201004	4.17526	0.00880028	Target	Non-Target
COMMD3	COMM domain containing 3	5.06606	5.62748	4.37818	2.31692	3.75057	2.67193	4.17351	0.0160665	Non-target	Non-Target
C21orf91	chromosome 21 open reading frame 91	7.5688	5.43212	9.00159	5.22152	5.65171	5.50756	4.17344	0.0450216	Target	Non-Target
STAR	steroidogenic acute regulatory protein	4.69098	5.50708	6.06608	3.44645	3.56326	3.17875	4.1717	0.0161151	Non-target	Non-Target
FAM13A	family with sequence similarity 13, member A	7.71563	7.65517	6.40443	5.59534	5.39999	5.63762	4.16938	0.0342358	Target	Non-Target
ZNFX1-AS1	ZNFX1 antisense RNA 1 (non-protein coding)	11.8336	10.1342	10.952	8.89232	8.67621	9.25567	4.16891	0.0180671	Non-target	Non-Target
GOLGA8A	golgin A8 family, member A	8.80942	8.19076	9.16123	6.64714	6.75074	6.98137	4.16605	0.0173332	Non-target	Non-Target
CDKN1B	cyclin-dependent kinase inhibitor 1B (p27, Kip1)	8.68344	7.92092	6.80148	5.20488	6.16762	5.86375	4.16169	0.0190886	Target	Non-Target
ZNF780B	zinc finger protein 780B	6.6884	8.25538	5.97389	4.82855	4.59431	4.63147	4.16101	0.0128619	Target	Non-Target
SLC25A34	solute carrier family 25, member 34	9.81348	11.5896	9.98875	7.7567	7.99977	8.05888	4.16057	0.00774674	Non-target	Non-Target
SLC22A20	solute carrier family 22, member 20	4.29358	4.78067	2.05681	2.72455	0.915303	1.84732	4.15867	0.0420535	Target	Non-Target
RAB30	RAB30, member RAS oncogene family	4.16007	5.00682	2.15342	1.22105	2.10428	2.34602	4.15772	0.0388256	Target	Non-Target
C14orf48	chromosome 14 open reading frame 48	3.39426	5.69477	2.92845	1.33859	1.68778	1.12487	4.15736	0.00913859	Non-target	Non-Target
CTSK	cathepsin K	4.91828	6.89011	6.93474	3.83314	4.20915	4.87968	4.1556	0.0285712	Non-target	Non-Target
LYPD6	LY6/PLAUR domain containing 6	4.30423	2.71276	3.58273	1.7386	1.45661	1.5283	4.1538	0.0198019	Target	Non-Target
LAMTOR1	late endosomal/lysosomal adaptor, MAPK and MTOR activator 1	7.94487	7.7878	7.9956	5.89124	5.36618	5.94542	4.1515	0.00919386	Non-target	Non-Target
ANKRD30B	ankyrin repeat domain 30B	3.90989	3.3254	3.36829	1.54107	1.27259	1.33739	4.14914	0.00963006	Target	Non-Target
LPAR6	lysophosphatidic acid receptor 6	8.12905	8.12798	6.59247	5.79351	6.07694	5.99312	4.14711	0.042503	Non-target	Non-Target
TRPS1	trichorhinophalangeal syndrome I	8.88059	8.58291	9.07364	6.74788	6.97269	6.82997	4.14285	0.0123259	Target	Non-Target
ALDH5A1	aldehyde dehydrogenase 5 family, member A1	5.70996	6.31065	4.1489	3.29693	3.94627	3.66095	4.13823	0.0401715	Target	Non-Target
POM121L10P	POM121 membrane glycoprotein-like 10, pseudogene	7.08261	8.64366	6.91209	5.1999	5.14819	4.86336	4.13743	0.00825553	Non-target	Non-Target
WDSUB1	WD repeat, sterile alpha motif and U-box domain containing 1	3.58037	4.7546	4.43503	2.38641	1.70681	2.43246	4.13709	0.0142265	Target	Target
RBL2	retinoblastoma-like 2 (p130)	6.67769	6.3353	7.2444	4.6297	4.67999	4.44141	4.13528	0.0101222	Non-target	Non-Target
MYO5C	myosin VC	6.83155	5.75286	7.32342	4.81387	4.50967	4.78407	4.13381	0.021247	Non-target	Non-Target
LOC100128682	No description	5.97209	7.48204	4.83363	3.68229	3.92603	3.9351	4.12977	0.0155264	Non-target	Non-Target
NINJ1	ninjurin 1	8.52917	8.17958	7.91638	6.13453	6.04978	6.28072	4.12687	0.0115081	Target	Non-Target
C14orf167	chromosome 14 open reading frame 167	6.72245	8.74755	6.0829	4.74103	4.34779	4.67767	4.12612	0.0089035	Non-target	Non-Target
CCL14	chemokine (C-C motif) ligand 14	3.55879	5.02332	6.59584	2.79884	3.61659	2.98093	4.11926	0.0354552	Non-target	Non-Target
SLC4A8	solute carrier family 4, sodium bicarbonate cotransporter, member 8	3.65252	4.71796	4.763	2.72125	2.47649	2.41343	4.11745	0.0232276	Target	Non-Target
CPN2	carboxypeptidase N, polypeptide 2	3.53662	3.38973	2.95588	1.50432	0.915303	1.30787	4.11409	0.0122359	Target	Target
YEATS4	YEATS domain containing 4	6.2986	5.56644	6.19292	4.25978	3.60443	4.08759	4.10908	0.0135525	Non-target	Non-Target
RBMY2FP	RNA binding motif protein, Y-linked, family 2, member F pseudogene	5.80645	8.62068	4.78263	3.21525	3.76778	4.2194	4.10866	0.0115167	Non-target	Non-Target
NCRNA00324	non-protein coding RNA 324	3.53872	2.54986	4.63827	0.511604	2.34448	1.94144	4.1075	0.029036	Non-target	Non-Target
LOC283856	No description	6.62527	9.40609	6.22034	4.57409	5.01966	4.58987	4.09934	0.00944626	Non-target	Non-Target
SPATA13	spermatogenesis associated 13	6.45176	6.7573	5.81067	4.55236	4.41639	4.08321	4.09928	0.0152667	Target	Target
COX6B1	cytochrome c oxidase subunit VIb polypeptide 1 (ubiquitous)	9.54774	8.76543	7.8691	6.53379	6.80486	6.73012	4.09909	0.0172379	Target	Non-Target
LOC100188949	No description	1.79514	2.92908	4.2777	1.0992	0.767461	0.89472	4.09642	0.0205624	Non-target	Non-Target
SIX3	SIX homeobox 3	2.54574	5.63071	3.18562	0.511604	1.71189	1.41404	4.09579	0.0112523	Target	Non-Target
SNX20	sorting nexin 20	3.56126	4.34177	2.9865	1.7386	1.45661	1.5283	4.09243	0.0147146	Target	Non-Target
FAM92A1	family with sequence similarity 92, member A1	2.16	3.17035	3.43585	1.40359	0.612016	0.133237	4.09045	0.0128067	Non-target	Non-Target
CC2D1B	coiled-coil and C2 domain containing 1B	7.4752	8.26364	7.94173	6.0401	5.90976	5.77398	4.08963	0.0139501	Non-target	Non-Target
LOC100287036	No description	3.12099	2.3314	2.54411	0.511604	1.09693	0.299447	4.08958	0.0142605	Non-target	Target
SCRG1	stimulator of chondrogenesis 1	5.28183	4.50568	4.77678	3.25018	2.94763	2.19298	4.08872	0.0143504	Non-target	Non-Target
ALG1	asparagine-linked glycosylation 1, beta-1,4-mannosyltransferase homolog (S. cerevisiae)	5.831	7.01075	5.41839	3.80012	3.78293	4.00416	4.08655	0.0117245	Target	Non-Target
SAMHD1	SAM domain and HD domain 1	7.39626	8.47029	7.7061	5.85425	5.67538	5.52438	4.08608	0.0108581	Non-target	Target
HOPX	HOP homeobox	2.11532	1.17297	3.84423	0.302903	0.133237	-0.856447	4.0824	0.0105884	Non-target	Non-Target
ITPR2	inositol 1,4,5-trisphosphate receptor, type 2	8.43105	7.2464	9.55652	6.39679	6.4021	6.62135	4.08108	0.0265906	Non-target	Target
C14orf23	chromosome 14 open reading frame 23	5.92337	8.06605	5.99482	3.89455	4.63954	4.3344	4.08071	0.011849	Non-target	Non-Target
CDKN2AIPNL	CDKN2A interacting protein N-terminal like	6.73222	8.278	5.40118	4.86439	4.70389	4.4632	4.07934	0.0213749	Target	Non-Target
C1orf133	chromosome 1 open reading frame 133	5.17257	7.08778	7.15701	4.16349	5.12585	5.06148	4.0736	0.0493777	Non-target	Non-Target
SLC47A1	solute carrier family 47, member 1	4.80104	5.51819	5.01011	2.83248	3.37826	2.98458	4.0714	0.0127894	Target	Non-Target
HNRPDL	heterogeneous nuclear ribonucleoprotein D-like	11.0926	11.7164	10.0187	9.06772	8.85999	9.3787	4.06959	0.0279538	Target	Non-Target
IFI27L1	interferon, alpha-inducible protein 27-like 1	7.3272	5.97476	6.82626	5.28787	4.8014	4.79191	4.06953	0.0312923	Non-target	Non-Target
CRYBB2P1	crystallin, beta B2 pseudogene 1	5.74639	8.14164	5.02299	4.98944	3.00086	4.52661	4.06184	0.0286904	Non-target	Non-Target
CD163	CD163 molecule	2.85813	1.49852	3.81945	0.836232	0.915303	0.601404	4.06117	0.0266599	Non-target	Non-Target
C9orf150	chromosome 9 open reading frame 150	8.18621	4.73586	5.16126	2.71421	4.37114	3.92079	4.06048	0.0195888	Non-target	Non-Target
TMEM62	transmembrane protein 62	6.72009	4.00894	5.79584	4.12549	3.20768	3.77449	4.05962	0.0427814	Non-target	Non-Target
TFCP2L1	transcription factor CP2-like 1	6.33152	7.14674	8.1541	5.46184	4.98674	5.12546	4.05942	0.019038	Target	Non-Target
DTL	denticleless homolog (Drosophila)	3.09441	4.21258	5.25038	2.19135	2.35607	1.71739	4.0593	0.0183854	Target	Non-Target
CXorf21	chromosome X open reading frame 21	6.94253	9.23187	5.83454	4.92161	4.9242	4.50124	4.05842	0.0116799	Non-target	Non-Target
RRN3P3	RNA polymerase I transcription factor homolog (S. cerevisiae) pseudogene 3	10.8473	12.1394	9.23471	8.82794	9.04502	8.82519	4.05408	0.0397373	Target	Non-Target
PCMTD2	protein-L-isoaspartate (D-aspartate) O-methyltransferase domain containing 2	6.49626	7.04135	5.02901	4.47963	4.73747	4.43394	4.04638	0.0495595	Non-target	Non-Target
B9D1	B9 protein domain 1	4.14663	2.91331	5.79286	2.59079	0.897594	3.33757	4.04382	0.0361718	Target	Non-Target
ADAM19	ADAM metallopeptidase domain 19	5.32485	4.32424	5.21718	2.44146	3.30925	2.65602	4.0435	0.0122226	Target	Non-Target
MAL2	mal, T-cell differentiation protein 2 (gene/pseudogene)	7.21831	5.42416	8.19076	5.43722	4.48224	5.20351	4.04122	0.0354046	Non-target	Non-Target
RBFA	ribosome binding factor A (putative)	6.46697	6.91887	5.13634	4.87597	4.00519	4.45294	4.03911	0.0391532	Non-target	Non-Target
CCDC137	coiled-coil domain containing 137	7.03948	8.73909	7.45249	5.57161	5.287	5.43853	4.03889	0.010354	Non-target	Non-Target
PLA2G16	phospholipase A2, group XVI	7.9743	6.51214	7.57541	4.65539	5.94681	5.5617	4.0382	0.0224697	Non-target	Non-Target
WDR91	WD repeat domain 91	8.00839	9.59796	6.23823	5.99548	5.95927	6.04689	4.03598	0.0360878	Target	Target
ELK4	ELK4, ETS-domain protein (SRF accessory protein 1)	9.57096	11.033	8.26657	7.6818	7.38413	7.55918	4.0328	0.0225856	Non-target	Target
LOC374443	No description	4.1077	5.31477	3.31792	2.09161	2.0968	3.07661	4.03034	0.0343537	Non-target	Non-Target
SSFA2	sperm specific antigen 2	8.33403	6.65771	9.51081	6.23162	6.63653	6.32459	4.02625	0.0461338	Non-target	Target
LOC144776	No description	3.53694	5.41889	2.37446	1.7386	1.45661	1.5283	4.02403	0.0192645	Non-target	Non-Target
CPVL	carboxypeptidase, vitellogenic-like	3.3307	3.10767	4.93256	1.0992	2.04915	1.76002	4.02356	0.0160912	Non-target	Non-Target
LOC100144604	No description	2.18459	2.78106	4.18032	0.177569	2.6236	0.41761	4.0195	0.0342798	Target	Non-Target
LOC645431	No description	2.18459	1.61602	2.6921	0.177569	0.384717	-0.201004	4.0195	0.0141679	Non-target	Non-Target
A2M	alpha-2-macroglobulin	10.0602	10.5344	9.70342	8.1629	7.69766	8.35068	4.01602	0.0138522	Non-target	Non-Target
FAM153B	family with sequence similarity 153, member B	2.99863	2.30517	2.05729	0.511604	0.215628	0.299447	4.01591	0.0116899	Non-target	Non-Target
FMO2	flavin containing monooxygenase 2 (non-functional)	5.86924	8.2077	6.49297	3.8641	5.64967	5.42799	4.01427	0.0387716	Non-target	Non-Target
ZNF518A	zinc finger protein 518A	5.52975	5.25688	4.24466	3.26438	2.88361	3.25199	4.01356	0.0223671	Non-target	Non-Target
MTCO3	No description	15.5734	15.2852	15.0453	13.173	13.0616	13.5693	4.01141	0.0122672	Non-target	Non-Target
LOC157273	No description	4.89886	7.94923	4.1987	2.89615	3.29208	2.65602	4.00751	0.0101761	Non-target	Non-Target
TMEM59	transmembrane protein 59	10.5026	9.20777	10.6881	8.10586	8.68584	8.46692	4.00626	0.0366932	Target	Non-Target
SSTR2	somatostatin receptor 2	6.96054	9.64313	5.50258	4.82212	5.62922	4.95873	4.00501	0.0263556	Non-target	Non-Target
ORC6	origin recognition complex, subunit 6	8.71081	10.1567	7.73247	6.46284	6.71033	6.92581	4.00132	0.0171634	Non-target	Non-Target
NTNG1	netrin G1	2.76784	3.55033	2.85611	1.0992	0.767461	0.89472	4.00106	0.0106909	Non-target	Non-Target
LOC220980	No description	4.83401	6.6397	3.03521	2.83419	1.99493	2.8945	3.99949	0.0211365	Non-target	Non-Target
TBC1D7	TBC1 domain family, member 7	6.92125	4.37114	6.23555	3.56291	4.42695	4.23602	3.99871	0.044965	Target	Non-Target
ACP6	acid phosphatase 6, lysophosphatidic	4.35258	3.50329	3.07617	1.50432	2.11208	1.37058	3.99715	0.0182955	Non-target	Non-Target
LOC645949	No description	3.12358	4.17033	2.73519	1.33859	1.01823	1.12487	3.99641	0.0120268	Target	Non-Target
ZNF517	zinc finger protein 517	2.17834	3.46437	2.90791	0.9097	1.40412	0.299447	3.99504	0.0193677	Target	Non-Target
MGC16142	No description	5.80327	7.91718	5.48226	3.80558	3.63334	4.40984	3.99362	0.0111318	Non-target	Non-Target
PPP1R3B	protein phosphatase 1, regulatory (inhibitor) subunit 3B	6.53435	7.63858	5.78574	3.78914	4.68684	4.60926	3.99058	0.0119229	Target	Target
FABP3	fatty acid binding protein 3, muscle and heart (mammary-derived growth inhibitor)	2.08345	2.71211	3.19607	0.9097	0.215628	0.715743	3.98995	0.0144882	Non-target	Non-Target
NCRNA00169	non-protein coding RNA 169	6.24693	9.01595	4.91828	4.25092	4.06782	4.30576	3.98895	0.014957	Non-target	Non-Target
CDNF	cerebral dopamine neurotrophic factor	2.78327	3.07294	2.58191	0.177569	1.8692	0.787289	3.98886	0.0259467	Non-target	Non-Target
AFF3	AF4/FMR2 family, member 3	8.62833	6.58012	6.75328	4.8241	4.58886	4.78467	3.97583	0.0077181	Target	Non-Target
ZNF441	zinc finger protein 441	5.59806	8.80649	5.03147	3.60748	3.55262	3.6351	3.97395	0.00835076	Target	Target
C3orf33	chromosome 3 open reading frame 33	5.46648	6.98907	6.38831	4.99954	4.34874	4.25182	3.97108	0.0341859	Non-target	Non-Target
HSD17B13	hydroxysteroid (17-beta) dehydrogenase 13	4.48698	7.69475	4.01203	3.3654	2.02277	2.90749	3.97035	0.0124837	Non-target	Non-Target
KIAA0825	KIAA0825	5.96168	8.21623	4.14014	3.96497	4.01845	3.97279	3.96933	0.0311724	Non-target	Non-Target
PTGIS	prostaglandin I2 (prostacyclin) synthase	3.61827	4.58886	4.57322	2.58643	2.0968	2.58435	3.96928	0.0230511	Target	Non-Target
CP	ceruloplasmin (ferroxidase)	6.83484	3.1393	4.93477	2.94592	2.8272	2.97093	3.96921	0.031905	Non-target	Non-Target
NCRNA00310	non-protein coding RNA 310	8.32796	10.5153	7.40345	6.04577	6.42537	6.33923	3.96888	0.0120968	Non-target	Non-Target
YTHDC2	YTH domain containing 2	5.65228	6.18918	5.07801	3.80297	3.38956	3.6665	3.96075	0.0147579	Non-target	Non-Target
ABCG2	ATP-binding cassette, sub-family G (WHITE), member 2	3.51347	3.03469	4.22426	1.7386	1.45661	1.5283	3.95909	0.0152308	Target	Non-Target
HIST2H2BE	histone cluster 2, H2be	9.07845	7.63876	7.7678	5.65533	6.36254	6.10802	3.95433	0.0145481	Non-target	Non-Target
C9orf70	chromosome 9 open reading frame 70	2.49453	2.20543	2.20036	0.511604	0.215628	0.299447	3.95293	0.0128719	Non-target	Non-Target
RIN2	Ras and Rab interactor 2	5.59508	7.07931	6.82042	4.83835	4.81304	4.92079	3.95059	0.0418304	Target	Target
CCR1	chemokine (C-C motif) receptor 1	1.87884	3.08036	5.07475	1.0992	0.767461	1.22398	3.94811	0.0165473	Non-target	Non-Target
GFRA1	GDNF family receptor alpha 1	5.9427	6.83769	8.73947	4.34011	5.07801	4.85724	3.94616	0.0124018	Target	Non-Target
ZNF594	zinc finger protein 594	5.70886	7.21527	5.80087	4.31002	4.00589	3.72853	3.94584	0.0120814	Non-target	Non-Target
SPTLC2	serine palmitoyltransferase, long chain base subunit 2	8.60505	9.34384	9.46045	7.43096	7.3643	7.22929	3.94368	0.0229279	Target	Non-Target
SHC4	SHC (Src homology 2 domain containing) family, member 4	5.18342	6.6805	3.50126	3.11391	3.46573	3.20472	3.94139	0.0411718	Non-target	Target
ERVFRD-1	endogenous retrovirus group FRD, member 1	4.53539	5.87711	4.58015	2.55747	2.75417	3.00354	3.93925	0.0114235	Non-target	Non-Target
DMRTA1	DMRT-like family A1	4.46053	5.18468	3.30553	3.20814	2.70512	1.19837	3.93547	0.0308095	Target	Non-Target
BABAM1	BRISC and BRCA1 A complex member 1	6.47397	6.3101	7.20701	4.66913	4.35598	4.4991	3.93092	0.010611	Non-target	Non-Target
FLJ35424	No description	2.51005	4.16511	2.57232	1.9622	0.535869	0.601404	3.92904	0.021843	Target	Non-Target
MGC16275	No description	3.89711	5.24265	4.24061	1.92294	2.35607	2.86109	3.92902	0.0156263	Target	Non-Target
PECAM1	platelet/endothelial cell adhesion molecule	7.215	7.69431	8.9878	5.72019	5.98329	5.61587	3.9289	0.0131077	Non-target	Non-Target
LYSMD3	LysM, putative peptidoglycan-binding, domain containing 3	6.37908	7.10944	6.11334	4.2194	4.60981	4.4052	3.92822	0.0117411	Non-target	Non-Target
FKBP1AP1	FK506 binding protein 1A, 12kDa pseudogene 1	3.07294	3.02241	2.11979	1.0992	0.767461	0.89472	3.92786	0.0230717	Non-target	Non-Target
C8orf45	chromosome 8 open reading frame 45	5.70661	6.89944	5.66982	4.07471	4.194	3.69637	3.92706	0.013791	Non-target	Non-Target
MAPT	microtubule-associated protein tau	7.21408	4.78435	5.31289	3.02114	4.52418	3.34056	3.924	0.0213835	Target	Non-Target
ARHGAP18	Rho GTPase activating protein 18	4.6297	3.27535	5.26093	3.28895	2.10597	2.20657	3.92307	0.0333294	Non-target	Non-Target
LOC285758	No description	4.72023	7.04862	3.45955	2.74838	2.12248	3.0052	3.9227	0.0147786	Non-target	Non-Target
ZNF850	zinc finger protein 850	7.94969	9.50752	7.12017	5.61152	6.12065	5.97878	3.92014	0.0133654	Target	Target
ALPP	alkaline phosphatase, placental	10.2203	11.3427	8.73196	7.92225	8.62693	8.25109	3.91553	0.0381183	Non-target	Non-Target
NCKAP1L	NCK-associated protein 1-like	3.64714	3.72908	3.68463	1.92294	1.63432	1.71739	3.91018	0.0129319	Non-target	Non-Target
PL-5283	No description	6.75449	6.84205	6.3705	4.73903	4.60091	4.87544	3.90847	0.014718	Non-target	Non-Target
LOC440104	No description	4.79481	6.05908	6.57137	3.59399	3.78872	4.60554	3.90635	0.0334546	Non-target	Non-Target
ST6GAL2	ST6 beta-galactosamide alpha-2,6-sialyltranferase 2	5.51598	6.4502	4.18342	3.93853	3.32594	3.55059	3.9052	0.0385505	Target	Target
HIF3A	hypoxia inducible factor 3, alpha subunit	4.44968	5.80844	6.12304	3.88806	3.84309	3.72246	3.90507	0.0443903	Target	Non-Target
DECR1	2,4-dienoyl CoA reductase 1, mitochondrial	7.23809	6.16527	7.02496	4.63129	5.05984	5.17044	3.90447	0.0222886	Non-target	Non-Target
XRN1	5'-3' exoribonuclease 1	7.75955	8.3151	7.30818	5.75094	5.79758	5.92768	3.89594	0.0157042	Non-target	Non-Target
SCRN1	secernin 1	5.88573	5.38121	5.4786	3.65082	3.41946	3.79195	3.89536	0.0137683	Non-target	Non-Target
IRX3	iroquois homeobox 3	8.72361	8.1835	6.8936	5.78351	6.43436	6.22186	3.89505	0.0340087	Target	Non-Target
CECR1	cat eye syndrome chromosome region, candidate 1	7.60666	8.69368	6.9756	5.64571	6.2352	5.55414	3.89319	0.0224764	Target	Non-Target
PXMP4	peroxisomal membrane protein 4, 24kDa	6.69039	8.99755	6.61313	4.65241	5.16019	5.26346	3.89255	0.0120015	Non-target	Non-Target
CYBRD1	cytochrome b reductase 1	9.03293	9.28591	8.18089	6.74558	7.07225	7.09224	3.89248	0.0214661	Non-target	Non-Target
REEP1	receptor accessory protein 1	3.29916	1.91582	4.60751	1.33859	1.92318	1.12487	3.89214	0.0409527	Target	Non-Target
SPDYE8P	speedy homolog E8 (Xenopus laevis), pseudogene	2.2598	4.4052	2.08391	0.511604	0.215628	0.299447	3.89156	0.0086238	Non-target	Non-Target
LIN28A	lin-28 homolog A (C. elegans)	5.05523	7.07757	3.56571	3.09534	2.85218	3.28939	3.89033	0.0245921	Non-target	Non-Target
TNFSF11	tumor necrosis factor (ligand) superfamily, member 11	4.19265	4.58285	3.04265	1.80978	2.6236	1.63064	3.8886	0.0241293	Target	Non-Target
ZNF334	zinc finger protein 334	3.64674	3.88194	4.37236	1.92294	1.92948	1.71739	3.88794	0.0107216	Non-target	Non-Target
SLC50A1	solute carrier family 50 (sugar transporter), member 1	7.57357	10.3524	6.14772	5.61458	6.02649	5.35713	3.88788	0.0208115	Non-target	Non-Target
VWDE	von Willebrand factor D and EGF domains	3.23022	3.45038	5.24023	2.61461	1.27259	2.39559	3.88424	0.0337996	Target	Non-Target
GALC	galactosylceramidase	6.42514	5.40406	4.27045	3.13074	3.94834	3.4478	3.88054	0.0319689	Target	Non-Target
TARBP1	TAR (HIV-1) RNA binding protein 1	6.50047	5.7943	5.33655	3.44949	3.83873	3.88703	3.87869	0.0117312	Non-target	Non-Target
GREB1	growth regulation by estrogen in breast cancer 1	6.29385	6.64189	6.07524	3.93403	4.74166	4.34011	3.87378	0.0143184	Target	Non-Target
MGC3771	No description	3.40297	3.49318	2.08601	1.63394	0.897594	0.133237	3.87117	0.0175756	Non-target	Non-Target
BAAT	bile acid CoA: amino acid N-acyltransferase (glycine N-choloyltransferase)	5.19776	5.9665	4.72962	3.66788	2.91797	3.24499	3.87116	0.0163462	Non-target	Non-Target
APOBEC3D	apolipoprotein B mRNA editing enzyme, catalytic polypeptide-like 3D	4.12355	6.91362	2.40952	1.47738	2.52432	2.17166	3.86881	0.0203313	Non-target	Non-Target
COX15	COX15 homolog, cytochrome c oxidase assembly protein (yeast)	6.59491	6.35339	5.92399	4.09508	4.40228	4.48469	3.86672	0.0143823	Non-target	Non-Target
SYNJ2BP	synaptojanin 2 binding protein	7.99904	8.92341	7.78386	5.83507	6.06967	6.12749	3.86049	0.0101122	Non-target	Non-Target
BOLA1	bolA homolog 1 (E. coli)	6.22709	5.32899	5.57161	4.41679	3.3803	3.39169	3.86025	0.0183081	Non-target	Non-Target
CEP44	centrosomal protein 44kDa	6.41205	6.17571	7.63151	4.22711	4.80467	4.67137	3.86002	0.0128286	Non-target	Non-Target
PON2	paraoxonase 2	9.19808	7.32066	7.10155	5.37253	5.27654	5.40707	3.85874	0.00857385	Target	Non-Target
NAA40	N(alpha)-acetyltransferase 40, NatD catalytic subunit, homolog (S. cerevisiae)	10.623	12.1793	10.4501	8.5021	8.84417	8.81754	3.85838	0.00991442	Target	Non-Target
LOC400950	No description	5.84928	8.78449	4.01083	3.90129	2.86083	4.06399	3.85837	0.0162603	Non-target	Non-Target
LOC100335030	No description	5.564	8.32151	7.12046	5.17294	5.66039	4.77593	3.85712	0.0432768	Non-target	Non-Target
METTL8	methyltransferase like 8	7.90539	8.89232	7.80928	6.23592	5.86186	6.05946	3.85684	0.0117378	Target	Non-Target
DNASE1L1	deoxyribonuclease I-like 1	3.34452	4.04374	4.90241	2.09161	2.0968	2.39859	3.85555	0.0225496	Non-target	Non-Target
BAZ2B	bromodomain adjacent to zinc finger domain, 2B	7.62838	6.59934	7.66266	5.57064	5.71623	5.64489	3.8542	0.0361138	Target	Non-Target
HDDC3	HD domain containing 3	4.63758	2.36065	6.04139	3.62174	2.69247	0.514134	3.85067	0.042493	Non-target	Non-Target
TMEM156	transmembrane protein 156	3.57895	5.58769	4.07288	2.19135	1.63432	2.70326	3.84938	0.0140913	Non-target	Non-Target
LOC100505881	No description	7.59848	8.71081	8.37212	6.19991	6.76659	6.40835	3.84829	0.0275576	Non-target	Non-Target
MCF2L2	MCF.2 cell line derived transforming sequence-like 2	3.49424	3.28205	2.20927	1.33859	1.38471	1.12487	3.84627	0.0334087	Target	Non-Target
NAALADL2	N-acetylated alpha-linked acidic dipeptidase-like 2	5.23493	4.3966	5.84459	3.372	3.13861	3.29231	3.84405	0.0220089	Non-target	Target
RPS8	ribosomal protein S8	12.868	12.2327	12.3193	9.9034	10.3771	10.9307	3.84294	0.0135352	Non-target	Non-Target
KCTD7	potassium channel tetramerisation domain containing 7	6.77923	8.57239	4.81341	5.00761	4.83757	4.42288	3.84146	0.0391845	Non-target	Non-Target
USMG5	up-regulated during skeletal muscle growth 5 homolog (mouse)	9.67927	9.00486	9.07845	7.64865	7.06332	7.48916	3.84116	0.0198212	Non-target	Non-Target
DHFR	dihydrofolate reductase	7.12503	8.67499	6.13896	5.184	5.27481	4.97018	3.83979	0.0176255	Non-target	Non-Target
HPN	hepsin	6.34861	4.01845	0.649957	0.177569	2.07868	2.18975	3.83644	0.0461664	Target	Non-Target
LOC100505876	No description	9.99164	11.3092	8.55771	7.9658	8.21988	8.05209	3.83587	0.0354186	Non-target	Non-Target
RPA2	replication protein A2, 32kDa	6.97612	5.62635	8.51709	5.03679	4.8158	5.37275	3.83528	0.0307622	Non-target	Non-Target
ZNF747	zinc finger protein 747	10.2562	11.1191	9.16822	8.31728	8.51612	8.24847	3.83414	0.0311691	Target	Target
SPATS2	spermatogenesis associated, serine-rich 2	10.6041	11.5874	9.11675	8.66719	8.8505	8.66505	3.82882	0.0471121	Non-target	Non-Target
ADAMTSL5	ADAMTS-like 5	4.42288	6.19814	5.66568	2.82997	4.01719	3.72908	3.82801	0.0276102	Target	Non-Target
PROS1	protein S (alpha)	7.68577	6.80171	8.14411	5.59626	5.78782	5.75094	3.82333	0.024397	Target	Target
ZFP42	zinc finger protein 42 homolog (mouse)	4.44378	6.6328	3.08512	2.50946	2.23356	2.69896	3.82199	0.0211937	Target	Non-Target
FDFT1	farnesyl-diphosphate farnesyltransferase 1	11.2274	8.23603	9.7897	7.85585	7.89815	7.71769	3.82072	0.0339907	Target	Non-Target
MCOLN2	mucolipin 2	7.73675	9.10054	7.06227	5.90944	5.65314	5.80327	3.81976	0.0145515	Target	Non-Target
NECAB3	N-terminal EF-hand calcium binding protein 3	6.39984	5.60254	6.39186	4.45915	4.56063	3.64397	3.81772	0.0201702	Target	Non-Target
LOC100289495	No description	7.28137	9.48478	7.28943	5.41727	5.34957	5.59421	3.81533	0.00860715	Non-target	Non-Target
BBC3	BCL2 binding component 3	8.33818	7.20189	7.89551	5.27222	6.32765	6.34949	3.80969	0.0275283	Target	Non-Target
ESD	esterase D	7.45125	7.78537	9.02	5.75775	5.85627	6.37788	3.80817	0.0159373	Non-target	Non-Target
ZCRB1	zinc finger CCHC-type and RNA binding motif 1	8.50613	6.48276	6.93317	4.87654	5.01647	5.00427	3.80765	0.0110352	Non-target	Non-Target
GCAT	glycine C-acetyltransferase	10.508	12.2435	9.88495	8.40411	8.76543	8.57922	3.80726	0.013111	Target	Non-Target
IRAK3	interleukin-1 receptor-associated kinase 3	5.69898	6.31841	7.55608	4.11083	4.50943	4.39007	3.80619	0.0135765	Non-target	Non-Target
PHC3	polyhomeotic homolog 3 (Drosophila)	9.02148	10.4584	8.1967	7.09407	7.31453	6.97452	3.80371	0.0186757	Target	Non-Target
BRIP1	BRCA1 interacting protein C-terminal helicase 1	5.83248	5.95686	5.30504	3.86754	4.0298	3.45604	3.8028	0.0170248	Non-target	Non-Target
KCNN2	potassium intermediate/small conductance calcium-activated channel, subfamily N, member 2	4.41345	4.79069	5.23025	2.481	2.86426	3.39075	3.80114	0.019652	Target	Non-Target
NHLRC3	NHL repeat containing 3	5.54298	5.94036	3.90693	3.61659	3.72375	3.05342	3.80104	0.0487057	Non-target	Non-Target
MRP63	mitochondrial ribosomal protein 63	6.48591	7.54557	5.91802	5.18864	3.9918	4.97585	3.80059	0.0248318	Non-target	Non-Target
LOC100131496	No description	8.54531	10.3715	9.24637	7.51792	7.25882	7.32023	3.80038	0.0187943	Non-target	Non-Target
PNKD	paroxysmal nonkinesigenic dyskinesia	8.57154	6.63716	7.56394	5.63789	5.92417	5.57623	3.80013	0.0270908	Target	Non-Target
HADH	hydroxyacyl-CoA dehydrogenase	7.9942	8.1042	6.70908	5.81915	6.06474	6.1787	3.79868	0.048396	Non-target	Non-Target
ALKBH3	alkB, alkylation repair homolog 3 (E. coli)	3.22182	3.08171	2.64067	1.63116	1.09693	0.715743	3.79719	0.0220681	Non-target	Non-Target
KRT80	keratin 80	7.56844	6.75328	8.97124	5.58653	6.01273	5.64438	3.7949	0.0220575	Target	Target
IGBP1	immunoglobulin (CD79A) binding protein 1	9.32352	7.5232	7.95868	6.03474	6.25415	5.92399	3.79458	0.013145	Non-target	Non-Target
TUBA1A	tubulin, alpha 1a	10.2919	10.5667	9.66405	7.80669	8.36866	8.5571	3.79285	0.0183714	Target	Non-Target
HMGN1	high mobility group nucleosome binding domain 1	11.8563	10.7007	12.6426	9.71842	9.93319	10.2529	3.79232	0.035982	Non-target	Target
ERBB4	v-erb-a erythroblastic leukemia viral oncogene homolog 4 (avian)	6.07569	4.0633	5.49038	3.60748	3.39111	3.56731	3.79229	0.0436551	Non-target	Non-Target
PAR-SN	No description	6.01319	6.32935	5.10745	3.51588	4.40798	4.02198	3.78784	0.02592	Non-target	Non-Target
CEACAM22P	carcinoembryonic antigen-related cell adhesion molecule 2, pseudogene	6.89999	9.01136	5.34777	5.04744	4.97865	4.65498	3.78776	0.0238456	Non-target	Non-Target
CYP8B1	cytochrome P450, family 8, subfamily B, polypeptide 1	6.25984	7.75881	4.95911	4.33855	4.38407	3.5636	3.78761	0.0176289	Non-target	Non-Target
SURF1	surfeit 1	6.02259	5.73919	5.44916	3.58121	3.818	3.90433	3.78735	0.0136105	Target	Non-Target
UBE2Q2P3	ubiquitin-conjugating enzyme E2Q family member 2 pseudogene 3	5.69416	7.21157	5.92424	3.87776	4.00348	4.14652	3.78624	0.0107888	Non-target	Non-Target
UBAC1	UBA domain containing 1	5.66855	6.12065	6.53069	4.61043	4.17077	3.80918	3.7849	0.0188775	Target	Non-Target
C9orf130	chromosome 9 open reading frame 130	6.89665	8.61732	6.94781	4.97789	5.37023	5.27454	3.78097	0.0117851	Non-target	Non-Target
LCP2	lymphocyte cytosolic protein 2 (SH2 domain containing leukocyte protein of 76kDa)	2.53227	1.33971	4.36609	0.614588	0.384717	1.63064	3.77817	0.0419929	Non-target	Non-Target
OTUD6A	OTU domain containing 6A	2.81387	4.237	3.45852	1.54107	1.5711	1.33739	3.77755	0.0163269	Target	Non-Target
DTX3L	deltex 3-like (Drosophila)	8.52315	10.2943	9.05888	7.14225	7.10988	7.26456	3.7754	0.0150343	Non-target	Non-Target
C10orf57	chromosome 10 open reading frame 57	2.51737	1.73229	4.50281	0.836232	0.535869	0.601404	3.77368	0.0162004	Non-target	Non-Target
MTX3	metaxin 3	6.15145	8.17423	6.62796	4.61186	4.71284	4.78949	3.77145	0.0121807	Non-target	Target
LOC100506421	No description	4.61355	6.89893	4.28197	2.68591	3.03616	2.69896	3.77005	0.0114115	Non-target	Non-Target
RHOV	ras homolog gene family, member V	6.17392	3.32358	6.21262	1.40918	4.60481	3.70278	3.76957	0.0461951	Non-target	Non-Target
ISLR2	immunoglobulin superfamily containing leucine-rich repeat 2	6.96519	8.90479	5.24502	5.05122	5.14576	4.8681	3.76844	0.0342178	Target	Non-Target
LOC401233	No description	7.68227	9.83938	6.68377	5.67263	5.83576	5.76951	3.76528	0.016544	Non-target	Non-Target
DNASE2	deoxyribonuclease II, lysosomal	7.67616	7.9363	7.14104	5.76437	5.83179	5.68866	3.76274	0.0203113	Non-target	Non-Target
LUZP2	leucine zipper protein 2	3.79893	5.38574	4.72234	2.90993	2.49792	2.81109	3.76134	0.0231636	Target	Non-Target
DNAJC24	DnaJ (Hsp40) homolog, subfamily C, member 24	7.09812	8.39028	6.12192	5.30115	5.18704	5.01924	3.76091	0.0212537	Non-target	Non-Target
LOC116437	No description	3.24829	3.95313	2.51527	1.54107	1.27259	1.33739	3.76045	0.0238229	Target	Non-Target
GPCPD1	glycerophosphocholine phosphodiesterase GDE1 homolog (S. cerevisiae)	7.81812	6.99041	7.98658	5.80161	6.01421	5.90944	3.75467	0.0315307	Target	Target
C17orf48	chromosome 17 open reading frame 48	4.77795	3.19168	2.71508	1.84557	0.133237	2.86957	3.75387	0.0376582	Non-target	Non-Target
FLJ35282	No description	2.76078	5.86186	4.38429	2.55747	2.47649	2.41343	3.75237	0.0406869	Non-target	Non-Target
WFDC8	WAP four-disulfide core domain 8	5.90226	7.02974	4.84651	3.99479	3.95366	4.06341	3.7515	0.026267	Non-target	Non-Target
MOSC2	MOCO sulphurase C-terminal domain containing 2	4.73821	3.70306	2.525	1.7969	2.34448	1.61396	3.7481	0.0421727	Non-target	Non-Target
DUXA	double homeobox A	7.4499	9.37287	6.59212	5.50756	5.54449	5.54805	3.74615	0.0157182	Non-target	Non-Target
MLLT3	myeloid/lymphoid or mixed-lineage leukemia (trithorax homolog, Drosophila); translocated to, 3	5.13704	3.99676	4.78022	2.64166	3.23334	2.79449	3.74171	0.0295828	Target	Non-Target
DNAL4	dynein, axonemal, light chain 4	5.67221	4.10283	5.88552	3.98198	2.99411	3.13324	3.7413	0.0315733	Target	Non-Target
HSP90AA1	heat shock protein 90kDa alpha (cytosolic), class A member 1	12.1793	12.7063	12.5249	10.2758	10.8978	10.48	3.74116	0.0162943	Target	Target
CLK1	CDC-like kinase 1	11.3092	10.738	9.81614	8.36199	8.83602	8.93286	3.73732	0.0222413	Target	Non-Target
STK4	serine/threonine kinase 4	8.09921	8.71782	8.70315	6.81602	6.36068	6.79709	3.73679	0.019333	Non-target	Non-Target
METTL5	methyltransferase like 5	6.76218	5.33227	7.15844	5.25763	4.2036	4.81341	3.73424	0.0482056	Non-target	Non-Target
CLU	clusterin	9.80422	10.727	9.12289	7.49896	7.9038	7.94405	3.73322	0.0148045	Non-target	Target
FAM73A	family with sequence similarity 73, member A	6.97804	8.70258	5.2508	5.51107	4.73359	5.07845	3.73108	0.0445262	Non-target	Non-Target
DCDC2	doublecortin domain containing 2	5.36026	4.90931	4.37442	3.29128	3.46083	2.3699	3.73066	0.0254279	Non-target	Non-Target
MUT	methylmalonyl CoA mutase	5.27454	5.46678	3.99091	2.09161	3.59158	3.11882	3.73032	0.0233967	Target	Non-Target
C1orf63	chromosome 1 open reading frame 63	9.34996	9.56599	11.0502	7.45184	8.39676	8.33008	3.72725	0.0254432	Target	Non-Target
OS9	osteosarcoma amplified 9, endoplasmic reticulum lectin	9.76821	8.66594	8.35545	6.71398	6.8571	6.76842	3.72571	0.0126022	Target	Non-Target
PPIL6	peptidylprolyl isomerase (cyclophilin)-like 6	6.97224	7.53206	7.51719	5.41425	5.63607	5.61152	3.72178	0.0211398	Non-target	Non-Target
C18orf1	chromosome 18 open reading frame 1	5.45088	5.74932	4.48671	3.48317	3.5556	3.67599	3.71993	0.0370495	Non-target	Non-Target
LOC100506994	No description	5.65954	7.21881	4.74552	3.76478	3.96166	3.38754	3.71859	0.0175236	Non-target	Non-Target
GFRA3	GDNF family receptor alpha 3	4.08759	1.75667	2.78924	1.0992	0.767461	0.89472	3.71798	0.0258001	Non-target	Non-Target
ORAOV1	oral cancer overexpressed 1	8.3767	8.9878	8.3318	6.49353	6.48419	6.46781	3.7128	0.0111491	Target	Target
SYNM	synemin, intermediate filament protein	9.15636	8.74605	10.2587	6.8536	7.53178	7.67994	3.71267	0.0180544	Target	Non-Target
NCRNA00114	non-protein coding RNA 114	6.36177	8.2616	4.7402	4.39559	4.47013	4.77826	3.71057	0.0411458	Non-target	Non-Target
PHKB	phosphorylase kinase, beta	7.47671	9.57331	6.90632	5.13634	5.76673	5.58594	3.70832	0.0107981	Target	Non-Target
ITPR1	inositol 1,4,5-trisphosphate receptor, type 1	8.49937	8.92212	7.04922	6.08755	6.62624	6.60874	3.70798	0.0405238	Non-target	Non-Target
KIAA0564	KIAA0564	5.287	5.04774	5.31194	3.29693	3.33898	3.42187	3.70653	0.0152461	Non-target	Non-Target
LOC146336	No description	3.22804	5.07225	2.62173	1.33859	2.17434	1.12487	3.70494	0.0219249	Non-target	Non-Target
ZKSCAN3	zinc finger with KRAB and SCAN domains 3	4.89428	5.18928	5.29304	2.83812	3.59497	3.30014	3.70415	0.0180844	Non-target	Non-Target
ALKBH2	alkB, alkylation repair homolog 2 (E. coli)	3.30277	4.07951	6.82325	3.4521	2.19217	1.63064	3.69952	0.0217431	Non-target	Non-Target
ALKBH1	alkB, alkylation repair homolog 1 (E. coli)	4.18025	4.25	4.76743	2.88018	2.20248	2.68156	3.69928	0.0219569	Non-target	Non-Target
INSIG1	insulin induced gene 1	9.13299	8.43105	9.55929	6.5451	7.45184	7.4584	3.69596	0.0228113	Target	Non-Target
MURC	muscle-related coiled-coil protein	6.28498	8.36866	6.58779	4.70228	5.11396	4.5949	3.69482	0.0129405	Target	Non-Target
LRG1	leucine-rich alpha-2-glycoprotein 1	4.92558	3.80297	5.98859	2.15133	4.10378	2.79824	3.69303	0.0363802	Non-target	Non-Target
ZNF329	zinc finger protein 329	7.51883	8.52157	7.28777	5.58936	5.84187	5.63868	3.68113	0.0135559	Target	Non-Target
MRPL9	mitochondrial ribosomal protein L9	6.07777	5.9429	4.65809	4.1987	2.6236	4.08971	3.67838	0.0279572	Non-target	Non-Target
ZSWIM7	zinc finger, SWIM-type containing 7	6.27386	6.69112	5.56883	4.62365	4.39503	4.04671	3.67777	0.0240407	Non-target	Non-Target
CAPN13	calpain 13	4.05297	3.30014	2.89698	1.63867	1.01823	1.45276	3.67758	0.0146607	Non-target	Non-Target
NCKIPSD	NCK interacting protein with SH3 domain	5.57707	6.73415	4.84937	3.56801	3.69857	3.84885	3.67691	0.0193164	Target	Non-Target
FGL2	fibrinogen-like 2	6.28704	7.63777	6.15112	4.27307	4.57254	4.50348	3.67578	0.0114015	Non-target	Non-Target
ATL1	atlastin GTPase 1	5.20543	4.35854	4.03079	2.87871	3.19433	2.15342	3.67403	0.0296787	Target	Non-Target
FRA10AC1	fragile site, folic acid type, rare, fra(10)(q23.3) or fra(10)(q24.2) candidate 1	8.23367	7.6738	9.47741	5.86678	6.35792	6.42919	3.66993	0.0122539	Non-target	Non-Target
C11orf1	chromosome 11 open reading frame 1	6.91497	5.19894	5.36354	3.36013	3.48781	3.91668	3.66986	0.0125396	Non-target	Target
UNC13A	unc-13 homolog A (C. elegans)	5.67917	8.26942	7.21959	5.04119	5.34543	5.49536	3.66588	0.0436118	Target	Non-Target
C1orf204	chromosome 1 open reading frame 204	2.76784	3.00229	3.92556	1.45243	1.1852	0.89472	3.66325	0.0144562	Target	Non-Target
ZNF438	zinc finger protein 438	3.94978	2.97222	3.11468	1.0992	1.1852	2.21224	3.663	0.0258861	Target	Non-Target
EMR1	egf-like module containing, mucin-like, hormone receptor-like 1	3.21032	2.09631	3.60426	1.54107	1.27259	1.33739	3.66277	0.0476975	Non-target	Non-Target
LOC344967	No description	9.23187	10.2725	8.33286	7.57384	7.35923	7.18339	3.66203	0.0254345	Target	Non-Target
RASGRP4	RAS guanyl releasing protein 4	4.84222	5.97964	4.24214	2.9959	3.03616	2.3699	3.66101	0.0126908	Target	Target
MED7	mediator complex subunit 7	3.39486	4.30705	2.58813	1.0992	1.52287	1.58748	3.66035	0.0182535	Target	Non-Target
ZNF483	zinc finger protein 483	4.37464	6.84998	5.72019	3.84885	3.79212	4.23928	3.65872	0.0499664	Target	Non-Target
RARRES2	retinoic acid receptor responder (tazarotene induced) 2	7.12474	7.48577	7.6958	4.632	5.82448	5.80645	3.65867	0.0168064	Non-target	Non-Target
ATP5J	ATP synthase, H+ transporting, mitochondrial Fo complex, subunit F6	9.55239	8.8386	8.88489	7.08261	6.96779	7.23809	3.65738	0.0137264	Non-target	Non-Target
CYP27C1	cytochrome P450, family 27, subfamily C, polypeptide 1	6.33007	8.77814	5.70201	3.83154	4.71828	4.78263	3.65652	0.0124557	Non-target	Non-Target
LOC641467	No description	2.86794	4.42675	3.41149	1.54107	1.84983	1.33739	3.6564	0.018713	Non-target	Non-Target
HIBADH	3-hydroxyisobutyrate dehydrogenase	6.80764	5.22234	3.73929	3.35193	2.98154	3.45747	3.65636	0.0304519	Non-target	Non-Target
ATP13A4	ATPase type 13A4	4.68267	3.45556	3.96194	2.09161	2.0968	1.92494	3.65616	0.0160539	Non-target	Non-Target
DENND5B	DENN/MADD domain containing 5B	7.50682	8.42116	6.86037	5.76211	5.58863	5.63694	3.65504	0.0206623	Target	Non-Target
LOC375190	No description	5.75447	5.6607	4.38473	1.61591	4.23171	3.79084	3.65497	0.0272932	Non-target	Non-Target
FBXO9	F-box protein 9	9.04981	9.74505	8.48917	7.12422	7.18	7.216	3.65483	0.0189541	Target	Target
CREBL2	cAMP responsive element binding protein-like 2	7.10022	6.51454	6.15382	4.58772	5.23079	4.63463	3.65388	0.0265473	Non-target	Non-Target
HSDL2	hydroxysteroid dehydrogenase like 2	5.50641	6.04321	5.11567	4.50818	3.24674	3.61034	3.65261	0.0311977	Target	Target
LRRCC1	leucine rich repeat and coiled-coil domain containing 1	4.78489	4.55454	6.37496	2.68591	3.605	3.14546	3.65185	0.0181084	Target	Non-Target
CMTM5	CKLF-like MARVEL transmembrane domain containing 5	2.54113	2.16629	2.51933	0.302903	0.897594	0.514134	3.63862	0.0189574	Non-target	Non-Target
RBM43	RNA binding motif protein 43	5.42748	6.5451	4.48981	3.56731	3.49318	4.02442	3.63051	0.0349524	Non-target	Non-Target
SORBS2	sorbin and SH3 domain containing 2	5.79324	4.60252	7.10653	3.20472	3.93345	4.06579	3.62954	0.0208707	Target	Non-Target
PCDHA9	protocadherin alpha 9	6.49452	8.42779	5.23944	4.63543	4.92833	3.79302	3.62779	0.0188449	Non-target	Non-Target
KIAA1456	KIAA1456	7.04822	8.11903	6.54873	5.15554	5.4891	5.19005	3.62547	0.0199111	Target	Non-Target
HTRA4	HtrA serine peptidase 4	8.09884	10.8357	7.85716	6.22	6.43923	6.24149	3.6234	0.00975992	Non-target	Non-Target
FAM83A	family with sequence similarity 83, member A	9.21254	10.6852	8.66666	7.10801	7.60346	7.35615	3.621	0.0153413	Non-target	Non-Target
SSBP1	single-stranded DNA binding protein 1	8.48006	7.23406	7.21283	6.02448	5.35685	6.08985	3.61998	0.0281623	Non-target	Non-Target
SYTL4	synaptotagmin-like 4	4.01769	3.90433	4.30182	2.09161	2.0968	2.44612	3.61928	0.016905	Target	Non-Target
LOC100499466	No description	9.2025	10.0174	9.28019	7.40441	7.79765	7.42555	3.61662	0.0159746	Non-target	Non-Target
PIGF	phosphatidylinositol glycan anchor biosynthesis, class F	6.60523	5.37517	5.97745	4.12355	4.15805	4.11203	3.61476	0.0219662	Non-target	Target
SERINC5	serine incorporator 5	8.29544	9.10294	7.35502	6.48647	5.74514	6.44328	3.6104	0.0190633	Non-target	Non-Target
GINS3	GINS complex subunit 3 (Psf3 homolog)	2.91122	5.07012	4.11258	1.45243	2.62086	2.26046	3.61033	0.0292678	Non-target	Non-Target
SP100	SP100 nuclear antigen	7.80723	10.067	7.45724	5.86144	5.95584	6.13622	3.60847	0.0112557	Non-target	Non-Target
DPCD	deleted in primary ciliary dyskinesia homolog (mouse)	6.6397	5.61477	5.21695	3.76347	3.68576	4.19105	3.60826	0.0201082	Non-target	Non-Target
ENOSF1	enolase superfamily member 1	7.89431	7.40288	8.56462	5.83576	6.16134	6.04358	3.60683	0.0179519	Target	Non-Target
GNG2	guanine nucleotide binding protein (G protein), gamma 2	4.55197	3.39144	2.8866	1.54107	1.5711	1.33739	3.60594	0.0142105	Non-target	Non-Target
VPS13C	vacuolar protein sorting 13 homolog C (S. cerevisiae)	6.99562	6.92338	7.42516	5.07361	5.43304	5.51261	3.60445	0.0219855	Non-target	Target
C8orf85	chromosome 8 open reading frame 85	5.34957	4.04447	3.53648	2.38641	1.68778	3.21756	3.60176	0.0314881	Non-target	Non-Target
NCRNA00339	non-protein coding RNA 339	3.47863	3.60443	3.28124	1.63116	1.35064	1.80261	3.59867	0.0169216	Non-target	Non-Target
ZNF673	zinc finger family member 673	7.08865	7.94279	7.02393	5.49199	5.17715	5.29148	3.59696	0.0138036	Non-target	Non-Target
SLC6A14	solute carrier family 6 (amino acid transporter), member 14	6.12806	3.22348	4.54995	2.19135	3.36989	2.70326	3.59675	0.0389182	Non-target	Non-Target
FAM149A	family with sequence similarity 149, member A	3.48509	2.63487	3.47609	1.63867	1.01823	1.45276	3.59607	0.0228879	Non-target	Non-Target
DNAJC22	DnaJ (Hsp40) homolog, subfamily C, member 22	9.1591	10.2272	8.55429	7.31269	7.52156	7.17472	3.59604	0.0197586	Target	Non-Target
ESRRG	estrogen-related receptor gamma	3.90603	5.47056	4.9603	3.11391	2.74713	3.11391	3.596	0.0301402	Non-target	Non-Target
IL27RA	interleukin 27 receptor, alpha	7.33356	8.5312	6.76764	5.16881	5.67566	5.48839	3.59295	0.0160299	Target	Non-Target
TRIM13	tripartite motif containing 13	6.84273	6.93317	7.23755	5.08825	5.25958	5.01531	3.59232	0.0155298	Non-target	Non-Target
APOOL	apolipoprotein O-like	5.77463	6.03411	5.69239	4.01045	3.9132	3.93052	3.59031	0.0147699	Non-target	Non-Target
STX16	syntaxin 16	8.51892	7.84602	7.15358	5.7479	6.16836	6.00213	3.58977	0.0229812	Target	Non-Target
IMMP1L	IMP1 inner mitochondrial membrane peptidase-like (S. cerevisiae)	6.9287	6.40382	7.45883	5.33781	5.01363	5.08569	3.58758	0.0248225	Non-target	Non-Target
CCNYL1	cyclin Y-like 1	7.02885	8.20353	5.54006	5.20373	4.75562	5.18603	3.5871	0.0347832	Target	Non-Target
LEPROT	leptin receptor overlapping transcript	8.1095	8.8505	9.1282	6.54406	7.10801	7.00769	3.58707	0.0243051	Non-target	Non-Target
AR	androgen receptor	4.38826	3.88548	4.60747	2.04355	3.49584	2.49407	3.58492	0.0454039	Non-target	Non-Target
DKFZp686D0853	No description	2.70004	3.99726	3.17875	1.54107	1.27259	1.33739	3.58347	0.0201115	Non-target	Non-Target
SPIN3	spindlin family, member 3	6.72932	9.35217	5.82718	4.81982	5.00656	4.88825	3.58275	0.0159993	Non-target	Non-Target
UEVLD	UEV and lactate/malate dehyrogenase domains	3.1791	3.57283	2.20927	1.33859	1.01823	1.45276	3.58136	0.0338149	Non-target	Non-Target
SLC39A11	solute carrier family 39 (metal ion transporter), member 11	4.18025	3.50423	2.85771	2.57703	1.01823	1.12487	3.57883	0.0251695	Non-target	Non-Target
OR2H1	olfactory receptor, family 2, subfamily H, member 1	4.31994	6.68554	3.19458	2.481	2.3314	2.66974	3.57748	0.0209393	Non-target	Non-Target
MS4A10	membrane-spanning 4-domains, subfamily A, member 10	4.85296	4.04843	2.49825	2.24646	2.21231	1.5283	3.57048	0.0382382	Non-target	Non-Target
MPP7	membrane protein, palmitoylated 7 (MAGUK p55 subfamily member 7)	5.40541	5.97993	7.54886	4.14456	4.23602	4.13106	3.56863	0.0166466	Non-target	Non-Target
RFTN2	raftlin family member 2	1.93288	4.35487	2.43598	0.836232	0.535869	0.601404	3.56668	0.0148891	Non-target	Non-Target
TRDMT1	tRNA aspartic acid methyltransferase 1	7.04971	9.31097	5.27202	5.24023	5.0417	5.21526	3.56636	0.0358434	Target	Non-Target
TPD52L1	tumor protein D52-like 1	8.9253	8.21166	7.9354	6.18182	6.42159	6.37835	3.56353	0.013751	Target	Non-Target
ANG	angiogenin, ribonuclease, RNase A family, 5	5.08956	3.48087	3.95507	2.12347	3.20233	1.75278	3.55933	0.0342951	Non-target	Non-Target
TACC2	transforming, acidic coiled-coil containing protein 2	5.52554	6.31281	7.3272	3.85784	4.58631	4.48224	3.55675	0.0172926	Target	Non-Target
TPRG1	tumor protein p63 regulated 1	3.82967	5.39397	4.73132	2.90113	3.10695	2.44612	3.55585	0.0274877	Non-target	Non-Target
FIG4	FIG4 homolog, SAC1 lipid phosphatase domain containing (S. cerevisiae)	4.62277	4.04166	4.19786	2.39596	2.21231	2.4633	3.55376	0.0147666	Target	Non-Target
METTL15	methyltransferase like 15	5.74948	6.95701	5.54827	3.92289	3.8865	4.13214	3.54699	0.0139794	Non-target	Non-Target
ZNF737	zinc finger protein 737	7.803	9.151	7.76874	5.9429	6.06504	6.07335	3.54515	0.0116333	Target	Non-Target
GPD2	glycerol-3-phosphate dehydrogenase 2 (mitochondrial)	7.15882	6.4594	6.36068	5.09286	4.53502	4.80104	3.5447	0.0205691	Target	Non-Target
BTN3A3	butyrophilin, subfamily 3, member A3	4.42544	2.81071	3.65537	0.987351	3.20133	1.19837	3.53903	0.04027	Non-target	Non-Target
DSTN	destrin (actin depolymerizing factor)	9.00919	8.89115	8.07309	7.04135	7.06965	7.14423	3.53448	0.0410492	Non-target	Non-Target
GPR146	G protein-coupled receptor 146	2.83491	1.92948	4.68765	1.01401	0.384717	1.40698	3.533	0.0184167	Non-target	Non-Target
PDE3A	phosphodiesterase 3A, cGMP-inhibited	3.38401	4.35847	4.35669	2.53816	1.82557	2.23036	3.53159	0.0238422	Non-target	Non-Target
SLC15A2	solute carrier family 15 (H+/peptide transporter), member 2	6.45504	8.45385	6.83819	5.21566	4.72023	5.01833	3.53049	0.0127514	Target	Non-Target
LYRM2	LYR motif containing 2	7.08741	8.78782	6.26352	5.26825	5.35817	5.01987	3.52875	0.0179452	Non-target	Non-Target
CEP19	centrosomal protein 19kDa	7.48256	8.96505	7.58127	5.66445	6.17259	5.83316	3.52619	0.0144849	Target	Non-Target
FAM102B	family with sequence similarity 102, member B	5.00656	6.49674	5.32433	3.50672	3.50483	4.1675	3.52497	0.0246387	Target	Non-Target
LOC100130894	No description	3.53417	6.09661	2.66475	2.52523	1.63432	1.71739	3.52293	0.0266432	Non-target	Non-Target
SHISA9	shisa homolog 9 (Xenopus laevis)	6.16014	8.60281	4.39992	4.74448	4.17732	4.34341	3.52282	0.0443064	Target	Non-Target
PLA2G12A	phospholipase A2, group XIIA	10.014	10.6775	9.24744	8.19733	8.63743	8.12851	3.52255	0.039409	Non-target	Non-Target
BDH1	3-hydroxybutyrate dehydrogenase, type 1	5.96762	6.39725	6.02497	4.1675	4.41983	4.20865	3.52181	0.0166499	Target	Non-Target
ABCC13	ATP-binding cassette, sub-family C (CFTR/MRP), member 13, pseudogene	6.51037	8.27182	4.9852	4.69427	4.69576	4.41548	3.52129	0.032778	Non-target	Non-Target
PRKCI	protein kinase C, iota	8.68249	8.55013	8.42213	6.86655	6.47461	6.84698	3.52088	0.0181729	Target	Non-Target
SLA2	Src-like-adaptor 2	5.31194	7.61527	3.33424	3.49636	2.63988	3.67973	3.52001	0.0325629	Target	Non-Target
KIAA0087	KIAA0087	5.59439	4.49303	3.87821	2.79385	2.0968	2.67779	3.5192	0.0150176	Non-target	Non-Target
ARGFX	arginine-fifty homeobox	6.8024	9.14101	7.01258	5.21695	5.19736	5.18308	3.51914	0.0104232	Non-target	Non-Target
AGGF1	angiogenic factor with G patch and FHA domains 1	5.18153	6.49854	5.10093	3.90918	3.41976	3.28634	3.5176	0.0166532	Non-target	Non-Target
TMEM220	transmembrane protein 220	6.24995	7.9038	6.72548	5.03963	4.74633	4.91191	3.51511	0.0166273	Non-target	Non-Target
IQCG	IQ motif containing G	2.99901	3.13356	3.8226	1.22105	1.3201	1.62588	3.51484	0.016885	Target	Non-Target
ZNF571	zinc finger protein 571	3.47708	4.11203	3.76986	0.9097	1.95645	2.88244	3.51471	0.028713	Non-target	Non-Target
WDR17	WD repeat domain 17	5.64512	7.94642	4.56143	3.83222	3.73564	3.96923	3.51346	0.0217538	Non-target	Target
TMEM237	transmembrane protein 237	6.24043	7.73092	6.71195	4.89998	4.65659	5.10889	3.51122	0.0177734	Target	Non-Target
CPPED1	calcineurin-like phosphoesterase domain containing 1	5.62197	7.44116	6.13849	4.39503	4.32689	4.00097	3.51031	0.0142232	Non-target	Target
LDB2	LIM domain binding 2	3.21501	5.53925	7.4557	2.09161	4.1023	3.72768	3.51024	0.0389501	Target	Non-Target
IFT80	intraflagellar transport 80 homolog (Chlamydomonas)	4.8955	6.30054	8.62605	4.48908	4.473	4.84993	3.50999	0.0363123	Non-target	Non-Target
GNE	glucosamine (UDP-N-acetyl)-2-epimerase/N-acetylmannosamine kinase	6.46295	7.55371	6.90362	5.20218	4.82564	5.09318	3.50749	0.0179359	Target	Non-Target
TMEM63A	transmembrane protein 63A	6.18077	6.26943	8.3524	4.46062	4.96437	4.41871	3.50353	0.0128653	Non-target	Target
ORMDL3	ORM1-like 3 (S. cerevisiae)	5.83316	6.23555	5.55293	4.42695	3.72954	4.32464	3.50302	0.0289708	Non-target	Non-Target
BLZF1	basic leucine zipper nuclear factor 1	4.83456	6.58949	4.14034	2.33295	3.73878	3.47495	3.50009	0.0279838	Non-target	Non-Target
TRPV2	transient receptor potential cation channel, subfamily V, member 2	2.78646	3.26007	6.0581	1.33859	2.41358	1.45276	3.49988	0.0193544	Target	Non-Target
LY75	lymphocyte antigen 75	5.18078	6.26178	6.26292	4.21237	4.38623	4.45584	3.49933	0.0472433	Non-target	Non-Target
PDK3	pyruvate dehydrogenase kinase, isozyme 3	6.36032	5.93143	7.09187	4.34294	4.90042	4.55337	3.49902	0.0221507	Target	Non-Target
GPR83	G protein-coupled receptor 83	6.17048	7.80054	6.35176	4.73933	4.47963	4.54529	3.49786	0.0129865	Non-target	Non-Target
C4orf26	chromosome 4 open reading frame 26	5.15885	6.71398	3.90273	3.39732	3.35395	2.6921	3.49407	0.0222186	Non-target	Non-Target
MAP3K5	mitogen-activated protein kinase kinase kinase 5	5.8723	5.97878	5.84039	3.53934	4.32275	4.06981	3.48822	0.0161937	Target	Non-Target
APOL6	apolipoprotein L, 6	7.14969	9.17758	7.22371	5.64035	5.34728	5.62455	3.48802	0.012216	Target	Non-Target
ZNF714	zinc finger protein 714	7.23524	8.74888	6.48927	5.33389	5.64366	5.43315	3.48724	0.0220921	Non-target	Non-Target
GVINP1	GTPase, very large interferon inducible pseudogene 1	6.52243	7.70137	5.66729	4.2777	4.72156	4.79746	3.48432	0.0200649	Non-target	Non-Target
MSH3	mutS homolog 3 (E. coli)	6.84876	9.59254	7.54982	5.56864	5.75346	5.74948	3.48301	0.0145728	Target	Non-Target
CACNG8	calcium channel, voltage-dependent, gamma subunit 8	6.10374	7.02178	6.10254	4.30237	4.43544	4.63233	3.4826	0.0168377	Target	Non-Target
AGPS	alkylglycerone phosphate synthase	6.14299	7.07072	6.1023	5.27202	4.02649	4.7481	3.47907	0.0327567	Non-target	Non-Target
C20orf132	chromosome 20 open reading frame 132	4.36845	4.85661	4.89262	2.5976	3.0948	2.77315	3.47694	0.0173245	Non-target	Non-Target
SHFM1	split hand/foot malformation (ectrodactyly) type 1	9.53379	7.74132	7.9539	6.57137	5.94477	6.74605	3.47388	0.022222	Target	Non-Target
SKP2	S-phase kinase-associated protein 2 (p45)	5.58052	6.35987	5.831	4.10402	3.78447	4.33298	3.47268	0.0201016	Non-target	Non-Target
BRCC3	BRCA1/BRCA2-containing complex, subunit 3	5.82025	6.63915	5.75094	4.14569	4.3144	3.95573	3.47066	0.0172499	Non-target	Non-Target
LIAS	lipoic acid synthetase	8.54696	9.88629	7.87198	6.30842	6.96495	6.75176	3.47065	0.0179325	Non-target	Non-Target
ZNF138	zinc finger protein 138	4.47493	3.6083	7.11794	2.68008	2.04082	3.28006	3.46979	0.0169016	Target	Non-Target
ZNF33A	zinc finger protein 33A	5.66147	7.88149	6.40518	4.61102	4.52302	4.6297	3.46812	0.0197479	Target	Target
DDIT3	DNA-damage-inducible transcript 3	8.80829	7.67902	8.57772	6.46088	6.82589	6.78392	3.46726	0.0355025	Non-target	Non-Target
AP3M1	adaptor-related protein complex 3, mu 1 subunit	11.8848	13.4441	10.9057	9.87843	10.2284	10.0911	3.46708	0.0244489	Non-target	Target
TRIM35	tripartite motif containing 35	7.87985	10.026	6.10209	6.14625	5.78391	6.08649	3.46622	0.0382229	Target	Non-Target
MAB21L3	mab-21-like 3 (C. elegans)	3.60941	6.51954	3.71639	2.09161	1.82557	1.92494	3.46162	0.00927044	Non-target	Non-Target
PAFAH1B3	platelet-activating factor acetylhydrolase 1b, catalytic subunit 3 (29kDa)	4.98885	2.97694	2.45437	1.61591	1.17175	1.18591	3.46063	0.0191306	Non-target	Non-Target
ZNF821	zinc finger protein 821	5.83351	5.95575	5.80781	3.89885	4.83117	4.04251	3.46054	0.0375216	Target	Non-Target
ADAM7	ADAM metallopeptidase domain 7	2.55766	2.98144	2.61347	1.0992	0.767461	0.89472	3.45864	0.0195561	Non-target	Non-Target
AGAP11	ankyrin repeat and GTPase domain Arf GTPase activating protein 11	2.80638	2.59675	3.81103	1.50432	0.915303	1.01804	3.45416	0.0200616	Target	Target
SFXN2	sideroflexin 2	6.05329	6.73516	5.28605	4.62533	4.13314	4.26624	3.45107	0.0371714	Target	Non-Target
PGPEP1	pyroglutamyl-peptidase I	6.84205	8.57325	6.63594	4.91095	5.58905	5.05523	3.45052	0.0159187	Target	Target
TMEM14C	transmembrane protein 14C	7.87832	7.15701	6.12244	5.73663	4.773	5.37023	3.45044	0.0363709	Target	Non-Target
LOC553103	No description	5.45265	6.8738	4.31094	2.63973	4.30782	3.666	3.45013	0.0291199	Non-target	Non-Target
INPP5D	inositol polyphosphate-5-phosphatase, 145kDa	5.54853	5.12127	6.88727	3.7622	4.44251	3.53223	3.44934	0.0241879	Target	Non-Target
TRIM59	tripartite motif containing 59	6.88727	9.40201	5.22805	5.06148	5.1017	5.44784	3.44753	0.0435992	Non-target	Non-Target
LOC442132	No description	4.47043	4.52078	3.2122	1.92294	1.92948	2.73598	3.44569	0.0255031	Non-target	Non-Target
CPOX	coproporphyrinogen oxidase	4.34011	5.28356	5.17044	3.49947	3.31658	2.73598	3.44402	0.0294989	Non-target	Non-Target
C2orf28	chromosome 2 open reading frame 28	6.9342	6.8209	6.218	4.43394	4.88603	5.39999	3.44395	0.0286018	Non-target	Non-Target
CCDC125	coiled-coil domain containing 125	6.51379	9.02879	6.02146	4.73035	4.76995	4.56655	3.44246	0.0117818	Target	Non-Target
CBX4	chromobox homolog 4	8.35403	9.29509	8.78649	6.12065	7.63151	7.00374	3.44081	0.0244003	Target	Non-Target
PTGDR	prostaglandin D2 receptor (DP)	2.88289	3.43958	3.23444	1.45243	0.767461	1.76002	3.43905	0.0212503	Target	Non-Target
EEF1B2	eukaryotic translation elongation factor 1 beta 2	11.786	11.2934	11.7926	9.33689	10.0041	10.1615	3.43868	0.0239828	Non-target	Non-Target
CLNS1A	chloride channel, nucleotide-sensitive, 1A	8.0746	6.41785	6.95308	5.44778	4.63618	5.18542	3.43823	0.0175423	Non-target	Non-Target
LOC100507524	No description	6.76721	9.93621	5.82629	4.9871	4.82151	5.16744	3.43453	0.0156676	Non-target	Non-Target
BBS4	Bardet-Biedl syndrome 4	5.20351	4.83117	5.39046	3.6114	3.42187	3.08014	3.43204	0.0228786	Non-target	Non-Target
RAD54B	RAD54 homolog B (S. cerevisiae)	2.59908	3.97024	3.6946	2.19135	1.63432	1.71739	3.43161	0.0490713	Non-target	Non-Target
DOCK10	dedicator of cytokinesis 10	5.97113	7.19271	6.2032	4.53006	4.19294	4.46852	3.42996	0.0143277	Non-target	Non-Target
PCF11	PCF11, cleavage and polyadenylation factor subunit, homolog (S. cerevisiae)	7.15083	8.8762	7.80699	6.03148	5.82551	6.26072	3.42358	0.0237816	Target	Non-Target
FBXO38	F-box protein 38	5.08609	4.8299	4.3897	3.13162	3.05525	2.89551	3.42154	0.0241412	Non-target	Non-Target
CRIP1	cysteine-rich protein 1 (intestinal)	8.67866	5.50641	7.05972	4.77593	5.28756	5.52151	3.41564	0.0397639	Non-target	Non-Target
STXBP3	syntaxin binding protein 3	6.6062	7.14703	6.25389	5.5274	4.18617	4.83484	3.41376	0.0275017	Non-target	Non-Target
COX18	COX18 cytochrome c oxidase assembly homolog (S. cerevisiae)	5.49429	6.2088	5.47813	3.94978	4.17298	3.70689	3.41349	0.0234586	Target	Non-Target
CCDC142	coiled-coil domain containing 142	7.00216	8.50127	6.85026	5.1315	5.23138	5.38528	3.41239	0.0128133	Non-target	Non-Target
NR5A2	nuclear receptor subfamily 5, group A, member 2	7.30941	8.3079	6.94299	5.39214	6.01643	5.5406	3.40774	0.0236804	Target	Non-Target
SCAPER	S-phase cyclin A-associated protein in the ER	5.74315	5.89607	6.35962	3.97452	4.35118	4.13039	3.4073	0.0186471	Target	Target
FGF5	fibroblast growth factor 5	5.4046	7.6818	5.96038	4.19294	3.74414	4.42752	3.40449	0.0150989	Non-target	Non-Target
FCGR2A	Fc fragment of IgG, low affinity IIa, receptor (CD32)	5.32415	5.2593	3.49916	3.55773	2.3314	2.39559	3.40207	0.0286171	Non-target	Non-Target
GGT8P	gamma-glutamyltransferase 8 pseudogene	5.58177	7.0684	4.62708	3.64714	4.02577	3.81585	3.40091	0.0287703	Target	Non-Target
SFRP1	secreted frizzled-related protein 1	11.1683	10.6597	11.2965	9.51081	9.11675	9.40264	3.40041	0.0275216	Non-target	Non-Target
KCNT1	potassium channel, subfamily T, member 1	2.44055	4.76346	2.14945	1.61591	0.384717	0.787289	3.39811	0.0201182	Target	Target
GMFG	glia maturation factor, gamma	3.41937	0.718848	3.659	-1.0456	2.43246	-0.431023	3.39744	0.0290447	Target	Non-Target
C5orf60	chromosome 5 open reading frame 60	2.95413	7.36793	3.87512	1.50432	2.11208	2.95546	3.39412	0.0177168	Non-target	Non-Target
KIAA0125	KIAA0125	4.90327	8.45036	3.25226	3.14026	3.55448	2.6025	3.39406	0.024387	Target	Non-Target
ALDH8A1	aldehyde dehydrogenase 8 family, member A1	5.68608	8.2073	4.54529	4.11388	3.59788	3.92368	3.39261	0.0211564	Target	Non-Target
C6orf70	chromosome 6 open reading frame 70	6.01154	4.88355	4.44232	2.68008	3.32797	4.0333	3.39223	0.0368444	Target	Non-Target
VPS29	vacuolar protein sorting 29 homolog (S. cerevisiae)	7.80967	7.29012	7.22737	5.46518	5.58177	6.01931	3.39213	0.0244929	Non-target	Non-Target
WDR31	WD repeat domain 31	3.21414	3.73106	2.70742	1.86086	1.38471	1.45276	3.39022	0.035282	Non-target	Non-Target
ANK1	ankyrin 1, erythrocytic	2.93889	5.89035	4.0333	2.44146	2.12248	2.27295	3.3878	0.0285439	Target	Non-Target
ZNF814	zinc finger protein 814	6.94551	8.20844	6.3687	5.18762	5.05214	5.38121	3.38204	0.0216745	Non-target	Non-Target
WIPF1	WAS/WASL interacting protein family, member 1	5.33362	5.35187	5.66244	2.99411	3.90693	3.649	3.37645	0.0169556	Non-target	Non-Target
HDAC8	histone deacetylase 8	5.39115	5.15735	4.50329	3.40326	3.57591	2.8573	3.37313	0.0289275	Non-target	Non-Target
GDAP1	ganglioside-induced differentiation-associated protein 1	4.66691	4.95956	4.86	2.82674	3.10632	3.59039	3.37216	0.0314395	Target	Non-Target
LOC100506686	No description	6.59551	7.5496	6.48692	4.73494	5.03734	4.90042	3.36821	0.0161578	Non-target	Non-Target
KERA	keratocan	2.93743	3.99493	3.84951	1.18693	2.16871	2.19298	3.36476	0.0332668	Non-target	Non-Target
DENR	density-regulated protein	9.45556	9.15221	9.08875	7.42158	7.69362	7.33973	3.36131	0.0220382	Target	Non-Target
CLSTN2	calsyntenin 2	4.13952	4.06658	2.87355	1.94963	2.41769	1.12487	3.3605	0.027788	Non-target	Non-Target
LOC219731	No description	4.3055	5.3534	4.83579	3.84863	2.55747	3.02241	3.35899	0.0382569	Non-target	Non-Target
PDE2A	phosphodiesterase 2A, cGMP-stimulated	3.91251	2.96956	6.56413	2.14333	2.3314	2.16526	3.35718	0.0207049	Target	Non-Target
IVD	isovaleryl-CoA dehydrogenase	6.89611	7.8225	7.52629	5.87605	5.78091	5.43637	3.35285	0.029074	Non-target	Non-Target
TTC8	tetratricopeptide repeat domain 8	1.68904	2.58023	2.92061	0.836232	0.915303	0.601404	3.34963	0.0409493	Target	Target
CYC1	cytochrome c-1	7.09747	7.48946	8.43555	5.89184	5.35409	6.12266	3.3482	0.0232169	Target	Target
APOF	apolipoprotein F	5.8641	8.61028	5.50641	4.20465	3.76418	4.33208	3.34552	0.0114148	Non-target	Non-Target
HRH1	histamine receptor H1	6.38238	8.44798	4.52976	4.64263	4.25424	4.6402	3.34539	0.0429066	Target	Target
ABCG5	ATP-binding cassette, sub-family G (WHITE), member 5	2.63527	4.56958	2.15213	1.0992	0.767461	0.89472	3.34163	0.0166819	Non-target	Non-Target
LOC389765	No description	3.88548	3.04799	4.27216	1.30759	2.40744	2.17834	3.3413	0.0321307	Target	Non-Target
ZNF25	zinc finger protein 25	5.10774	5.04085	6.3558	3.3006	3.95573	3.77705	3.34092	0.0273578	Non-target	Non-Target
HEXDC	hexosaminidase (glycosyl hydrolase family 20, catalytic domain) containing	5.01059	5.50551	5.13751	3.39732	3.27659	3.50298	3.34078	0.018392	Target	Non-Target
NLN	neurolysin (metallopeptidase M3 family)	7.87577	9.27291	8.27935	6.74196	6.42585	6.53989	3.33909	0.021267	Non-target	Non-Target
LOC100268168	No description	3.74587	4.6723	2.57652	1.0992	2.24641	2.00696	3.33783	0.0314594	Non-target	Non-Target
COG4	component of oligomeric golgi complex 4	6.08435	5.68608	6.02392	3.94728	4.06577	4.40059	3.33758	0.0203147	Non-target	Non-Target
CEP57L1	centrosomal protein 57kDa-like 1	3.6114	4.46879	3.89117	1.7386	3.14482	2.15342	3.33513	0.042854	Non-target	Non-Target
CTSD	cathepsin D	9.19229	9.00416	8.58159	6.88266	7.2671	7.29348	3.33355	0.0223638	Non-target	Non-Target
CNGB1	cyclic nucleotide gated channel beta 1	4.74448	7.67308	4.6087	3.0094	2.9653	3.39704	3.32897	0.0116999	Target	Non-Target
C4orf27	chromosome 4 open reading frame 27	4.53443	4.37624	4.61748	1.98417	2.85621	2.88244	3.32888	0.0170794	Target	Target
MTMR9LP	myotubularin related protein 9-like, pseudogene	4.1128	5.76437	5.00761	3.27535	3.12324	3.47803	3.32247	0.0403247	Non-target	Non-Target
LOC641364	No description	6.02029	7.56364	5.11737	4.28862	4.24466	4.60228	3.3211	0.0341366	Non-target	Non-Target
ADAM28	ADAM metallopeptidase domain 28	3.31081	3.84152	4.04374	2.27171	1.99493	2.11115	3.31814	0.0351522	Non-target	Non-Target
WSB1	WD repeat and SOCS box containing 1	8.15577	9.38362	8.65992	6.93025	6.8936	7.14912	3.31652	0.0294609	Target	Target
ZKSCAN1	zinc finger with KRAB and SCAN domains 1	7.46189	9.65211	6.91267	5.59016	5.80914	5.73226	3.31643	0.0151408	Non-target	Target
GNG5	guanine nucleotide binding protein (G protein), gamma 5	9.72964	8.64427	8.72954	7.43598	6.91543	7.1604	3.31461	0.022196	Target	Non-Target
COQ5	coenzyme Q5 homolog, methyltransferase (S. cerevisiae)	6.14904	5.29116	5.63232	3.85209	4.26499	3.90433	3.31266	0.0307162	Non-target	Non-Target
ZNF396	zinc finger protein 396	2.84967	2.34641	2.62247	1.0992	0.767461	0.89472	3.31211	0.0264768	Non-target	Non-Target
ZNF786	zinc finger protein 786	5.43453	6.92402	4.41548	4.04447	3.70791	2.72564	3.30951	0.0224384	Target	Non-Target
EXOSC1	exosome component 1	7.1756	6.08415	5.62111	4.94045	4.35902	4.16057	3.30611	0.0301702	Target	Non-Target
C3orf47	chromosome 3 open reading frame 47	7.2513	9.29633	6.27048	5.52641	5.55967	5.52295	3.30554	0.0255244	Non-target	Non-Target
LCMT1	leucine carboxyl methyltransferase 1	5.02527	5.39335	5.19527	3.98237	3.09707	3.47074	3.30472	0.0301935	Non-target	Non-Target
SPARCL1	SPARC-like 1 (hevin)	10.8357	11.4853	10.3409	8.98421	9.11131	9.42141	3.3045	0.0311591	Non-target	Non-Target
FAM13AOS	FAM13A opposite strand (non-protein coding)	6.08136	8.62961	4.84906	4.05046	4.35807	4.50363	3.3019	0.024044	Non-target	Non-Target
ATXN3	ataxin 3	8.71545	9.4954	8.68382	6.99227	6.99227	7.0405	3.30163	0.0155178	Target	Non-Target
POTEM	POTE ankyrin domain family, member M	5.88843	9.71963	5.59334	4.16553	4.36752	4.05297	3.30099	0.00974993	Non-target	Non-Target
RAB11FIP1	RAB11 family interacting protein 1 (class I)	8.94284	5.94448	7.42986	5.2624	5.9628	5.70726	3.30029	0.0460306	Non-target	Non-Target
WRB	tryptophan rich basic protein	6.07598	5.3175	6.32338	3.59497	4.55444	4.53969	3.30014	0.0375729	Non-target	Non-Target
RPS27L	ribosomal protein S27-like	9.18984	8.89749	8.45385	6.7315	7.29348	7.25715	3.29975	0.025657	Target	Non-Target
STAU2	staufen, RNA binding protein, homolog 2 (Drosophila)	4.98281	4.21911	6.53003	3.2122	3.26117	3.52403	3.29812	0.0288902	Non-target	Target
SLC46A3	solute carrier family 46, member 3	3.3555	1.85686	2.55785	0.836232	0.915303	0.601404	3.29807	0.0276195	Target	Non-Target
LOC100129138	No description	2.61461	4.22641	2.21405	1.0992	0.767461	0.89472	3.29411	0.01777	Target	Non-Target
CALN1	calneuron 1	5.53377	7.66032	5.08044	3.81388	3.74294	3.99493	3.29411	0.0162297	Target	Non-Target
FAM192A	family with sequence similarity 192, member A	6.86901	6.36542	8.85496	4.79389	5.14941	5.3458	3.29345	0.015007	Non-target	Non-Target
BREA2	No description	2.36065	4.99467	3.66001	1.94087	1.94707	1.07572	3.2924	0.0261604	Non-target	Non-Target
PPEF2	protein phosphatase, EF-hand calcium binding domain 2	6.04837	7.23456	4.96671	4.48963	4.32969	3.87878	3.29134	0.0329878	Non-target	Non-Target
IL12B	interleukin 12B (natural killer cell stimulatory factor 2, cytotoxic lymphocyte maturation factor 2, p40)	4.96731	6.7129	3.72149	2.92908	3.44767	3.25095	3.28606	0.0345808	Non-target	Non-Target
MATN3	matrilin 3	3.53779	2.47368	4.69153	1.82163	1.27259	2.20657	3.28562	0.0372906	Non-target	Non-Target
TMPO	thymopoietin	7.14225	7.55869	6.70188	5.53743	5.36447	5.42776	3.28182	0.0290906	Non-target	Non-Target
PTGR2	prostaglandin reductase 2	4.94155	4.45241	3.27022	2.27171	2.73944	2.85133	3.27835	0.0498458	Target	Non-Target
DTD1	D-tyrosyl-tRNA deacylase 1 homolog (S. cerevisiae)	5.75139	4.90496	5.28386	4.03926	2.87577	3.65122	3.27644	0.0279159	Target	Non-Target
KCNJ5	potassium inwardly-rectifying channel, subfamily J, member 5	5.41678	7.29224	4.94496	3.8554	3.82473	3.2375	3.26586	0.0150836	Non-target	Non-Target
LOC646168	No description	2.46681	2.00671	2.08391	0.511604	0.66213	0.299447	3.26541	0.0259307	Target	Non-Target
ANXA4	annexin A4	6.55595	6.19546	7.64473	4.48848	5.30872	5.1421	3.26476	0.0289088	Target	Non-Target
PCDHGB6	protocadherin gamma subfamily B, 6	2.36917	2.4118	2.26468	0.710171	-0.702059	0.66292	3.26312	0.0137577	Non-target	Non-Target
SARDH	sarcosine dehydrogenase	3.31752	4.10031	3.03921	1.33859	2.18454	1.96306	3.25041	0.0379312	Target	Non-Target
NCRNA00102	non-protein coding RNA 102	2.53635	4.62365	2.15048	0.836232	1.3201	0.601404	3.24928	0.0181337	Non-target	Non-Target
CENPC1	centromere protein C 1	4.40945	4.55435	5.86576	2.70935	3.57004	3.42862	3.24925	0.038751	Target	Non-Target
DCP1B	DCP1 decapping enzyme homolog B (S. cerevisiae)	4.65821	4.0855	3.53894	3.43648	2.38569	1.12487	3.24858	0.0410206	Target	Non-Target
GOLGA5	golgin A5	5.91802	5.37819	4.9244	3.9827	3.67983	3.26438	3.2453	0.0273811	Non-target	Non-Target
ALDH6A1	aldehyde dehydrogenase 6 family, member A1	3.74587	3.27759	5.11917	1.70475	2.04915	2.21224	3.24163	0.018163	Non-target	Non-Target
LOC400548	No description	4.847	7.41248	3.94049	3.41703	3.15049	2.864	3.24116	0.020631	Target	Non-Target
UQCRB	ubiquinol-cytochrome c reductase binding protein	4.0192	4.76666	4.9269	2.63126	2.32296	3.27335	3.24055	0.0245355	Non-target	Non-Target
CXCR2	chemokine (C-X-C motif) receptor 2	3.36098	2.60593	1.99235	0.9097	1.35064	0.299447	3.24052	0.0300196	Target	Non-Target
UBA3	ubiquitin-like modifier activating enzyme 3	6.48082	6.75388	6.40617	4.78601	4.1489	5.15728	3.23735	0.0210945	Target	Non-Target
METTL20	methyltransferase like 20	3.97071	7.38605	3.33148	2.4864	2.73338	1.63846	3.23333	0.0139568	Non-target	Target
ZNF578	zinc finger protein 578	7.02178	8.44034	6.78779	5.95435	5.0951	5.41646	3.23259	0.0241552	Target	Non-Target
ZNF611	zinc finger protein 611	7.80371	9.34888	7.43955	6.11251	6.37537	5.81374	3.22926	0.0174444	Non-target	Non-Target
ADH5	alcohol dehydrogenase 5 (class III), chi polypeptide	8.38335	8.01642	7.79946	6.11939	6.32722	6.46545	3.22478	0.0224977	Non-target	Non-Target
ZBTB10	zinc finger and BTB domain containing 10	8.07157	7.30666	7.3764	5.61833	6.2197	6.1521	3.22285	0.0401502	Non-target	Non-Target
DGUOK	deoxyguanosine kinase	7.05675	6.76464	8.40727	5.68338	5.07656	5.81098	3.22228	0.0261032	Target	Non-Target
C18orf34	chromosome 18 open reading frame 34	2.37225	3.21637	4.69212	1.7386	1.45661	1.5283	3.22226	0.0329778	Non-target	Non-Target
C9orf46	chromosome 9 open reading frame 46	6.83769	4.94125	4.45076	4.03872	2.77353	3.25327	3.22205	0.0240973	Non-target	Non-Target
FAM115A	family with sequence similarity 115, member A	8.1042	9.83013	6.98236	6.41656	6.65422	6.34242	3.22128	0.0399098	Non-target	Target
CDS1	CDP-diacylglycerol synthase (phosphatidate cytidylyltransferase) 1	7.22195	5.44386	6.28141	4.28666	4.5949	4.80042	3.21877	0.0348492	Non-target	Target
ORC5	origin recognition complex, subunit 5	3.63612	3.64475	3.57141	1.94963	1.01823	2.02272	3.21873	0.0168444	Target	Non-Target
NUDT9	nudix (nucleoside diphosphate linked moiety X)-type motif 9	5.35045	5.31922	5.86755	3.63334	3.878	3.93286	3.21736	0.026566	Non-target	Non-Target
MAGED2	melanoma antigen family D, 2	9.26171	8.48917	9.01453	6.89461	7.38681	7.32952	3.21542	0.0279126	Non-target	Target
C8orf86	chromosome 8 open reading frame 86	9.51081	9.26252	9.27719	7.97614	7.59296	7.38246	3.21369	0.0261138	Target	Non-Target
SLC6A20	solute carrier family 6 (proline IMINO transporter), member 20	6.15169	8.60861	5.25129	4.65621	4.22251	4.46776	3.21303	0.021257	Non-target	Non-Target
MFF	mitochondrial fission factor	6.79225	6.79935	6.21617	5.10924	4.50788	5.3042	3.21099	0.0363889	Non-target	Non-Target
PLA2G7	phospholipase A2, group VII (platelet-activating factor acetylhydrolase, plasma)	1.60145	2.77778	4.32122	1.30759	1.09693	0.299447	3.20618	0.0284413	Non-target	Non-Target
LOC100128675	No description	9.11763	9.19294	9.13121	7.43832	7.67902	7.44615	3.20273	0.0274151	Target	Non-Target
NTRK2	neurotrophic tyrosine kinase, receptor, type 2	8.83036	8.89713	8.77077	7.12383	7.17739	7.15197	3.2007	0.0222852	Target	Non-Target
CYB5D2	cytochrome b5 domain containing 2	7.03323	5.01833	5.78107	3.70172	4.67473	4.10292	3.20018	0.0369216	Target	Non-Target
SNHG12	small nucleolar RNA host gene 12 (non-protein coding)	8.42649	8.78981	7.86	6.30959	6.74847	7.01075	3.19988	0.0342112	Target	Non-Target
ACOX2	acyl-CoA oxidase 2, branched chain	3.56393	4.72367	3.31574	1.63867	2.38569	1.96306	3.19778	0.0246927	Target	Non-Target
LOC100289650	No description	3.4139	3.22492	3.02857	1.7386	1.45661	1.5283	3.19386	0.0280484	Non-target	Non-Target
NUBPL	nucleotide binding protein-like	5.93728	8.51441	5.00294	4.01311	4.7546	4.2628	3.19203	0.0266532	Target	Non-Target
CC2D1A	coiled-coil and C2 domain containing 1A	7.78507	8.03081	7.14146	5.86482	6.24736	6.11272	3.18732	0.0402101	Target	Non-Target
MPV17	MpV17 mitochondrial inner membrane protein	7.0423	5.52641	5.03522	3.74997	4.57011	3.85419	3.18704	0.0350969	Non-target	Non-Target
MRPS18B	mitochondrial ribosomal protein S18B	5.89866	8.87522	6.97375	5.17676	5.3422	5.30181	3.18641	0.0307196	Non-target	Non-Target
ELMOD2	ELMO/CED-12 domain containing 2	4.10274	4.9975	6.13123	3.60421	2.48288	3.32639	3.18459	0.0266999	Non-target	Non-Target
TNFRSF9	tumor necrosis factor receptor superfamily, member 9	7.86879	9.35347	7.90614	6.19869	6.62449	6.2947	3.18236	0.0188229	Non-target	Non-Target
C6orf225	chromosome 6 open reading frame 225	3.67234	4.02002	4.18181	2.19135	2.17999	2.51179	3.18218	0.0286478	Non-target	Non-Target
SLC35A3	solute carrier family 35 (UDP-N-acetylglucosamine (UDP-GlcNAc) transporter), member A3	3.81193	2.80045	4.31043	2.69583	0.915303	2.14302	3.17973	0.0441346	Non-target	Non-Target
CRAMP1L	Crm, cramped-like (Drosophila)	7.91936	9.88886	6.53116	6.08815	6.35	6.25061	3.17939	0.0413416	Target	Non-Target
NDUFC2	NADH dehydrogenase (ubiquinone) 1, subcomplex unknown, 2, 14.5kDa	7.78909	9.59625	6.70503	6.30152	6.06205	6.1205	3.17905	0.0374883	Non-target	Non-Target
FOXRED2	FAD-dependent oxidoreductase domain containing 2	6.85781	8.93989	6.15062	4.96223	5.19005	5.37747	3.17721	0.0208741	Target	Non-Target
AMZ2	archaelysin family metallopeptidase 2	7.42347	6.9359	6.5722	5.34957	4.90515	5.52366	3.17563	0.0291719	Non-target	Non-Target
LOC151475	No description	4.92039	8.31991	4.45049	3.17286	3.25359	3.37899	3.1751	0.0125902	Target	Non-Target
COX4I1	cytochrome c oxidase subunit IV isoform 1	11.678	9.97706	10.3017	8.31143	8.97217	8.94368	3.17252	0.0249051	Target	Non-Target
C22orf45	chromosome 22 open reading frame 45	3.67599	2.26647	2.4912	1.50432	0.915303	0.601404	3.17129	0.0301528	Non-target	Non-Target
FAM107A	family with sequence similarity 107, member A	4.34698	4.56925	8.83255	2.90481	3.35747	2.71874	3.16992	0.0102674	Target	Non-Target
SPATA6	spermatogenesis associated 6	6.36512	6.51352	6.65023	4.3093	4.86439	4.99049	3.15959	0.0218464	Target	Non-Target
TGFBR3	transforming growth factor, beta receptor III	8.83145	9.51828	10.0602	7.215	7.89022	7.8588	3.15901	0.0261205	Target	Non-Target
PPA2	pyrophosphatase (inorganic) 2	7.375	9.313	6.6805	5.64876	6.10735	5.71851	3.15249	0.0291446	Non-target	Non-Target
FBXW4	F-box and WD repeat domain containing 4	6.81179	7.01501	6.75535	5.10113	5.29263	5.24043	3.14752	0.0262277	Target	Non-Target
DAP	death-associated protein	9.17758	7.22417	7.99244	6.45681	5.87054	6.33861	3.14668	0.0259566	Target	Non-Target
MGC34034	No description	4.62476	7.51841	3.65082	2.97222	2.35607	3.57454	3.14386	0.0226941	Non-target	Non-Target
LOC100506085	No description	6.64139	8.44833	6.47461	5.22337	4.9768	4.98933	3.14283	0.0170315	Non-target	Non-Target
LOC646813	No description	2.51527	3.96629	2.06894	1.18552	0.863764	0.41761	3.14162	0.0202993	Non-target	Non-Target
KRT81	keratin 81	2.77576	3.65082	2.46173	1.86086	1.01823	1.12487	3.14026	0.0424537	Target	Non-Target
FUCA1	fucosidase, alpha-L- 1, tissue	5.3422	5.23598	4.47476	2.73466	3.94028	3.58621	3.13783	0.0461305	Target	Non-Target
MEIS1	Meis homeobox 1	4.6873	6.36728	4.58837	3.02114	3.0391	3.06469	3.13443	0.0142298	Target	Non-Target
NDUFA1	NADH dehydrogenase (ubiquinone) 1 alpha subcomplex, 1, 7.5kDa	9.87166	8.70501	8.21766	7.05774	7.04783	7.10534	3.13241	0.0256696	Non-target	Non-Target
TEX11	testis expressed 11	2.85691	5.93517	3.36013	1.92294	1.63432	1.71739	3.12258	0.0174857	Target	Non-Target
SIGLEC8	sialic acid binding Ig-like lectin 8	8.93615	10.4063	7.8588	7.29763	7.19335	7.34394	3.11348	0.039997	Target	Non-Target
RPGR	retinitis pigmentosa GTPase regulator	6.02316	5.95346	6.54602	4.82483	4.31535	4.69633	3.11257	0.0397286	Non-target	Target
SETDB2	SET domain, bifurcated 2	6.7413	8.23084	7.08291	5.45331	5.44513	5.36578	3.11187	0.0207082	Non-target	Non-Target
NKAPP1	NFKB activating protein pseudogene 1	4.21842	6.06814	4.95988	3.66935	3.00965	3.32235	3.11133	0.0367098	Target	Non-Target
NCRNA00173	non-protein coding RNA 173	6.44499	6.64714	6.30503	3.78695	4.88355	5.01011	3.11025	0.0205591	Non-target	Non-Target
SCUBE2	signal peptide, CUB domain, EGF-like 2	9.42748	6.22591	7.68107	5.60166	6.12749	6.04429	3.10971	0.0425156	Target	Non-Target
ICMT	isoprenylcysteine carboxyl methyltransferase	7.47992	8.69244	7.51556	6.24911	6.05857	5.84377	3.10835	0.0241446	Non-target	Non-Target
C1orf52	chromosome 1 open reading frame 52	9.51152	10.6202	8.58107	7.62543	7.87538	8.0067	3.10831	0.0390121	Target	Non-Target
NR2F1	nuclear receptor subfamily 2, group F, member 1	2.80757	1.99887	7.62196	0.614588	1.17175	3.20025	3.10765	0.0315547	Non-target	Non-Target
BOLA3	bolA homolog 3 (E. coli)	6.61169	5.86144	6.83926	5.20351	4.38732	4.763	3.10749	0.0371181	Non-target	Non-Target
LOC100289341	No description	8.03081	9.8462	7.39179	6.35124	6.54148	6.39588	3.10572	0.0253793	Target	Non-Target
SRPX2	sushi-repeat containing protein, X-linked 2	2.70478	2.95391	2.69695	0.836232	1.3201	1.30787	3.10332	0.0309693	Non-target	Non-Target
PNN	pinin, desmosome associated protein	9.52794	9.13299	9.12224	7.45512	7.56149	7.89431	3.10292	0.0318404	Non-target	Non-Target
FER1L6-AS1	FER1L6 antisense RNA 1 (non-protein coding)	4.76963	6.48692	5.37023	4.31376	3.51559	3.73725	3.10152	0.0417118	Non-target	Non-Target
CCNG1	cyclin G1	8.385	7.4366	7.49809	5.80481	5.92183	5.89257	3.09897	0.0185852	Target	Non-Target
PDSS2	prenyl (decaprenyl) diphosphate synthase, subunit 2	4.70697	4.79481	5.34728	3.35331	3.0754	3.20667	3.0985	0.0243837	Target	Non-Target
HNRNPA1	heterogeneous nuclear ribonucleoprotein A1	10.8936	10.5991	10.097	8.46582	9.11292	9.23187	3.09765	0.0407242	Non-target	Non-Target
SEPSECS	Sep (O-phosphoserine) tRNA:Sec (selenocysteine) tRNA synthase	5.2947	4.26929	4.48181	2.85133	2.74713	3.01213	3.09615	0.0233215	Non-target	Non-Target
TCEANC2	transcription elongation factor A (SII) N-terminal and central domain containing 2	9.33689	10.6428	9.32802	7.69766	8.03585	7.84092	3.09591	0.0216852	Non-target	Non-Target
RABL5	RAB, member RAS oncogene family-like 5	6.34033	5.9837	6.4202	4.65363	4.79107	4.54163	3.09325	0.033755	Target	Non-Target
TOB1	transducer of ERBB2, 1	9.9034	10.5202	9.06109	7.7878	8.46692	8.27475	3.09223	0.0410885	Non-target	Target
RNF144B	ring finger protein 144B	6.98732	7.09523	6.56565	4.67951	5.61152	5.36105	3.08715	0.0339495	Target	Non-Target
SLC25A16	solute carrier family 25 (mitochondrial carrier; Graves disease autoantigen), member 16	4.84306	4.4072	5.48506	3.54362	2.78106	3.57345	3.08686	0.0422999	Non-target	Non-Target
RFPL1-AS1	RFPL1 antisense RNA 1 (non-protein coding)	6.66049	8.06907	6.98025	5.73188	5.25763	5.35508	3.08479	0.0292385	Non-target	Non-Target
FFAR2	free fatty acid receptor 2	5.63711	8.50253	6.06361	4.01203	4.80236	4.7431	3.08459	0.0195275	Target	Non-Target
DNAJC16	DnaJ (Hsp40) homolog, subfamily C, member 16	5.94384	6.65609	5.00463	4.54744	3.649	4.31931	3.08341	0.0404385	Non-target	Non-Target
AMY2B	amylase, alpha 2B (pancreatic)	2.72812	2.68008	2.96232	0.987351	1.33851	1.19837	3.08187	0.0303286	Non-target	Non-Target
ITGAL	integrin, alpha L (antigen CD11A (p180), lymphocyte function-associated antigen 1; alpha polypeptide)	4.49745	5.80011	4.13039	3.071	2.79906	2.87538	3.07815	0.0243084	Target	Non-Target
SC5DL	sterol-C5-desaturase (ERG3 delta-5-desaturase homolog, S. cerevisiae)-like	7.87885	5.99649	5.65954	4.65071	4.03782	4.72036	3.07741	0.022473	Non-target	Non-Target
SLC35E2B	solute carrier family 35, member E2B	3.54425	2.93319	5.05984	1.92294	2.17999	1.71739	3.07655	0.0278699	Non-target	Non-Target
ZNF785	zinc finger protein 785	5.95796	6.1023	5.971	4.35118	4.87654	4.16083	3.07336	0.0400003	Target	Non-Target
LOC100288122	No description	2.41703	2.38641	3.44688	1.45243	0.767461	1.22398	3.07151	0.0431556	Non-target	Non-Target
SERPING1	serpin peptidase inhibitor, clade G (C1 inhibitor), member 1	9.41848	9.30198	9.25863	7.43053	7.86351	7.68662	3.06387	0.0264062	Non-target	Non-Target
PAAF1	proteasomal ATPase-associated factor 1	5.26837	4.41345	3.99016	2.68008	3.16082	2.79824	3.06357	0.0360739	Target	Target
CA3	carbonic anhydrase III, muscle specific	2.21653	1.21646	4.16251	0.836232	0.535869	0.601404	3.06338	0.0379732	Non-target	Non-Target
ANKRD36BP1	ankyrin repeat domain 36B pseudogene 1	8.02341	10.9434	6.46874	5.99649	6.49797	6.40883	3.06222	0.0320442	Non-target	Non-Target
SF3B1	splicing factor 3b, subunit 1, 155kDa	9.56996	9.21572	9.45556	7.66133	7.6022	8.0042	3.05997	0.0282515	Non-target	Non-Target
C6orf89	chromosome 6 open reading frame 89	6.31645	6.95834	5.57692	4.70297	4.09337	4.72451	3.05989	0.0298818	Target	Non-Target
TBX6	T-box 6	3.34813	4.28862	2.82167	1.70475	1.73533	2.21224	3.05845	0.0460672	Target	Non-Target
NCAM1	neural cell adhesion molecule 1	3.13751	4.68706	8.00839	3.07741	3.55084	2.84219	3.05178	0.0399204	Target	Target
DTWD2	DTW domain containing 2	5.12988	6.03906	5.14087	3.6864	3.5687	3.52078	3.05061	0.0211464	Non-target	Non-Target
LOC100128164	No description	4.3705	6.2466	4.39461	3.6665	2.76189	3.35964	3.04959	0.0417325	Non-target	Non-Target
ZNF426	zinc finger protein 426	2.35371	5.33915	3.42896	1.82163	1.27259	2.39559	3.04688	0.0400037	Target	Non-Target
COMMD10	COMM domain containing 10	3.77967	3.55869	4.4768	2.59079	1.32664	2.86957	3.04665	0.0424963	Target	Non-Target
ZFP14	zinc finger protein 14 homolog (mouse)	6.49353	7.15952	5.47403	4.89334	4.37464	4.88659	3.04605	0.0429638	Non-target	Non-Target
PAPOLG	poly(A) polymerase gamma	7.12017	7.72852	6.3396	5.23828	5.6241	5.51382	3.04482	0.0437237	Target	Non-Target
ZNF704	zinc finger protein 704	6.40756	7.09747	5.63071	4.80202	4.91623	4.72278	3.0431	0.0486791	Non-target	Non-Target
TFAMP1	transcription factor A, mitochondrial pseudogene 1	3.92987	5.39999	2.71824	2.32478	2.38569	1.96306	3.04217	0.0417565	Target	Non-Target
KDM6A	lysine (K)-specific demethylase 6A	7.70463	8.13048	7.02159	5.82243	6.19185	6.0996	3.04203	0.0425123	Target	Non-Target
RAB25	RAB25, member RAS oncogene family	8.01841	6.00472	6.51559	5.32394	4.40097	5.19937	3.03931	0.0310226	Target	Non-Target
DNASE1	deoxyribonuclease I	7.44946	8.5021	7.63901	6.03571	6.32338	5.85496	3.03839	0.0254998	Target	Non-Target
WDR65	WD repeat domain 65	3.42441	7.42245	4.1623	1.82163	2.61916	2.85026	3.03729	0.0143537	Non-target	Non-Target
C3orf51	chromosome 3 open reading frame 51	6.81756	8.70583	5.98801	5.21491	5.26825	5.15554	3.03701	0.0297266	Non-target	Non-Target
DNAJC15	DnaJ (Hsp40) homolog, subfamily C, member 15	7.77138	5.8704	6.03474	4.54585	4.33052	4.43247	3.03621	0.0166972	Non-target	Non-Target
PAPL	No description	8.80235	10.5562	8.17669	7.20056	7.48577	7.08925	3.0352	0.0295055	Target	Non-Target
P2RY13	purinergic receptor P2Y, G-protein coupled, 13	2.41361	2.72634	3.31475	1.33859	1.01823	1.12487	3.03452	0.0328779	Non-target	Non-Target
ARPC3	actin related protein 2/3 complex, subunit 3, 21kDa	7.87263	5.77463	6.48817	5.24265	4.17407	4.99013	3.0326	0.0293164	Non-target	Non-Target
DNAI1	dynein, axonemal, intermediate chain 1	3.0632	3.78719	1.96516	1.80978	0.384717	1.46304	3.03177	0.0441905	Non-target	Non-Target
ID4	Description	6.73876	7.38367	7.94884	5.43331	5.78375	6.06098	3.03127	0.0431883	Target	Target
GPR155	G protein-coupled receptor 155	8.06469	8.62367	7.64028	6.75483	6.46652	6.27653	3.02759	0.0382828	Target	Non-Target
ALOX15	arachidonate 15-lipoxygenase	5.70588	9.08195	6.64968	5.05214	5.01141	5.1398	3.02628	0.0285985	Non-target	Non-Target
DDX52	DEAD (Asp-Glu-Ala-Asp) box polypeptide 52	7.43721	9.89275	7.90539	6.31987	6.31079	6.27785	3.02011	0.020033	Non-target	Non-Target
TMF1	TATA element modulatory factor 1	7.97566	9.17447	7.24744	6.25299	6.38128	6.56491	3.01965	0.0379898	Non-target	Non-Target
SNX10	sorting nexin 10	3.7155	3.40507	3.59788	1.0992	2.69896	2.00696	3.01241	0.0428386	Target	Non-Target
PPWD1	peptidylprolyl isomerase domain and WD repeat containing 1	5.22722	6.07641	6.53966	4.53828	4.09047	4.48793	3.00732	0.0464561	Non-target	Non-Target
FAM105A	family with sequence similarity 105, member A	5.61056	5.13751	5.47271	3.82049	3.68132	4.02353	3.00428	0.0363156	Target	Non-Target
INPP5B	inositol polyphosphate-5-phosphatase, 75kDa	7.51929	9.04144	7.64203	6.05614	6.52611	5.98063	3.00193	0.02534	Target	Non-Target
GUCY1B3	guanylate cyclase 1, soluble, beta 3	3.44614	3.18052	4.15465	1.86086	1.68778	1.96306	3.00064	0.0260772	Non-target	Non-Target
LOC100131176	No description	5.45227	8.07662	4.32219	4.05219	3.76614	3.86783	2.99892	0.0335519	Non-target	Non-Target
KAT2B	K(lysine) acetyltransferase 2B	5.24081	5.36447	5.93528	3.6102	4.38826	3.78015	2.99866	0.0406563	Non-target	Target
ANAPC13	anaphase promoting complex subunit 13	7.2888	7.47469	8.66832	5.89085	6.03208	5.84572	2.99766	0.022539	Non-target	Non-Target
NEUROD1	neurogenic differentiation 1	4.12169	5.71799	3.43446	2.53816	2.63012	2.39859	2.99703	0.0292838	Non-target	Non-Target
KBTBD3	kelch repeat and BTB (POZ) domain containing 3	2.95365	2.47813	4.3693	1.83754	1.50608	0.89472	2.99678	0.0308987	Target	Non-Target
ITM2A	integral membrane protein 2A	7.62103	8.59896	7.89363	6.21364	6.31041	6.48215	2.99639	0.029959	Non-target	Non-Target
FAM104B	family with sequence similarity 104, member B	3.67916	6.06205	2.59248	2.09161	2.0968	2.44612	2.99459	0.0421407	Non-target	Non-Target
DSG3	desmoglein 3	8.33549	8.78148	7.77822	6.90048	6.19698	6.81121	2.99226	0.0357908	Non-target	Non-Target
CCNG2	cyclin G2	7.13901	7.98426	6.8583	5.27741	5.76416	5.96264	2.99155	0.0372772	Target	Non-Target
RALYL	RALY RNA binding protein-like	2.40744	3.73212	2.91734	1.54107	1.27259	1.33739	2.9896	0.0394682	Target	Non-Target
ZNF793	zinc finger protein 793	7.00333	8.79156	6.25061	5.38658	5.85784	5.42356	2.98922	0.0408674	Non-target	Non-Target
CDKN2B-AS1	CDKN2B antisense RNA 1 (non-protein coding)	4.50568	5.98514	3.71221	2.76649	3.02607	2.92929	2.98221	0.034343	Non-target	Non-Target
STMN1	stathmin 1	11.0603	11.2737	11.0151	8.9298	9.84178	9.48408	2.98183	0.0295022	Non-target	Non-Target
TLL1	tolloid-like 1	4.17886	7.60469	4.3216	2.85133	2.74713	2.74279	2.97826	0.0122	Target	Non-Target
KDR	kinase insert domain receptor (a type III receptor tyrosine kinase)	4.38803	7.29986	4.76013	3.15762	4.1848	3.18579	2.978	0.034377	Target	Non-Target
FDXR	ferredoxin reductase	4.47351	4.03872	3.36619	1.84557	3.11671	1.79197	2.97774	0.0389215	Target	Non-Target
IPW	imprinted in Prader-Willi syndrome (non-protein coding)	5.72977	6.5504	6.20391	4.49512	4.65248	4.63062	2.97583	0.0390154	Non-target	Non-Target
TDP1	tyrosyl-DNA phosphodiesterase 1	6.11939	8.11196	6.13002	4.9114	4.7866	4.54995	2.96789	0.0212963	Non-target	Non-Target
NAP1L2	nucleosome assembly protein 1-like 2	7.48795	8.16728	7.49281	5.91953	6.46605	6.26178	2.96578	0.048416	Target	Non-Target
NCRNA00320	non-protein coding RNA 320	3.0472	3.66001	3.54425	2.09161	1.82557	1.92494	2.96575	0.0481703	Non-target	Non-Target
PARN	poly(A)-specific ribonuclease	7.5016	6.12947	9.43302	6.00854	5.93398	5.72326	2.96415	0.0488056	Target	Non-Target
MTND2	No description	15.1217	15.7309	15.2085	13.7033	13.399	14.1642	2.96242	0.0383734	Non-target	Non-Target
FLJ16341	No description	3.0618	4.16709	3.52403	1.9622	1.90475	2.14302	2.95228	0.041877	Non-target	Non-Target
ACAA2	acetyl-CoA acyltransferase 2	7.18034	6.09989	5.58209	4.53867	4.1077	4.62288	2.95103	0.0256663	Non-target	Non-Target
HS1BP3	HCLS1 binding protein 3	3.42281	3.37631	3.06697	2.02216	1.35064	1.81538	2.95045	0.0392764	Target	Non-Target
SLC37A2	solute carrier family 37 (glycerol-3-phosphate transporter), member 2	5.70404	6.76764	5.87286	4.3866	4.58741	4.14369	2.94925	0.0290707	Target	Non-Target
PEX7	peroxisomal biogenesis factor 7	5.21732	4.45193	5.97878	3.65885	3.82247	3.45981	2.9454	0.0497666	Target	Non-Target
C8orf75	chromosome 8 open reading frame 75	3.88093	5.86026	3.16355	2.32478	3.08883	1.96306	2.94069	0.0406496	Non-target	Non-Target
TMEM236	transmembrane protein 236	5.64926	7.84785	6.17259	4.95667	4.19846	4.61704	2.93947	0.0258155	Non-target	Non-Target
MAVS	mitochondrial antiviral signaling protein	7.93724	8.97611	7.27037	6.58875	6.09591	6.38194	2.93896	0.0382082	Target	Non-Target
YPEL1	yippee-like 1 (Drosophila)	8.08485	9.16431	7.38216	6.57699	6.53116	6.36254	2.93567	0.0371907	Target	Non-Target
GSG1	germ cell associated 1	5.89257	9.29152	5.20775	4.33982	4.18664	4.77857	2.93377	0.0212996	Non-target	Non-Target
C9orf139	chromosome 9 open reading frame 139	10.0867	11.7465	9.62956	8.21141	8.60281	8.53555	2.93057	0.0208021	Non-target	Non-Target
ECHDC2	enoyl CoA hydratase domain containing 2	8.69904	8.18171	8.3676	6.27048	7.14969	6.9319	2.92685	0.0359407	Non-target	Non-Target
PLXDC1	plexin domain containing 1	7.16145	8.17129	6.68449	5.24129	5.99833	5.61226	2.92653	0.0357802	Target	Non-Target
C11orf49	chromosome 11 open reading frame 49	6.82626	7.61778	5.96928	5.33436	4.42103	5.42059	2.92463	0.0370948	Non-target	Non-Target
LOC441666	No description	5.64683	7.66682	4.95485	4.16251	4.09899	3.84939	2.92378	0.024349	Target	Non-Target
EPB41L3	erythrocyte membrane protein band 4.1-like 3	3.78894	3.902	4.88086	1.92294	3.3333	2.487	2.92323	0.0491566	Target	Non-Target
NCALD	neurocalcin delta	5.74142	3.93403	4.58285	2.74838	3.03741	3.20925	2.91893	0.0352241	Target	Non-Target
LOC400891	No description	6.25154	8.21068	5.54604	4.70824	4.65071	4.76666	2.9146	0.0293131	Non-target	Non-Target
IBTK	inhibitor of Bruton agammaglobulinemia tyrosine kinase	6.29258	6.03108	6.79822	5.25577	4.53272	4.60436	2.91289	0.0420655	Target	Non-Target
ERLIN2	ER lipid raft associated 2	7.06227	8.83255	6.54452	5.56722	5.5223	5.34821	2.90789	0.0236185	Target	Non-Target
MAOB	monoamine oxidase B	4.99069	8.15743	6.46295	4.92482	4.23199	4.92333	2.90717	0.0436025	Non-target	Target
CHEK2	CHK2 checkpoint homolog (S. pombe)	5.40425	6.08952	5.32335	3.79228	3.97531	3.86501	2.90641	0.0261538	Non-target	Non-Target
MTIF2	mitochondrial translational initiation factor 2	6.54328	7.36074	6.80987	5.39505	5.2707	5.24081	2.90627	0.0361105	Non-target	Non-Target
UTRN	utrophin	7.26326	6.91706	8.37164	5.39084	5.93242	5.72511	2.90422	0.026518	Target	Non-Target
LOC100133612	No description	2.61347	5.04661	1.98012	1.47738	0.66213	1.07572	2.9034	0.0235998	Target	Non-Target
CHMP5	chromatin modifying protein 5	8.12281	7.07111	7.25882	5.60327	6.04554	5.72129	2.90297	0.0326715	Non-target	Non-Target
CAPN7	calpain 7	7.31106	7.43053	7.57704	5.83417	5.98983	5.89317	2.90262	0.0355145	Non-target	Non-Target
TPM3	tropomyosin 3	9.67506	9.62956	9.80422	8.26764	8.07839	8.17423	2.90106	0.0352641	Non-target	Non-Target
GSTK1	glutathione S-transferase kappa 1	9.73086	8.33286	7.94923	6.4136	7.10022	6.8775	2.89915	0.0276289	Target	Non-Target
LOC730091	No description	2.92278	3.83239	3.95056	2.00562	2.41502	1.5283	2.89897	0.0455504	Non-target	Non-Target
RHBDD2	rhomboid domain containing 2	7.68726	6.33455	6.65687	5.45695	4.9432	5.12175	2.89811	0.0340121	Target	Non-Target
L2HGDH	L-2-hydroxyglutarate dehydrogenase	8.73694	10.4631	8.52917	7.00599	7.20189	7.22195	2.89799	0.0175629	Non-target	Target
CD96	CD96 molecule	5.33024	3.80538	3.51588	2.44146	2.12248	2.27295	2.89272	0.023462	Non-target	Non-Target
RPA1	replication protein A1, 70kDa	7.04135	7.28442	7.3926	5.55445	5.80689	5.75536	2.88598	0.0372739	Target	Non-Target
DOCK8	dedicator of cytokinesis 8	4.58806	4.46045	4.8903	3.35726	2.93196	3.1905	2.88482	0.0447926	Non-target	Non-Target
FANCM	Fanconi anemia, complementation group M	5.15415	5.78324	4.82801	3.86754	3.62737	3.5311	2.88141	0.0404745	Non-target	Non-Target
LOC100128573	No description	2.7668	5.62786	3.52289	2.53085	1.52199	1.99618	2.88127	0.0332509	Non-target	Non-Target
DDX60L	DEAD (Asp-Glu-Ala-Asp) box polypeptide 60-like	4.46576	5.42153	4.84515	3.31879	3.71125	2.9955	2.88058	0.0440727	Non-target	Non-Target
LOC386758	No description	6.48927	6.81519	6.43436	4.75697	5.28901	5.04774	2.88022	0.0387683	Non-target	Non-Target
PPL	periplakin	6.73721	6.46295	7.43702	5.024	5.21271	5.71296	2.87689	0.0452141	Target	Non-Target
RNF170	ring finger protein 170	4.52344	4.93301	5.75198	3.40907	3.44395	3.16211	2.87576	0.0305231	Non-target	Non-Target
MDM1	Mdm1 nuclear protein homolog (mouse)	4.96607	5.00294	3.57079	2.09161	3.48027	2.83491	2.87322	0.042164	Target	Non-Target
ADAP2	ArfGAP with dual PH domains 2	4.51063	6.45409	4.75589	3.74885	3.71422	2.98936	2.87043	0.0397	Non-target	Non-Target
C3orf23	chromosome 3 open reading frame 23	8.01085	9.95571	7.50369	6.48972	6.63594	6.46808	2.87015	0.027804	Non-target	Non-Target
BRP44L	brain protein 44-like	6.82589	6.7243	6.80844	5.57132	5.20327	5.20833	2.86996	0.0452827	Non-target	Non-Target
XPNPEP1	X-prolyl aminopeptidase (aminopeptidase P) 1, soluble	5.1315	4.473	5.88573	3.95015	2.95329	3.75178	2.86734	0.0474218	Target	Non-Target
SMARCA2	SWI/SNF related, matrix associated, actin dependent regulator of chromatin, subfamily a, member 2	6.88609	7.44717	7.45416	5.51382	5.93517	5.66405	2.86591	0.0392518	Target	Non-Target
MUC20	mucin 20, cell surface associated	5.97576	7.73538	5.23853	4.45866	4.57219	4.24724	2.86215	0.0324291	Target	Non-Target
MTL5	metallothionein-like 5, testis-specific (tesmin)	5.69463	3.70261	4.33868	2.93265	2.82495	2.71043	2.85548	0.0368923	Non-target	Non-Target
[truncated: 2,415 more rows]

## Sheet: control-BRCA2 diff genes
Gene Symbol	geneID	N250	N123	N35	N39	N40	N43	N48	N279 - BRCA2	N280 - BRCA2	N296 - BRCA2	fold change	p63 ChIP targets	TCF7 targets
SNORD67	692108	-4.372	-4.516	-4.516	-3.231	-3.932	-4.516	-3.49	4.977	6.261	-4.028	9.349	Non-Target	Non-Target
SNORA54	677833	0.311	-2.248	-2.248	-0.183	-0.326	-1.328	-1.389	7.378	7.174	7.378	8.706	Non-Target	Non-Target
SCARNA5	677775	0.968	-2.382	-3.758	-3.758	-3.758	-3.758	-3.758	3.708	3.172	3.652	7.41	Non-Target	Non-Target
PSG5	5673	1.976	-0.493	-2.9	0.924	-1.61	-1.105	3.306	1.944	6.856	7.772	7.349	Non-Target	Non-Target
SNORD9	692053	-0.014	-0.621	-2.242	-2.242	-0.439	-2.242	-2.242	4.925	4.966	3.893	7.167	Non-Target	Non-Target
RAD21-AS1	NA	-1.238	-0.376	-2.827	-1.121	-1.62	-2.609	-0.37	5.219	5.598	5.621	6.836	Target	Non-Target
CXCL11	6373	-4.094	-3.108	-3.706	-4.192	-4.337	-1.423	-4.313	1.427	2.606	3.718	6.7	Non-Target	Non-Target
SNORA52	619565	3.315	-3.044	-3.044	2.059	-1.983	-1.73	-2.492	4.71	4.577	4.863	6.693	Non-Target	Non-Target
SNORA20	677806	-0.926	-1.789	-1.613	-2.028	-2.249	1.192	-2.288	4.778	3.449	4.966	6.567	Non-Target	Non-Target
SCARNA7	677767	3.017	-1.898	-3.33	-2.86	1.105	0.579	-1.866	4.306	4.593	4.952	6.459	Non-Target	Non-Target
SNORD15B	114599	1.694	-0.023	-2.607	3.994	3.896	-2.632	0.135	6.25	5.725	6.234	6.099	Non-Target	Non-Target
SCARNA1	677774	-4.672	-3.593	-3.522	-2.245	-3.085	-3.317	-3.397	1.406	2.909	2.545	5.942	Non-Target	Non-Target
CMPK2	129607	-2.166	-0.586	2.146	-5.222	-1.987	-0.899	-3.49	3.91	2.035	3.893	5.88	Target	Non-Target
CXCL10	3627	-0.459	-0.104	-1.568	0.902	2.204	-1.27	-0.165	4.428	5.383	6.551	5.548	Non-Target	Non-Target
RPPH1	85495	1.727	5.885	2.31	4.072	6.433	0.95	2.816	8.326	8.313	8.176	5.497	Non-Target	Non-Target
SCARNA18	677765	-4.79	-3.228	-3.234	-3.046	-3.239	-1.617	-3.352	1.995	2.112	3.025	5.346	Non-Target	Non-Target
ITGB3	3690	8.023	4.902	5.24	4.669	5.264	4.421	4.753	10.661	10.182	9.54	5.28	Non-Target	Non-Target
FDCSP	260436	-2.015	2.777	0.047	3.308	1.242	3.448	1.437	8.048	6.67	6	5.233	Non-Target	Non-Target
SIX3	6496	-2.279	-1.765	-0.58	-5.375	-5.375	-1.033	-2.724	3.638	2.883	1.732	5.162	Target	Non-Target
ETV7	51513	-0.575	-0.955	0.779	0.938	-0.34	-1.848	-1.059	3.658	4.57	4.955	5.145	Non-Target	Non-Target
SNORA5A	654319	-5.891	-2.351	0.827	-1.76	-1.935	-1.992	-1.987	3.78	3.119	1.961	5.106	Non-Target	Non-Target
HAO2	51179	-2.803	-3.786	-3.849	-3.211	-3.35	-2.284	-2.541	2.121	-0.597	1.889	5.1	Target	Non-Target
C15orf48	84419	4.85	1.065	-1.191	2.311	2.297	-1.611	-1.881	5.23	6.223	6.038	4.973	Target	Non-Target
SNORD89	692205	3.284	7.071	7.863	6.87	7.239	8.646	7.538	11.957	12.164	12.527	4.925	Non-Target	Non-Target
LOC100652999	NA	-5.246	-3.326	-3.326	-0.183	-3.326	-3.326	-3.326	1.465	1.484	1.199	4.791	Non-Target	Non-Target
OLFM1	10439	-0.684	-0.383	3.091	-0.29	0.619	2.381	2.067	7.026	5.068	5.393	4.774	Target	Non-Target
SLAMF8	56833	-3.006	-1.208	-3.232	-2.075	-2.015	-2.508	-3.404	2.352	1.923	0.832	4.431	Non-Target	Non-Target
PPAPDC3	84814	-2.203	-4.071	-1.589	-1.597	-4.084	0.984	-3.082	3.106	1.7	2.156	4.359	Non-Target	Non-Target
PDZK1IP1	10158	2.363	3.348	2.166	2.538	4.71	1.168	0.419	8.113	6.657	6.49	4.294	Non-Target	Non-Target
MLPH	79083	-0.189	-0.453	-1.481	-2.562	0.144	0.373	-2.905	3.717	3.638	2.877	4.091	Target	Non-Target
RAB4B	53916	-2.089	0.286	-0.408	0.208	2.152	-0.266	1.116	5.386	4.253	4.283	4.075	Non-Target	Non-Target
SLC7A2	6542	5.77	2.716	3.797	3.626	4.089	5.269	3.622	9.198	7.868	7.652	4.071	Non-Target	Non-Target
CMC1	152100	1.758	-0.04	0.566	1.028	0.221	1.637	1.956	5.144	4.794	5.047	4.019	Target	Non-Target
SNORA5C	677796	-1.135	-1.904	-0.487	-1.314	-1.489	-1.546	-1.54	2.487	1.919	3.823	3.976	Non-Target	Non-Target
IFIH1	64135	4.603	3.253	2.306	2.828	3.415	2.94	2.791	6.892	6.791	7.498	3.952	Non-Target	Non-Target
CXCL17	284340	-2.097	-2.079	-1.679	-1.327	-0.935	-3.843	-3.843	1.749	1.724	2.82	3.828	Non-Target	Non-Target
DIAPH2	1730	2.878	0.965	2.223	2.059	2.531	2.617	1.797	6.544	5.957	5.5	3.734	Target	Non-Target
MMP1	4312	4.743	5.654	5.864	6.515	4.425	5.613	1.158	10.024	9	9.182	3.569	Non-Target	Non-Target
LGR6	59352	3.795	4.286	3.907	3.728	3.896	5.844	6.166	1.417	-1.762	1.353	-2.554	Target	Target
KRT5	3852	14.586	15.096	14.953	15.412	15.252	15.412	14.411	11.603	11.788	11.201	-3.493	Target	Non-Target
FER1L4	80307	4.884	1.862	1.844	1.199	1.752	2.998	2.263	-1.703	-1.703	-1.718	-3.565	Non-Target	Non-Target
SCN2A	6326	0.416	0.576	2.322	0.372	0.982	2.479	2.81	-2.617	-3.054	-2.178	-3.599	Non-Target	Non-Target
EIF2C2	27161	9.966	5.913	5.363	6.046	5.238	5.344	4.602	1.63	1.643	1.619	-3.733	Non-Target	Non-Target
ZNF498	221785	6.313	2.958	2.708	3.036	2.83	2.872	3.863	-0.788	-0.794	-0.818	-3.752	Non-Target	Non-Target
TH1L	51497	9.384	3.919	3.251	3.883	3.13	3.645	4.981	0.044	0.044	0.031	-3.839	Non-Target	Non-Target
KIAA0284	283638	9.19	4.495	2.813	4.214	3.949	5.868	4.789	0.551	0.545	0.525	-3.95	Non-Target	Non-Target
COPZ2	51226	2.796	4.174	5.055	3.454	4.079	3.889	5.119	0.123	0.679	-0.128	-3.956	Target	Non-Target
KIAA1967	57805	7.996	4.571	3.418	4.142	4.456	3.196	2.995	0.171	0.171	0.152	-3.971	Target	Non-Target
CLDN19	149461	2.407	2.711	2.243	1.82	3.875	1.177	4.19	-1.569	-1.324	-1.596	-3.976	Non-Target	Non-Target
LOC285033	285033	7.203	3.574	3.619	3.842	4.191	2.77	2.962	-0.361	-0.361	-0.373	-3.98	Target	Non-Target
NPIPL3	23117	10.814	5.447	3.787	5.054	5.186	5.325	5.817	1.33	1.33	1.319	-3.995	Non-Target	Non-Target
IL17B	27190	4.683	5.934	5.752	6.282	5.558	4.929	7.707	1.14	1.797	1.755	-3.997	Non-Target	Target
C16orf5	29965	8.623	4.564	5.62	4.575	4.902	4.796	5.184	0.904	0.913	0.892	-3.998	Non-Target	Non-Target
C2orf18	54978	7.393	2.454	2.03	2.756	2.075	1.699	3.444	-1.55	-1.564	-1.564	-4.018	Non-Target	Non-Target
FUT5	2527	0.389	0.725	1.05	0.804	2.403	0.794	2.221	-3.241	-3.729	-3.161	-4.045	Non-Target	Target
LANCL3	347404	-0.101	0.174	1.133	1.183	0.805	0.415	0.945	-3.523	-2.268	-3.319	-4.124	Non-Target	Non-Target
OSBPL6	114880	3.001	4.018	3.625	4.186	3.441	4.779	4.621	-0.108	1.249	-0.658	-4.126	Target	Non-Target
FAM100A	124402	9.126	5.032	5.56	5.808	5.815	6.362	5.264	1.661	1.651	1.631	-4.157	Non-Target	Non-Target
C3orf37	56941	9.463	5.114	6.254	4.994	5.577	4.834	5.068	0.915	0.915	0.915	-4.199	Target	Non-Target
COL11A2	1302	2.398	4.841	3.823	3.888	5.062	5.663	4.577	0.309	-0.485	0.626	-4.268	Non-Target	Non-Target
GOLGA6C	653641	0.624	2.81	-0.058	2.708	2.828	1.928	1.319	-2.344	-2.342	-2.792	-4.272	Target	Non-Target
MLL4	9757	8.015	5.303	5.076	5.6	5.579	3.986	3.202	1.036	1.025	1.025	-4.278	Target	Non-Target
FAM59B	150946	2.702	1.764	1.514	1.859	1.947	0.132	-0.075	-2.513	-2.528	-2.528	-4.292	Non-Target	Non-Target
KRT42P	NA	0.693	-1.947	-0.424	-1.433	2.105	2.275	1.866	-4.491	-3.632	-3.389	-4.325	Target	Non-Target
NEURL	9148	4.147	6.391	3.716	6.952	6.437	4.558	2.934	0.182	0.115	1.059	-4.376	Target	Non-Target
HEATR7A	727957	7.538	3.947	2.749	4.512	3.528	3.327	4.017	-0.464	-0.458	-0.487	-4.411	Non-Target	Non-Target
APLN	8862	2.709	3.021	2.716	4.384	0.423	3.734	6.01	-3.067	-0.341	-1.424	-4.445	Non-Target	Non-Target
KRT86	3892	3.407	6.999	5.828	7.337	6.482	5.021	6.353	0.065	1.892	2.45	-4.461	Non-Target	Non-Target
CTAGE6P	340307	8.176	3.593	2.803	4.129	3.083	4.037	4.459	-0.512	-0.512	-0.538	-4.549	Non-Target	Non-Target
GLT25D1	79709	8.582	5.111	6.033	5.25	4.535	4.525	3.241	0.434	0.422	0.422	-4.689	Target	Non-Target
CASKIN1	57524	1.059	3.965	4.63	3.574	4.168	4.543	4.708	-0.716	-0.544	-0.045	-4.712	Non-Target	Non-Target
GALNTL4	374378	6.283	2.972	1.395	2.736	2.822	3.114	4.325	-1.75	-1.761	-1.777	-4.733	Non-Target	Non-Target
MLL2	8085	9.351	6.109	5.217	6.077	5.807	5.098	4.361	0.906	0.906	0.887	-4.901	Non-Target	Non-Target
LOC100507034	NA	6.897	2.965	2.877	2.999	2.123	2.057	0.645	-2.03	-2.03	-2.013	-4.907	Non-Target	Non-Target
LOC401321	NA	6.778	3.62	2.004	3.337	3.97	2.703	2.113	-1.56	-1.571	-1.586	-4.908	Target	Non-Target
CD164L2	388611	0.561	4.632	4.258	3.698	5.529	4.507	5.232	-0.628	-0.422	-0.024	-4.929	Non-Target	Non-Target
LOC100128881	NA	5.547	3.181	1.797	4.149	1.983	-0.304	-0.908	-2.97	-2.956	-2.97	-4.953	Non-Target	Non-Target
SYT8	90019	6.758	7.889	5.384	6.981	9.097	9.113	9.344	1.645	2.878	4.549	-5.011	Target	Non-Target
SOLH	6650	9	5.983	5.504	6.771	5.818	3.635	3.266	0.782	0.782	0.759	-5.036	Target	Non-Target
NELF	26012	8.165	5.567	4.817	6.147	5.511	4.596	4.344	0.459	0.462	0.438	-5.052	Non-Target	Non-Target
C3orf32	51066	3.674	0.958	-1.78	2.286	0.762	2.395	2.828	-3.053	-3.053	-3.053	-5.339	Non-Target	Non-Target
LOC100506394	NA	9.254	3.223	2.764	3.813	2.307	3.292	2.184	-2.127	-2.134	-2.157	-5.357	Target	Non-Target
S100B	6285	2.751	4.535	4.891	3.756	5.256	5.371	6.713	0.197	-2.564	-0.513	-5.404	Non-Target	Non-Target
LOC388796	388796	11.271	7.224	7.333	7.5	5.898	7.242	7.061	1.706	1.706	1.695	-5.536	Non-Target	Non-Target
FAM22A	728118	4.799	2.65	1.901	2.935	2.376	0.691	-2.014	-3.184	-3.183	-3.216	-5.56	Non-Target	Non-Target
PDE6G	5148	-1.285	2.261	1.71	1.679	3.662	0.237	0.244	-4.026	-4.026	-4.004	-5.705	Non-Target	Non-Target
TNNI2	7136	5.321	6.544	3.621	4.551	7.448	8.436	9.621	-1.1	0.633	1.567	-5.911	Non-Target	Non-Target
FAM101A	144347	-2.401	1.893	4.739	1.401	2.168	2.954	4.895	-3.749	-3.749	-3.503	-5.917	Non-Target	Non-Target
LOC283174	283174	8.1	4.178	1.462	4.275	3.658	4.136	3.049	-1.984	-1.995	-2.01	-6.131	Non-Target	Non-Target
MILR1	284021	3.845	4.175	1.16	2.813	-0.075	1.987	0.667	-1.942	-4.194	-4.173	-6.16	Non-Target	Non-Target
CGB	1082	-1.381	4.985	4.798	5.105	5.589	6.457	5.953	-1.446	-1.689	0.855	-6.551	Non-Target	Non-Target
KIAA0664	23277	10.665	7.146	5.997	7.385	7.262	6.544	5.354	-0.067	-0.067	-0.081	-7.213	Non-Target	Non-Target
NUDT4P1	NA	7.322	7.654	5.531	6.657	7.57	5.111	2.783	-0.795	-0.795	-0.088	-7.452	Non-Target	Non-Target
