# Supplementary material for: Perturbed myoepithelial cell differentiation in BRCA mutation carriers and in ductal carcinoma in situ
Source: Nat Commun. 2019 Sep 13;10:4182. doi: 10.1038/s41467-019-12125-5 (PMC6744561; doi:10.1038/s41467-019-12125-5)
Supplement: Supplementary file 6 — Supplementary Data 4 [file 41467_2019_12125_MOESM6_ESM.xlsx]

## Sheet: diff.gene.DCIS.vs.normal.CD10.S
gene	Gene ID	N250	N123	N35	N39	N40	N43	N48	DCIS15	DCIS17	DCIST274	DCIST280	fold change
DOHH	83475	3.01	7.538	6.689	8.61	6.25	4.922	5.693	-1.983	-4.8	-5.226	-4.766	-11.033
SDF2L1	23753	4.381	8.001	6.438	7.752	7.549	4.323	8.429	-2.936	-1.858	-3.079	6.081	-9.946
JAG2	3714	4.55	7.062	6.118	7.154	7.47	6.495	6.98	-2.864	-2.888	1.606	-2.888	-9.856
SNORA21	619505	2.022	6.538	3.262	4.235	4.754	5.75	6.714	-4.992	-5.217	0.225	-4.9	-9.7
SNORD10	652966	4.762	8.915	6.742	8.677	8.315	5.703	4.886	3.219	-5.577	-0.336	-5.421	-9.6205
C8orf82	NA	0.102	6.468	5.93	7.108	6.285	4.545	3.847	-5.141	-5.141	-2.212	3.151	-9.6065
GRAMD4	23151	2.097	5.583	5.503	5.488	5.559	4.909	4.994	-4.332	-4.529	2.295	-3.863	-9.5855
CARD10	29775	6.444	8.124	6.681	8.5	7.891	7.146	7.066	4.081	-1.922	-3.155	-2.823	-9.5185
SNORA76	677842	0.287	6.056	2.716	5.821	5.834	5.746	4.015	-3.578	-3.767	-3.767	-3.538	-9.4185
TMEM86B	255043	2.3	4.608	5.112	4.068	5.137	5.465	4.746	-3.421	-4.86	-4.471	-4.846	-9.4045
DAPK3	1613	6.718	9.438	8.466	9.662	9.058	8.322	9.394	-2.628	2.574	-2.628	3.245	-9.085
PPP6R1	22870	6.496	9.086	8.63	9.657	9.447	8.118	6.289	-0.051	-1.05	-0.809	6.294	-9.06
C17orf70	80233	4.263	7.346	7.241	7.879	7.036	5.593	5.12	5.492	-0.834	-3.915	-3.212	-9.059
ICAM5	7087	3.038	5.399	3.853	6.112	5.223	4.163	5.028	-3.869	-3.869	-3.869	-3.304	-8.897
PSAT1	29968	5.689	7.251	4.314	8.096	5.144	5.795	8.128	-4.407	-4.337	-1.796	0.775	-8.8615
SNORD89	692205	3.284	7.071	7.863	6.87	7.239	8.646	7.538	-1.315	-1.607	-1.582	-1.582	-8.821
LIME1	54923	2.137	4.792	4.583	5.367	5.248	4.025	3.533	-4.275	-4.298	-4.07	5.132	-8.7555
PPP1R37	284352	-4.494	4.734	4.295	6.047	4.479	4.577	3.366	1.629	-4.03	-4.494	-4.481	-8.7345
SH3TC1	54436	4.378	6.505	7.059	7.321	6.043	4.726	5.716	-2.653	1.727	-2.64	-2.601	-8.6635
PRR7	80758	1.085	6.064	5.049	6.281	6.438	5.063	6.083	-3.406	-3.406	-1.291	3.428	-8.4125
PP7080	NA	3.378	5.447	5.178	6.031	5.521	3.911	3.479	-3.213	-2.816	-3.213	-3.213	-8.391
HAGHL	84264	1.088	6.33	3.834	6.504	6.916	5.202	5.274	-5.495	-0.541	0.937	-5.519	-8.292
SNORA80	677846	1.102	6.348	3.436	6.386	4.928	2.607	2.732	-4.827	-5.041	-4.846	-4.584	-8.2725
PLIN4	729359	1.283	3.944	4.098	4.344	4.322	2.399	4.471	4.837	-4.183	-4.612	-4.145	-8.262
LIPE	3991	0.654	5.016	5.389	5.598	5.152	3.807	3.046	0.401	-1.77	-4.94	-4.69	-8.246
CILP2	148113	2.082	5.446	5.039	5.505	5.984	3.803	3.316	-3.963	-2.433	-3.963	3.555	-8.237
GPR35	2859	3.546	5.327	3.99	5.544	5.456	3.144	3.433	-4.356	2.018	-4.08	-4.356	-8.208
MRPL46	26589	2.041	4.179	4.411	4.308	4.152	2.305	3.577	-4.024	-4.083	1.77	-4.106	-8.2055
TMEM102	284114	2.289	4.619	5.618	5.306	4.715	3.083	3.661	-3.833	-3.478	2.306	-3.634	-8.175
MIER2	54531	3.598	6.647	6.63	6.981	6.886	5.279	5.039	-3.814	4.017	-3.801	0.72	-8.1705
SNORA48	652965	1.63	4.718	-0.885	5.43	1.535	-0.915	-0.915	-6.698	-6.679	-1.881	-6.536	-8.1425
ZGPAT	84619	4.892	7.067	7.556	7.641	7.409	5.812	4.556	1.018	4.064	-3.038	-3.258	-8.077
QTRT1	81890	6.039	6.927	6.448	7.552	7.377	8.148	7.557	-0.902	-0.309	-0.902	4.244	-7.9825
CCDC58	131076	2.81	4.506	4.178	5.448	4.191	3.18	3.758	-3.604	-3.604	-3.604	-3.258	-7.782
SCAF1	58506	4.488	7.907	5.1	6.679	8.602	3.871	4.379	-2.655	-2.681	-2.681	3.673	-7.768
SUV420H2	84787	0.859	5.515	4.617	3.941	6.421	4.533	4.286	3.671	-3.439	-3.035	-3.426	-7.7635
RGP1	9827	2.241	6.418	6.109	6.586	7.021	5.162	4.808	-0.497	4.024	-2.579	-2.866	-7.647
MED16	10025	4.262	6.124	6.688	6.092	6.482	5.668	4.691	-1.542	-1.542	-1.542	3.647	-7.634
PWWP2B	170394	4.553	6.906	7.366	6.943	7.502	6.318	4.789	-0.417	-1.89	2.874	-0.974	-7.6015
ZNF512B	57473	3.904	4.767	5.072	5.069	5.301	4.747	3.435	1.273	-2.58	-3.061	-3.294	-7.5875
SLC19A1	6573	4.132	5.535	5.049	5.669	5.613	5.164	4.724	-2.441	-1.606	-2.68	-2.269	-7.519
NFKBIL1	4795	3.534	5.784	5.592	5.844	5.927	4.96	5.185	-2.416	1.466	-2.141	-1.533	-7.429
TMEM104	54868	1.76	4.706	4.404	5.286	4.513	3.15	2.241	2.234	-2.119	-4.192	-3.92	-7.4235
FAM83F	113828	4.371	5.716	5.12	5.236	5.741	4.803	5.371	-4.067	-0.489	-3.798	0.79	-7.3795
AMH	268	1.681	4.171	4.272	5.367	-0.153	3.298	5.42	-3.42	-0.478	-3.42	-2.975	-7.3685
WNT6	7475	-0.689	5.271	3.424	4.681	5.564	4.266	3.984	3.261	-1.845	-4.269	-4.703	-7.323
NOG	9241	3.049	6.48	5.354	6.612	6.056	4.341	3.529	5.442	-1.975	-1.988	-1.902	-7.2925
GRIK5	2901	0.862	2.984	2.455	3.397	1.157	1.395	2.899	-4.915	0.925	-4.928	-4.704	-7.2645
SLC25A1	6576	4.441	6.904	7.047	7.353	6.581	6.635	6.385	7.797	0.884	-2.425	-2.116	-7.251
MAPK11	5600	1.253	4.204	5.417	3.619	4.617	3.112	3.718	-3.795	-2.622	-3.715	-3.281	-7.216
MAP1S	55201	4.978	6.568	8.416	6.876	6.624	6.801	6.674	-2.707	1.635	-2.707	4.009	-7.21
HGFAC	3083	1.28	3.429	2.621	4.915	3.345	2.943	4.459	-3.9	-0.284	-3.9	-3.779	-7.1845
CERS1	10715	1.918	3.402	4.365	3.788	4.134	4	4.095	-3.168	-3.168	-3.168	2.062	-7.168
HES6	55502	0.039	3.555	3.34	4.829	4.153	1.617	4.519	3.378	-3.761	-3.477	-3.748	-7.1675
DGKQ	1609	2.188	5.396	5.122	5.984	5.123	4.589	4.683	-0.249	-3.823	5.432	-4.158	-7.158
TNFRSF6B	8771	3.65	4.919	4.406	5.711	4.99	3.72	-1.344	-2.74	-2.761	-2.555	-2.761	-7.1565
MRPS17	51373	7.197	5.916	4.403	5.924	5.559	6.152	7.19	-2.15	3.636	-0.274	-2.15	-7.136
SH2D5	400745	5.958	6.566	4.462	6.782	5.866	7.291	7.932	-2.256	-1.661	1.917	0.6	-7.0965
YDJC	150223	4.802	6.408	5.557	6.768	6.171	5.316	5.24	-1.452	-1.698	-1.593	3.263	-7.0795
PPP3R1	5534	8.415	8.366	8.148	7.311	8.154	9.658	9.119	2.197	0.411	0.108	6.324	-7.062
SLC39A3	29985	3.561	6.337	6.415	6.958	6.454	4.421	4.22	5.573	-3.649	-4.142	2.224	-7.0495
TICAM1	148022	5.372	6.776	7.82	7.069	7.156	5.742	4.272	-1.138	0.594	-1.138	6.505	-7.048
SBNO2	22904	7.736	10.323	9.752	11.226	10.752	9.482	8.811	7.4	2.089	-1.699	3.368	-7.0235
LENG1	79165	0.265	4.202	4.072	4.789	4.588	2.666	3.598	-5.652	1.451	-5.28	-0.577	-7.0005
WNT9A	7483	2.285	6.747	6.214	7.306	6.283	5.502	3.769	-2.825	0.599	2.62	-2.158	-6.9935
CYP27B1	1594	5.624	6.391	5.355	6.658	5.984	5.337	4.916	-3.192	-3.179	0.456	2.8	-6.9855
THOP1	7064	5.059	7.269	6.619	8.088	6.948	5.689	5.836	2.908	-2.151	-3.357	1.473	-6.958
GTF2H4	2968	6.109	5.808	5.449	7.382	6.37	4.441	6.252	-0.949	-1.288	-0.711	3.465	-6.939
PRDM15	63977	3.53	4.566	4.309	5.22	4.34	5.11	4.802	1.393	-1.743	-3.54	-2.917	-6.896
IRX4	50805	3.503	7.117	6.621	6.987	7.464	6.285	7.279	3.616	4.139	-3.368	-3.368	-6.863
DLST	1743	6.787	8.908	4.783	8.06	8.758	7.276	4.972	1.77	-0.903	4.77	-1.798	-6.8425
MRPL12	6182	5.95	8.299	7.454	9.173	7.701	5.295	5.665	-2.373	3.623	-2.351	4.513	-6.818
DMWD	1762	5.203	6.86	6.456	7.137	7.185	5.706	5.545	1.366	-2.083	-2.453	5.15	-6.8145
ARHGEF18	23370	2.69	5.094	4.461	5.296	4.521	3.211	3.83	-1.818	-2.847	-3.953	1.333	-6.7935
ADORA2A	135	3.137	3.328	4.117	4.045	4.098	4.219	4.677	-2.638	-2.785	-2.751	-2.326	-6.7925
FZD6	8323	7.46	5.56	6.249	6.012	5.478	6.728	5.904	-2.678	-2.324	0.78	4.67	-6.784
FBXL19	54620	4.076	7.511	7.673	7.583	7.493	6.343	5.676	4.335	-4.764	1.893	-0.47	-6.7815
DMPK	1760	7.046	7.212	7.366	7.226	7.674	6.614	6.558	1.684	-0.804	-1.752	5.182	-6.772
ZNF768	79724	4.244	7.141	6.971	7.095	7.578	5.656	4.65	2.752	-2.342	3.012	-3.07	-6.766
STRA13	201254	6.799	6.756	5.652	7.096	6.113	6.193	6.656	-0.384	3.449	-0.365	0.153	-6.762
RNF165	494470	2.929	4.486	0.975	4.741	4.038	4.682	5.432	-0.854	1.046	-4.508	-3.628	-6.727
SURF6	6838	6.986	7.252	6.896	7.738	7.023	6.303	6.352	-0.424	-1.527	0.961	4.524	-6.7175
HSF1	3297	7.394	10.635	9.76	10.892	10.321	8.923	8.732	5.211	-0.213	0.973	6.657	-6.668
PCYT1A	5130	5.743	4.927	3.294	4.726	3.619	3.481	4.404	-2.27	-2.27	-2.258	3.055	-6.668
SNORA33	NA	5.036	3.658	1.96	2.307	3.042	3.812	3.387	-3.276	-3.276	-1.63	-3.276	-6.663
CEACAM19	56971	5.513	5.204	5.102	6.537	5.363	3.457	3.994	1.163	-1.069	-1.837	-1.824	-6.6505
LOC100288911	NA	0.334	3.324	3.006	3.146	4.062	4.309	5.816	-3.333	-3.911	-3.292	3.91	-6.6365
ZFPM1	161882	2.358	5.932	5.557	6.666	5.181	5.614	4.804	-4.211	2.053	2.39	-4.211	-6.636
TRIB3	57761	2.784	3.76	2.42	4.43	3.274	2.717	5.187	-2.107	-4.961	-4.6	0.103	-6.6275
CTSZ	1522	6.495	8.221	8.085	8.385	8.561	6.905	7.257	1.056	4.436	-2.189	1.97	-6.572
PARP10	84875	0.578	4.151	5.131	3.244	5.158	4.981	3.976	-3.759	-3.759	-1.012	2.884	-6.5365
C9orf69	90120	1.849	5.6	5.263	5.817	5.472	5.971	4.568	0.076	-4.48	-1.423	-0.694	-6.5305
TTL	150465	7.032	6.495	6.121	7.296	4.9	6.294	6.644	0.088	-0.216	-0.038	5.992	-6.47
EEF1E1	9521	5.689	6.151	5.019	6.835	5.614	5.429	4.923	-1.826	-1.826	0.191	4.168	-6.4315
COL9A3	1299	1.658	4.116	4.379	3.208	4.914	4.909	3.124	-3.004	-1.776	-2.851	2.875	-6.4295
MYPOP	339344	2.412	4.493	3.3	3.485	5.339	3.227	3.984	-2.899	0.839	-2.982	-2.969	-6.419
TIGD5	84948	3.095	5.924	6.84	6.692	5.625	4.639	3.428	0.49	-0.746	-0.783	-1.11	-6.3895
YJEFN3	374887	5.948	4.861	3.14	5.406	5.052	3.269	2.718	-1.52	-1.52	-1.52	-1.342	-6.381
CSDC2	27254	1.121	2.795	2.277	4.23	1.575	1.362	4.192	-4.283	-4.215	-3.984	2.369	-6.3765
DOK7	285489	0.719	4.847	2.922	5.605	3.684	1.138	2.42	-2.034	0.276	-4.985	-4.874	-6.376
POLG2	11232	4.719	4.274	2.984	4.632	4.599	3.093	3.713	-2.118	1.418	-2.355	-2.079	-6.3725
SLC16A3	9123	3.453	4.168	5.478	5.638	4.473	3.316	4.197	-2.477	4.099	-2.455	-1.883	-6.366
RELB	5971	7.095	8.341	9.361	8.57	8.34	8.292	7.711	-0.618	4.596	-0.689	6.308	-6.351
SCARNA12	677777	1.797	3.285	1.247	5.207	3.696	0.973	3.618	-5.658	1.098	-2.597	-3.535	-6.351
RAC3	5881	1.204	3.105	3.247	3.867	4.192	3.465	2.696	-3.071	-3.058	-3.048	-2.452	-6.3
ARHGAP39	80728	4.365	5.876	3.643	5.854	5.404	5.585	4.368	-0.763	-3.626	-0.663	-1.016	-6.2935
TRNT1	51095	6.29	5.478	3.756	5.564	4.962	4.109	3.188	-1.589	-0.5	-1.456	-1.194	-6.287
MAFK	7975	8.114	9.882	10.294	10.477	10.83	9.214	8.48	3.197	4.428	1.106	4.007	-6.28
SAP25	100316904	3.484	4.598	4.9	4.539	5.49	2.839	3.335	-2.715	0.437	-0.737	-2.715	-6.265
SLC17A9	63910	4.146	5.715	3.117	5.973	5.46	3.789	5.53	3.758	2.033	-3.632	-3.796	-6.2595
SEMA4C	54910	4.585	6.039	6.072	5.734	6.359	6.853	7.155	2.516	-2.888	-3.196	4.006	-6.258
WDR24	84219	0.737	3.672	3.705	3.969	3.219	1.645	1.503	-1.756	-4.309	1.881	-4.332	-6.2515
CD70	970	-2.076	1.635	0.901	3.22	1.064	4.615	3.894	-4.868	-3.587	-4.868	-4.347	-6.2425
LSM14B	149986	3.771	5.159	3.146	5.491	5.224	4.611	3.285	-0.383	2.456	-2.838	-2.946	-6.2215
PANX2	56666	0.413	3.216	2.198	3.859	3.632	3.305	3.284	1.906	-2.807	-3.469	-3.068	-6.2215
KIAA0664	23277	10.665	7.146	5.997	7.385	7.262	6.544	5.354	0.244	-0.021	1.621	2.269	-6.2135
GRK6	2870	5.157	6.858	5.589	7.863	6.914	5.849	5.856	-1.771	-0.871	0.159	4.567	-6.212
SEC11C	90701	3.497	5.458	4.527	5.054	3.846	2.651	6.236	-4.093	0.724	-4.081	4.782	-6.2055
ACVR1B	91	5.819	6.955	7.268	7.178	7.297	6.623	5.999	0.037	-1.864	1.496	4.687	-6.1885
WFIKKN1	117166	2.009	3.413	3.849	4.005	4.141	3.682	4.55	-3.978	-0.678	2.775	-4.04	-6.177
SH3BP5L	80851	3.018	5.782	5.086	6.328	5.359	6.1	6.149	-3.037	4.778	1.919	-2.707	-6.176
FBXL12	54850	5.885	6.779	7.05	7.15	6.645	5.929	5.948	6.362	-1.47	-1.809	2.41	-6.175
AKAP8L	26993	5.405	7.894	8.602	8.204	8.247	7.366	6.721	-0.259	-2.443	3.71	6.081	-6.1685
CCNB1	891	3.603	4.47	3.445	4.387	5.282	3.325	2.143	-3.275	-1.838	-3.288	3.704	-6.1595
PP14571	100130449	3.532	1.907	0.361	2.627	1.271	0.631	3.769	1.603	-4.416	-4.101	-4.403	-6.159
DYNLL2	140735	6.261	5.854	5.612	4.997	5.756	6.607	5.408	1.237	-2.019	-2.031	2.144	-6.147
BRSK1	84446	2.96	4.947	4.906	5.474	5.452	5.305	3.785	-2.054	-0.318	-2.982	3.044	-6.133
URGCP	55665	6.685	5.744	7.272	6.631	6.292	5.823	5.014	-0.752	-0.587	0.958	5.315	-6.1065
LRRC1	55227	2.603	3.88	3.343	4.329	4.754	4.127	3.645	-2.22	-2.232	0.045	-2.232	-6.106
SPATA2L	124044	5.711	7.911	8.569	8.359	8.259	7.375	5.853	-1.705	-1.043	5.533	4.657	-6.104
LENG9	94059	3.828	5.878	4.426	5.989	6.065	6.652	5.295	-0.214	-0.239	0.076	-0.228	-6.099
HAPLN4	404037	1.001	2.554	2.63	4.029	1.844	-0.207	1.129	-0.159	-4.171	-4.527	-4.331	-6.095
SAMD10	140700	-1.243	1.712	-1.111	3.415	4.086	1.009	-1.485	-5.067	-5.088	-4.878	-5.088	-6.0865
OGFR	11054	5.861	7.6	8.356	7.809	7.981	5.788	5.12	-1.013	3.921	-0.889	6.34	-6.084
INTS5	80789	2.456	5.298	6.009	5.937	5.066	3.31	3.356	-1.818	-3.098	0.432	-0.142	-6.046
ZNF524	147807	0.818	4.228	5.139	3.423	4.287	2.985	3.522	-1.116	-2.639	-2.408	-2.627	-6.0395
IL12A	3592	0.626	3.13	1.473	3.291	1.451	3.995	4.667	-2.909	-2.909	-2.909	-2.575	-6.039
FOXN2	3344	5.667	2.547	1.277	3.567	2.046	3.348	3.776	-2.772	-2.889	-2.577	2.275	-6.0225
C17orf67	339210	1.391	3.154	1.362	3.779	1.931	0.138	0.705	-4.614	-4.614	-4.626	-4.545	-6.005
NUDCD1	84955	6.118	5.226	3.531	5.256	3.949	3.081	4.93	-2.675	-2.675	0.551	2.941	-5.992
C5orf38	153571	1.716	4.699	3.71	5.246	5.029	2.633	3.148	-2.258	2.027	-2.258	-2.258	-5.968
RUSC2	9853	6.081	7.93	6.576	7.608	7.852	7.807	7.097	-1.845	3.997	0.484	2.827	-5.9525
ARHGAP4	393	2.993	3.532	3.096	3.117	3.421	4.959	5.032	-2.196	0.505	-3.065	-2.852	-5.945
LZTFL1	54585	4.701	3.136	1.826	3.167	2.844	2.928	4.096	-2.899	-2.702	-2.899	1.602	-5.9365
ZBTB5	9925	4.483	4.751	3.493	4.539	5.214	5.603	5.03	-1.648	-1.388	-0.975	0.698	-5.9325
EXOSC3	51010	5.429	4.94	4.659	5.538	4.884	3.758	3.28	-3.049	-1.479	-0.612	3.174	-5.9295
SFT2D1	113402	6.691	5.178	3.512	6.238	4.003	5.321	6.047	-1.34	-1.34	0.126	4.688	-5.928
ZNF77	58492	4.747	5.08	4.763	5.417	5.157	4.447	4.078	-3.381	1.079	-3.381	1.439	-5.914
AMN	81693	-0.204	2.716	1.87	4.009	2.412	1.419	0.887	-4.037	-4.048	0.66	-4.062	-5.9125
CEP170P1	NA	3.237	1.736	1.357	1.936	2.421	2.933	2.517	1.802	-3.052	-4.041	-3.92	-5.907
MRPS9	64965	5.28	5.75	5.168	6.227	6.112	4.993	4.984	-1.683	0.438	-1.934	4.039	-5.9025
ACTL10	170487	-4.493	2.664	2.056	3.731	0.337	1.543	0.76	-4.469	-3.485	-4.212	-4.469	-5.8835
KRBA1	84626	4.411	6.082	4.668	6.833	6.039	5.491	5.065	2.888	-0.678	-1.216	-0.039	-5.8495
LMNB2	84823	6.169	6.844	6.581	7.991	5.68	7.215	7.744	-2.124	-2.124	4.127	5.125	-5.8425
GFER	2671	2.463	5.065	5.374	4.818	5.264	4.253	3.792	-3.605	1.559	2.392	-3.634	-5.841
SNORA8	654320	4.735	5.881	3.66	4.699	3.66	6.7	7.431	4.243	-4.383	-0.908	-1.297	-5.8375
TPRN	286262	3.217	5.236	6.142	5.334	5.802	6.078	3.68	2.007	-2.698	-1.748	0.755	-5.8305
PLCG1	5335	3.417	3.208	2.974	3.999	4.198	5.483	6.189	4.614	1.192	-4.836	-5.1	-5.821
AGER	177	1.931	2.693	1.733	3.356	3.605	2.905	2.451	-3.701	-2.361	-3.49	-2.757	-5.8165
DUSP9	1852	-1.183	3.632	2.973	3.014	4.536	2.674	4.604	-2.194	-4.001	-2.891	-2.712	-5.8155
LRRC45	201255	-2.237	1.837	2.761	1.884	4.027	2.302	1.329	-4.054	-3.815	-4.031	-3.432	-5.807
SCOC	60592	5.676	2.956	2.813	3.454	1.584	3.15	5.822	-2.827	-2.485	-2.827	3.366	-5.806
UCN2	90226	2.538	4.384	3.087	4.998	4.708	3.773	3.388	3.563	-2.172	-2.172	-1.884	-5.801
PISD	23761	6.151	6.976	7.234	7.192	7.089	7.258	8.181	-1.823	4.623	-1.872	5.273	-5.792
CAPN10	11132	4.801	5.871	4.266	6.046	5.979	5.309	3.951	1.437	1.802	-2.384	-2.636	-5.7825
ESRP2	80004	5.981	6.737	5.418	6.826	5.988	5.662	4.727	-3.189	-3.179	3.585	4.959	-5.778
LRCH4	4034	5.452	5.695	5.608	6.837	6.527	5.375	4.074	-1.055	4.797	0.722	-1.055	-5.7745
CAMK2N2	94032	-0.245	3.268	3.371	3.915	1.964	1.808	0.974	-4.126	-3.431	-4.126	0.626	-5.7425
ZNF414	84330	0.866	3.147	2.571	3.877	3.954	2.044	2.832	-3.161	-1.188	-3.174	-2.646	-5.7355
DPM1	8813	7.008	5.836	5.936	5.787	5.253	6.798	6.931	-0.933	1.2	-0.787	4.932	-5.7295
BAK1	578	5.453	7.155	8.002	7.235	7.497	5.982	6.402	-2.658	3.782	-0.247	3.107	-5.725
CEP76	79959	2.672	0.302	1.242	1.88	1.501	1.578	2.419	-4.132	-4.118	-4.118	1.373	-5.696
EPS8L1	54869	2.499	6.073	4.313	6.368	6.315	4.646	4.772	-3.48	1.637	2.649	-5.336	-5.6935
IRX1	79192	5.468	10.134	9.55	9.987	10.483	8.144	8.419	3.076	0.916	4.639	7.381	-5.6925
ANKRD39	51239	0.89	3.082	3.27	2.806	3.215	2.226	3.193	-1.822	-2.637	-2.609	-2.611	-5.692
C21orf119	84996	2.039	3.809	3.24	3.638	3.814	0.977	3.898	-2.038	-2.257	-2.066	-1.735	-5.69
ZNF219	51222	5.451	9.182	8.252	9.101	9.175	8.904	9.003	-3.694	2.998	3.638	6.534	-5.685
TMC6	11322	-0.058	3.53	4.886	4.071	4.242	2.087	-0.735	-0.48	-0.946	-4.026	-3.362	-5.684
FJX1	24147	4.233	7.9	6.402	8.263	7.486	7.908	6.48	-0.37	-1.632	4.035	5.011	-5.6535
GATSL3	652968	3.561	5.236	4.66	4.961	5.961	5.321	5.636	2.222	1.598	-3.134	-2.424	-5.649
DPH2	1802	7.606	8.007	7.304	8.023	8.165	7.894	4.683	-0.816	-1.424	5.32	6.536	-5.642
SIRT7	51547	4.9	6.723	4.322	7.382	6.893	2.564	3.03	-1.057	2.245	-1.036	-0.442	-5.639
CCDC97	90324	4.536	5.456	6.137	5.807	5.627	4.489	3.518	-2.863	2.507	-2.876	2.782	-5.634
SLC38A1	81539	9.808	8.74	7.587	9.132	7.571	9.009	9.253	0.568	-1.8	6.281	8.214	-5.5845
SPAG4	6676	-0.49	3.256	-0.693	3.309	3.45	0.473	-0.283	-5.09	-5.111	-4.88	-5.099	-5.5675
PET117	100303755	-1.607	2.469	0.871	3.872	2.265	0.893	1.13	-4.436	-4.449	-4.102	-4.426	-5.561
ARL15	54622	3.254	1.859	2.392	0.812	-0.333	3.376	3.955	-3.145	-3.145	-3.145	-3.145	-5.537
STK32C	282974	2.449	5.141	3.589	5.581	4.728	4.349	2.841	-0.266	-3.283	2.079	-2.11	-5.537
TAF13	6884	5.898	3.455	1.474	3.508	2.879	0.137	3.453	-3.91	-0.781	-0.512	-3.368	-5.5275
AURKAIP1	54998	6.157	8.551	7.6	9.796	8.836	5.495	4.817	-0.968	1.34	2.827	5.372	-5.5165
TPRKB	51002	5.092	5.262	5.046	5.862	4.575	3.879	3.812	-0.189	3.982	-0.718	-0.768	-5.4995
L3MBTL1	26013	2.549	2.378	0.786	1.846	1.585	2.062	2.802	-3.585	0.278	-3.289	-3.595	-5.499
PRPF19	27339	8.403	8.765	8.462	9.105	7.434	9.276	9.919	4.143	-0.308	2.432	7.119	-5.4775
MMP1	4312	4.743	5.654	5.864	6.515	4.425	5.613	1.158	-1.39	-0.319	0.639	2.696	-5.453
TRAF2	7186	4.752	6.527	6.587	6.691	6.546	4.497	4.84	2.134	2.795	-2.579	0.019	-5.4505
ZNHIT2	741	2.202	5.784	6.049	6.053	5.733	4.608	5.453	-1.075	-0.773	1.341	3.568	-5.449
BTD	686	1.95	2.504	4.056	3.392	2.5	1.884	1.189	-3.718	-2.163	-3.855	1.224	-5.4405
LRRC14	9684	2.64	5.219	4.677	5.206	4.927	3.722	3.299	-0.854	-3.346	-0.665	1.111	-5.4365
CENPB	1059	6.993	8.178	8.539	9.358	7.628	6.359	5.146	1.854	2.541	-0.134	4.735	-5.4305
HSPG2	3339	7.054	7.462	8.959	7.898	8.126	8.211	9.062	2.95	2.052	2.443	3.648	-5.4295
LOC283174	283174	8.1	4.178	1.462	4.275	3.658	4.136	3.049	-1.689	-2.01	-0.307	-0.893	-5.427
ADAMTS3	9508	4.276	2.652	3.447	3.097	2.423	4.009	3.882	-0.991	-2.96	-3.082	1.018	-5.4225
TARBP2	6895	3.272	4.514	4.879	5.07	5.18	4.491	4.728	-2.348	-2.36	0.964	3.414	-5.42
PCNT	5116	5.277	5.536	4.86	5.438	5.883	5.445	4.754	2.972	1.101	-1.479	-1.056	-5.4155
MITD1	129531	1.165	3.497	1.492	3.404	3.725	1.816	1.067	-3.119	-4.066	-4.037	1.416	-5.394
DNAJC6	9829	4.971	4.698	1.695	5.046	2.363	3.658	4.791	-2.362	-3.274	1.741	0.985	-5.3865
PACSIN3	29763	2.607	7.415	5.862	6.893	6.922	5.454	5.57	-3.531	-4.446	4.927	4.495	-5.38
PFDN4	5203	6.127	5.056	3.744	4.951	3.882	4.995	5.873	2.549	-0.163	-0.585	-0.74	-5.369
2017-03-09	92979	5.567	6.874	6.113	7.25	6.602	7.207	7.1	-0.963	-0.952	5.299	3.963	-5.3685
CDC42BPB	9578	6.603	8.081	8.189	8.175	8.484	7.601	6.937	-1.618	1.303	4.129	4.361	-5.365
NDOR1	27158	3.294	4.888	4.297	5.375	4.784	3.272	4.276	-1.769	-0.348	-2.216	1.963	-5.3555
KIAA0226L	80183	7.692	6.297	5.951	6.494	5.981	6.98	8.478	-2.816	0.324	1.96	4.053	-5.352
ELP2	55250	7.019	4.417	3.835	5.032	3.901	6.11	6.672	0.643	-1.241	-1.848	4.688	-5.331
SEC16A	9919	8.096	8.648	7.771	9.188	8.337	7.128	6.457	0.719	4.826	0.294	5.201	-5.3235
MGAT4B	11282	6.7	8.912	8.045	9.278	9.141	8.02	8.098	-1.397	5.081	0.481	5.629	-5.317
MTFR1	9650	5.437	4.691	3.651	4.976	4.6	3.726	4.135	-3.246	-1.528	0.099	3.444	-5.3145
FPGS	2356	4.644	6.705	7.255	7.034	6.193	5.176	5.289	1.345	2.349	0.42	0.214	-5.3105
CSK	1445	5.002	7.283	7.661	8.13	7.209	5.923	5.336	-2.537	0.685	3.145	4.579	-5.294
THOC1	9984	6.613	6.11	4.425	5.936	5.814	6.322	6.147	1.48	0.189	-1.131	4.212	-5.2755
PDCD5	9141	7.555	9.357	7.394	10.095	9.015	8.346	6.223	-0.255	-0.422	6.756	6.455	-5.246
NFXL1	152518	5.77	3.891	2.038	3.508	3.407	3.536	2.973	-1.774	-0.464	-1.752	-1.719	-5.2435
NARFL	64428	2.907	4.047	4.253	5.264	4.527	4.365	4.541	-3.602	1.858	2.584	-3.626	-5.237
DGKD	8527	7.636	6.65	6.828	5.622	7.054	6.967	7.571	-1.56	0.045	4.664	3.42	-5.2345
LYPD5	284348	1.62	2.57	3.315	2.431	1.714	-0.261	2.039	-3.274	-2.083	-3.35	-3.111	-5.2315
SLC8A2	6543	-1.534	1.21	1.821	2.004	1.79	2.661	1.166	-3.436	-3.209	-3.46	-3.446	-5.231
RAB43	339122	6.102	8.144	8.141	7.303	7.558	6.733	6.534	4.339	5.514	-0.505	-0.195	-5.231
OXSM	54995	1.864	2.607	1.319	1.966	1.106	1.548	2.244	-3.538	-3.193	-3.72	-3.028	-5.2295
ZNF784	147808	1.99	4.115	4.506	4.592	3.753	2.148	2.677	-0.844	-2.341	-2.103	1.934	-5.2265
PWP2	5822	6.696	6.355	5.821	6.358	5.669	6.707	5.963	-1.271	4.932	-1.44	3.544	-5.2185
RANBP6	26953	5.185	3.257	2.841	3.743	2.352	4.438	5.064	-2.966	-2.771	-0.176	3.021	-5.2165
NOC3L	64318	7.32	5.806	4.105	5.084	5.152	6.329	4.411	0.135	-0.563	4.334	-0.253	-5.211
CPSF1	29894	5.891	7.573	6.827	7.625	7.682	7.428	6.987	0.383	5.673	1.093	3.378	-5.1925
MRPL1	65008	3.563	2.596	2.78	3.421	2.086	1.053	2.21	-3.384	-1.741	-3.396	1.022	-5.1585
COL4A5	1287	6.63	3.843	3.19	3.713	3.577	4.809	6.948	-0.89	-2.779	-1.72	1.479	-5.148
HAS3	3038	9.318	9.525	9.683	10.102	9.351	6.786	9.487	-3.473	4.31	4.409	6.021	-5.1275
WDYHV1	55093	2.787	3.742	3.12	4.164	3.873	2.373	3.909	-3.198	-2.645	0.177	-0.121	-5.125
RNF44	22838	5.879	7.139	6.611	6.844	7.204	8.175	8.071	1.686	2.369	0.558	6.026	-5.1115
SH2D3A	10045	7.086	8.437	6.205	8.782	7.95	7.29	8.171	2.057	5.662	-0.429	3.637	-5.103
CMTM8	152189	1.932	3.318	6.456	3.937	4.257	2.548	2.439	-2.031	-0.203	-2.212	-1.538	-5.1025
ULK1	8408	4.857	7.362	6.459	6.219	7.835	8.351	7.128	1.901	3.95	2.177	-1.903	-5.089
LMTK3	114783	1.651	3.465	3.318	3.499	4.396	2.07	2.216	-0.585	-0.731	-2.825	-2.81	-5.0885
TRMT11	60487	5.993	3.274	2.997	3.748	2.813	5.37	5.416	-2.31	-1.995	-0.649	3.34	-5.07
SNORA38B	100124536	-0.807	-2.179	2.567	1.564	-2.206	-1.083	1.34	-5.762	-5.974	-5.974	-5.76	-5.061
VAC14	55697	4.046	5.427	4.12	6.408	4.821	4.199	4.326	-2.329	0.902	3.301	-2.541	-5.0395
IFNE	338376	5.489	2.265	1.577	2.57	1.593	1.785	3.13	-4.099	-4.099	-1.285	-1.445	-5.037
PRR22	163154	0.813	2.352	0.759	2.276	2.616	-0.252	0.613	-4.505	-2.756	-4.505	-3.932	-5.0315
WDR90	197335	3.721	4.131	2.262	3.408	3.373	6.029	4.225	0.981	-3.579	2.387	-3.81	-5.02
OGT	8473	10.675	8.683	7.845	7.349	9.085	9.916	9.547	1.221	2.452	7.584	5.695	-5.0115
WNK2	65268	1.328	5.353	4	5.235	6.411	5.275	4.813	0.787	-0.382	-0.339	1.53	-5.011
FIZ1	84922	2.561	4.595	4.849	4.9	4.485	2.812	3.147	1.134	-2.181	-3.053	2.235	-5.0085
LEPREL1	55214	8.516	9.485	9.157	9.297	9.932	9.063	8.284	4.05	4.258	-0.181	7.486	-5.003
MBD3	53615	6.61	9.013	8.412	8.942	8.61	9.12	6.708	2.694	6.301	-1.674	4.521	-5.0025
PPP1R16A	84988	2.497	5.871	3.813	5.992	6.271	3.62	4.023	3.28	0.147	-2.049	-2.413	-4.974
PUS7	54517	7.112	6.475	6.047	7.365	4.991	6.709	5.754	-2.252	2.142	0.865	3.5	-4.9715
C19orf52	90580	1.598	2.704	3.31	3.885	2.516	3.779	5.317	-4.846	1.651	-4.846	1.532	-4.967
TMEM132A	54972	2.898	4.393	5.268	5.435	5.091	7.081	7.208	0.552	3.277	0.071	-0.539	-4.9565
TMEM60	85025	2.723	1.569	1.978	2.724	2.058	1.854	3.622	0.617	-3.84	-1.953	-3.84	-4.9545
RADIL	55698	1.505	3.448	3.291	2.245	3.567	4.537	4.639	-1.246	1.102	-1.76	-3.579	-4.951
GPT	2875	0.378	3.018	1.727	3.051	2.803	2.674	3.924	-3.457	-3.457	-0.524	-0.835	-4.949
CCNO	10309	-1.666	1.193	0.301	1.405	1.622	2.671	4.53	-3.543	-3.543	-3.543	-3.543	-4.948
ORC2	4999	5.911	4.231	4.087	4.844	4.337	6.076	4.876	-2.108	1.857	-2.028	2.896	-4.9295
GMDS	2762	5.076	4.922	4.318	5.885	3.727	4.484	5.6	-1.618	-0.224	0.212	3.4	-4.928
MEX3D	399664	3.848	8.383	7.235	7.976	8.838	6.854	5.573	-0.879	1.887	4.198	2.757	-4.913
KDM4A	9682	5.394	6.017	5.796	6.76	6.538	4.69	4.625	-0.09	-0.307	3.895	1.868	-4.907
DUS4L	11062	2.495	2.645	1.157	2.017	1.152	1.386	3.449	-2.887	-2.887	0.064	-2.887	-4.904
FSCN2	25794	0.981	0.124	-0.281	-0.875	0.128	-2.785	0.78	-4.784	-4.772	-4.772	-4.156	-4.896
FAM53B	9679	1.497	3.281	4.117	4.05	2.477	3.196	1.697	-0.597	-3.379	1.112	-2.784	-4.8865
ZNF853	54753	3.557	3.879	2.949	3.951	2.757	1.215	2.609	-2.09	-1.769	-0.45	-2.09	-4.8785
NCS1	23413	6.961	8.448	7.118	8.739	8.514	7.547	6.795	1.13	0.319	4.207	5.329	-4.8785
FAM160A1	729830	5.714	6.632	4.145	6.632	6.733	5.602	4.829	4.009	-2.331	-3.045	4.295	-4.875
LOC100131094	NA	-0.637	1.496	-1.932	4.429	2.693	0.041	-2.173	-5.097	-2.574	-5.097	-4.559	-4.869
IL8	3576	11.628	13.372	10.978	13.35	13.159	14.441	9.52	2.109	7.457	9.257	9.126	-4.8675
MYBBP1A	10514	8.219	10.594	8.496	10.907	9.796	8.351	8.306	-1.518	1.591	5.673	6.73	-4.864
PROM1	8842	8.655	7.009	5.274	6.968	7.178	6.535	6.65	5.347	-0.869	-1.161	5.08	-4.8625
LTB	4050	-2.452	1.938	-0.739	1.254	0.851	2.286	2.799	-3.746	-4.101	-3.467	-2.847	-4.8605
RPE	6120	4.891	4.002	3.435	3.897	3.552	3.832	4.325	1.528	-3.494	-3.449	1.577	-4.8575
GLTPD1	80772	3.667	5.957	7.005	6.428	5.75	4.65	3.527	-1.505	1.344	2.46	0.452	-4.852
GPC1	2817	9.361	10.916	9.582	11.695	9.555	10.186	11.309	4.796	6.002	4.517	5.892	-4.842
SNORD94	692225	1.578	-1.5	-1.5	-1.5	3.717	3.07	-1.5	-5.808	-6.355	-6.335	-6.335	-4.835
NBEAL2	23218	4.614	5.004	4.546	5.229	5.511	5.83	6.303	4.095	2.588	-2.056	-1.779	-4.8245
SH3RF2	153769	6.112	5.607	4.639	5.278	6.232	7.292	7.478	4.458	-0.193	-2.569	2.778	-4.8195
IGSF8	93185	5.444	6.654	6.977	6.328	6.432	6.932	8.178	-1.631	0.375	4.593	3.33	-4.8015
SNAPC4	6621	6.217	6.892	6.039	7.617	6.433	7.555	6.494	1.352	2.926	1.397	1.99	-4.8005
PLXNA1	5361	7.558	9.179	7.911	9.006	9.38	9.409	7.911	2.348	4.267	4.148	6.012	-4.7985
STC2	8614	8.875	10.189	6.349	10.735	9.586	10.654	9.834	4.08	6.216	-0.347	6.003	-4.7925
ATXN7L2	127002	0.876	4.414	4.229	4.367	4.047	4.165	3.374	-2.821	0.924	1.186	-2.179	-4.7925
FGFR4	2264	5	4.588	4.564	5.011	4.723	3.747	3.169	-2.483	-0.395	-0.01	3.012	-4.7905
NXPH4	11247	0.447	4.243	4.826	3.957	5.053	2.606	3.843	-4.479	-1.118	-0.535	0.297	-4.7835
FAM109A	144717	3.279	5.639	6.376	6.104	5.557	5.002	4.206	-3.644	0.622	0.959	3.842	-4.7665
PPM1J	333926	1.288	4.177	3.898	4.71	4.431	3.622	2.897	-2.847	-3.723	1.335	1.111	-4.766
CD79A	973	0.856	0.889	0.444	1.83	1.982	1.066	0.487	-3.855	-3.868	-3.868	-3.636	-4.7505
FKBP2	2286	4.593	7.306	7.922	7.587	7.431	6.59	8.553	2.81	4.484	-1.074	2.595	-4.7285
KCTD15	79047	6.122	7.652	5.861	7.928	7.192	5.618	3.891	-0.825	3.631	-0.989	4.668	-4.719
PHRF1	57661	6.752	7.838	7.574	7.986	7.822	6.478	5.827	-0.081	2.61	4.378	3.118	-4.71
ABCF3	55324	6.136	7.354	8.156	7.895	7.861	7.383	7.299	0.347	6.042	-2.183	5.011	-4.704
CTU2	348180	5.95	6.234	6.088	6.413	6.335	5.686	4.931	-1.297	-1.277	4.098	4.144	-4.6775
USP27X	389856	0.616	2.909	3.466	2.923	2.736	2.002	2.318	-1.499	-2.981	-2.349	0.459	-4.66
CD274	29126	2.989	3.51	1.757	3.615	1.562	4.804	0.783	-5.71	-0.255	-3.072	-0.064	-4.6525
CBR3	874	3.543	2.66	4.721	1	3.508	3.345	3.892	-1.288	-0.578	-1.304	-0.997	-4.6505
FADD	8772	1.178	4.767	5.971	6.101	4.156	4.754	5.154	-0.327	-1.011	0.599	0.897	-4.631
ANAPC2	29882	3.691	3.189	3.842	3.987	2.9	2.561	2.61	1.535	-3.848	-2.945	0.075	-4.624
LOC388796	388796	11.271	7.224	7.333	7.5	5.898	7.242	7.061	2.47	1.706	2.82	3.094	-4.597
POLRMT	5442	4.273	6.488	6.387	6.576	6.541	5.605	6.409	2.629	2.569	-3.573	1.061	-4.594
SLCO4A1	28231	0.593	1.762	5.85	1.792	1.762	1.407	3.904	-1.583	-1.408	-4.077	-4.2	-4.592
CHADL	150356	-0.546	0.135	-0.238	1.784	2.417	-0.332	1.75	-4.651	-4.586	-4.324	-4.042	-4.59
CHPF2	54480	4.052	5.523	4.884	5.698	5.287	5.925	5.1	1.281	-2.449	0.113	2.422	-4.59
LOC100506394	NA	9.254	3.223	2.764	3.813	2.307	3.292	2.184	-2.044	-2.157	-0.678	-0.078	-4.584
KIFC2	90990	4.317	6.062	4.481	6.078	6.851	7.48	5.534	1.301	2.061	1.632	1.329	-4.5815
MTMR1	8776	5.618	6.973	5.62	7.435	6.665	6.118	4.953	2.446	0.639	-0.811	3.561	-4.5755
MRAP	56246	-0.015	-1.466	0.928	1.276	-0.653	-0.15	0.44	-4.691	-3.651	-4.725	-4.448	-4.5545
SH3GL1	6455	7.473	8.743	9.023	9.107	8.425	8.254	9.525	4.591	3.805	-0.276	6.311	-4.545
KCNC3	3748	1.799	1.589	1.863	2.402	2.864	1.051	1.064	-2.694	-2.726	-2.726	-2.711	-4.5175
U2AF2	11338	7.502	10.918	9.503	11.312	11.409	8.564	7.665	3.191	-0.48	8.407	6.79	-4.5125
MPZL3	196264	6.595	4.588	2.05	4.61	5.649	3.979	5.123	-0.453	-0.58	2.167	0.754	-4.4595
CTNNB1	1499	10.93	10.515	9.847	11.109	10.443	9.404	9.064	5.802	0.317	6.167	7.633	-4.4585
KATNB1	10300	2.946	4.59	4.842	5.215	4.405	4.371	4.21	-3.291	-1.186	3.064	1.089	-4.4535
LRRC24	441381	4.078	2.872	2.504	2.837	2.457	2.701	1.543	-3.148	-3.148	0.044	-0.341	-4.4455
BOP1	23246	5.991	7.573	7.015	7.475	7.467	7.512	6.641	4.496	3.252	-1.475	2.83	-4.426
ATAD3A	55210	6.053	8.214	7.93	8.584	8.503	7.109	6.905	0.854	5.482	2.851	4.189	-4.41
ELK3	2004	7.919	8.18	8.478	8.381	7.579	8.793	7.425	4.262	3.425	2.019	4.126	-4.4045
SNORA81	677847	3.659	1.667	-0.18	0.821	-0.638	-2.635	-1.041	-4.587	-4.587	-4.575	-4.286	-4.401
ERN1	2081	1.318	2.268	0.066	3.054	0.2	-0.932	-0.383	-1.751	-3.212	-5.443	-5.181	-4.3965
USP36	57602	8.466	9.382	8.768	9.859	9.259	8.84	7.33	3.292	1.206	6.361	5.637	-4.3755
FAM98C	147965	1.56	1.926	1.613	0.502	2.202	3.994	3.951	-2.43	-2.452	-2.452	-2.22	-4.367
GAS6	2621	8.945	9.812	9.351	10.625	8.847	10.502	10.621	7.678	3.03	5.276	5.619	-4.3645
MPZL2	10205	10.22	8.815	8.251	8.113	9.364	8.536	7.704	0.015	3.538	4.806	5.632	-4.364
LOC100630918	NA	-0.6	1.205	0.268	1.269	2.063	2.506	1.88	-2.817	-1.654	-3.373	-3.373	-4.364
PANK4	55229	5.435	6.835	6.133	7.435	6.487	6.487	5.518	0.934	3.663	2.975	1.273	-4.363
CPOX	1371	2.46	0.896	1.662	0.969	0.958	2.856	3.277	-2.807	-1.215	-2.807	-2.551	-4.341
PPP1R13L	10848	6.809	8.828	8.194	9.17	9.012	8.587	9.475	0.367	4.753	4.23	4.937	-4.3365
MARS	4141	9.249	9.9	8.873	11.232	9.963	8.043	8.792	1.589	4.605	5.265	6.954	-4.314
ITGB1	3688	14.158	12.329	11.14	12.043	10.787	12.582	13.42	6.738	6.724	9.295	9.631	-4.3125
APBA3	9546	4.083	3.426	4.225	3.835	4.357	3.466	2.714	-0.668	1.149	-0.668	-0.269	-4.3035
LAD1	3898	6.891	8.829	9.1	9.324	8.267	8.976	8.231	4.302	-2.651	4.761	5.95	-4.2975
CXCL10	3627	-0.459	-0.104	-1.568	0.902	2.204	-1.27	-0.165	-4.435	-4.435	-4.435	-4.259	-4.27
UBASH3B	84959	9.344	9.349	8.493	9.791	8.873	8.676	8.005	2.791	0.608	6.654	6.443	-4.256
AP4M1	9179	2.602	3.022	1.9	4.021	2.317	0.977	0.714	-2.42	-1.45	-0.649	-2.42	-4.252
BAI1	575	1.616	4.039	4.485	4.514	4.629	5.434	4.869	-3.049	1.24	0.136	0.419	-4.2365
PDCD11	22984	6.34	6.766	6.12	7.568	6.936	4.957	5.603	-1.419	0.384	3.837	4.233	-4.2295
MAPK8IP3	23162	5.039	7.585	7.098	7.475	8.073	7.962	6.811	5.237	3.381	3.149	-2.907	-4.21
PPP6R2	9701	5.841	6.946	5.72	7.887	7.403	6.2	5.261	1.221	3.213	-1.154	2.772	-4.2035
LOC100507034	NA	6.897	2.965	2.877	2.999	2.123	2.057	0.645	-1.437	-2.045	-1.204	-0.879	-4.1975
GJC2	57165	4.234	5.037	5.628	4.701	5.517	4.444	4.535	0.158	0.86	2.948	-1.652	-4.192
AP1B1	162	3.727	6.207	6.582	7.042	5.901	4.378	4.414	0.828	2.624	-2.994	3.143	-4.175
MTERFD1	51001	4.908	3.875	3.178	4.413	3.681	2.78	3.521	-1.888	-1.888	1.234	0.921	-4.1645
TRABD	80305	7.384	9.035	7.958	9.744	9.1	7.442	7.617	1.99	0.066	5.599	6.54	-4.1635
CSPG5	10675	1.002	3.269	1.37	3.395	2.983	0.803	0.87	-1.071	-1.38	-4.508	-4.195	-4.1575
ATG4B	23192	7.242	7.546	7.614	8.048	7.844	7.039	6.962	4.673	2.115	-0.492	5.145	-4.152
DKFZP434I0714	NA	-1.35	0.025	-0.681	-2.106	0.734	1.37	1.382	-4.126	-4.126	-4.126	-4.126	-4.151
YWHAG	7532	10.144	9.289	9.306	9.141	8.583	10.108	10.51	3.747	3.784	6.536	7.085	-4.146
MLL2	8085	9.351	6.109	5.217	6.077	5.807	5.098	4.361	1.138	0.887	2.214	2.634	-4.131
PPP2R3B	28227	0.967	3.275	3.318	2.792	4.476	4.141	4.187	-1.089	-0.826	-0.772	-0.637	-4.117
SMTN	6525	9.671	11.871	11.776	11.931	11.931	11.999	11.061	3.879	7.906	7.627	8.851	-4.1045
SETD5	55209	8.333	9.126	8.289	8.895	9.709	8.827	10.146	3.681	-0.094	5.913	6.229	-4.098
PFKFB2	5208	7.128	5.533	5.977	5.234	5.843	7.322	8.698	0.087	-1.478	3.672	4.109	-4.0975
CHST7	56548	2.171	3.493	4.67	2.829	3.916	3.602	4.898	-0.179	1.395	-3.467	-0.806	-4.0945
SLIRP	81892	7.579	7.048	6.848	7.847	6.055	5.62	6.717	-0.629	2.791	2.723	5.176	-4.091
SGTA	6449	8.156	10.197	10.14	10.938	10.362	8.938	8.504	7.562	-0.756	5.17	6.93	-4.09
DLL3	10683	-1.672	1.406	-0.76	2.855	1.658	-0.176	-0.08	-4.157	-4.182	-4.182	-3.92	-4.0895
GRAMD1A	57655	5.983	7.026	7.872	7.49	6.904	8.734	9.219	5.248	1.554	-1.304	5.933	-4.089
SRPK1	6732	6.79	6.345	5.86	6.276	5.747	6.568	6.682	-2.357	0.592	4.38	3.955	-4.0715
UCN	7349	-0.481	2.457	0.618	3.518	1.861	0.494	0.343	-1.753	-3.714	-3.163	-3.714	-4.0565
GP1BB	2812	2.697	3.01	3.862	2.471	3.718	4.494	4.434	-0.256	-0.501	-0.418	-0.067	-4.055
KLC3	147700	4.471	6.832	6.826	6.995	6.734	6.845	7.789	4.125	4.157	-4.64	1.445	-4.047
GALNTL4	374378	6.283	2.972	1.395	2.736	2.822	3.114	4.325	-1.447	-1.777	-0.065	-0.649	-4.02
EPHB4	2050	4.69	6.675	7.213	7.016	6.946	7.042	7.471	-3.272	2.305	3.703	5.014	-4.012
SF3A2	8175	6.569	8.834	9.271	10.108	9.763	7.709	7.861	5.631	4.096	-0.812	6.336	-3.9705
FAM83G	644815	2.604	6.395	2.732	6.62	6.396	1.903	1.971	-3.832	1.371	1.479	-6.419	-3.9625
CSF3	1440	5.838	6.238	10.84	5.679	6.564	8.572	5.943	0.637	1.819	2.982	2.761	-3.948
NPAS2	4862	4.27	6.347	5.898	7.023	6.14	5.87	6.051	0.985	3.821	-2.565	3.228	-3.9445
KHK	3795	-0.821	1.912	2.613	0.125	2.313	-1.26	-0.329	-2.405	-3.585	-4.049	-4.295	-3.942
KIAA0913	23053	7.984	4.248	3.557	4.3	4.202	3.701	4.421	0.161	-0.295	0.456	0.796	-3.9395
RASSF10	644943	3.205	5.981	6.271	5.795	6.505	5.077	5.607	2.245	-4.082	1.851	1.865	-3.937
ERCC8	1161	3.008	1.564	0.74	1.087	0.956	0.974	0.443	-2.961	-2.961	-2.961	-2.961	-3.935
PLXNB2	23654	6.921	7.812	7.81	8.3	8.888	8.381	8.878	1.469	5.189	4.815	3.924	-3.9305
RAB12	201475	4.156	6.239	6.57	6.286	6.444	7.016	6.174	1.654	3.775	-2.994	3.149	-3.8845
CHAC2	494143	-1.615	-0.574	0.023	-0.279	-0.491	-0.489	2.13	-3.682	-4.647	-4.106	-4.634	-3.881
ZNF740	283337	4.365	5.477	4.812	5.239	5.629	5.958	4.915	-3.566	3.243	0.311	2.442	-3.8625
PRRC2A	7916	6.92	8.815	8.995	8.94	9.113	7.967	7.97	5.221	2.215	5.522	4.69	-3.8595
GPT2	84706	5.038	5.766	4.989	6.56	5.326	6.058	7.151	3.059	1.391	2.165	1.762	-3.8025
MYO18A	399687	2.136	3.922	4.582	3.766	3.843	3.508	3.728	-1.003	1.035	0.997	-4.886	-3.769
PLXNB1	5364	7.936	8.447	7.517	8.724	8.514	9.817	9.359	5.091	5.207	-1.852	4.428	-3.7545
LAMC2	3918	12.103	11.154	11.426	11.84	10.424	10.807	12.343	5.859	7.739	8.817	7.607	-3.753
ADARB1	104	5.122	5.678	5.501	5.957	5.693	6.531	7.159	3.804	1.873	-3.019	2.038	-3.7375
ENGASE	64772	4.05	5.313	4.655	5.471	5.9	6.021	3.7	1.081	2.078	-1.552	2.143	-3.7335
PILRB	29990	8.415	7.937	6.806	7.627	8.278	7.935	8.852	3.108	5.422	0.403	5.316	-3.725
GPR27	2850	-0.703	-1.032	-1.179	0.174	1.483	-2.166	-1.844	-4.739	-4.739	-4.739	-4.469	-3.707
COL17A1	1308	9.555	9.955	7.503	9.414	9.922	8.417	9.397	1.968	5.836	5.585	6.331	-3.7035
PPP1CB	5500	10.446	9.107	8.49	8.743	8.215	8.811	10.412	0.488	4.264	5.957	6.51	-3.7005
LSS	4047	4.605	6.28	5.108	6.122	5.618	6.719	6.149	3.128	2.589	-3.394	2.297	-3.679
SLC2A9	56606	5.42	4.647	3.774	4.574	3.952	4.288	6.254	0.897	0.978	-3.691	2.202	-3.6365
ITPR3	3710	7.923	8.989	7.83	9.458	8.768	8.468	7.548	4.54	5.322	1.027	5.193	-3.6015
NAP1L4	4676	8.857	9.767	8.44	10.285	10.171	8.287	8.285	3.982	2.303	6.947	6.553	-3.5895
PDGFA	5154	4.358	6.311	5.386	6.226	6.771	6.254	7.277	2.133	3.202	-1.428	3.408	-3.5865
KCNG1	3755	2.972	5.536	5.075	5.737	4.874	4.469	4.946	1.313	1.836	-3.679	1.424	-3.5775
NCKAP1	10787	8.379	9.392	9.725	10.006	9.683	9.598	9.056	2.344	5.371	6.848	6.71	-3.5575
SCARNA7	677767	3.017	-1.898	-3.33	-2.86	1.105	0.579	-1.866	-5.398	-5.398	-5.398	-5.106	-3.532
NUMA1	4926	8.001	8.984	8.784	8.734	9.491	9.324	8.698	5.55	1.727	5.806	4.979	-3.5195
NPC1	4864	7.788	6.465	6.051	6.77	5.588	7.76	8.685	4.755	2.279	-2.082	4.274	-3.4935
RAB11FIP3	9727	5.655	6.929	7.48	6.542	7.176	7.518	6.715	4.553	-1.181	4.002	2.881	-3.4875
KIAA1671	85379	4.581	5.123	5.153	5.488	4.803	4.53	5.685	1.425	2.079	-4.267	2.136	-3.371
NEAT1	283131	11.844	7.875	7.544	7.032	7.928	10.492	10.918	4.697	2.108	6.494	4.506	-3.3265
RAI1	10743	6.856	8.245	7.587	8.445	8.893	7.357	7.159	1.342	4.453	4.513	4.327	-3.197
LAMB3	3914	9.908	9.97	9.706	9.741	9.846	11.446	12.306	0.085	5.987	7.617	7.551	-3.139
ACY3	91703	-4.314	-4.127	-1.877	-2.74	-4.144	-2.645	-2.346	3.228	1.211	-0.115	-0.49	3.288
TEX26-AS1	NA	-4.607	-4.023	-2.67	-4.023	-4.023	-2.996	-2.432	-0.92	-0.295	7.204	-0.638	3.5565
C9orf106	414318	-2.601	-2.681	-5.262	-1.169	-3.609	-3.115	-0.523	6.055	0.666	0.378	1.127	3.5775
GLYAT	10249	-4.08	-1.304	-4.547	-3.502	-3.667	-2.876	-4.547	0.363	4.821	-0.487	-1.058	3.605
BSCL2	26580	4.117	3.591	4.182	3.087	4.202	1.79	3.078	5.974	7.52	6.874	9.038	3.606
AOX1	316	-1.312	1.95	1.182	-0.15	0.103	0.834	0.636	3.508	4.883	3.63	5.266	3.6205
PLEKHB1	58473	-1.09	0.164	0.275	1.13	-1.882	-2.61	1.259	2.279	5.212	2.925	4.646	3.6215
PTPRC	5788	1.502	-0.705	-3.956	-3.155	-0.929	-1.2	-3.178	5.186	2.224	2.705	1.136	3.6645
OR56A1	120796	-4.085	-4.447	-4.447	-3.129	-3.848	-3.695	-3.92	0.025	-0.806	1.236	-0.464	3.7005
LOC646471	646471	-0.496	-0.765	-1.136	-1.363	-1.589	-2.316	-2.237	3.301	2.949	1.492	1.775	3.725
OR7E12P	NA	-5.133	-1.134	-3.457	-1.788	-2.612	-2.753	-2.861	4.004	1.272	-0.124	0.84	3.809
CENPH	64946	7.001	4.407	3.353	4.251	4.345	3.603	3.661	7.639	7.661	9.651	8.646	3.9025
LHX2	9355	-2.737	-2.44	-4.856	-2.37	-3.372	-4.868	-4.868	6.978	0.883	0.19	-0.057	3.9085
MS4A4A	51338	-4.186	-4.229	-4.229	-3.447	-3.518	-2.899	-4.229	-0.409	1.031	-0.1	-0.823	3.9315
LINC00294	NA	-1.402	3.32	2.136	3.623	3.523	3.341	3.864	7.876	7.701	6.844	5.338	3.9315
OR2W3	343171	2.668	4.411	3.493	4.007	4.706	3.837	4.305	8.467	9.684	7.454	6.953	3.9535
MIP	4284	-2.193	-4.26	-4.26	-4.26	-2.541	-4.26	-4.26	-0.982	2.789	-0.057	-0.547	3.958
CNTN4	152330	1.071	2.282	0.238	1.965	0.953	1.699	0.738	5.35	5.464	4.738	4.418	3.973
C11orf16	56673	-3.924	-4.406	-4.406	-3.655	-3.751	-3.913	-3.409	2.402	-1.731	1.146	-1.023	3.9745
OR5B12	390191	-4.109	-4.326	-4.326	-3.389	-3.555	-4.326	-4.326	1.538	-0.582	-0.025	-0.786	4.0225
CNGA4	1262	-4.047	-4.273	-4.273	-2.903	-3.694	-3.605	-3.764	-1.146	1.206	1.191	-0.66	4.0295
LOC100505540	NA	-3.706	-4.712	-4.712	-3.58	-4.187	-4.015	-4.126	3.212	-1.673	1.569	-2.319	4.074
NBPF6	653149	-4.081	-4.419	-4.414	-3.64	-3.476	-3.751	-3.648	4.121	0.427	0.24	-2.693	4.0845
IFIT3	3437	6.148	4.828	4.592	4.813	5.226	3.805	3.771	8.464	9.474	7.742	9.353	4.0955
TPTEP1	NA	1.198	5.889	5.287	5.614	6.65	4.772	4.932	9.936	8.474	9.969	8.85	4.106
SCML4	256380	-1.343	-2.051	-4.737	-1.352	-2.049	-3.737	-2.763	3.096	7.123	1.026	-1.471	4.112
OR4C45	403257	-4.14	-4.375	-4.375	-3.383	-3.908	-4.375	-3.575	0.275	3.175	-0.321	-0.761	4.117
PFKFB1	5207	-4.718	-3.45	-3.369	-3.689	-3.799	-2.162	-3.799	-0.757	1.628	4.327	-1.968	4.1245
OR51B2	79345	-4.2	-4.437	-4.437	-2.947	-3.747	-3.727	-3.841	3.406	-0.352	0.927	-0.982	4.1285
RGS16	6004	5.892	6.819	5.36	5.532	7.248	5.921	4.717	11.277	11.767	8.575	8.836	4.1645
TNFRSF9	3604	5.107	1.479	1.143	1.791	1.561	0.364	-1.231	8.115	6.363	4.295	4.944	4.1745
SEMA3E	9723	5.491	4.686	4.625	4.492	5.088	4.187	4.144	8.979	8.641	10.23	6.815	4.185
HBBP1	3044	-4.14	-4.54	-4.54	-3.01	-3.841	-3.82	-3.943	4.028	-0.441	0.93	-0.94	4.1875
ZAN	7455	-3.457	-4.375	-3.357	-4.388	-4.388	-4.388	-4.388	-0.513	1.031	-1.863	0.126	4.1945
CRNN	49860	-4.001	-4.484	-4.481	-3.737	-2.337	-4.037	-4.059	0.286	5.25	0.031	-2.298	4.1955
LCTL	197021	1.058	1.926	1.643	1.826	1.518	0.688	0.444	6.158	5.28	6.235	4.483	4.201
OR4D10	390197	-3.589	-4.597	-4.597	-3.824	-3.805	-4.597	-4.597	-1.861	-0.553	0.551	-0.18	4.2305
ACCSL	390110	-4.056	-4.498	-4.498	-3.777	-3.975	-3.814	-3.751	2.67	0.796	-0.281	-0.856	4.2325
DNM1P41	NA	-1.083	-0.518	-0.3	-3.015	-0.312	-0.687	-0.446	5.303	4.65	2.054	2.779	4.2325
MS4A1	931	-3.997	-4.327	-4.327	-3.605	-3.646	-4.327	-4.327	-0.369	0.555	0.209	-0.523	4.247
LOC440040	440040	-4.133	-4.321	-4.321	-3.418	-3.847	-4.321	-3.571	0.005	1.783	-0.159	0.23	4.2505
PRDM14	63978	-1.007	-4.575	-1.838	-1.388	-0.573	-3.87	-3.242	4.416	4.168	0.657	0.549	4.2505
HCLS1	3059	-0.002	-1.901	1.368	-2.474	-0.607	0.204	-2.831	4.122	6.162	3.179	2.435	4.2575
DDX11L1	NA	-5.115	-1.198	-1.466	-3.29	-3.29	-3.29	-3.29	1.453	3.32	0.496	0.3	4.2645
ZMAT1	84460	1.603	0.11	-0.761	-0.922	0.711	0.826	2.514	5.588	3.588	5.646	4.394	4.28
GLYATL1	92292	-2.742	-3.275	-3.37	-3.458	-4.373	-1.87	-4.15	-1.07	3.273	1.274	0.559	4.2865
BSND	7809	-4.117	-4.429	-4.429	-3.543	-3.893	-3.642	-3.603	0.344	3.444	0.489	-2.435	4.3095
C1orf180	439927	-3.917	-4.338	-4.324	-3.353	-3.42	-3.673	-3.711	2.089	0.475	0.726	-2.394	4.3115
CLEC4E	26253	0.992	-1.73	-5.176	-1.722	-2.275	-2.029	-2.049	2.49	2.097	3.029	1.614	4.3225
SPATA21	374955	2.493	0.72	-0.905	1.063	1.601	-0.979	-1.438	6.288	7.127	3.801	2.466	4.3245
MACROD2	140733	2.496	0.783	0.476	1.392	1.088	1.93	2.74	7.848	6.043	4.069	5.412	4.3355
OR51B6	390058	-4.161	-4.506	-4.506	-2.929	-3.84	-3.712	-3.915	-0.045	3.019	0.908	-0.8	4.3465
KRTAP5-11	440051	-3.454	-4.203	-4.203	-2.861	-4.203	-4.203	-4.203	0.342	0.204	0.11	-0.555	4.36
SLC22A8	9376	-3.36	-4.216	-4.216	-3.352	-4.234	-4.234	-4.234	0.537	2.095	-0.234	-0.893	4.3675
OLFML1	283298	3.011	3.118	3.035	3.349	3.592	2.243	1.237	6.861	5.669	7.947	8.477	4.369
P2RY6	5031	-0.865	-1.002	1.577	-1.073	-0.137	-0.898	-2.11	4.832	4.365	2.603	1.96	4.382
LOC653513	NA	-4.929	-2.941	-2.765	-2.883	-3.086	-0.928	-3.157	2.301	1.022	-0.034	1.875	4.3895
OR5B17	219965	-4.129	-4.338	-4.338	-3.371	-3.396	-4.338	-4.338	1.589	0.292	-0.13	-0.87	4.419
FAM83A	84985	-0.687	-0.433	-3.375	-0.317	-2.869	-1.198	-1.866	5.291	6.022	1.162	0.874	4.4245
CA6	765	1.309	2.42	1.7	3.31	3.615	0.902	0.676	6.855	11.317	5.414	3.399	4.4345
PCSK9	255738	-3.545	-2.722	-1.735	-0.776	-4.22	-0.588	-1.083	4.779	3.371	1.156	2.036	4.4385
HMX2	3167	-3.918	-4.656	-4.656	-3.46	-4.185	-4.028	-3.808	2.075	-0.176	1.047	-2.857	4.4635
INSC	387755	-4.083	-4.527	-4.527	-3.678	-3.834	-2.833	-4.071	3.556	-0.214	1.006	-0.873	4.467
FRMD6-AS1	NA	-0.456	4.133	3.819	4.742	5.129	3.601	3.626	9.375	8.794	7.783	6.617	4.4695
GYG2	8908	-3.829	-0.958	-1.243	-4.273	-1.419	-2.186	-3.054	2.445	1.507	4.86	2.125	4.471
SPOCK2	9806	-0.446	0.8	0.934	-2.181	0.066	-0.52	1.166	5.988	5.38	3.707	2.032	4.4775
SLC30A10	55532	-3.849	-2.28	-3.785	-2.991	-3.939	-3.929	-3.914	-1.545	0.646	1.343	0.633	4.4885
KHDC1L	100129128	-2.002	-4.505	-4.39	-4.71	-3.73	-4.871	-4.831	5.11	0.017	-0.032	-2.665	4.4975
GABRA5	2558	-1.513	-4.615	-2.025	-1.569	-5.451	-3.561	-2.028	1.535	6.274	3.408	-1.513	4.4995
FCGR2A	2212	2.622	-3.894	-0.155	-1.537	0.277	0.342	-4.19	5.264	3.434	5.454	2.588	4.504
CYP4Z1	199974	-3.64	-4.388	-4.388	-3.511	-3.911	-3.845	-3.798	-0.947	1.618	1.045	0.276	4.5055
ACSBG1	23205	-3.804	-1.896	-0.835	-3.162	-3.189	-3.189	-3.189	1.688	0.967	3.746	0.202	4.5165
PAH	5053	-4.202	-3.242	-3.033	-4.27	-4.27	-4.27	-4.27	1.771	0.203	0.294	-1.379	4.5185
CASP10	843	2.609	-0.975	3.628	-0.008	-1.403	0.299	-0.775	4.594	4.455	6.49	4.011	4.5325
RNFT2	84900	-1.129	-5.225	-2.81	-5.225	-4.218	-1.894	-2.307	-2.229	4.351	2.546	0.906	4.536
PGA5	5222	-2.109	-4.275	-4.275	-3.375	-3.796	-4.275	-4.275	1.263	4.16	-0.737	-1.337	4.538
S100A5	6276	-3.123	-4.791	-2.529	-4.002	-3.69	-3.286	-3.838	1.099	6.42	0.621	-1.752	4.55
OR1S2	219958	-4.086	-4.347	-4.347	-3.405	-3.392	-4.347	-4.347	0.43	1.62	-0.019	-0.773	4.5525
SLC25A45	283130	3.662	3.318	3.653	3.606	4.444	2.659	2.52	8.467	7.888	7.013	8.438	4.557
TREML4	285852	-3.489	-3.358	-3.927	-4.421	-4.626	-4.794	-4.79	6.271	1.677	-1.378	-3.724	4.5705
ZNF648	127665	-3.161	-1.6	-1.735	-3.131	-3.75	-1.982	-3.27	3.044	2.385	0.498	-0.151	4.5725
LOC339505	NA	-2.772	-4.021	-3.972	-2.63	-3.595	-3.584	-2.471	1.619	2.101	0.361	-0.397	4.574
PATE4	399968	1.107	-0.754	-1.593	-1.664	-1.066	-0.568	-0.41	4.509	4.518	3.137	2.271	4.577
SYT9	143425	-3.431	-2.481	-2.023	-3.816	-3.244	-4.174	-1.69	1.562	0.633	1.137	1.543	4.584
ANK1	286	-1.047	-1.286	-2.036	-0.935	-1.797	-2.612	-0.641	4.334	6.726	2.284	1.96	4.595
LINC00303	NA	-3.368	-2.963	-2.081	-3.512	-4.474	-3.642	-4.479	0.08	4.283	2.11	-2.432	4.607
C1QC	714	-1.277	-3.788	-2.365	-2.496	-2.68	-3.351	-3.388	5.778	-0.515	3.51	0.364	4.617
DKFZp686K1684	NA	-3.159	-4.45	-4.45	-3.723	-3.639	-3.857	-3.944	2.038	0.37	1.154	-0.845	4.619
LINC00338	NA	-0.527	3.359	2.166	3.476	3.99	3.608	3.213	8.79	8.92	7.171	5.422	4.6215
LOC100128593	NA	0.904	-0.755	-1.113	1.024	-0.354	-3.441	-1.453	5.178	4.779	1.165	3.033	4.661
PPIAL4G	644591	-1.346	0.516	-2.181	-1.655	-0.199	-1.843	-1.032	3.449	3.186	3.939	2.439	4.6635
LINC00346	NA	-3.351	-3.56	-1.306	-2.97	-1.7	-1.082	-1.754	6.893	4.466	1.355	1.246	4.6645
MCF2L2	23101	4.173	1.696	3.096	1.23	1.57	-0.392	-0.195	7.28	6.734	5.735	3.851	4.6645
LRRC10	376132	-1.012	-0.152	-1.482	-1.524	-0.427	-5.097	-5.83	5.265	4.699	1.672	0.832	4.6675
PGA4	643847	-2.102	-4.328	-4.328	-3.438	-3.269	-4.328	-4.328	1.347	4.423	-0.659	-1.261	4.672
DLGAP2	9228	-3.787	-2.922	-3.51	-4.515	-4.515	-4.515	-2.823	2.778	2.499	-0.718	-0.856	4.6775
F5	2153	-0.15	-3.819	-3.281	-2.893	-3.495	-3.761	-3.799	1.887	2.033	0.482	-0.236	4.6795
PGA3	643834	-2.076	-4.376	-4.376	-3.461	-3.259	-4.376	-4.376	1.298	4.325	-0.683	-1.284	4.6835
C1orf200	644997	-2.408	-4.393	-4.385	-3.085	-4.209	-4.041	-4.14	0.243	4.982	0.846	-1.43	4.6845
DNAH3	55567	3.1	2.954	1.775	2.778	3.444	2.197	2.3	8.432	3.922	8.517	6.51	4.693
PAX7	5081	-4.271	-4.182	-4.11	-2.564	-3.646	-3.626	-3.459	1.752	-0.286	4.545	0.346	4.695
OR4X2	119764	-4.081	-4.422	-4.422	-3.423	-3.96	-4.422	-3.64	-2.863	2.506	-0.25	1.486	4.699
CD34	947	2.741	1.749	6.802	0.946	2.238	3.826	0.744	7.292	6.443	6.585	9.017	4.7005
TRIM48	79097	-3.588	-4.389	-4.389	-3.455	-2.318	-4.389	-4.389	1.542	0.75	-0.087	-0.608	4.7205
ASCL1	429	-4.12	-4.257	-4.257	-4.257	-4.257	-1.573	-3.358	2.401	0.341	0.599	-1.156	4.727
GAGE1	2543	-4.544	-1.219	-3.582	-3.937	-4.073	-4.052	-4.052	0.935	0.44	2.323	-1.708	4.7395
CLCNKA	1187	-3.733	-2.131	-4.332	-2.814	-3.659	-3.796	-3.448	1.691	3.631	0.475	-0.9	4.742
TRIM6	117854	3.538	1.438	0.016	1.083	0.85	0.971	0.572	6.067	9.608	4.902	5.367	4.746
PDE6B	5158	5.158	4.386	3.252	4.715	5.162	3.181	2.422	9.361	8.933	9.637	5.986	4.761
C4orf26	152816	5.1	1.995	0.11	2.464	2.8	-0.823	0.142	7.335	7.578	6.199	5.23	4.772
TTC39A	22996	2.388	1.012	0.428	1.276	1.806	0.693	-0.123	3.555	6.705	5.24	6.34	4.778
ANXA9	8416	-3.2	-3.981	-2.029	-3.363	-3.572	0.034	-3.518	4.261	1.093	-0.127	1.75	4.7845
OR51S1	119692	-4.151	-4.444	-4.444	-2.866	-3.644	-3.776	-3.886	1.61	0.773	1.056	-0.752	4.8005
SLC36A2	153201	6.82	2.136	-0.444	1.815	2.367	-0.034	-0.177	8.144	7.097	6.157	4.907	4.812
CRYM-AS1	NA	-2.283	0.465	-0.534	2.3	0.443	0.175	0.567	6.112	6.045	4.481	1.711	4.82
SLC2A4	6517	6.013	2.171	0.877	2.134	1.896	0.901	1.129	7.67	7.528	5.909	5.014	4.8225
TAT	6898	6.955	2.898	0.158	2.785	3.076	0.336	0.255	9.122	8.581	6.672	5.421	4.8415
PTPRVP	148713	-3.631	-3.832	-3.725	-2.616	-3.526	-2.99	-3.77	3.075	1.236	1.185	-2.344	4.8415
LINC00466	NA	-3.973	-4.599	-4.599	-3.655	-3.529	-3.819	-3.878	1.261	2.381	0.694	-2.257	4.8555
PPIL6	285755	3.341	2.689	0.966	1.93	2.829	1.705	0.869	8.5	6.685	6.89	3.136	4.8575
LPA	4018	-4.439	-3.308	-3.138	-3.542	-3.753	-1.853	-3.79	1.439	3.099	1.2	-0.972	4.8615
PRAMEF10	343071	-3.388	-4.651	-2.936	-3.309	-4.132	-4.19	-4.396	-0.199	2.165	1.207	0.275	4.873
GABRR1	2569	-3.077	-3.003	-2.806	-4.036	-4.132	-3.378	-2.187	2.768	3.079	-1.664	0.826	4.874
CELF3	11189	-3.29	-4.476	-4.428	-3.853	-4.001	-3.046	-4.089	2.894	1.347	0.417	-1.994	4.883
OR7E37P	26636	-3.459	-2.358	-3.424	-3.424	-3.424	-2.547	-2.18	3.133	1.198	-0.796	1.722	4.884
OR52H1	390067	-1.813	-4.299	-4.299	-2.744	-3.583	-3.556	-3.673	1.938	3.721	0.668	-1.209	4.886
LOC100188947	100188947	0.983	-2.735	-2.735	-1.519	-2.204	1.789	0.301	3.078	4.017	3.129	3.61	4.8885
CPM	1368	4.089	0.733	1.465	0.791	0.215	-1.344	-1.12	5.697	5.552	6.081	3.46	4.8915
AS3MT	57412	5.115	3.028	3.182	3.07	3.993	1.799	2.803	8.074	7.927	8.001	5.107	4.894
PLA2G2F	64600	-4.288	-4.128	-4.068	-2.629	-3.629	-3.628	-3.8	0.353	4.852	1.837	-1.342	4.895
SLC6A4	6532	-4.086	-0.773	-2.743	-2.765	-2.765	-2.765	-2.765	2.485	1.996	2.27	-0.619	4.898
FABP3	2170	-2.573	-0.509	-1.769	-0.192	-2.786	-2.997	-2.79	3.143	1.517	4.621	0.481	4.903
SLC22A20	440044	3.683	1.525	0.03	1.928	1.387	0.065	0.73	7.825	4.519	5.933	6.659	4.909
WT1	7490	-4.095	-4.574	-4.574	-0.873	-3.685	-3.927	-4.021	0.841	3.873	0.949	-0.97	4.916
KRTAP5-2	440021	-3.66	-2.315	-1.756	-3.131	-1.936	-3.847	-2.738	2.899	3.888	1.461	0.789	4.918
PAX2	5076	-3.901	-2.11	-4.589	-3.304	-4.006	-3.824	-4.014	3.424	1.148	0.899	0.107	4.9245
TMC7	79905	2.503	-1.644	1.157	-0.732	-0.106	-2.448	-2.408	6.16	5.121	3.277	1.524	4.931
CASQ2	845	-3.345	-2.804	-4.442	-3.891	-4.063	-4.152	-3.36	3.763	0.709	1.372	-1.839	4.9315
LHX4	89884	-1.32	-0.411	-3.648	0.228	-3.516	0.464	-1.212	3.758	3.688	2.402	4.364	4.935
HOGA1	112817	1.681	-1.219	-1.011	-2.564	0.192	-1.85	-0.937	4.374	5.006	3.479	0.954	4.9375
FAM172BP	NA	8.458	3.05	1.157	3.907	3.911	0.844	0.87	9.171	8.9	7.087	6.665	4.9435
TCHH	7062	-2.784	-4.689	0.713	-2.946	-2.352	-3.471	-4.379	2.086	2.06	1.936	1.515	4.944
PM20D1	148811	-3.728	-2.308	-2.637	-2.91	-3.97	-3.058	-4.057	2.63	3.065	1.15	-0.102	4.948
TMEM176B	28959	1.964	3.684	5.904	0.733	4.35	7.488	3.71	9.761	9.097	8.228	7.01	4.9525
PCDH11Y	83259	1.153	-1.728	-2.333	-0.898	-2.672	-0.481	-1.033	4.134	4.817	3.711	0.657	4.9555
CD3D	915	-1.424	-0.379	-3.474	0.609	0.078	-1.942	-0.517	6.627	7.545	2.27	1.074	4.9655
ADRB3	155	-1.486	-2.364	-1.721	0.729	-1.388	-1.677	-0.42	6.232	5.265	1.702	1.114	4.9695
HTRA1	5654	3.638	4.307	7.28	2.818	3.624	6.454	5.645	9.904	9.21	8.47	9.344	4.97
PPP1R1A	5502	-2.506	-0.94	0.022	-2.284	-2.979	-1.568	-2.805	3.903	1.715	0.282	3.664	4.9735
LOC221122	221122	-2.983	-4.594	-4.594	-2.151	-4.037	-3.88	-3.862	2.99	2.651	-0.413	-0.953	4.999
CYP2C18	1562	-3.949	-4.562	-4.562	-3.373	-4.052	-3.85	-4.11	2.338	0.691	1.208	-2.521	5.0015
TRPV1	7442	5.29	1.097	1.577	2.31	1.848	1.654	1.093	7.046	7.808	5.564	6.266	5.002
MFAP4	4239	5.121	5.713	8.972	2.966	6.421	7.786	3.317	10.883	10.994	10.611	10.357	5.034
OR10Q1	219960	-4.024	-4.497	-4.497	-3.471	-3.466	-4.497	-4.497	2.163	1.251	-0.163	-0.879	5.041
FCGR1A	2209	-3.29	-4.222	-4.216	-3.572	-3.745	-3.785	0.496	-0.121	2.511	2.27	0.325	5.0425
OPALIN	93377	-3.211	-4.478	-4.478	-3.265	-3.939	-3.751	-4.057	1.203	2.263	1.012	-2.698	5.0465
MAEL	84944	-1.768	-3.707	-2.776	-2.008	-1.155	-4.024	-4.204	-1.408	1.304	3.552	3.241	5.0485
CT45A2	728911	-2.916	-2.375	-5.253	-0.506	-5.622	-1.816	-3.303	-1.105	3.665	7.898	0.603	5.05
LOC100507377	NA	1.263	-0.479	-2.405	-0.583	-0.627	-2.789	-2.469	4.899	5.6	3.95	2.525	5.0515
PRLR	5618	-2.218	-1.207	-3.384	-1.113	-0.971	-2.548	-3.476	2.166	0.553	3.501	5.556	5.0515
HORMAD2	150280	-3.042	-1.551	-3.72	-3.72	-3.72	-3.56	-3.506	1.654	-1.772	1.332	3.298	5.053
FAM122C	159091	4.584	-0.251	2.493	0.798	0.473	1.156	0.613	6.358	5.69	4.514	6.016	5.055
OR4D9	390199	-4.063	-4.49	-4.49	-3.565	-3.543	-4.49	-4.49	-2.553	1.547	-0.393	2.969	5.067
OR1S1	219959	-4.15	-4.366	-4.366	-3.352	-3.349	-4.366	-4.366	1.816	1.676	-0.264	-0.982	5.072
LINC00265	NA	-1.409	1.287	0.813	0.636	1.888	3.018	-0.409	8.944	7.122	4.636	4.659	5.0775
BARHL2	343472	-4.052	-4.612	-4.612	-3.362	-3.627	-3.742	-4.012	7.222	-0.979	3.119	-2.831	5.082
NKX2-3	159296	-3.689	-4.61	-4.61	-3.427	-4.09	-3.898	-3.965	3.997	0.885	1.365	-2.53	5.09
ACSL6	23305	3.284	1.183	1.426	1.761	1.552	-0.449	0.055	6.943	6.749	6.306	4.677	5.1015
CHN2	1124	-2.794	-3.854	-2.823	-2.76	-4.522	0.095	-3.029	5.307	1.82	-1.126	2.746	5.106
PRELP	5549	1.011	1.174	5.249	-0.61	0.453	3.575	0.797	5.362	5.162	7.667	6.917	5.1285
SPDYE8P	389517	-0.227	-3.384	-0.428	-0.059	-1.703	-1.747	-1.327	5.78	5.014	2.601	0.515	5.1345
AQP6	363	2.451	-1.161	-1.559	-3.564	-3.564	-1.888	-2.62	4.613	4.1	2.401	0.925	5.1385
TRIM60	166655	-5.371	-2.139	-2.111	-2.589	-2.816	-2.886	-2.864	2.303	2.367	2.345	-0.256	5.14
WFDC8	90199	5.881	3.211	2.448	2.959	3.238	2.719	0.155	8.625	8.904	7.581	5.077	5.144
AVPR1A	552	-2.08	-4.27	-0.889	-4.27	-1.143	-1.453	0.073	4.634	6.347	2.749	0.136	5.1445
SLC35F1	222553	1.893	-1.805	-1.206	-1.1	-3.19	-3.224	-1.813	3.417	3.325	3.356	0.926	5.1455
OR51E1	143503	-3.781	-4.741	-2.211	-3.244	-3.978	-3.911	-4.211	2.378	0.936	1.535	-0.358	5.1465
GVINP1	NA	3.228	-1.464	-1.472	-0.551	0.838	-0.512	-1.583	6.125	5.261	3.931	2.116	5.147
PGM5P2	595135	0.657	-2.019	-2.019	-2.032	-2.049	-1.015	-0.822	3.862	4.253	2.412	1.294	5.156
ARHGAP11A	9824	5.069	1.867	-0.252	1.837	1.726	-0.115	-0.561	7.515	7.362	6.441	3.304	5.1755
FCGR2C	9103	-0.854	-1.679	-2.913	-2.93	-1.392	-3.189	-3.285	3.592	1.77	2.761	0.574	5.1785
POM121L8P	29797	5.663	2.132	1.744	2.572	3.075	1.443	0.265	9.52	8.361	6.297	4.128	5.197
PRAMEF3	401940	-3.882	-4.624	-4.601	-3.045	-4.055	-4.09	-4.355	4.569	1.522	0.705	-0.547	5.2035
RNF170	81790	1.655	-0.215	-0.322	-0.41	-2.303	-0.334	0.463	5.532	5.464	4.299	2.958	5.2035
AIPL1	23746	5.096	2.243	0.98	2.278	1.685	0.42	1.03	7.779	7.652	6.136	4.423	5.209
MS4A15	219995	-2.493	-4.902	-4.902	-4.135	-4.084	-4.902	-4.902	5.3	-1.986	0.641	-0.02	5.2125
TMPRSS4	56649	-3.822	-1.972	-4.184	-4.203	-4.203	-4.203	-2.942	3.449	2.505	-0.417	-1.867	5.228
SYT6	148281	-3.892	-2.431	-2.673	-3.701	-2.838	-3.971	-3.703	2.424	2.641	0.637	-2.409	5.2315
LOC283038	NA	-4.074	-4.726	-4.726	-3.421	-4.042	-2.077	-3.785	-0.026	-3.879	5.408	2.415	5.2365
TFAP2D	83741	-3.393	-4.168	-3.944	-4.539	-4.626	-4.663	-4.657	4.454	2.39	-0.991	-3.406	5.2385
LOC152225	152225	-0.449	0.216	-2.048	1.189	0.798	-3.498	-1.205	3.49	5.155	6.522	4.447	5.25
C1orf110	339512	-2.795	-4.274	-4.001	-3.738	-4.43	-4.43	-4.51	3.324	-2.828	2.551	-0.597	5.251
SPN	6693	5.815	2.66	1.425	2.514	2.772	0.326	0.898	8.407	8.453	7.123	3.885	5.251
GIF	2694	-1.485	-4.44	-4.44	-3.51	-3.489	-4.44	-4.44	2.473	2.052	-0.425	-1.106	5.2535
HPD	3242	-3.776	-1.796	-3.563	-2.19	-4.787	-4.787	-3.825	4.207	2.602	0.36	-1.024	5.257
RPL13AP6	644511	0.537	-3.534	-3.534	-2.509	-1.769	-3.004	-1.958	4.819	5.287	0.407	0.679	5.258
C10orf120	399814	-4.071	-4.658	-4.658	-3.408	-4.078	-3.961	-3.23	1.705	2.9	0.676	-3.027	5.2615
H1FX-AS1	NA	-3.302	-0.908	-0.141	-0.69	-1.147	1.583	0.492	4.776	5.868	4.389	3.79	5.2725
GPR123	84435	-3.751	-4.984	-4.984	-3.341	-4.198	-4.393	-4.102	2.809	-0.628	4.504	-2.63	5.2885
MPL	4352	6.16	0.873	0.494	1.749	2.13	-1.352	0.393	7.743	7.172	5.151	4.811	5.2885
KCNN3	3782	3.87	0.743	2.658	1.475	1.001	0.551	1.551	7.163	7.202	6.38	4.875	5.2965
OLAH	55301	5.223	1.548	-0.292	0.764	1.903	-0.681	-0.65	7.779	7.482	4.668	4.038	5.311
ATP8B5P	158381	-3.636	-1.629	-3.094	-3.108	-1.216	-3.127	-3.127	-1.388	3.685	2.136	2.276	5.314
SMA4	NA	-1.707	1.947	-0.548	1.967	2.14	0.829	1.999	7.333	7.2	8.47	5.561	5.3195
SLC4A8	9498	-1.648	-2.654	-2.032	-0.613	-0.697	-0.621	-0.607	5.877	7.452	3.465	2.005	5.368
TEX101	83639	-0.355	-2.658	-2.658	-2.658	-2.658	-2.658	0.66	3.499	2.86	2.564	0.941	5.37
TMC3	342125	-3.674	-4.542	-4.542	-4.525	-4.542	-4.542	-3.595	2.159	-0.471	2.718	-3.674	5.386
FLG2	388698	1.08	-4.013	-3.984	-3.326	-3.293	-3.572	-3.599	2.505	2.125	-0.255	1.518	5.3935
HPSE2	60495	-0.38	-1.412	-2.469	-3.485	-2.019	1.865	-2.029	5.933	2.693	1.619	4.093	5.412
NXNL2	158046	1.483	-0.586	-2.337	-1.948	-1.785	-2.257	-0.594	7.072	5.508	1.821	1.793	5.4495
SPIB	6689	-0.397	1.833	1.903	1.163	2.056	1.324	-0.59	7.574	7.014	6.618	2.845	5.492
C4orf19	55286	2.932	-2.445	-3.457	-1.83	-1.181	-0.363	-1.41	5.324	4.857	3.311	1.742	5.494
ACRV1	56	-2.331	-4.316	-4.316	-4.337	-4.337	-2.694	-4.337	4.462	3.324	-0.94	-1.773	5.508
ZNF662	389114	3.755	0.331	-1.454	0.582	0.547	-0.037	-1.252	7.097	5.911	5.787	2.84	5.518
DHRS4L1	728635	0.139	-2.958	-0.836	-0.192	-1.293	1.164	0.334	5.016	6.679	5.649	4.955	5.5245
LRRC25	126364	4.06	0.389	-1.452	-0.315	0.46	-2.17	-0.523	6.286	5.985	4.441	3.029	5.528
OTUD6A	139562	0.968	-2.416	-2.365	-2.574	-2.636	-1.625	-2.636	3.341	3.335	2.918	0.397	5.5425
C10orf99	387695	-3.947	-2.383	-4.728	-3.451	-3.606	-4.222	-3.895	-3.569	4.003	1.319	2.017	5.563
RPLP0P2	113157	2.621	-1.756	-2.296	-3.141	-0.159	-3.97	-2.887	4.398	3.632	2.913	1.617	5.5685
F2	2147	-3.965	-4.531	-4.531	-2.706	-4.029	-4.11	-3.792	3.527	3.972	-0.398	-0.948	5.5935
TNFAIP8L2	79626	-2.312	-4.431	-4.39	-3.928	-2.449	-4.094	-4.052	1.282	3.804	1.814	-1.271	5.6
OR7E5P	219445	-0.853	-4.565	-4.565	-3.55	-3.999	-4.565	-4.565	4.032	2.074	0.002	-0.55	5.603
ANKS4B	257629	8.553	3.799	2.766	3.843	4.192	2.19	1.944	9.983	9.565	9.25	5.844	5.6085
IQSEC3	440073	-2.184	-1.064	-0.532	-0.109	-2.975	2.477	-1.07	5.58	5.233	3.857	2.809	5.609
C16orf89	146556	2.331	2.7	2.795	1.862	2.547	1.814	0.455	12.425	6.295	7.025	8.856	5.6095
PRAMEF1	65121	-3.893	-4.55	-4.521	-3.079	-3.964	-4.054	-4.288	2.051	3.071	0.773	1.071	5.615
LOC728716	NA	-3.953	-4.289	-4.282	-2.995	-2.193	-3.934	-4.144	2.961	2.591	0.74	-1.673	5.6185
IFI27	3429	4.059	4.214	10.341	2.907	4.951	5.84	3.458	9.858	9.844	9.234	9.987	5.637
SLC22A25	387601	-2.899	-3.155	-5.09	-4.173	-5.109	-5.109	-5.109	6.092	0.563	0.56	-0.075	5.6515
KRTAP5-4	387267	-3.786	-4.689	-4.689	-3.007	-3.869	-3.938	-4.113	2.392	2.856	1.036	-2.919	5.652
PCA3	50652	1.287	-1.823	-2.477	-2.358	-4.188	-2.254	-1.682	4.743	6.066	2.067	1.653	5.659
C10orf53	282966	-3.913	-4.706	-4.706	-3.365	-3.809	-4.251	-3.827	3.227	2.226	1.271	-3.122	5.6615
KIAA0825	285600	-1.359	-2.617	-0.982	-2.102	1.544	-1.686	-0.122	4.554	4.053	5.758	2.299	5.6625
TBXA2R	6915	4.19	0.488	2.224	1.797	1.321	0.197	0.626	7.628	8.123	6.339	3.802	5.6625
BCDIN3D	144233	-1.532	-2.412	-2.412	-2.412	-0.208	-0.983	-2.412	4.144	3.573	2.931	1.151	5.664
GSTM2P1	442245	-3.951	-3.623	-3.332	-1.355	-4.193	-4.218	-4.205	1.924	4.339	-2.675	1.52	5.673
LOC284578	284578	0.099	-1.695	-4.597	-1.803	-4.512	-4.519	-2.634	3.025	-2.095	3.205	3.091	5.692
TMEM176A	55365	0.112	0.454	1.854	-3.984	0.674	5.449	-1.251	6.998	7.117	3.498	5.305	5.6975
ABCB5	340273	3.079	-2.783	-1.407	-3.141	-2.273	-3.366	-3.361	4.013	3.463	1.699	2.372	5.7005
LAIR1	3903	-0.25	-1.668	-1.413	-0.671	-0.136	-1.791	-1.236	4.861	5.425	4.069	1.013	5.701
LOC148709	148709	6.361	2.195	1.286	2.671	2.947	0.523	0.014	8.659	7.683	8.113	4.187	5.703
EMX2	2018	-2.847	-2.262	2.916	-3.699	0.644	-0.544	-4.016	4.671	4.954	2.233	1.861	5.714
PWRN1	791114	-2.077	-3.228	-3.374	-1.756	-4.472	-2.339	-2.874	3.997	3.101	2.594	-2.077	5.7215
DKFZP434A062	NA	-2.339	-4.344	-3.026	-4.357	-1.773	-4.374	-4.357	3.017	3.411	-1.018	-0.26	5.7225
CT45A3	441519	-4.702	-3.363	-3.319	-3.775	-3.851	-2.159	-3.851	2.318	1.583	5.134	-1.584	5.7255
NOS1	4842	-0.21	-1.355	-5.733	-1.81	-0.521	-2.819	-2.814	4.647	4.044	3.798	0.6	5.731
BPIFB1	92747	0.97	2.431	1.637	1.886	2.697	0.315	-0.209	5.979	8.782	8.763	0.991	5.734
CACNA2D4	93589	-3.233	-2.623	-2.632	-4.588	-4.588	-0.331	-4.588	3.13	3.678	-0.375	1.905	5.7505
PDE7B	27115	2.968	-1.297	0.829	-4.635	-3.71	1.78	-1.702	5.24	6.034	3.669	1.707	5.7515
RD3	343035	-1.798	-4.053	-3.989	-2.874	-4	-3.956	-3.877	3.795	1.827	1.803	-3.28	5.771
OLFML3	56944	2.825	2.855	6.492	-1.256	2.61	6.354	3.659	9.421	8.505	7.942	8.751	5.773
PTCHD4	442213	-5.892	-1.749	-1.457	-2.159	-2.228	-2.309	-1.372	3.828	3.401	3.836	0.919	5.7735
DPY19L2P2	349152	3.235	0.449	-0.023	0.99	1.312	-0.041	-3.18	7.259	6.946	5.508	2.616	5.778
LOC283731	283731	5.597	1.547	0.62	1.746	1.131	-2.044	0.43	7.827	7.787	6.06	3.972	5.7925
ZNF493	284443	8.746	3.971	3.333	3.924	4.412	3.452	3.106	10.921	10.61	8.866	6.296	5.814
TSG1	643432	0.389	-3.322	-3.39	-3.774	-3.9	-4.03	-3.965	2.915	2.662	1.432	-0.374	5.821
SLC25A15	10166	4.912	1.319	-1.464	1.49	0.413	0.289	1.065	7.711	7.761	6.074	3.749	5.8275
LINC00507	NA	-3.486	-0.417	0.305	-1.658	0.449	-1.11	-3.421	5.212	4.581	4.893	1.944	5.847
ATP8A2	51761	-2.747	-3.882	-4.768	-4.768	-4.768	-4.768	-4.768	0.095	2.094	2.082	-3.023	5.8565
TCF19	6941	0.166	-0.041	0.296	0.455	-0.143	0.637	2.267	2.707	4.985	7.602	7.323	5.858
ISLR	3671	-1.249	1.146	6.308	-3.252	1.959	6.074	3.32	7.88	7.001	7.762	7.907	5.862
CEP41	95681	-1.626	1.429	0.388	2.051	1.915	0.086	-0.427	6.924	6.993	5.606	3.878	5.877
NEK2	4751	4.768	1.099	0.196	2.048	2.479	-0.644	-1.633	7.444	7.387	6.567	4.171	5.878
MYOCD	93649	-3.584	-2.766	-3.028	-4.33	-4.33	-4.33	-4.33	2.579	-2.406	2.307	0.792	5.8795
AGMAT	79814	3.963	1.352	-0.001	0.104	0.459	-0.647	-0.302	7.797	7.212	4.77	2.363	5.887
RAD54B	25788	0.757	-0.115	-2.821	-0.653	-1.201	-0.643	0.971	7.681	6.348	4.148	1.312	5.891
CYP17A1	1586	-3.653	-4.749	-4.749	-3.288	-1.722	-3.911	-4.141	4.507	3.101	0.869	-2.966	5.896
WIPF3	644150	-1.063	-3.327	-3.418	-2.252	-3.182	-4.047	-1.955	2.81	4.494	-1.828	2.666	5.92
DUSP26	78986	-0.398	2.959	0.725	3.137	0.619	1.139	-0.696	6.129	10.661	7.163	2.074	5.921
NKAIN1	79570	-3.707	-4.109	-1.143	-0.894	-3.278	-3.864	-3.018	2.524	2.774	0.288	2.877	5.927
CALCB	797	-3.65	-4.68	-4.68	-3.939	-4.077	-4.195	-2.829	2.468	1.889	1.833	-0.194	5.938
SCG3	29106	-3.021	-4.87	-3.404	-3.043	-3.826	-4.04	-4.87	0.988	4.143	3.24	-3.253	5.94
TDGF1P3	NA	3.131	-1.401	-4.847	-0.624	-1.706	-2.565	-3.564	4.875	4.818	3.686	0.617	5.958
DYDC1	143241	3.827	-3.702	-3.702	-2.351	-2.49	-3.158	-2.818	4.31	4.124	2.163	1.929	5.9615
LPAL2	80350	4.996	3.476	2.288	3.072	3.434	3.047	2.359	9.163	8.996	9.072	6.595	5.962
SHISA9	729993	4.672	2.298	1.237	1.883	1.395	1.785	2.834	8.031	8.127	7.673	5.234	5.969
TLX1NB	100038246	-3.361	-4.858	-4.858	-3.581	-4.336	-3.921	-4.335	1.88	6.096	1.469	-2.349	6.0095
WDR65	149465	-2.469	-1.909	-4.756	-4.159	-3.184	-4.488	-4.45	7.63	1.73	1.984	-1.437	6.016
GSG1	83445	1.725	-1.896	-3.806	0.465	-1.519	-2.037	-3.806	4.434	4.193	4.074	1.336	6.0295
TMEM17	200728	7.366	2.365	1.554	1.556	2.994	1.37	1.322	9.116	8.265	6.916	5.644	6.0345
EPHA10	284656	-0.907	-1.133	-2.77	-2.173	-2.57	-2.533	-2.278	4.573	3.978	3.542	1.092	6.038
AADACL3	126767	-2.858	-4.674	-4.651	-3.287	-4.118	-4.208	-3.228	3.037	2.728	1.136	-0.061	6.05
FLJ31662	NA	1.249	-4.452	-4.364	-3.384	-3.353	-3.308	-3.711	3.577	3.956	1.77	-0.315	6.0575
C10orf71	118461	-4.059	-4.548	-4.548	-3.127	-3.616	-4.067	-3.603	3.065	5.748	0.939	-0.62	6.061
F13A1	2162	-3.555	-1.736	-0.535	-4.219	-4.478	-4.565	-4.555	2.239	1.55	-1.872	2.139	6.0635
CLEC4C	170482	0.3	-4.836	-4.836	-3.003	-4.836	-4.836	-4.836	2.115	5.338	0.346	-0.757	6.0665
DUSP13	51207	-3.958	-2.275	-4.623	-2.075	-3.78	-3.645	-3.785	3.268	3.15	1.446	-2.732	6.078
FAM186A	121006	-2.995	-4.732	-4.732	-2.355	-2.3	-4.732	-4.732	1.789	2.66	0.952	0.147	6.1025
FRMD1	79981	-4.509	-3.047	-2.927	-3.239	-3.419	3.606	-3.45	4.704	2.898	1.173	2.844	6.11
LPPR5	163404	-3.913	-5.004	-4.905	-3.79	-3.766	-4.157	-4.204	6.174	3.758	0.198	-0.335	6.135
PXMP4	11264	5.598	1.056	0.511	1.586	1.612	1.11	1.26	8.378	8.805	6.429	4.555	6.1435
SLC28A1	9154	-3.232	-4.247	-4.247	-2.314	-4.247	-3.306	-4.247	2.057	4.64	1.744	-4.224	6.1475
NPHS1	4868	2.737	-2.075	-5.057	-1.92	-1.818	-1.539	-2.462	4.554	4.291	4.198	0.627	6.1645
ARHGEF26-AS1	NA	3.505	-1.851	-3.099	-2.718	-2.821	-2.932	-2.913	3.726	4.136	2.964	0.896	6.166
HOTTIP	NA	-2.683	-4.412	-4.183	-4.672	-4.801	-4.859	-4.856	3.517	5.309	-0.511	-2.697	6.175
FGF5	2250	6.968	3.313	2.701	3.367	3.602	2.953	2.524	9.929	9.07	9.908	7.447	6.176
HTRA4	203100	1.749	-1.089	-1.442	-0.926	-0.236	-1.072	-3.001	6.439	6.559	2.852	3.779	6.181
SLC12A3	6559	0.461	-0.668	-2.124	-1.229	0.854	-3.353	-3.445	5.804	5.28	4.644	-1.008	6.191
TMIGD2	126259	0.586	-1.321	-3.086	-3.109	-3.109	-2.003	-3.109	3.87	4.622	2.342	-1.198	6.192
KLRD1	3824	6.766	-0.19	-0.59	0.704	0.251	0.57	1.124	7.321	7.177	6.351	5.09	6.194
C8orf31	286122	1.19	-2.515	-2.688	-3.936	-2.505	0.773	-2.875	4.132	4.326	3.24	1.316	6.201
NFAM1	150372	3.04	-0.195	-1.5	0.304	-0.838	-0.628	-4.008	5.879	5.799	5.348	2.973	6.2015
CD2	914	-3.94	-1.867	-4.413	-3.772	-1.85	-3.078	-3.822	4.197	4.231	0.676	-2.276	6.2085
LDB3	11155	0.863	-0.646	-2.02	-3.733	-1.664	-2.677	-1.777	5.817	5.381	3.493	-0.828	6.214
LOC440028	NA	0.713	-2.282	-1.861	-1.283	-0.63	-2.157	-3.558	4.102	4.812	4.604	-1.095	6.214
SLC14A2	8170	4.509	0.554	1.335	1.943	1.331	-1.118	0.302	8.86	7.66	7.451	5.419	6.2245
CHEK2P2	NA	-3.031	-0.915	-3.119	-3.173	-2.164	-1.299	-2.656	6.042	5.058	0.931	2.082	6.226
CEACAM22P	388550	2.872	-2.434	-0.998	-2.434	-2.434	-2.434	-2.434	3.893	3.691	2.685	3.967	6.226
BEND2	139105	5.052	0.303	-0.203	0.31	1.04	-1.932	-2.426	9.418	5.851	7.212	3.977	6.2285
ESPNP	284729	-4.043	-2.031	-4.174	-2.703	-3.702	-3.171	-3.603	3.015	3.307	2.252	-1.051	6.2365
KRTAP5-3	387266	-4.094	-4.481	-4.481	-2.909	-3.724	-3.788	-3.951	3.544	3.459	1.132	-2.966	6.2465
CD96	10225	-1.852	-3.001	-1.992	-2.721	-2.854	-2.815	-2.772	3.727	3.307	3.668	1.087	6.2595
MEFV	4210	0.473	-1.319	-2.956	-2.956	-1.173	-2.956	-2.956	4.224	3.871	2.736	0.203	6.2595
LIN28A	79727	2.367	-2.622	-4.732	-3.37	-4.446	-3.789	-2.942	4.958	4.898	0.896	0.347	6.267
SCN11A	11280	3.109	-3.599	-2.608	-4.295	-3.222	-2.977	-3.306	3.92	3.885	2.212	-0.049	6.2705
ANP32A-IT1	NA	-4.044	-1.822	-1.839	-4.28	-1.673	-3.46	-2.663	5.87	5.087	2.142	0.158	6.2775
HBE1	3046	-2.761	-3.53	-1.766	-3.924	-4.269	-1.948	-3.344	3.554	-2.761	2.699	3.197	6.292
UNC45B	146862	-2.577	-4.009	-5.293	-2.288	-5.31	-5.31	-5.31	5.2	-1.473	3.488	-2.312	6.3005
PLA2G2A	5320	-1.831	0.019	7.175	-2.234	-0.456	-0.085	-3.879	6.985	6.428	5.287	3.837	6.3135
CELA3A	10136	-3.511	-4.545	-4.511	-3.259	-4.138	-4.115	-4.154	2.878	3.33	1.487	-2.274	6.3205
SPAG6	9576	-2.909	-4.625	-2.036	-3.489	-3.095	-4.07	-4.093	4.266	4.236	1.438	-3.12	6.326
SYNPO2L	79933	-0.337	-3.97	-2.124	-0.649	-2.973	-3.517	-3.199	3.632	4.986	3.108	0.62	6.343
GOLGA6L1	283767	4.726	0.173	-1.833	-0.25	-0.167	-0.623	-2.051	5.994	6.886	6.219	2.229	6.3565
LOC338817	NA	1.659	-3.725	-3.725	-3.725	-3.725	-0.927	-3.725	4.35	3.478	1.79	-0.253	6.359
CR1	1378	3.211	-0.715	-0.768	0.913	1.054	-1.274	0.109	7.057	6.578	6.405	3.384	6.3825
DUXA	503835	5.617	0.91	0.333	0.156	2.201	-0.955	-0.507	6.806	6.636	7.215	3.691	6.388
SAMD7	344658	-1.085	-3.272	-4.006	-0.681	-2.145	-1.241	-1.543	7.143	3.649	6.062	-0.795	6.3985
E2F2	1870	3.707	0.31	-0.856	0.512	0.038	-0.762	0.038	6.934	6.843	6.052	3.379	6.4095
INTS4L2	644619	-4.882	-0.12	-3.596	-3.219	-2.682	-1.189	-3.605	1.852	3.049	4.177	3.339	6.413
ZNF492	57615	6.428	-1.773	-1.322	-0.303	-1.274	-2.561	-2.996	6.5	5.933	4.26	3.198	6.4185
C14orf105	55195	6.172	-0.193	-1.173	-1.384	-0.95	-4.879	-3.039	6.249	5.965	4.528	1.411	6.4195
LOC643406	NA	4.848	-1.537	-1.029	-0.657	-2.805	-1.641	-1.999	5.317	5.499	4.47	1.855	6.4305
BCL2L15	440603	3.253	-1.816	-4.117	-3.404	-3.644	-3.763	-3.418	4.439	4.33	1.721	1.663	6.4435
DKFZP434L187	26082	5.591	-0.844	-0.743	-1.59	0.248	1.397	0.243	6.569	6.842	7.116	2.148	6.4625
PKIB	5570	-2.061	-1.871	-1.003	-0.458	-2.989	-2.33	0.647	4.701	4.718	4.498	2.215	6.4705
RARRES2	5919	4.973	3.943	4.994	1.778	3.994	7.419	4.077	12.464	11.523	9.586	9.412	6.4775
C12orf77	196415	4.35	-3.577	-3.491	-5.421	-1.645	-5.421	-3.527	5.859	4.858	1.045	-0.15	6.4785
C1orf220	400798	0.94	-3.954	-3.861	-1.842	-3.72	-3.836	-3.525	4.223	2.883	1.881	2.643	6.483
DNAJC27-AS1	NA	-3.524	-3.69	-3.606	-2.86	-1.527	-3.864	-2.208	6.469	5.333	-2.988	0.587	6.484
PBOV1	59351	4.495	-5.374	-1.768	-1.353	-2.479	-0.704	-0.025	5.358	5.52	4.954	1.849	6.509
EMR1	2015	-3.468	-4.721	-2.677	-4.721	-4.721	-4.721	-4.721	5.118	3.394	-3.807	0.236	6.536
CYP4A11	1579	-2.497	-2.775	-4.817	-3.882	-4.309	-4.242	-2.025	4.1	5.156	1.216	-2.082	6.54
CORIN	10699	1.474	-1.551	-0.839	-0.816	-3.147	-1.778	-5.145	5.617	4.365	-1.88	5.727	6.542
EFCAB11	90141	-1.201	1.966	1.153	1.595	2.131	-0.712	-0.647	7.981	9.127	7.413	2.177	6.544
LAMB4	22798	0.551	-3.141	-4.266	-1.135	-2.401	-3.463	-3.305	4.755	6.514	2.051	-1.26	6.544
CACNG8	59283	4.215	0.971	0.259	0.851	1.647	-1.731	0.999	8.685	8.296	6.774	4.25	6.564
A2ML1	144568	4.306	-2.564	-3.225	-2.752	-1.477	-2.338	-1.599	5.671	5.89	1.396	2.8	6.5735
DGKB	1607	2.216	-3.48	-3.312	-3.727	-3.929	-2.921	-4.019	3.421	2.807	4.327	-0.891	6.594
EMR4P	326342	7.033	0.153	-0.036	-0.795	0.006	1.889	0.592	7.151	6.967	6.531	3.922	6.596
IGDCC3	9543	-3.437	-3.98	-2.901	-0.897	-3.799	-1.714	-3.227	6.869	4.879	1.875	-3.558	6.604
LINC00547	NA	-3.307	-4.021	-3.961	-1.354	-1.328	-4.197	-3.776	4.58	4.548	1.109	-3.307	6.6045
ZNF503-AS1	NA	-4.109	-4.642	-4.642	-3.293	-3.713	-4.117	-1.766	1.713	3.364	3.704	-2.944	6.6475
FLJ42102	NA	-5.511	-3.026	-3.026	-1.232	-3.026	-3.026	-3.026	3.94	4.251	3.307	0.498	6.6495
LINC00311	NA	-2.94	-2.678	-1.825	-0.689	-2.035	-2.121	-2.121	5.307	6.251	3.775	2.175	6.662
WT1-AS	NA	-3.701	-4.796	-4.796	-4.082	-3.999	-4.215	-4.301	3.533	3.295	1.6	-0.417	6.6625
CEACAM5	1048	4.105	-2.227	-0.966	-0.043	-1.297	-3.831	-2.538	6.523	6.405	4.331	2.395	6.665
OPN4	94233	-4.182	-4.652	-2.503	-3.246	-3.412	-4.096	-3.652	0.71	5.274	1.939	4.103	6.673
C20orf166-AS1	NA	0.297	2.058	0.37	1.467	1.789	0.03	-0.423	6.993	8.093	6.194	7.114	6.6835
SKAP1	8631	-0.812	-4.636	-4.636	-4.653	-1.381	-4.653	-3.672	0.131	-3.01	3.968	5.237	6.6855
PI16	221476	0.967	2.074	7.319	-2.782	2.738	7.723	2.38	7.001	9.672	8.503	10.635	6.7075
LOC100287225	NA	3.665	-3.512	-1.368	-2.29	-2.548	-4.973	-4.063	5.239	4.33	3.992	0.755	6.709
CH25H	9023	-0.278	1.695	0.212	-1.631	1.661	5.44	0.367	8.477	3.857	5.852	8.305	6.7115
COL6A5	256076	-3.568	-4.733	-4.733	-4.338	-4.445	-3.228	-3.169	2.82	1.937	4.211	-3.461	6.7165
DCDC2	51473	2.122	1.293	-2.622	-0.952	-0.256	-1.011	-1.14	6.823	5.398	6.144	-0.67	6.723
IL31RA	133396	0.563	-3.085	-3.134	-3.064	-3.19	-1.903	-2.005	4.755	4.565	2.758	1.201	6.7255
ARHGAP9	64333	-1.871	-4.007	-4.007	-4.007	-0.874	-4.007	-4.007	-4.714	0.827	4.668	7.652	6.7545
ELAVL4	1996	-3.202	-4.881	-4.881	-2.386	-4.389	-4.373	-4.529	4.146	2.842	1.982	-1.471	6.801
SSX5	6758	0.767	-1.94	-4.682	-1.573	-0.783	-2.354	-4.703	6.856	7.162	-0.49	2.866	6.801
NLRC3	197358	3.052	-3.049	-4.684	-2.576	-2.87	-2.449	-2.518	4.807	5.21	3.686	1.409	6.8225
PPIAL4B	653505	-3.959	-4.371	-4.341	-4.536	-4.696	-4.707	-1.493	5.056	3.315	-3.313	1.614	6.8355
C1orf140	NA	2.63	-4.287	-4.466	-3.397	-4.436	-4.382	-4.367	3.415	3.628	1.529	0.859	6.839
CSF2RA	1438	-3.168	-2.105	-1.542	-3.311	-1.183	0.746	-3.532	8.897	5.936	3.534	-2.323	6.84
CSMD2	114784	-1.657	-3.273	-3.448	-2.818	-4.088	-4.644	-3.692	6.751	4.308	2.5	1.393	6.852
ANKRD30BP2	NA	5.417	-1.201	-2.826	-0.69	-1.221	-5.137	-4.53	6.2	5.748	5.038	5.524	6.857
LHX1	3975	-3.384	-4.625	-4.625	-2.961	-3.296	-4.643	-4.643	1.935	3.744	2.534	-3.257	6.8595
STMN2	11075	-2.845	-1.74	-1.659	-5.014	-0.767	4.159	-0.807	5.433	4.239	4.992	6.822	6.8715
LOC731424	NA	4.052	-2.773	-2.241	-3.351	-2.315	-3.307	-3.525	5.582	4.354	3.854	2.188	6.877
OR9Q1	219956	-2.855	-5.086	-2.683	-4.181	-4.344	-5.086	-5.086	-1.164	1.14	4.343	3.981	6.9045
KPNA7	402569	-1.497	-4.265	-3.257	-4.278	-4.278	-4.278	-2.736	-4.059	3.475	3.763	1.814	6.9095
MIXL1	83881	-3.307	-4.384	-1.442	-3.447	-4.48	-4.443	-4.427	3.992	3.425	1.652	-2.6	6.9225
IKZF3	22806	-3.917	-2.051	-3.436	-3.455	-2.047	-2.564	-3.455	4.179	4.069	2.962	-0.295	6.9515
UGT2B15	7366	-2.289	-4.502	-4.49	-4.702	-4.777	-4.777	-3.458	1.796	3.744	-2.579	3.119	6.9595
LOC619207	619207	0.459	-0.731	-5.04	-3.763	-2.489	-2.627	0.895	6.262	6.191	2.798	-1.436	6.9835
GPR65	8477	4.61	-2.596	-3.457	-3.457	-3.457	-3.457	-3.457	3.963	3.501	3.578	0.06	6.9965
PLAC9	219348	2.147	0.885	4.125	-1.696	-0.18	4.417	0.756	8.214	4.635	8.54	7.62	7.032
EGFEM1P	NA	-1.153	-3.397	-4.432	-2.788	-4.191	-4.412	-2.756	4.588	3.861	3.419	2.796	7.037
LOC340515	NA	1.983	-4.045	-3.138	-2.935	-2.158	-2.717	0.007	5.616	4.887	0.862	3.777	7.049
CD22	933	-3.345	-2.345	-5.325	-1.66	-2.092	-5.325	-5.325	2.911	2.332	4.533	6.536	7.067
SLAMF7	57823	4.026	-2.415	-3.593	-2.178	-0.318	-2.078	-3.778	6.045	4.919	4.914	0.035	7.0945
NOX4	50507	3.008	-3.385	0.909	-5.459	-5.459	-5.459	-1.716	5.54	3.523	3.477	3.903	7.098
LOC100133612	100133612	2.842	-4.026	-4.01	-2.854	-3.314	-3.198	-1.745	5.345	6.167	2.484	0.639	7.1125
LINC00092	NA	-1.606	-2.737	-0.053	-0.687	-3.975	-0.617	-0.371	7.753	7.109	5.845	0.81	7.164
MRO	83876	3.546	-3.244	-2.036	-4.644	-3.039	-4.644	-2.247	4.962	7.15	3.334	0.723	7.187
GGT8P	645367	2.966	-3.397	-1.947	-3.397	-1.698	-3.397	-3.397	3.73	4.748	3.801	3.826	7.2105
LOC100129269	NA	5.319	-1.062	-3.284	-2.819	-1.08	-0.206	-1.978	6.934	6.907	5.409	1.101	7.238
PLAC8	51316	3.92	-2.929	-3.501	-1.334	-4.142	-2.727	-4.128	5.239	5.451	3.393	2.016	7.245
KRTAP5-7	440050	-2.731	-4.904	-4.904	-3.265	-2.777	-4.904	-4.904	4.493	5.813	0.258	-0.337	7.2795
TISP43	NA	-0.207	-0.926	-0.339	0.664	1.238	-1.574	-2.609	11.287	7.684	6.316	6.194	7.339
SLC24A4	123041	0.72	-3.556	-3.556	-3.556	-3.556	-1.602	-3.556	3.601	4.021	4.28	-0.347	7.367
LINC00483	NA	-0.154	-1.07	0.165	-1.23	0.144	-3.706	-0.842	8.569	8.536	-0.154	4.563	7.3915
BRDT	676	1.324	-2.396	-4.885	-3.72	-3.959	-4.064	-3.965	3.705	3.33	3.578	-2.588	7.413
LOH12CR2	503693	7.42	1.756	0.534	2.23	0.604	0.314	0.461	8.207	8.636	7.994	4.979	7.4965
GPR83	10888	1.988	-4.215	-4.198	-2.662	-4.215	-4.215	0.256	4.265	4.267	2.433	1.47	7.547
KIF18B	146909	-1.542	-0.124	-0.915	1.646	1.278	-0.463	-2.586	7.308	7.522	6.984	4.331	7.609
CEACAM8	1088	4.526	-2.377	-4.287	-1.576	-2.841	-4.287	-4.287	4.786	4.777	5.263	0.298	7.6225
LOC283683	NA	3.867	-1.84	-2.817	-1.991	-0.309	-2.381	-0.289	5.997	5.591	6.698	2.27	7.634
TUBB4A	10382	-5.694	-3.034	-1.553	-3.034	-3.034	-3.034	-0.737	4.561	5.192	4.743	3.954	7.686
WDR72	256764	-4.702	-3.9	-3.9	-3.9	-3.9	-2.931	-0.355	4.371	3.997	3.612	0.944	7.7045
SCIMP	388325	-2.06	-2.679	-2.298	0.184	-1.956	-2.993	-5.173	6.827	6.138	4.688	-1.938	7.711
C14orf64	388011	2.257	-4.886	-4.886	-2.295	-2.698	-4.886	-4.886	6.363	4.551	1.298	-3.196	7.8105
C14orf23	387978	-3.066	-2.528	0.084	-3.712	0.36	-1.3	-3.712	5.547	5.056	6.237	2.89	7.8295
MESP2	145873	-3.433	-4.744	-4.744	-4.726	-4.744	-2.035	-4.744	3.646	3.658	2.527	-3.518	7.8305
NANOG	79923	4.366	-3.591	-3.591	-3.591	-3.591	-1.713	-3.591	4.778	4.868	3.763	-0.013	7.8615
CRIP1	1396	2.786	4.46	9.272	3.25	4.259	5.161	2.986	12.443	12.1	12.832	8.442	8.0125
LOC100505989	NA	4.269	-3.028	-3.382	-3.743	-3.869	-3.961	-3.944	4.655	4.755	3.993	0.124	8.067
RHD	6007	3.251	-0.965	-4.655	-1.142	-2.015	-2.404	-4.467	6.404	5.987	7.694	2.294	8.2105
C17orf77	146723	2.069	-4.45	-4.469	-4.469	-1.778	-4.469	-4.469	4.758	4.159	3.348	1.36	8.2225
RASGRP4	115727	2.897	-5.525	-5.525	-0.948	-1.615	-5.545	-2.724	5.606	5.657	5.81	-2.648	8.3555
AICDA	57379	3.835	-2.455	-4.662	-4.662	-4.662	-4.662	-4.662	4.888	5.065	3.046	0.558	8.629
LINC00330	NA	-3.952	-4.61	-4.61	-4.61	-3.248	-4.61	-4.61	5.078	5.089	3.437	-0.319	8.8675
MS4A10	341116	5.097	-3.1	-3.138	0.496	-2.915	-1.121	-4.14	6.205	6.409	6.189	2.591	9.112
RIMBP3	85376	-3.471	-2.947	-4.76	-2.272	-4.76	-4.76	-4.76	5.31	3.711	5.632	-3.245	9.2705
