# Supplementary material for: Perturbed myoepithelial cell differentiation in BRCA mutation carriers and in ductal carcinoma in situ
Source: Nat Commun. 2019 Sep 13;10:4182. doi: 10.1038/s41467-019-12125-5 (PMC6744561; doi:10.1038/s41467-019-12125-5)
Supplement: Supplementary file 7 — Supplementary Data 5 [file 41467_2019_12125_MOESM7_ESM.xlsx]

## Sheet: BRCA1_201_TCF7.rep1_sorted_peak
PeakID	Chr	Start	End	Strand	Peak Score	Focus Ratio/Region Size	Annotation	Detailed Annotation	Distance to TSS	Nearest PromoterID	Entrez ID	Nearest Unigene	Nearest Refseq	Nearest Ensembl	Gene Name	Gene Alias	Gene Description	Gene Type	Read density
BRCA1_201_TCF7.rep1_peak_169	chr5	133450184	133450744	+	33.8959		promoter-TSS (NM_201632)	promoter-TSS (NM_201632)	62	NM_003202	6932	Hs.573153	NM_003202	HPRD:01797	TCF7	TCF-1	transcription factor 7 (T-cell specific, HMG-box)	protein-coding
BRCA1_201_TCF7.rep1_peak_105	chr17	63557504	63557965	+	31.4075		promoter-TSS (NM_004655)	promoter-TSS (NM_004655)	6	NM_004655	8313	Hs.156527	NM_004655	HPRD:04935	AXIN2	AXIL|ODCRCS	axin 2	protein-coding
BRCA1_201_TCF7.rep1_peak_104	chr17	63556645	63557119	+	13.0025		intron (NM_004655, intron 1 of 10)	CpG	858	NM_004655	8313	Hs.156527	NM_004655	HPRD:04935	AXIN2	AXIL|ODCRCS	axin 2	protein-coding
BRCA1_201_TCF7.rep1_peak_141	chr21	9826029	9826405	+	12.731		promoter-TSS (NR_037458)	promoter-TSS (NR_037458)	14	NR_037458	100500815		NR_037458	miRBase:MI0016088	MIR3687-1	MIR3687	microRNA 3687-1	ncRNA
BRCA1_201_TCF7.rep1_peak_195	chr7	150076019	150076417	+	12.6427		promoter-TSS (NM_173680)	promoter-TSS (NM_173680)	-188	NM_173680	285971	Hs.655734	NM_173680	HPRD:14567	ZNF775	-	zinc finger protein 775	protein-coding
BRCA1_201_TCF7.rep1_peak_171	chr5	148931174	148931337	+	11.7559		promoter-TSS (NM_001271741)	promoter-TSS (NM_001271741)	-140	NM_001271741	1452	Hs.529862	NM_001892	HPRD:02739	CSNK1A1	CK1|CK1a|CKIa|HEL-S-77p|HLCDGP1|PRO2975	casein kinase 1, alpha 1	protein-coding
BRCA1_201_TCF7.rep1_peak_199	chr8	37553125	37553616	+	11.5447		promoter-TSS (NM_025069)	promoter-TSS (NM_025069)	69	NM_025069	80139	Hs.744591	NM_025069		ZNF703	ZEPPO1|ZNF503L|ZPO1	zinc finger protein 703	protein-coding
BRCA1_201_TCF7.rep1_peak_200	chr8	38644567	38644855	+	11.5274		promoter-TSS (NM_006283)	promoter-TSS (NM_006283)	-11	NM_006283	6867	Hs.279245	NM_006283	HPRD:10391	TACC1	Ga55	transforming, acidic coiled-coil containing protein 1	protein-coding
BRCA1_201_TCF7.rep1_peak_84	chr16	50582178	50582396	+	11.0026		promoter-TSS (NM_033119)	promoter-TSS (NM_033119)	46	NM_033119	85407	Hs.187578	NM_033119		NKD1	Naked1	naked cuticle homolog 1 (Drosophila)	protein-coding
BRCA1_201_TCF7.rep1_peak_92	chr17	21906218	21906405	+	10.4509		intron (NR_027084, intron 1 of 1)	SST1|Satellite|centr	2249	NR_027084	284124	Hs.310247	NR_027084		FLJ36000	-	uncharacterized FLJ36000	ncRNA
BRCA1_201_TCF7.rep1_peak_37	chr11	75921703	75922014	+	10.4353		Intergenic	CpG	-4284	NM_004626	7481	Hs.108219	NM_004626	HPRD:04741	WNT11	HWNT11	wingless-type MMTV integration site family, member 11	protein-coding
BRCA1_201_TCF7.rep1_peak_3	chr1	16161328	16161644	+	10.4353		non-coding (NR_024279, exon 2 of 2)	non-coding (NR_024279, exon 2 of 2)	-12873	NM_015001	23013	Hs.744843	NM_015001	HPRD:10230	SPEN	HIAA0929|MINT|RBM15C|SHARP	spen family transcriptional repressor	protein-coding
BRCA1_201_TCF7.rep1_peak_144	chr21	35015446	35015601	+	9.75674		intron (NM_003024, intron 1 of 39)	CpG	739	NM_001001132	6453	Hs.160324	NM_003024	HPRD:03898	ITSN1	ITSN|SH3D1A|SH3P17	intersectin 1 (SH3 domain protein)	protein-coding
BRCA1_201_TCF7.rep1_peak_142	chr21	9826789	9827048	+	9.3047		TTS (NR_037421)	TTS (NR_037421)	715	NR_037458	100500815		NR_037458	miRBase:MI0016088	MIR3687-1	MIR3687	microRNA 3687-1	ncRNA
BRCA1_201_TCF7.rep1_peak_214	chr9	132359647	132359927	+	8.95533		Intergenic	CpG	-11376	NM_001286796	28989	Hs.744027	NM_014064	HPRD:10628	NTMT1	AD-003|C9orf32|HOMT1A|METTL11A|NRMT|NTM1A	N-terminal Xaa-Pro-Lys N-methyltransferase 1	protein-coding
BRCA1_201_TCF7.rep1_peak_54	chr12	125093704	125093955	+	8.83686		Intergenic	Intergenic	-41819	NM_001077261	9612	Hs.137510	NM_006312	HPRD:02910	NCOR2	CTG26|N-CoR2|SMAP270|SMRT|SMRTE|SMRTE-tau|TNRC14|TRAC|TRAC-1|TRAC1	nuclear receptor corepressor 2	protein-coding
BRCA1_201_TCF7.rep1_peak_40	chr12	187315	187513	+	8.76576		intron (NM_015232, intron 1 of 12)	CpG	872	NM_015232	440073	Hs.536319	NM_015232	ENSG00000120645	IQSEC3	-	IQ motif and Sec7 domain 3	protein-coding
BRCA1_201_TCF7.rep1_peak_29	chr10	131872292	131872450	+	8.66488		intron (NR_034125, intron 5 of 7)	intron (NR_034125, intron 5 of 7)	-31902	NR_044994	119437	Hs.620802	NR_044994	ENSG00000233122	CTAGE7P	CTAGE7|CTAGEP|bA500G10.2|rcCTAGE5	CTAGE family, member 7, pseudogene	pseudo
BRCA1_201_TCF7.rep1_peak_6	chr1	23345812	23346155	+	8.28254		promoter-TSS (NM_001009999)	promoter-TSS (NM_001009999)	42	NM_015013	23028	Hs.591518	NM_015013	HPRD:09800	KDM1A	AOF2|BHC110|KDM1|LSD1	lysine (K)-specific demethylase 1A	protein-coding
BRCA1_201_TCF7.rep1_peak_70	chr14	103604793	103604977	+	8.23735		Intergenic	CpG	12221	NM_006291	7127	Hs.525607	NM_006291	HPRD:04487	TNFAIP2	B94|EXOC3L3	tumor necrosis factor, alpha-induced protein 2	protein-coding
BRCA1_201_TCF7.rep1_peak_94	chr17	30813414	30813727	+	8.14872		promoter-TSS (NM_003885)	promoter-TSS (NM_003885)	-535	NM_003885	8851	Hs.500015	NM_003885	HPRD:04586	CDK5R1	CDK5P35|CDK5R|NCK5A|p23|p25|p35|p35nck5a	cyclin-dependent kinase 5, regulatory subunit 1 (p35)	protein-coding
BRCA1_201_TCF7.rep1_peak_147	chr22	29319894	29320050	+	8.13376		intron (NM_032173, intron 1 of 8)	intron (NM_032173, intron 1 of 8)	6595	NM_032173	84133	Hs.604200	NM_032173	ENSG00000183579	ZNRF3	BK747E2.3|RNF203	zinc and ring finger 3	protein-coding
BRCA1_201_TCF7.rep1_peak_56	chr13	21634626	21634838	+	8.11356		intron (NM_014572, intron 1 of 7)	CpG	990	NM_014572	26524	Hs.78960	NM_014572	HPRD:07277	LATS2	KPM	large tumor suppressor kinase 2	protein-coding
BRCA1_201_TCF7.rep1_peak_43	chr12	42632122	42632463	+	8.10651		promoter-TSS (NM_005748)	promoter-TSS (NM_005748)	-138	NM_005748	10138	Hs.649195	NM_005748	HPRD:09606	YAF2	-	YY1 associated factor 2	protein-coding
BRCA1_201_TCF7.rep1_peak_145	chr21	35987293	35987500	+	8.00204		promoter-TSS (NM_004414)	promoter-TSS (NM_004414)	45	NM_004414	1827	Hs.282326	NM_004414	HPRD:04226	RCAN1	ADAPT78|CSP1|DSC1|DSCR1|MCIP1|RCN1	regulator of calcineurin 1	protein-coding
BRCA1_201_TCF7.rep1_peak_151	chr3	50297715	50298084	+	7.90082		Intergenic	CpG	6904	NR_110702	101928931	Hs.587216	NR_110702		SEMA3B-AS1	-	SEMA3B antisense RNA 1 (head to head)	ncRNA
BRCA1_201_TCF7.rep1_peak_134	chr2	241500071	241500218	+	7.79421		exon (NM_001033575, exon 1 of 3)	exon (NM_001033575, exon 1 of 3)	673	NM_001033575	285193	Hs.369297	NM_001033575	HPRD:18773	DUSP28	DUSP26|VHP	dual specificity phosphatase 28	protein-coding
BRCA1_201_TCF7.rep1_peak_118	chr2	10442981	10443388	+	7.75227		promoter-TSS (NM_134421)	promoter-TSS (NM_134421)	154	NM_002149	3241	Hs.580427	NM_002149	HPRD:02564	HPCAL1	BDR1|HLP2|VILIP-3	hippocalcin-like 1	protein-coding
BRCA1_201_TCF7.rep1_peak_130	chr2	161263783	161264226	+	7.75227		TTS (NR_039946)	TTS (NR_039946)	389	NR_039946	100616364		NR_039946		MIR4785	-	microRNA 4785	ncRNA
BRCA1_201_TCF7.rep1_peak_42	chr12	22529900	22530124	+	7.7293		Intergenic	LTR12C|LTR|ERV1	-42364	NM_003034	6489	Hs.408614	NM_003034	HPRD:03078	ST8SIA1	GD3S|SIAT8|SIAT8-A|SIAT8A|ST8SiaI	ST8 alpha-N-acetyl-neuraminide alpha-2,8-sialyltransferase 1	protein-coding
BRCA1_201_TCF7.rep1_peak_206	chr9	32991025	32991170	+	7.58322		intron (NR_036576, intron 1 of 7)	AluSp|SINE|Alu	10477	NM_001195249	54840	Hs.20158	NM_017692	HPRD:05892	APTX	AOA|AOA1|AXA1|EAOH|EOAHA|FHA-HIT	aprataxin	protein-coding
BRCA1_201_TCF7.rep1_peak_213	chr9	132330980	132331136	+	7.57887		Intergenic	GC_rich|Low_complexity|Low_complexity	-40105	NM_001286796	28989	Hs.744027	NM_014064	HPRD:10628	NTMT1	AD-003|C9orf32|HOMT1A|METTL11A|NRMT|NTM1A	N-terminal Xaa-Pro-Lys N-methyltransferase 1	protein-coding
BRCA1_201_TCF7.rep1_peak_101	chr17	54777045	54777224	+	7.36557		Intergenic	Intergenic	106074	NM_005450	9241	Hs.248201	NM_005450	HPRD:04291	NOG	SYM1|SYNS1	noggin	protein-coding
BRCA1_201_TCF7.rep1_peak_158	chr3	173115538	173115761	+	7.14422		promoter-TSS (NM_014932)	promoter-TSS (NM_014932)	-589	NM_014932	22871	Hs.478289	NM_014932	HPRD:07195	NLGN1	NL1	neuroligin 1	protein-coding
BRCA1_201_TCF7.rep1_peak_204	chr8	101225247	101225401	+	7.08895		exon (NM_003114, exon 11 of 19)	exon (NM_003114, exon 11 of 19)	54761	NM_003114	6674	Hs.591866	NM_003114	HPRD:04548	SPAG1	CILD28|CT140|HSD-3.8|SP75|TPIS	sperm associated antigen 1	protein-coding
BRCA1_201_TCF7.rep1_peak_35	chr11	65686724	65686998	+	7.08895		promoter-TSS (NM_001135635)	promoter-TSS (NM_001135635)	133	NM_006442	10589	Hs.356742	NM_006442	HPRD:03796	DRAP1	NC2-alpha	DR1-associated protein 1 (negative cofactor 2 alpha)	protein-coding
BRCA1_201_TCF7.rep1_peak_64	chr14	23526621	23526878	+	6.8701		promoter-TSS (NM_022478)	promoter-TSS (NM_022478)	-2	NM_144985	64403	Hs.155912	NM_022478	HPRD:13019	CDH24	CDH11L	cadherin 24, type 2	protein-coding
BRCA1_201_TCF7.rep1_peak_67	chr14	89020940	89021093	+	6.76642		5' UTR (NM_007039, exon 1 of 19)	5' UTR (NM_007039, exon 1 of 19)	107	NM_007039	11099	Hs.437040	NM_007039	HPRD:04468	PTPN21	PTPD1|PTPRL10	protein tyrosine phosphatase, non-receptor type 21	protein-coding
BRCA1_201_TCF7.rep1_peak_103	chr17	62658218	62658518	+	6.76642		promoter-TSS (NM_022739)	promoter-TSS (NM_022739)	18	NM_022739	64750	Hs.515011	NM_022739		SMURF2	-	SMAD specific E3 ubiquitin protein ligase 2	protein-coding
BRCA1_201_TCF7.rep1_peak_47	chr12	75735300	75735445	+	6.57343		intron (NM_152779, intron 1 of 4)	AluY|SINE|Alu	6909	NM_152779	256710	Hs.567788	NM_152779	HPRD:14514	GLIPR1L1	ALKN2972|PRO7434	GLI pathogenesis-related 1 like 1	protein-coding
BRCA1_201_TCF7.rep1_peak_212	chr9	131451559	131451718	+	6.52828		promoter-TSS (NM_001248001)	promoter-TSS (NM_001248001)	129	NM_003011	6418	Hs.436687	NM_003011	HPRD:09023	SET	2PP2A|I2PP2A|IGAAD|IPP2A2|PHAPII|TAF-I|TAF-IBETA	SET nuclear proto-oncogene	protein-coding
BRCA1_201_TCF7.rep1_peak_148	chr22	44894041	44894197	+	6.52828		promoter-TSS (NM_032287)	promoter-TSS (NM_032287)	-114	NM_032287	84247	Hs.744991	NM_032287	HPRD:13982	LDOC1L	Mar6|Mart6|dJ1033E15.2	leucine zipper, down-regulated in cancer 1-like	protein-coding
BRCA1_201_TCF7.rep1_peak_131	chr2	170681339	170681503	+	6.52328		promoter-TSS (NM_014168)	promoter-TSS (NM_014168)	20	NM_001293186	29081	Hs.470553	NM_014168	ENSG00000138382	METTL5	HSPC133	methyltransferase like 5	protein-coding
BRCA1_201_TCF7.rep1_peak_79	chr15	97527349	97527496	+	6.45433		Intergenic	LTR12C|LTR|ERV1	200743	NM_173499	145946	Hs.326528	NM_173499	HPRD:15432	SPATA8	SRG8	spermatogenesis associated 8	protein-coding
BRCA1_201_TCF7.rep1_peak_116	chr19	7985317	7985462	+	6.29632		promoter-TSS (NR_030717)	promoter-TSS (NR_030717)	195	NM_003083	6618	Hs.631860	NM_003083	HPRD:05464	SNAPC2	PTFDELTA|SNAP45	small nuclear RNA activating complex, polypeptide 2, 45kDa	protein-coding
BRCA1_201_TCF7.rep1_peak_26	chr10	120863821	120863983	+	6.29632		intron (NR_027141, intron 1 of 8)	CpG	273	NR_027141	55855	Hs.567120	NM_018472		FAM45B	HT011	family with sequence similarity 45, member A pseudogene	pseudo
BRCA1_201_TCF7.rep1_peak_48	chr12	90804945	90805098	+	6.17235		Intergenic	SVA_B|Other|Other	-506779	NR_038868	439916	Hs.350600	NM_001039384	ENSG00000196243	LINC00615	C12orf37	long intergenic non-protein coding RNA 615	ncRNA
BRCA1_201_TCF7.rep1_peak_18	chr1	211500181	211500343	+	6.14095		intron (NM_001033910, intron 1 of 10)	CpG	114	NM_001033910	7188	Hs.523930	NM_004619	HPRD:03834	TRAF5	MGC:39780|RNF84	TNF receptor-associated factor 5	protein-coding
BRCA1_201_TCF7.rep1_peak_224	chrX	153639838	153640037	+	5.99506		promoter-TSS (NM_181311)	promoter-TSS (NM_181311)	60	NM_181311	6901	Hs.409911	NM_000116	HPRD:02316	TAZ	BTHS|CMD3A|EFE|EFE2|G4.5|LVNCX|Taz1	tafazzin	protein-coding
BRCA1_201_TCF7.rep1_peak_95	chr17	33469288	33469433	+	5.99506		promoter-TSS (NM_018096)	promoter-TSS (NM_018096)	-26	NM_018096	54475	Hs.85570	NM_018096	HPRD:16903	NLE1	Nle	notchless homolog 1 (Drosophila)	protein-coding
BRCA1_201_TCF7.rep1_peak_112	chr19	2051174	2051430	+	5.9556		promoter-TSS (NM_017572)	promoter-TSS (NM_017572)	-59	NM_199054	2872	Hs.515032	NM_017572	HPRD:05459	MKNK2	GPRK7|MNK2	MAP kinase interacting serine/threonine kinase 2	protein-coding
BRCA1_201_TCF7.rep1_peak_33	chr11	44117216	44117418	+	5.9556		promoter-TSS (NM_000401)	promoter-TSS (NM_000401)	218	NM_207122	2132	Hs.368404	NM_000401	HPRD:00599	EXT2	SOTV	exostosin glycosyltransferase 2	protein-coding
BRCA1_201_TCF7.rep1_peak_156	chr3	132886473	132886621	+	5.79236		intron (NM_001282865, intron 1 of 3)	LTR12C|LTR|ERV1	42882	NM_001282865	66000	Hs.191616	NM_023943	HPRD:11329	TMEM108	CT124	transmembrane protein 108	protein-coding
BRCA1_201_TCF7.rep1_peak_89	chr17	17206778	17206927	+	5.79236		5' UTR (NM_020201, exon 1 of 5)	5' UTR (NM_020201, exon 1 of 5)	172	NM_020201	56953	Hs.513977	NM_020201	HPRD:12009	NT5M	dNT-2|dNT2|mdN	5',3'-nucleotidase, mitochondrial	protein-coding
BRCA1_201_TCF7.rep1_peak_69	chr14	103059546	103059831	+	5.76524		intron (NM_015156, intron 2 of 11)	CpG-7428	692	NM_015156	23186	Hs.510521	NM_015156	HPRD:09645	RCOR1	COREST|RCOR	REST corepressor 1	protein-coding
BRCA1_201_TCF7.rep1_peak_96	chr17	36762281	36762469	+	5.57257		promoter-TSS (NM_025248)	promoter-TSS (NM_025248)	-192	NM_025248	80725	Hs.448872	NM_025248	HPRD:11589	SRCIN1	P140|SNIP	SRC kinase signaling inhibitor 1	protein-coding
BRCA1_201_TCF7.rep1_peak_157	chr3	134100790	134101006	+	5.57257		Intergenic	Intergenic	-6639	NM_001278683	51421	Hs.426312	NM_016201	HPRD:16485	AMOTL2	LCCP	angiomotin like 2	protein-coding
BRCA1_201_TCF7.rep1_peak_121	chr2	27651881	27652090	+	5.54632		intron (NM_013392, intron 1 of 17)	CpG	512	NM_013392	29959	Hs.515876	NM_013392	HPRD:05819	NRBP1	BCON3|MADM|MUDPNP|NRBP	nuclear receptor binding protein 1	protein-coding
BRCA1_201_TCF7.rep1_peak_87	chr17	1171631	1171908	+	5.54632		Intergenic	CpG	-2089	NM_001164405	727857	Hs.723790	NM_001164405		BHLHA9	BHLHF42	basic helix-loop-helix family, member a9	protein-coding
BRCA1_201_TCF7.rep1_peak_55	chr12	133613907	133614136	+	5.53645		promoter-TSS (NM_001289972)	promoter-TSS (NM_001289972)	-147	NM_001289972	7637	Hs.445019	NM_003428	HPRD:15891	ZNF84	HPF2	zinc finger protein 84	protein-coding
BRCA1_201_TCF7.rep1_peak_21	chr1	246546216	246546385	+	5.53204		intron (NM_001167740, intron 1 of 11)	L1M3e|LINE|L1	34414	NM_022743	64754	Hs.567571	NM_022743	HPRD:12297	SMYD3	KMT3E|ZMYND1|ZNFN3A1|bA74P14.1	SET and MYND domain containing 3	protein-coding
BRCA1_201_TCF7.rep1_peak_9	chr1	110052256	110052453	+	5.47439		promoter-TSS (NM_020703)	promoter-TSS (NM_020703)	-18	NM_020703	57463	Hs.726479	NM_020703	HPRD:11129	AMIGO1	ALI2|AMIGO|AMIGO-1	adhesion molecule with Ig-like domain 1	protein-coding
BRCA1_201_TCF7.rep1_peak_99	chr17	47308100	47308254	+	5.46785		promoter-TSS (NM_001143804)	promoter-TSS (NM_001143804)	-49	NM_178500	162466	Hs.405607	NM_178500	HPRD:17847	PHOSPHO1	-	phosphatase, orphan 1	protein-coding
BRCA1_201_TCF7.rep1_peak_217	chr9	136932337	136932493	+	5.43492		intron (NM_007371, intron 1 of 11)	intron (NM_007371, intron 1 of 11)	726	NM_007371	8019	Hs.522472	NM_007371	HPRD:03327	BRD3	ORFX|RING3L	bromodomain containing 3	protein-coding
BRCA1_201_TCF7.rep1_peak_225	chrX	153775428	153775685	+	5.42294		promoter-TSS (NM_001099857)	promoter-TSS (NM_001099857)	-6	NM_001099857	8517	Hs.43505	NM_003639	HPRD:02217	IKBKG	AMCBX1|FIP-3|FIP3|Fip3p|IKK-gamma|IP|IP1|IP2|IPD2|NEMO|ZC2HC9	inhibitor of kappa light polypeptide gene enhancer in B-cells, kinase gamma	protein-coding
BRCA1_201_TCF7.rep1_peak_102	chr17	61043877	61044124	+	5.42294		intron (NR_036146, intron 3 of 3)	CpG	-42898	NM_025185	26115	Hs.410889	NM_015623	ENSG00000170921	TANC2	ROLSA|rols	tetratricopeptide repeat, ankyrin repeat and coiled-coil containing 2	protein-coding
BRCA1_201_TCF7.rep1_peak_88	chr17	15602936	15603091	+	5.39991		5' UTR (NM_001288649, exon 1 of 4)	5' UTR (NM_001288649, exon 1 of 4)	122	NM_001288646	57335	Hs.585799	NM_020652	HPRD:15760	ZNF286A	ZNF286	zinc finger protein 286A	protein-coding
BRCA1_201_TCF7.rep1_peak_111	chr19	639561	639706	+	5.36716		promoter-TSS (NM_020637)	promoter-TSS (NM_020637)	-262	NM_001300812	27006	Hs.248087	NM_020637	HPRD:05784	FGF22	-	fibroblast growth factor 22	protein-coding
BRCA1_201_TCF7.rep1_peak_23	chr10	23728653	23728825	+	5.22432		exon (NM_001145373, exon 1 of 1)	exon (NM_001145373, exon 1 of 1)	541	NM_001145373	220213	Hs.499042	NM_001145373	ENSG00000165312	OTUD1	DUBA7|OTDC1	OTU deubiquitinase 1	protein-coding
BRCA1_201_TCF7.rep1_peak_109	chr19	344544	344747	+	5.1		intron (NM_017550, intron 1 of 13)	GC_rich|Low_complexity|Low_complexity	146	NM_017550	54531	Hs.101891	NM_017550	HPRD:11130	MIER2	KIAA1193|Mi-er2	mesoderm induction early response 1, family member 2	protein-coding
BRCA1_201_TCF7.rep1_peak_201	chr8	57906214	57906429	+	4.98133		5' UTR (NM_017813, exon 1 of 5)	5' UTR (NM_017813, exon 1 of 5)	109	NM_017813	54928	Hs.438689	NM_017813	HPRD:06531	IMPAD1	GPAPP|IMP 3|IMP-3|IMPA3	inositol monophosphatase domain containing 1	protein-coding
BRCA1_201_TCF7.rep1_peak_146	chr22	29279538	29279754	+	4.98133		promoter-TSS (NM_001206998)	promoter-TSS (NM_001206998)	-109	NM_001206998	84133	Hs.604200	NM_032173	ENSG00000183579	ZNRF3	BK747E2.3|RNF203	zinc and ring finger 3	protein-coding
BRCA1_201_TCF7.rep1_peak_126	chr2	91750674	91750876	+	4.98133		Intergenic	TAR1|Satellite|telo	97200	NR_027238	654342	Hs.469287	NR_027238	ENSG00000143429	LOC654342	-	lymphocyte-specific protein 1 pseudogene	pseudo
BRCA1_201_TCF7.rep1_peak_166	chr4	186427675	186427848	+	4.95888		exon (NM_001257963, exon 3 of 5)	exon (NM_001257963, exon 3 of 5)	28951	NM_001114107	27295	Hs.701364	NM_014476		PDLIM3	ALP	PDZ and LIM domain 3	protein-coding
BRCA1_201_TCF7.rep1_peak_27	chr10	127584674	127584825	+	4.91247		promoter-TSS (NM_145235)	promoter-TSS (NM_145235)	-359	NM_145235	92565	Hs.352591	NM_145235	HPRD:09945	FANK1	-	fibronectin type III and ankyrin repeat domains 1	protein-coding
BRCA1_201_TCF7.rep1_peak_44	chr12	52444837	52445175	+	4.89802		promoter-TSS (NM_173157)	promoter-TSS (NM_173157)	-180	NM_173157	3164	Hs.524430	NM_002135	HPRD:00744	NR4A1	GFRP1|HMR|N10|NAK-1|NGFIB|NP10|NUR77|TR3	nuclear receptor subfamily 4, group A, member 1	protein-coding
BRCA1_201_TCF7.rep1_peak_93	chr17	27230006	27230169	+	4.89431		promoter-TSS (NM_144683)	promoter-TSS (NM_144683)	2	NM_144683	147015	Hs.631760	NM_144683	HPRD:14488	DHRS13	SDR7C5	dehydrogenase/reductase (SDR family) member 13	protein-coding
BRCA1_201_TCF7.rep1_peak_175	chr6	36164550	36164695	+	4.89157		promoter-TSS (NM_015695)	promoter-TSS (NM_015695)	72	NM_015695	27154	Hs.520096	NM_015695	HPRD:16565	BRPF3	-	bromodomain and PHD finger containing, 3	protein-coding
BRCA1_201_TCF7.rep1_peak_137	chr20	35492502	35492668	+	4.79394		promoter-TSS (NM_080627)	promoter-TSS (NM_080627)	-498	NM_080627	140710	Hs.460807	NM_080627	HPRD:11116	SOGA1	C20orf117|KIAA0889|SOGA	suppressor of glucose, autophagy associated 1	protein-coding
BRCA1_201_TCF7.rep1_peak_188	chr7	76023000	76023223	+	4.78894		intron (NM_080744, intron 8 of 10)	CpG-24547	-3730	NM_007155	7784	Hs.656137	NM_007155	HPRD:01690	ZP3	ZP3A|ZP3B|ZPC|Zp-3	zona pellucida glycoprotein 3 (sperm receptor)	protein-coding
BRCA1_201_TCF7.rep1_peak_85	chr16	66655698	66655865	+	4.76941		3' UTR (NM_181521, exon 4 of 4)	3' UTR (NM_181521, exon 4 of 4)	17147	NR_037619	123920	Hs.298198	NM_144601	HPRD:16259	CMTM3	BNAS2|CKLFSF3	CKLF-like MARVEL transmembrane domain containing 3	protein-coding
BRCA1_201_TCF7.rep1_peak_50	chr12	112161503	112161648	+	4.76941		intron (NM_001136538, intron 9 of 21)	SVA_F|Other|Other	37718	NM_001136538	80724	Hs.331141	NM_025247	HPRD:10625	ACAD10	-	acyl-CoA dehydrogenase family, member 10	protein-coding
BRCA1_201_TCF7.rep1_peak_168	chr5	90576382	90576661	+	4.76655		Intergenic	CpG	33698	NR_103548	100505994	Hs.628363	NR_103548	ENSG00000248323	LUCAT1	SCAL1	lung cancer associated transcript 1 (non-protein coding)	ncRNA
BRCA1_201_TCF7.rep1_peak_80	chr16	2564224	2564386	+	4.76655		intron (NM_001694, intron 1 of 2)	CpG	434	NM_001694	527	Hs.389107	NM_001694	HPRD:00162	ATP6V0C	ATP6C|ATP6L|ATPL|VATL|VPPC|Vma3	ATPase, H+ transporting, lysosomal 16kDa, V0 subunit c	protein-coding
BRCA1_201_TCF7.rep1_peak_15	chr1	165796954	165797361	+	4.76655		exon (NM_012474, exon 1 of 7)	exon (NM_012474, exon 1 of 7)	425	NM_012474	7371	Hs.458360	NM_012474		UCK2	TSA903|UK|UMPK	uridine-cytidine kinase 2	protein-coding
BRCA1_201_TCF7.rep1_peak_211	chr9	127624084	127624249	+	4.76655		promoter-TSS (NM_007209)	promoter-TSS (NM_007209)	74	NM_007209	11224	Hs.182825	NM_007209	HPRD:10200	RPL35	L35	ribosomal protein L35	protein-coding
BRCA1_201_TCF7.rep1_peak_115	chr19	5661686	5661840	+	4.76106		exon (NM_001201340, exon 14 of 20)	exon (NM_001201340, exon 14 of 20)	-19013	NM_001267870	374875	Hs.631840	NM_198533	HPRD:18022	HSD11B1L	11-DH3|11-beta-HSD3|HSD3|SCDR10|SCDR10B|SDR26C2	hydroxysteroid (11-beta) dehydrogenase 1-like	protein-coding
BRCA1_201_TCF7.rep1_peak_179	chr6	106960589	106960749	+	4.76106		exon (NM_001624, exon 1 of 20)	exon (NM_001624, exon 1 of 20)	939	NM_001624	202	Hs.724262	NM_001624	HPRD:18576	AIM1	CRYBG1|ST4	absent in melanoma 1	protein-coding
BRCA1_201_TCF7.rep1_peak_36	chr11	73587816	73588019	+	4.76106		promoter-TSS (NM_001267804)	promoter-TSS (NM_001267804)	-27	NM_016565	51287	Hs.475387	NM_016565	HPRD:06421	COA4	CHCHD8|CMC3|E2IG2	cytochrome c oxidase assembly factor 4 homolog (S. cerevisiae)	protein-coding
BRCA1_201_TCF7.rep1_peak_128	chr2	145274637	145274782	+	4.76106		intron (NR_033258, intron 2 of 2)	CpG	-2472	NR_040248	100303491	Hs.560789	NR_040248	ENSG00000238057	ZEB2-AS1	ZEB2-AS|ZEB2AS|ZEB2NAT	ZEB2 antisense RNA 1	ncRNA
BRCA1_201_TCF7.rep1_peak_187	chr7	64459457	64459655	+	4.72342		intron (NM_001007253, intron 1 of 1)	HERV3-int|LTR|ERV1	7568	NM_001007253	2086	Hs.250693	NM_001007253	HPRD:15919	ERV3-1	ERV-R|ERV3|ERVR|HERV-R|HERVR|envR	endogenous retrovirus group 3, member 1	protein-coding
BRCA1_201_TCF7.rep1_peak_83	chr16	48643720	48643918	+	4.72212		exon (NM_153029, exon 1 of 7)	exon (NM_153029, exon 1 of 7)	301	NM_153029	9683	Hs.511839	NM_153029	HPRD:08109	N4BP1	-	NEDD4 binding protein 1	protein-coding
BRCA1_201_TCF7.rep1_peak_52	chr12	117257284	117257447	+	4.69177		intron (NM_001109903, intron 7 of 11)	CpG	61867	NM_003806	8739	Hs.87247	NM_003806		HRK	DP5|HARAKIRI	harakiri, BCL2 interacting protein	protein-coding
BRCA1_201_TCF7.rep1_peak_184	chr7	2394972	2395125	+	4.69177		exon (NM_003751, exon 1 of 19)	exon (NM_003751, exon 1 of 19)	574	NM_003751	8662	Hs.371001	NM_003751	HPRD:06795	EIF3B	EIF3-ETA|EIF3-P110|EIF3-P116|EIF3S9|PRT1	eukaryotic translation initiation factor 3, subunit B	protein-coding
BRCA1_201_TCF7.rep1_peak_194	chr7	149194963	149195166	+	4.69177		promoter-TSS (NM_001163474)	promoter-TSS (NM_001163474)	-166	NM_001163474	155061	Hs.24643	NM_152557	HPRD:08099	ZNF746	PARIS	zinc finger protein 746	protein-coding
BRCA1_201_TCF7.rep1_peak_34	chr11	61734855	61735003	+	4.67808		5' UTR (NM_002032, exon 1 of 4)	5' UTR (NM_002032, exon 1 of 4)	203	NM_002032	2495	Hs.524910	NM_002032	HPRD:00615	FTH1	FHC|FTH|FTHL6|HFE5|PIG15|PLIF	ferritin, heavy polypeptide 1	protein-coding
BRCA1_201_TCF7.rep1_peak_196	chr7	150756566	150756717	+	4.67808		promoter-TSS (NM_003040)	promoter-TSS (NM_003040)	-16	NM_003040	6522	Hs.647069	NM_003040	HPRD:02728	SLC4A2	AE2|BND3L|EPB3L1|HKB3|NBND3	solute carrier family 4 (anion exchanger), member 2	protein-coding
BRCA1_201_TCF7.rep1_peak_45	chr12	53693616	53693761	+	4.65366		TTS (NM_145897)	TTS (NM_145897)	218	NM_021640	60314	Hs.655988	NM_021640	HPRD:10705	C12orf10	Gamm1|MST024|MSTP024|MYG|MYG1	chromosome 12 open reading frame 10	protein-coding
BRCA1_201_TCF7.rep1_peak_14	chr1	150488055	150488289	+	4.63954		promoter-TSS (NR_051960)	promoter-TSS (NR_051960)	-61	NR_051960	100874054	Hs.576460	NR_051960	ENSG00000228126	LINC00568	ncRNA-a1	long intergenic non-protein coding RNA 568	ncRNA
BRCA1_201_TCF7.rep1_peak_149	chr3	12200169	12200338	+	4.57573		exon (NM_003256, exon 1 of 5)	exon (NM_003256, exon 1 of 5)	598	NM_003256	7079	Hs.591665	NM_003256	HPRD:03557	TIMP4	-	TIMP metallopeptidase inhibitor 4	protein-coding
BRCA1_201_TCF7.rep1_peak_159	chr4	1830393	1830538	+	4.5297		intron (NM_012318, intron 6 of 13)	SVA_F|Other|Other	27509	NM_012318	3954	Hs.120165	NM_012318	HPRD:05101	LETM1	-	leucine zipper-EF-hand containing transmembrane protein 1	protein-coding
BRCA1_201_TCF7.rep1_peak_30	chr11	925642	925811	+	4.50013		promoter-TSS (NM_001242837)	promoter-TSS (NM_001242837)	-83	NM_001242837	161	Hs.19121	NM_012305	HPRD:06256	AP2A2	ADTAB|CLAPA2|HIP-9|HIP9|HYPJ	adaptor-related protein complex 2, alpha 2 subunit	protein-coding
BRCA1_201_TCF7.rep1_peak_183	chr6	140019297	140019442	+	4.46872		Intergenic	LTR12C|LTR|ERV1	-72841	NR_038399	100132735	Hs.62646	NR_038399		LOC100132735	-	uncharacterized LOC100132735	ncRNA
BRCA1_201_TCF7.rep1_peak_192	chr7	129116402	129116547	+	4.46872		intron (NM_020704, intron 18 of 20)	SVA_C|Other|Other	-25846	NM_001195243	100287482	Hs.178144	NM_001195243	ENSG00000240204	SMKR1	-	small lysine-rich protein 1	protein-coding
BRCA1_201_TCF7.rep1_peak_32	chr11	35684350	35684624	+	4.46746		5' UTR (NM_017583, exon 1 of 5)	5' UTR (NM_017583, exon 1 of 5)	134	NM_017583	54765	Hs.192103	NM_017583		TRIM44	DIPB|HSA249128|MC7	tripartite motif containing 44	protein-coding
BRCA1_201_TCF7.rep1_peak_120	chr2	27592835	27593022	+	4.43472		promoter-TSS (NM_014748)	promoter-TSS (NM_014748)	-9	NM_172195	8890	Hs.169474	NM_015636	HPRD:09459	EIF2B4	EIF-2B|EIF2B|EIF2Bdelta	eukaryotic translation initiation factor 2B, subunit 4 delta, 67kDa	protein-coding
BRCA1_201_TCF7.rep1_peak_210	chr9	110252050	110252202	+	4.43472		promoter-TSS (NM_004235)	promoter-TSS (NM_004235)	-79	NM_004235	9314	Hs.376206	NM_004235	ENSG00000136826	KLF4	EZF|GKLF	Kruppel-like factor 4 (gut)	protein-coding
BRCA1_201_TCF7.rep1_peak_17	chr1	197871797	197872119	+	4.40612		exon (NM_001024594, exon 1 of 3)	exon (NM_001024594, exon 1 of 3)	276	NM_001024594	388722	Hs.61329	NM_001024594	HPRD:18611	C1orf53	-	chromosome 1 open reading frame 53	protein-coding
BRCA1_201_TCF7.rep1_peak_132	chr2	232469078	232469238	+	4.40612		Intergenic	CpG	11583	NM_152614	165100	Hs.98104	NM_152614	HPRD:14602	C2orf57	-	chromosome 2 open reading frame 57	protein-coding
BRCA1_201_TCF7.rep1_peak_153	chr3	71113975	71114293	+	4.40612		promoter-TSS (NM_001244813)	promoter-TSS (NM_001244813)	-60	NM_001244813	27086	Hs.59368	NM_032682	HPRD:18518	FOXP1	12CC4|QRF1|hFKH1B	forkhead box P1	protein-coding
BRCA1_201_TCF7.rep1_peak_49	chr12	110433777	110433938	+	4.36565		intron (NM_057170, intron 1 of 17)	CpG	337	NM_014776	9815	Hs.434996	NM_014776	HPRD:09779	GIT2	CAT-2|CAT2	G protein-coupled receptor kinase interacting ArfGAP 2	protein-coding
BRCA1_201_TCF7.rep1_peak_71	chr14	105647741	105647950	+	4.32747		promoter-TSS (NM_177533)	promoter-TSS (NM_177533)	-185	NM_177533	256281	Hs.526432	NM_177533	HPRD:14847	NUDT14	UGPP|UGPPase	nudix (nucleoside diphosphate linked moiety X)-type motif 14	protein-coding
BRCA1_201_TCF7.rep1_peak_177	chr6	43543665	43543812	+	4.29721		promoter-TSS (NM_020750)	promoter-TSS (NM_020750)	74	NM_020750	57510	Hs.203206	NM_020750	HPRD:06385	XPO5	exp5	exportin 5	protein-coding
BRCA1_201_TCF7.rep1_peak_136	chr20	35374435	35374618	+	4.20051		promoter-TSS (NR_038370)	promoter-TSS (NR_038370)	15	NM_022477	57446	Hs.437338	NM_022477	HPRD:12007	NDRG3	-	NDRG family member 3	protein-coding
BRCA1_201_TCF7.rep1_peak_97	chr17	38599804	38599993	+	4.16435		5' UTR (NM_001552, exon 1 of 4)	5' UTR (NM_001552, exon 1 of 4)	222	NM_001552	3487	Hs.462998	NM_001552	HPRD:00900	IGFBP4	BP-4|HT29-IGFBP|IBP4|IGFBP-4	insulin-like growth factor binding protein 4	protein-coding
BRCA1_201_TCF7.rep1_peak_76	chr15	55880318	55880503	+	4.16435		intron (NM_015617, intron 1 of 2)	CpG	640	NM_015617	26108	Hs.87194	NM_015617		PYGO1	-	pygopus family PHD finger 1	protein-coding
BRCA1_201_TCF7.rep1_peak_68	chr14	93798930	93799084	+	4.16435		promoter-TSS (NM_020818)	promoter-TSS (NM_020818)	431	NM_018167	55727	Hs.525549	NM_018167	HPRD:12541	BTBD7	FUP1	BTB (POZ) domain containing 7	protein-coding
BRCA1_201_TCF7.rep1_peak_20	chr1	241803478	241803628	+	4.16435		exon (NM_014322, exon 1 of 4)	exon (NM_014322, exon 1 of 4)	148	NM_014322	23596	Hs.409081	NM_014322	HPRD:05985	OPN3	ECPN|PPP1R116	opsin 3	protein-coding
BRCA1_201_TCF7.rep1_peak_178	chr6	106582526	106582672	+	4.14491		Intergenic	Intergenic	35862	NM_182907	639	Hs.436023	NM_001198	HPRD:04572	PRDM1	BLIMP1|PRDI-BF1	PR domain containing 1, with ZNF domain	protein-coding
BRCA1_201_TCF7.rep1_peak_209	chr9	100336583	100336728	+	4.13866		intron (NM_001166116, intron 8 of 9)	LTR12C|LTR|ERV1	-59050	NM_002486	4686	Hs.595669	NM_002486	HPRD:02717	NCBP1	CBP80|NCBP|Sto1	nuclear cap binding protein subunit 1, 80kDa	protein-coding
BRCA1_201_TCF7.rep1_peak_173	chr6	13512752	13512932	+	4.12114		Intergenic	LTR12D|LTR|ERV1	-24973	NM_001242629	54438	Hs.484686	NM_018988	HPRD:13574	GFOD1	ADG-90|C6orf114	glucose-fructose oxidoreductase domain containing 1	protein-coding
BRCA1_201_TCF7.rep1_peak_163	chr4	164074003	164074272	+	4.12114		intron (NM_138386, intron 2 of 7)	LTR12C|LTR|ERV1	13936	NM_138386	92345	Hs.129095	NM_138386	HPRD:10054	NAF1	-	nuclear assembly factor 1 ribonucleoprotein	protein-coding
BRCA1_201_TCF7.rep1_peak_203	chr8	99837570	99837812	+	4.12114		intron (NM_001256312, intron 3 of 12)	CpG	208	NM_001256313	6788	Hs.492333	NM_006281	HPRD:05433	STK3	KRS1|MST2	serine/threonine kinase 3	protein-coding
BRCA1_201_TCF7.rep1_peak_167	chr5	33502016	33502190	+	4.12114		Intergenic	CpG	61221	NM_152295	6897	Hs.481860	NM_152295	HPRD:01762	TARS	ThrRS	threonyl-tRNA synthetase	protein-coding
BRCA1_201_TCF7.rep1_peak_61	chr13	81229118	81229263	+	4.12114		Intergenic	CpG	-314104	NM_005842	10253	Hs.18676	NM_005842	HPRD:03916	SPRY2	hSPRY2	sprouty homolog 2 (Drosophila)	protein-coding
BRCA1_201_TCF7.rep1_peak_46	chr12	75699765	75699951	+	4.07639		intron (NM_001286547, intron 7 of 15)	intron (NM_001286547, intron 7 of 15)	23978	NM_001286547	84698	Hs.733835	NM_032606	HPRD:09659	CAPS2	-	calcyphosine 2	protein-coding
BRCA1_201_TCF7.rep1_peak_13	chr1	148855124	148855278	+	4.07639		intron (NR_104217, intron 2 of 17)	CpG	-46644	NR_111001	1818	Hs.568236	NR_111001		DRD5P2	-	dopamine receptor D5 pseudogene 2	pseudo
BRCA1_201_TCF7.rep1_peak_39	chr11	110300569	110300824	+	4.07639		promoter-TSS (NM_004109)	promoter-TSS (NM_004109)	35	NM_004109	2230	Hs.744	NM_004109	HPRD:00059	FDX1	ADX|FDX|LOH11CR1D	ferredoxin 1	protein-coding
BRCA1_201_TCF7.rep1_peak_25	chr10	118922544	118922753	+	4.07639		intron (NR_121650, intron 1 of 1)	CpG	4637	NR_037436	100500893		NR_037436	miRBase:MI0016064	MIR3663	-	microRNA 3663	ncRNA
BRCA1_201_TCF7.rep1_peak_125	chr2	68479263	68479455	+	4.07639		5' UTR (NM_000945, exon 1 of 6)	5' UTR (NM_000945, exon 1 of 6)	292	NM_000945	5534	Hs.280604	NM_000945	HPRD:03195	PPP3R1	CALNB1|CNB|CNB1	protein phosphatase 3, regulatory subunit B, alpha	protein-coding
BRCA1_201_TCF7.rep1_peak_190	chr7	86688977	86689132	+	4.07639		promoter-TSS (NM_001142749)	promoter-TSS (NM_001142749)	-40	NM_001142749	222223	Hs.208093	NM_152748	HPRD:13405	KIAA1324L	EIG121L	KIAA1324-like	protein-coding
BRCA1_201_TCF7.rep1_peak_106	chr17	77070918	77071099	+	4.06694		promoter-TSS (NM_001042573)	promoter-TSS (NM_001042573)	-11	NM_001042573	64772	Hs.29288	NM_022759		ENGASE	-	endo-beta-N-acetylglucosaminidase	protein-coding
BRCA1_201_TCF7.rep1_peak_208	chr9	95599530	95599691	+	4.04499		non-coding (NR_026868, exon 9 of 10)	non-coding (NR_026868, exon 9 of 10)	27717	NR_026868	138649	Hs.643597	NM_001010925	HPRD:16490	ANKRD19P	ANKRD19|bA526D8.2	ankyrin repeat domain 19, pseudogene	pseudo
BRCA1_201_TCF7.rep1_peak_41	chr12	569989	570192	+	4.04499		intron (NM_173593, intron 1 of 19)	CpG	547	NM_173593	283358	Hs.504416	NM_173593	HPRD:12514	B4GALNT3	-	beta-1,4-N-acetyl-galactosaminyl transferase 3	protein-coding
BRCA1_201_TCF7.rep1_peak_90	chr17	17584875	17585030	+	3.9809		5' UTR (NM_030665, exon 1 of 6)	5' UTR (NM_030665, exon 1 of 6)	165	NM_030665	10743	Hs.655395	NM_030665	HPRD:07406	RAI1	SMCR|SMS	retinoic acid induced 1	protein-coding
BRCA1_201_TCF7.rep1_peak_133	chr2	232478795	232478994	+	3.9809		Intergenic	CpG	21319	NM_152614	165100	Hs.98104	NM_152614	HPRD:14602	C2orf57	-	chromosome 2 open reading frame 57	protein-coding
BRCA1_201_TCF7.rep1_peak_218	chr9	139760773	139760989	+	3.9809		promoter-TSS (NM_001281299)	promoter-TSS (NM_001281299)	-93	NM_001281299	8721	Hs.174050	NM_003792	HPRD:09235	EDF1	EDF-1|MBF1	endothelial differentiation-related factor 1	protein-coding
BRCA1_201_TCF7.rep1_peak_162	chr4	129209231	129209509	+	3.9809		5' UTR (NM_006320, exon 1 of 3)	5' UTR (NM_006320, exon 1 of 3)	614	NM_006320	10424	Hs.507910	NM_006320	HPRD:09665	PGRMC2	DG6|PMBP	progesterone receptor membrane component 2	protein-coding
BRCA1_201_TCF7.rep1_peak_91	chr17	17743462	17743783	+	3.9809		Intergenic	CpG	-3297	NM_001005291	6720	Hs.592123	NM_004176	HPRD:01701	SREBF1	SREBP-1c|SREBP1|bHLHd1	sterol regulatory element binding transcription factor 1	protein-coding
BRCA1_201_TCF7.rep1_peak_4	chr1	16970996	16971339	+	3.93681		promoter-TSS (NR_027504)	promoter-TSS (NR_027504)	-902	NR_027504	11209	Hs.349110	NR_027504	ENSG00000186301	MST1P2	MSPL-1|MSPL-2|MSPL-3|MSPL1|MSPL2|MSPL3|MSTP1|MSTP2|MSTP3	macrophage stimulating 1 (hepatocyte growth factor-like) pseudogene 2	pseudo
BRCA1_201_TCF7.rep1_peak_198	chr8	17014044	17014193	+	3.8817		5' UTR (NM_016353, exon 1 of 13)	5' UTR (NM_016353, exon 1 of 13)	282	NM_016353	51201	Hs.744097	NM_016353		ZDHHC2	DHHC2|ZNF372	zinc finger, DHHC-type containing 2	protein-coding
BRCA1_201_TCF7.rep1_peak_193	chr7	139875676	139875989	+	3.8817		intron (NM_030647, intron 1 of 19)	CpG	909	NM_030647	80853	Hs.308710	NM_030647	ENSG00000006459	KDM7A	JHDM1D	lysine (K)-specific demethylase 7A	protein-coding
BRCA1_201_TCF7.rep1_peak_7	chr1	23695391	23695628	+	3.80982		promoter-TSS (NM_030634)	promoter-TSS (NM_030634)	45	NR_033690	148898	Hs.61884	NM_138479	HPRD:14083	C1orf213	-	chromosome 1 open reading frame 213	ncRNA
BRCA1_201_TCF7.rep1_peak_24	chr10	103603289	103603449	+	3.80982		5' UTR (NM_173193, exon 1 of 8)	5' UTR (NM_173193, exon 1 of 8)	308	NM_173195	30819	Hs.97044	NM_014591	HPRD:06880	KCNIP2	KCHIP2	Kv channel interacting protein 2	protein-coding
BRCA1_201_TCF7.rep1_peak_220	chrX	47078266	47078451	+	3.79032		5' UTR (NM_006201, exon 1 of 16)	5' UTR (NM_006201, exon 1 of 16)	282	NM_006201	5127	Hs.496068	NM_006201	HPRD:02409	CDK16	PCTAIRE|PCTAIRE1|PCTGAIRE|PCTK1	cyclin-dependent kinase 16	protein-coding
BRCA1_201_TCF7.rep1_peak_197	chr7	156432953	156433205	+	3.7493		promoter-TSS (NM_001184996)	promoter-TSS (NM_001184996)	269	NR_026865	129790	Hs.647014	NM_032625	HPRD:12908	C7orf13	MY040	chromosome 7 open reading frame 13	ncRNA
BRCA1_201_TCF7.rep1_peak_16	chr1	174680651	174680796	+	3.74903		intron (NM_014857, intron 17 of 20)	LTR12C|LTR|ERV1	-88312	NM_001243765	9910	Hs.585378	NM_014857	HPRD:16464	RABGAP1L	HHL|TBC1D18	RAB GTPase activating protein 1-like	protein-coding
BRCA1_201_TCF7.rep1_peak_129	chr2	157198534	157198747	+	3.71402		Intergenic	CpG	-9353	NM_006186	4929	Hs.563344	NM_006186	HPRD:03493	NR4A2	HZF-3|NOT|NURR1|RNR1|TINUR	nuclear receptor subfamily 4, group A, member 2	protein-coding
BRCA1_201_TCF7.rep1_peak_180	chr6	131949210	131949422	+	3.71402		promoter-TSS (NM_001270521)	promoter-TSS (NM_001270521)	63	NM_004830	9439	Hs.29679	NM_004830	HPRD:05436	MED23	ARC130|CRSP130|CRSP133|CRSP3|DRIP130|MRT18|SUR-2|SUR2	mediator complex subunit 23	protein-coding
BRCA1_201_TCF7.rep1_peak_143	chr21	11106696	11106879	+	3.69472		Intergenic	CpG	-7850	NM_001187	574	Hs.545789	NM_001187		BAGE	BAGE1|CT2.1	B melanoma antigen	protein-coding
BRCA1_201_TCF7.rep1_peak_185	chr7	30067911	30068280	+	3.67792		5' UTR (NM_032639, exon 1 of 13)	5' UTR (NM_032639, exon 1 of 13)	118	NM_001197027	84725	Hs.233495	NM_032639	HPRD:10555	PLEKHA8	FAPP2	pleckstrin homology domain containing, family A (phosphoinositide binding specific) member 8	protein-coding
BRCA1_201_TCF7.rep1_peak_223	chrX	129244366	129244551	+	3.65304		promoter-TSS (NM_001421)	promoter-TSS (NM_001421)	17	NM_001421	2000	Hs.271940	NM_001421	HPRD:06499	ELF4	ELFR|MEF	E74-like factor 4 (ets domain transcription factor)	protein-coding
BRCA1_201_TCF7.rep1_peak_82	chr16	30905315	30905484	+	3.65304		TTS (NR_031576)	TTS (NR_031576)	175	NR_031576	100313837		NR_031576	miRBase:MI0003892	MIR762	hsa-mir-762	microRNA 762	ncRNA
BRCA1_201_TCF7.rep1_peak_74	chr15	41408234	41408418	+	3.65304		non-coding (NR_104038, exon 1 of 35)	non-coding (NR_104038, exon 1 of 35)	118	NR_104038	54617	Hs.292949	NM_017553	HPRD:10024	INO80	INO80A|INOC1|hINO80	INO80 complex subunit	protein-coding
BRCA1_201_TCF7.rep1_peak_86	chr16	67840804	67841021	+	3.65304		promoter-TSS (NM_020850)	promoter-TSS (NM_020850)	131	NM_001288994	55815	Hs.632212	NM_018430	HPRD:09656	TSNAXIP1	TXI1	translin-associated factor X interacting protein 1	protein-coding
BRCA1_201_TCF7.rep1_peak_181	chr6	138428348	138428534	+	3.58867		exon (NM_022121, exon 1 of 3)	exon (NM_022121, exon 1 of 3)	219	NM_022121	64065	Hs.201446	NM_022121	HPRD:17836	PERP	KCP1|KRTCAP1|PIGPC1|THW|dJ496H19.1	PERP, TP53 apoptosis effector	protein-coding
BRCA1_201_TCF7.rep1_peak_59	chr13	49550667	49550847	+	3.52162		promoter-TSS (NM_001278438)	promoter-TSS (NM_001278438)	12	NM_001278438	22862	Hs.508010	NM_014923	HPRD:13548	FNDC3A	FNDC3|HUGO|bA203I16.1|bA203I16.5	fibronectin type III domain containing 3A	protein-coding
BRCA1_201_TCF7.rep1_peak_155	chr3	122513984	122514208	+	3.52162		exon (NM_032839, exon 1 of 9)	exon (NM_032839, exon 1 of 9)	195	NM_032839	84925	Hs.477346	NM_032839	HPRD:04142	DIRC2	RCC4	disrupted in renal carcinoma 2	protein-coding
BRCA1_201_TCF7.rep1_peak_172	chr5	167718596	167718752	+	3.52162		promoter-TSS (NM_001161661)	promoter-TSS (NM_001161661)	-391	NM_001161662	23286	Hs.484047	NM_015238	HPRD:10033	WWC1	HBEBP3|HBEBP36|KIBRA|MEMRYQTL|PPP1R168	WW and C2 domain containing 1	protein-coding
BRCA1_201_TCF7.rep1_peak_8	chr1	41976271	41976576	+	3.51721		exon (NM_024503, exon 9 of 9)	exon (NM_024503, exon 9 of 9)	-26079	NM_001956	1907	Hs.1407	NM_001956	HPRD:07173	EDN2	ET2|PPET2	endothelin 2	protein-coding
BRCA1_201_TCF7.rep1_peak_5	chr1	20880086	20880303	+	3.51002		exon (NM_207334, exon 1 of 1)	exon (NM_207334, exon 1 of 1)	1262	NM_207334	163933	Hs.429179	NM_207334	HPRD:16881	FAM43B	-	family with sequence similarity 43, member B	protein-coding
BRCA1_201_TCF7.rep1_peak_135	chr20	17512081	17512226	+	3.51002		promoter-TSS (NM_001195)	promoter-TSS (NM_001195)	-139	NM_001195	631	Hs.129702	NM_001195	HPRD:04494	BFSP1	CP115|CP94|CTRCT33|LIFL-H	beaded filament structural protein 1, filensin	protein-coding
BRCA1_201_TCF7.rep1_peak_216	chr9	136419635	136419780	+	3.51002		exon (NM_001145320, exon 10 of 19)	exon (NM_001145320, exon 10 of 19)	19732	NM_014694	9719	Hs.522543	NM_014694	HPRD:11096	ADAMTSL2	GPHYSD1	ADAMTS-like 2	protein-coding
BRCA1_201_TCF7.rep1_peak_154	chr3	79067945	79068180	+	3.51002		5' UTR (NM_133631, exon 1 of 29)	5' UTR (NM_133631, exon 1 of 29)	547	NM_001145845	6091	Hs.744218	NM_002941	HPRD:03890	ROBO1	DUTT1|SAX3	roundabout, axon guidance receptor, homolog 1 (Drosophila)	protein-coding
BRCA1_201_TCF7.rep1_peak_160	chr4	20701996	20702148	+	3.51002		promoter-TSS (NM_001258346)	promoter-TSS (NM_001258346)	36	NM_001258346	133015	Hs.479298	NM_145048	HPRD:14537	PACRGL	C4orf28	PARK2 co-regulated-like	protein-coding
BRCA1_201_TCF7.rep1_peak_12	chr1	120191049	120191194	+	3.49487		promoter-TSS (NM_001080470)	promoter-TSS (NM_001080470)	-731	NM_001080470	90874	Hs.381105	NM_001080470	ENSG00000143067	ZNF697	-	zinc finger protein 697	protein-coding
BRCA1_201_TCF7.rep1_peak_1	chr1	1136788	1136940	+	3.49487		Intergenic	CpG	5225	NM_148901	8784	Hs.212680	NM_004195	HPRD:04879	TNFRSF18	AITR|CD357|GITR|GITR-D	tumor necrosis factor receptor superfamily, member 18	protein-coding
BRCA1_201_TCF7.rep1_peak_202	chr8	74757226	74757384	+	3.49487		intron (NR_073119, intron 1 of 5)	SVA_B|Other|Other	33840	NR_073121	55284	Hs.128841	NM_018299	HPRD:07724	UBE2W	UBC-16|UBC16	ubiquitin-conjugating enzyme E2W (putative)	protein-coding
BRCA1_201_TCF7.rep1_peak_75	chr15	41851179	41851474	+	3.49487		5' UTR (NM_006293, exon 1 of 19)	5' UTR (NM_006293, exon 1 of 19)	106	NM_006293	7301	Hs.381282	NM_006293	HPRD:02641	TYRO3	BYK|Dtk|RSE|Sky|Tif	TYRO3 protein tyrosine kinase	protein-coding
BRCA1_201_TCF7.rep1_peak_65	chr14	33403934	33404166	+	3.47998		Intergenic	CpG	-4409	NM_001164749	64067	Hs.657892	NM_022123	HPRD:11400	NPAS3	MOP6|PASD6|bHLHe12	neuronal PAS domain protein 3	protein-coding
BRCA1_201_TCF7.rep1_peak_2	chr1	2572982	2573196	+	3.47867		exon (NM_001242672, exon 7 of 7)	exon (NM_001242672, exon 7 of 7)	-8608	NM_033467	79258	Hs.591453	NM_033467	HPRD:07024	MMEL1	MMEL2|NEP2|NEPII|NL1|NL2|SEP	membrane metallo-endopeptidase-like 1	protein-coding
BRCA1_201_TCF7.rep1_peak_191	chr7	100272793	100272965	+	3.44942		intron (NM_005273, intron 1 of 9)	CpG	1516	NM_005273	2783	Hs.185172	NM_005273	HPRD:11820	GNB2	-	guanine nucleotide binding protein (G protein), beta polypeptide 2	protein-coding
BRCA1_201_TCF7.rep1_peak_205	chr8	144911181	144911373	+	3.43239		promoter-TSS (NM_001271100)	promoter-TSS (NM_001271100)	2	NM_001271100	22827	Hs.521924	NM_014281	HPRD:18051	PUF60	FIR|RoBPI|SIAHBP1|VRJS	poly-U binding splicing factor 60KDa	protein-coding
BRCA1_201_TCF7.rep1_peak_182	chr6	138483029	138483176	+	3.43239		promoter-TSS (NM_020340)	promoter-TSS (NM_020340)	49	NM_020340	57221	Hs.194408	NM_020340	HPRD:13845	KIAA1244	A7322|ARFGEF3|BIG3|C6orf92|PPP1R33|dJ171N11.1	KIAA1244	protein-coding
BRCA1_201_TCF7.rep1_peak_98	chr17	40700532	40700679	+	3.40471		Intergenic	CpG	-3379	NM_000413	3292	Hs.654385	NM_000413		HSD17B1	EDH17B2|EDHB17|HSD17|SDR28C1	hydroxysteroid (17-beta) dehydrogenase 1	protein-coding
BRCA1_201_TCF7.rep1_peak_219	chrX	23685549	23685756	+	3.40471		promoter-TSS (NM_006406)	promoter-TSS (NM_006406)	7	NM_006406	10549	Hs.83383	NM_006406	HPRD:05935	PRDX4	AOE37-2|AOE372|HEL-S-97n|PRX-4	peroxiredoxin 4	protein-coding
BRCA1_201_TCF7.rep1_peak_123	chr2	48010129	48010350	+	3.40471		promoter-TSS (NM_001281494)	promoter-TSS (NM_001281494)	18	NM_001281493	2956	Hs.445052	NM_000179	HPRD:07202	MSH6	GTBP|GTMBP|HNPCC5|HSAP|p160	mutS homolog 6	protein-coding
BRCA1_201_TCF7.rep1_peak_10	chr1	113933533	113933680	+	3.40471		5' UTR (NM_152900, exon 1 of 21)	5' UTR (NM_152900, exon 1 of 21)	131	NM_152900	260425	Hs.486189	NM_020965	HPRD:11290	MAGI3	MAGI-3|dJ730K3.2	membrane associated guanylate kinase, WW and PDZ domain containing 3	protein-coding
BRCA1_201_TCF7.rep1_peak_63	chr13	112997355	112997503	+	3.34291		Intergenic	CpG	-33222	NM_145248	122258	Hs.97592	NM_145248	HPRD:14022	SPACA7	C13orf28	sperm acrosome associated 7	protein-coding
BRCA1_201_TCF7.rep1_peak_124	chr2	54683100	54683297	+	3.34291		promoter-TSS (NM_003128)	promoter-TSS (NM_003128)	-256	NM_003128	6711	Hs.503178	NM_003128	HPRD:01683	SPTBN1	ELF|HEL102|SPTB2|betaSpII	spectrin, beta, non-erythrocytic 1	protein-coding
BRCA1_201_TCF7.rep1_peak_19	chr1	225841211	225841406	+	3.33391		promoter-TSS (NM_018212)	promoter-TSS (NM_018212)	-463	NM_018212	55740	Hs.497893	NM_018212	HPRD:12360	ENAH	ENA|MENA|NDPP1	enabled homolog (Drosophila)	protein-coding
BRCA1_201_TCF7.rep1_peak_117	chr19	11071719	11071910	+	3.22834		promoter-TSS (NM_001128849)	promoter-TSS (NM_001128849)	6	NM_001128849	6597	Hs.327527	NM_003072	HPRD:04459	SMARCA4	BAF190|BAF190A|BRG1|MRD16|RTPS2|SNF2|SNF2L4|SNF2LB|SWI2|hSNF2b	SWI/SNF related, matrix associated, actin dependent regulator of chromatin, subfamily a, member 4	protein-coding
BRCA1_201_TCF7.rep1_peak_161	chr4	26862858	26863035	+	3.22297		exon (NM_001169118, exon 1 of 13)	exon (NM_001169118, exon 1 of 13)	633	NM_001169117	57620	Hs.744950	NM_020860	HPRD:11609	STIM2	-	stromal interaction molecule 2	protein-coding
BRCA1_201_TCF7.rep1_peak_127	chr2	144694849	144695020	+	3.22297		non-coding (NR_110237, exon 1 of 3)	non-coding (NR_110237, exon 1 of 3)	300	NR_110237	101928386	Hs.668251	NR_110237	ENSG00000232377	LOC101928386	-	uncharacterized LOC101928386	ncRNA
BRCA1_201_TCF7.rep1_peak_165	chr4	183727629	183727809	+	3.17181		Intergenic	CpG	110911	NM_001012732	1635	Hs.183850	NM_001921	HPRD:09623	DCTD	-	dCMP deaminase	protein-coding
BRCA1_201_TCF7.rep1_peak_113	chr19	3185922	3186105	+	3.13684		5' UTR (NM_020170, exon 1 of 15)	5' UTR (NM_020170, exon 1 of 15)	138	NM_020170	56926	Hs.657032	NM_020170	HPRD:07126	NCLN	NET59	nicalin	protein-coding
BRCA1_201_TCF7.rep1_peak_60	chr13	50366463	50366647	+	3.1197		intron (NM_002267, intron 1 of 16)	CpG	502	NM_002267	3839	Hs.527919	NM_002267	HPRD:03536	KPNA3	IPOA4|SRP1|SRP1gamma|SRP4|hSRP1	karyopherin alpha 3 (importin alpha 4)	protein-coding
BRCA1_201_TCF7.rep1_peak_207	chr9	69065289	69065521	+	3.03145		Intergenic	CpG	82449	NR_002836	595135	Hs.571593	NR_002836	ENSG00000227558	PGM5P2	-	phosphoglucomutase 5 pseudogene 2	pseudo
BRCA1_201_TCF7.rep1_peak_53	chr12	121904803	121904992	+	3.0249		intron (NM_001005366, intron 12 of 22)	intron (NM_001005366, intron 12 of 22)	-22742	NR_106957	102465665		NR_106957		MIR7107	hsa-mir-7107	microRNA 7107	ncRNA
BRCA1_201_TCF7.rep1_peak_176	chr6	41514015	41514244	+	3.01474		promoter-TSS (NM_001012427)	promoter-TSS (NM_001012427)	-35	NM_001012427	116113	Hs.131436	NM_138457	HPRD:10600	FOXP4	hFKHLA	forkhead box P4	protein-coding
BRCA1_201_TCF7.rep1_peak_174	chr6	26689951	26690124	+	2.99023		Intergenic	CpG	-30057	NM_001242798	79692	Hs.126280	NM_024639		ZNF322	HCG12|ZNF322A|ZNF388|ZNF489	zinc finger protein 322	protein-coding
BRCA1_201_TCF7.rep1_peak_108	chr17	79679248	79679509	+	2.97069		5' UTR (NM_012140, exon 1 of 11)	5' UTR (NM_012140, exon 1 of 11)	112	NM_012140	1468	Hs.548187	NM_012140	HPRD:08424	SLC25A10	DIC	solute carrier family 25 (mitochondrial carrier; dicarboxylate transporter), member 10	protein-coding
BRCA1_201_TCF7.rep1_peak_186	chr7	63391460	63391707	+	2.93567		Intergenic	CpG	98897	NR_039987	100506050	Hs.405628	NR_039987		LINC01005	-	long intergenic non-protein coding RNA 1005	ncRNA
BRCA1_201_TCF7.rep1_peak_100	chr17	48712350	48712495	+	2.93567		intron (NM_001144070, intron 1 of 11)	CpG	204	NM_003786	8714	Hs.463421	NM_003786	HPRD:06826	ABCC3	ABC31|EST90757|MLP2|MOAT-D|MRP3|cMOAT2	ATP-binding cassette, sub-family C (CFTR/MRP), member 3	protein-coding
BRCA1_201_TCF7.rep1_peak_122	chr2	32288489	32288638	+	2.81878		promoter-TSS (NM_014946)	promoter-TSS (NM_014946)	-117	NM_014946	6683	Hs.468091	NM_014946	HPRD:05044	SPAST	ADPSP|FSP2|SPG4	spastin	protein-coding
BRCA1_201_TCF7.rep1_peak_57	chr13	22245151	22245306	+	2.78026		promoter-TSS (NM_002010)	promoter-TSS (NM_002010)	13	NM_002010	2254	Hs.111	NM_002010	HPRD:02951	FGF9	FGF-9|GAF|HBFG-9|HBGF-9|SYNS3	fibroblast growth factor 9	protein-coding
BRCA1_201_TCF7.rep1_peak_51	chr12	116715549	116715753	+	2.78026		promoter-TSS (NM_015335)	promoter-TSS (NM_015335)	-660	NM_015335	23389	Hs.603766	NM_015335	HPRD:10579	MED13L	PROSIT240|THRAP2|TRAP240L	mediator complex subunit 13-like	protein-coding
BRCA1_201_TCF7.rep1_peak_72	chr15	31618048	31618249	+	2.78026		promoter-TSS (NM_015995)	promoter-TSS (NM_015995)	-935	NM_015995	51621	Hs.525752	NM_015995	HPRD:05620	KLF13	BTEB3|FKLF2|NSLP1|RFLAT-1|RFLAT1	Kruppel-like factor 13	protein-coding
BRCA1_201_TCF7.rep1_peak_114	chr19	5340827	5341006	+	2.78026		promoter-TSS (NM_002850)	promoter-TSS (NM_002850)	-102	NM_130853	5802	Hs.744928	NM_002850	HPRD:03344	PTPRS	PTPSIGMA	protein tyrosine phosphatase, receptor type, S	protein-coding
BRCA1_201_TCF7.rep1_peak_138	chr20	42136286	42136431	+	2.78026		promoter-TSS (NM_032107)	promoter-TSS (NM_032107)	38	NM_032107	26013	Hs.709356	NM_015478	HPRD:16387	L3MBTL1	H-L(3)MBT|L3MBTL|ZC2HC3|dJ138B7.3	l(3)mbt-like 1 (Drosophila)	protein-coding
BRCA1_201_TCF7.rep1_peak_226	chrY	13478200	13478361	+	2.76481		Intergenic	CpG	1055109	NR_033667	352887	Hs.546221	NR_033667	ENSG00000206159	GYG2P1	GYG2P	glycogenin 2 pseudogene 1	pseudo
BRCA1_201_TCF7.rep1_peak_139	chr21	9437300	9437533	+	2.71493		Intergenic	CpG	-388416	NR_037421	100500862		NR_037421		MIR3648-1	MIR3648	microRNA 3648-1	ncRNA
BRCA1_201_TCF7.rep1_peak_28	chr10	127585058	127585259	+	2.69003		promoter-TSS (NM_145235)	promoter-TSS (NM_145235)	50	NM_145235	92565	Hs.352591	NM_145235	HPRD:09945	FANK1	-	fibronectin type III and ankyrin repeat domains 1	protein-coding
BRCA1_201_TCF7.rep1_peak_170	chr5	133707286	133707431	+	2.65656		promoter-TSS (NM_001300853)	promoter-TSS (NM_001300853)	491	NM_003337	7320	Hs.612096	NM_003337	HPRD:01533	UBE2B	E2-17kDa|HHR6B|HR6B|RAD6B|UBC2	ubiquitin-conjugating enzyme E2B	protein-coding
BRCA1_201_TCF7.rep1_peak_189	chr7	77428573	77428784	+	2.63415		promoter-TSS (NM_032936)	promoter-TSS (NM_032936)	569	NM_001127360	57157	Hs.203965	NM_020432	HPRD:15130	PHTF2	-	putative homeodomain transcription factor 2	protein-coding
BRCA1_201_TCF7.rep1_peak_150	chr3	12851582	12851808	+	2.58634		exon (NM_012298, exon 3 of 13)	exon (NM_012298, exon 3 of 13)	13524	NM_012298	23066	Hs.343664	NM_012298	ENSG00000144712	CAND2	TIP120B|Tp120b	cullin-associated and neddylation-dissociated 2 (putative)	protein-coding
BRCA1_201_TCF7.rep1_peak_78	chr15	82554959	82555125	+	2.56983		promoter-TSS (NM_024580)	promoter-TSS (NM_024580)	62	NM_001040610	79631	Hs.459114	NM_024580	HPRD:07812	EFTUD1	FAM42A|HsT19294|RIA1	elongation factor Tu GTP binding domain containing 1	protein-coding
BRCA1_201_TCF7.rep1_peak_77	chr15	81293347	81293524	+	2.55564		5' UTR (NM_022566, exon 1 of 1)	5' UTR (NM_022566, exon 1 of 1)	140	NM_022566	59274	Hs.513071	NM_022566	HPRD:11300	MESDC1	-	mesoderm development candidate 1	protein-coding
BRCA1_201_TCF7.rep1_peak_38	chr11	89224516	89224715	+	2.55372		promoter-TSS (NM_001291929)	promoter-TSS (NM_001291929)	118	NM_016931	50507	Hs.371036	NM_016931	HPRD:09243	NOX4	KOX|KOX-1|RENOX	NADPH oxidase 4	protein-coding
BRCA1_201_TCF7.rep1_peak_215	chr9	134614891	134615054	+	2.55372		Intergenic	GC_rich|Low_complexity|Low_complexity	-2047	NM_005312	2889	Hs.127897	NM_005312	HPRD:02627	RAPGEF1	C3G|GRF2	Rap guanine nucleotide exchange factor (GEF) 1	protein-coding
BRCA1_201_TCF7.rep1_peak_62	chr13	84481561	84481719	+	2.5395		Intergenic	Intergenic	-25112	NM_052910	114798	Hs.415478	NM_052910	HPRD:18063	SLITRK1	LRRC12|TTM	SLIT and NTRK-like family, member 1	protein-coding
BRCA1_201_TCF7.rep1_peak_22	chr1	246887664	246887847	+	2.48896		exon (NM_016002, exon 1 of 12)	exon (NM_016002, exon 1 of 12)	377	NM_016002	51097	Hs.498397	NM_016002	HPRD:13038	SCCPDH	NET11	saccharopine dehydrogenase (putative)	protein-coding
BRCA1_201_TCF7.rep1_peak_81	chr16	21531624	21531900	+	2.43284		promoter-TSS (NR_002594)	promoter-TSS (NR_002594)	3	NR_002594	387254	Hs.448808	NR_002594		SLC7A5P2	IMAA|MMAA	solute carrier family 7 (amino acid transporter light chain, L system), member 5 pseudogene 2	pseudo
BRCA1_201_TCF7.rep1_peak_119	chr2	12994455	12994600	+	2.42332		Intergenic	LTR12C|LTR|ERV1	117034	NR_036072	100422986		NR_036072		MIR3125	-	microRNA 3125	ncRNA
BRCA1_201_TCF7.rep1_peak_164	chr4	166128911	166129143	+	2.36729		5' UTR (NM_007246, exon 1 of 15)	5' UTR (NM_007246, exon 1 of 15)	257	NM_007246	11275	Hs.388668	NM_007246	HPRD:09311	KLHL2	ABP-KELCH|MAV|MAYVEN	kelch-like family member 2	protein-coding
BRCA1_201_TCF7.rep1_peak_58	chr13	29106583	29106780	+	2.36729		Intergenic	CpG	-37416	NM_001160031	2321	Hs.594454	NM_002019	HPRD:01297	FLT1	FLT|FLT-1|VEGFR-1|VEGFR1	fms-related tyrosine kinase 1	protein-coding
BRCA1_201_TCF7.rep1_peak_221	chrX	101186798	101186974	+	2.36729		5' UTR (NM_001282401, exon 1 of 9)	5' UTR (NM_001282401, exon 1 of 9)	153	NM_001282401	84460	Hs.496512	NM_001011657	HPRD:10029	ZMAT1	-	zinc finger, matrin-type 1	protein-coding
BRCA1_201_TCF7.rep1_peak_107	chr17	78234063	78234208	+	2.36729		promoter-TSS (NM_001256071)	promoter-TSS (NM_001256071)	-525	NM_020954	57674	Hs.195642	NM_020914	HPRD:10716	RNF213	ALO17|C17orf27|KIAA1618|MYMY2|MYSTR|NET57	ring finger protein 213	protein-coding
BRCA1_201_TCF7.rep1_peak_222	chrX	128977707	128977887	+	2.36729		promoter-TSS (NM_001008222)	promoter-TSS (NM_001008222)	113	NM_016032	51114	Hs.193566	NM_016032	HPRD:06759	ZDHHC9	CGI89|CXorf11|DHHC9|MMSA1|MRXSZ|ZDHHC10|ZNF379|ZNF380	zinc finger, DHHC-type containing 9	protein-coding
BRCA1_201_TCF7.rep1_peak_66	chr14	71634295	71634458	+	2.36729		Intergenic	LTR12C|LTR|ERV1	-230678	NR_001276	319139		NR_001276	ENSG00000207444	SNORD56B	RNU56B	small nucleolar RNA, C/D box 56B	snoRNA
BRCA1_201_TCF7.rep1_peak_31	chr11	22646867	22647031	+	2.36729		exon (NM_022725, exon 1 of 1)	exon (NM_022725, exon 1 of 1)	438	NM_022725	2188	Hs.632151	NM_022725	HPRD:04589	FANCF	FAF	Fanconi anemia, complementation group F	protein-coding
BRCA1_201_TCF7.rep1_peak_152	chr3	52719832	52719986	+	2.27936		promoter-TSS (NM_014366)	promoter-TSS (NM_014366)	-27	NM_206826	26354	Hs.313544	NM_014366	HPRD:06419	GNL3	C77032|E2IG3|NNP47|NS	guanine nucleotide binding protein-like 3 (nucleolar)	protein-coding
BRCA1_201_TCF7.rep1_peak_11	chr1	115053568	115053878	+	2.27871		promoter-TSS (NM_015906)	promoter-TSS (NM_015906)	58	NM_015906	51592	Hs.26837	NM_015906	HPRD:10423	TRIM33	ECTO|PTC7|RFG7|TF1G|TIF1G|TIF1GAMMA|TIFGAMMA	tripartite motif containing 33	protein-coding
BRCA1_201_TCF7.rep1_peak_73	chr15	41166187	41166340	+	2.24509		exon (NM_133639, exon 1 of 3)	exon (NM_133639, exon 1 of 3)	224	NM_133639	171177	Hs.447901	NM_133639	HPRD:10191	RHOV	ARHV|CHP|WRCH2	ras homolog family member V	protein-coding
BRCA1_201_TCF7.rep1_peak_110	chr19	633448	633595	+	2.24509		promoter-TSS (NM_005035)	promoter-TSS (NM_005035)	47	NM_005035	5442	Hs.254113	NM_005035	HPRD:03468	POLRMT	APOLMT|MTRNAP|MTRPOL|h-mtRPOL	polymerase (RNA) mitochondrial (DNA directed)	protein-coding
BRCA1_201_TCF7.rep1_peak_140	chr21	9825628	9825936	+	2.00506		promoter-TSS (NR_037421)	promoter-TSS (NR_037421)	-50	NR_037421	100500862		NR_037421		MIR3648-1	MIR3648	microRNA 3648-1	ncRNA

## Sheet: BRCA1_448_TCF7.rep1_sorted_peak
PeakID	Chr	Start	End	Strand	Peak Score	Focus Ratio/Region Size	Annotation	Detailed Annotation	Distance to TSS	Nearest PromoterID	Entrez ID	Nearest Unigene	Nearest Refseq	Nearest Ensembl	Gene Name	Gene Alias	Gene Description	Gene Type	Read density
BRCA1_448_TCF7.rep1_peak_177	chr17	63556384	63558168	+	96.9959		intron (NM_004655, intron 1 of 10)	CpG	464	NM_004655	8313	Hs.156527	NM_004655	HPRD:04935	AXIN2	AXIL|ODCRCS	axin 2	protein-coding
BRCA1_448_TCF7.rep1_peak_357	chr7	150075751	150076902	+	90.0019		promoter-TSS (NM_173680)	promoter-TSS (NM_173680)	-80	NM_173680	285971	Hs.655734	NM_173680	HPRD:14567	ZNF775	-	zinc finger protein 775	protein-coding
BRCA1_448_TCF7.rep1_peak_316	chr5	133450026	133450757	+	81.194		promoter-TSS (NM_201632)	promoter-TSS (NM_201632)	-11	NM_003202	6932	Hs.573153	NM_003202	HPRD:01797	TCF7	TCF-1	transcription factor 7 (T-cell specific, HMG-box)	protein-coding
BRCA1_448_TCF7.rep1_peak_363	chr8	38644391	38645005	+	70.9081		promoter-TSS (NM_006283)	promoter-TSS (NM_006283)	-24	NM_006283	6867	Hs.279245	NM_006283	HPRD:10391	TACC1	Ga55	transforming, acidic coiled-coil containing protein 1	protein-coding
BRCA1_448_TCF7.rep1_peak_142	chr16	50581666	50582744	+	58.973		promoter-TSS (NM_033119)	promoter-TSS (NM_033119)	-36	NM_033119	85407	Hs.187578	NM_033119		NKD1	Naked1	naked cuticle homolog 1 (Drosophila)	protein-coding
BRCA1_448_TCF7.rep1_peak_299	chr4	109094296	109094784	+	58.3769		intron (NR_029373, intron 1 of 2)	CpG	1264	NR_029373	641518	Hs.535760	NR_029373	ENSG00000232021	LEF1-AS1	-	LEF1 antisense RNA 1	ncRNA
BRCA1_448_TCF7.rep1_peak_81	chr12	42631641	42632625	+	57.684		promoter-TSS (NM_005748)	promoter-TSS (NM_005748)	18	NM_001190980	10138	Hs.649195	NM_005748	HPRD:09606	YAF2	-	YY1 associated factor 2	protein-coding
BRCA1_448_TCF7.rep1_peak_383	chr9	132359435	132360068	+	53.8873		Intergenic	CpG	-11412	NM_001286796	28989	Hs.744027	NM_014064	HPRD:10628	NTMT1	AD-003|C9orf32|HOMT1A|METTL11A|NRMT|NTM1A	N-terminal Xaa-Pro-Lys N-methyltransferase 1	protein-coding
BRCA1_448_TCF7.rep1_peak_104	chr13	114519905	114520347	+	49.0785		intron (NR_044995, intron 1 of 4)	intron (NR_044995, intron 1 of 4)	1543	NR_044995	650669	Hs.369201	NM_001039799		GAS6-AS1	-	GAS6 antisense RNA 1	ncRNA
BRCA1_448_TCF7.rep1_peak_161	chr17	30813249	30813792	+	46.3988		promoter-TSS (NM_003885)	promoter-TSS (NM_003885)	-585	NM_003885	8851	Hs.500015	NM_003885	HPRD:04586	CDK5R1	CDK5P35|CDK5R|NCK5A|p23|p25|p35|p35nck5a	cyclin-dependent kinase 5, regulatory subunit 1 (p35)	protein-coding
BRCA1_448_TCF7.rep1_peak_83	chr12	52444618	52445405	+	44.8339		promoter-TSS (NM_173157)	promoter-TSS (NM_173157)	-175	NM_173157	3164	Hs.524430	NM_002135	HPRD:00744	NR4A1	GFRP1|HMR|N10|NAK-1|NGFIB|NP10|NUR77|TR3	nuclear receptor subfamily 4, group A, member 1	protein-coding
BRCA1_448_TCF7.rep1_peak_190	chr17	80279215	80279589	+	44.1736		3' UTR (NM_003004, exon 5 of 5)	3' UTR (NM_003004, exon 5 of 5)	-3922	NM_006137	924	Hs.36972	NM_006137	HPRD:01732	CD7	GP40|LEU-9|TP41|Tp40	CD7 molecule	protein-coding
BRCA1_448_TCF7.rep1_peak_362	chr8	37552941	37553672	+	42.6864		promoter-TSS (NM_025069)	promoter-TSS (NM_025069)	5	NM_025069	80139	Hs.744591	NM_025069		ZNF703	ZEPPO1|ZNF503L|ZPO1	zinc finger protein 703	protein-coding
BRCA1_448_TCF7.rep1_peak_279	chr3	50297519	50298096	+	40.0829		Intergenic	CpG	6996	NR_110702	101928931	Hs.587216	NR_110702		SEMA3B-AS1	-	SEMA3B antisense RNA 1 (head to head)	ncRNA
BRCA1_448_TCF7.rep1_peak_5	chr1	16160939	16161484	+	39.0027		non-coding (NR_024279, exon 2 of 2)	non-coding (NR_024279, exon 2 of 2)	-13148	NM_015001	23013	Hs.744843	NM_015001	HPRD:10230	SPEN	HIAA0929|MINT|RBM15C|SHARP	spen family transcriptional repressor	protein-coding
BRCA1_448_TCF7.rep1_peak_198	chr19	7716902	7717429	+	37.1067		Intergenic	Intergenic	15178	NM_001272034	6813	Hs.515104	NM_006949	HPRD:03423	STXBP2	FHL5|Hunc18b|MUNC18-2|UNC18-2|UNC18B|pp10122	syntaxin binding protein 2	protein-coding
BRCA1_448_TCF7.rep1_peak_39	chr10	75910343	75910971	+	36.2137		promoter-TSS (NM_001202450)	promoter-TSS (NM_001202450)	169	NM_012095	26985	Hs.500104	NM_012095		AP3M1	-	adaptor-related protein complex 3, mu 1 subunit	protein-coding
BRCA1_448_TCF7.rep1_peak_145	chr16	68482123	68482752	+	34.3519		promoter-TSS (NM_018667)	promoter-TSS (NM_018667)	-28	NM_018667	55512	Hs.368421	NM_018667	HPRD:16154	SMPD3	NSMASE2	sphingomyelin phosphodiesterase 3, neutral membrane (neutral sphingomyelinase II)	protein-coding
BRCA1_448_TCF7.rep1_peak_116	chr14	89493475	89494145	+	32.1344		Intergenic	CpG	203313	NM_001288783	123016	Hs.303055	NM_144596	ENSG00000165533	TTC8	BBS8|RP51	tetratricopeptide repeat domain 8	protein-coding
BRCA1_448_TCF7.rep1_peak_373	chr8	144679322	144679849	+	31.7623		promoter-TSS (NM_001130057)	promoter-TSS (NM_001130057)	-27	NM_001130057	1936	Hs.333388	NM_001960	HPRD:00560	EEF1D	EF-1D|EF1D|FP1047	eukaryotic translation elongation factor 1 delta (guanine nucleotide exchange protein)	protein-coding
BRCA1_448_TCF7.rep1_peak_188	chr17	79925778	79926243	+	31.7504		Intergenic	Intergenic	-6953	NM_178493	147111	Hs.106137	NM_178493	HPRD:14073	NOTUM	-	notum pectinacetylesterase homolog (Drosophila)	protein-coding
BRCA1_448_TCF7.rep1_peak_65	chr11	62648678	62649334	+	30.996		promoter-TSS (NR_037193)	promoter-TSS (NR_037193)	-165	NR_037193	6520	Hs.502769	NM_002394	HPRD:01148	SLC3A2	4F2|4F2HC|4T2HC|CD98|CD98HC|MDU1|NACAE	solute carrier family 3 (amino acid transporter heavy chain), member 2	protein-coding
BRCA1_448_TCF7.rep1_peak_176	chr17	62658134	62658501	+	29.409		promoter-TSS (NM_022739)	promoter-TSS (NM_022739)	69	NM_022739	64750	Hs.515011	NM_022739		SMURF2	-	SMAD specific E3 ubiquitin protein ligase 2	protein-coding
BRCA1_448_TCF7.rep1_peak_350	chr7	92672823	92673263	+	29.3533		Intergenic	Intergenic	74293	NM_017654	54809	Hs.65641	NM_017654	HPRD:11531	SAMD9	C7orf5|DRIF1|NFTC|OEF1|OEF2	sterile alpha motif domain containing 9	protein-coding
BRCA1_448_TCF7.rep1_peak_151	chr17	1171307	1172060	+	29.249		Intergenic	CpG	-2175	NM_001164405	727857	Hs.723790	NM_001164405		BHLHA9	BHLHF42	basic helix-loop-helix family, member a9	protein-coding
BRCA1_448_TCF7.rep1_peak_207	chr19	17186128	17186498	+	27.5349		promoter-TSS (NM_033417)	promoter-TSS (NM_033417)	30	NM_001011699	93323	Hs.404088	NM_033417	HPRD:11318	HAUS8	DGT4|HICE1|NY-SAR-48	HAUS augmin-like complex, subunit 8	protein-coding
BRCA1_448_TCF7.rep1_peak_29	chr1	211752571	211753073	+	27.5102		promoter-TSS (NM_021194)	promoter-TSS (NM_021194)	-723	NM_021194	7779	Hs.519469	NM_021194		SLC30A1	ZNT1|ZRC1	solute carrier family 30 (zinc transporter), member 1	protein-coding
BRCA1_448_TCF7.rep1_peak_228	chr2	27651816	27652300	+	26.6154		intron (NM_013392, intron 1 of 17)	CpG	585	NM_013392	29959	Hs.515876	NM_013392	HPRD:05819	NRBP1	BCON3|MADM|MUDPNP|NRBP	nuclear receptor binding protein 1	protein-coding
BRCA1_448_TCF7.rep1_peak_227	chr2	27592678	27593156	+	26.4875		promoter-TSS (NM_014748)	promoter-TSS (NM_014748)	2	NM_172195	8890	Hs.169474	NM_015636	HPRD:09459	EIF2B4	EIF-2B|EIF2B|EIF2Bdelta	eukaryotic translation initiation factor 2B, subunit 4 delta, 67kDa	protein-coding
BRCA1_448_TCF7.rep1_peak_281	chr3	61547056	61547419	+	26.4305		promoter-TSS (NM_002841)	promoter-TSS (NM_002841)	-6	NM_002841	5793	Hs.595541	NM_002841		PTPRG	HPTPG|PTPG|R-PTP-GAMMA|RPTPG	protein tyrosine phosphatase, receptor type, G	protein-coding
BRCA1_448_TCF7.rep1_peak_270	chr22	29426582	29427052	+	25.4654		intron (NR_046851, intron 2 of 2)	CpG	647	NR_046851	100874123	Hs.674708	NR_046851	ENSG00000177993	ZNRF3-AS1	-	ZNRF3 antisense RNA 1	ncRNA
BRCA1_448_TCF7.rep1_peak_53	chr10	120183376	120183649	+	24.8468		Intergenic	Intergenic	66892	NR_108045	100506126	Hs.69494	NR_108045		LINC00867	-	long intergenic non-protein coding RNA 867	ncRNA
BRCA1_448_TCF7.rep1_peak_124	chr15	52861222	52861594	+	24.3739		promoter-TSS (NM_006628)	promoter-TSS (NM_006628)	-195	NM_006628	10776	Hs.512908	NM_006628	HPRD:09264	ARPP19	ARPP-16|ARPP-19|ARPP16|ENSAL	cAMP-regulated phosphoprotein, 19kDa	protein-coding
BRCA1_448_TCF7.rep1_peak_71	chr11	75921495	75922092	+	24.0393		Intergenic	CpG	-4219	NM_004626	7481	Hs.108219	NM_004626	HPRD:04741	WNT11	HWNT11	wingless-type MMTV integration site family, member 11	protein-coding
BRCA1_448_TCF7.rep1_peak_331	chr6	34216611	34216909	+	23.7463		5' UTR (NM_178508, exon 1 of 5)	5' UTR (NM_178508, exon 1 of 5)	125	NM_001287397	221491	Hs.381300	NM_178508	HPRD:12834	C6orf1	LBH	chromosome 6 open reading frame 1	protein-coding
BRCA1_448_TCF7.rep1_peak_98	chr12	125093572	125094004	+	23.5663		Intergenic	Intergenic	-41778	NM_001206654	9612	Hs.137510	NM_006312	HPRD:02910	NCOR2	CTG26|N-CoR2|SMAP270|SMRT|SMRTE|SMRTE-tau|TNRC14|TRAC|TRAC-1|TRAC1	nuclear receptor corepressor 2	protein-coding
BRCA1_448_TCF7.rep1_peak_319	chr5	148931056	148931393	+	23.466		promoter-TSS (NM_001271741)	promoter-TSS (NM_001271741)	-109	NM_001892	1452	Hs.529862	NM_001892	HPRD:02739	CSNK1A1	CK1|CK1a|CKIa|HEL-S-77p|HLCDGP1|PRO2975	casein kinase 1, alpha 1	protein-coding
BRCA1_448_TCF7.rep1_peak_100	chr13	30982629	30982945	+	23.4604		Intergenic	CpG	13594	NR_125771	103724387		NR_125771		LINC01058	-	long intergenic non-protein coding RNA 1058	ncRNA
BRCA1_448_TCF7.rep1_peak_70	chr11	73587629	73588228	+	22.8239		promoter-TSS (NM_001267804)	promoter-TSS (NM_001267804)	-38	NM_016565	51287	Hs.475387	NM_016565	HPRD:06421	COA4	CHCHD8|CMC3|E2IG2	cytochrome c oxidase assembly factor 4 homolog (S. cerevisiae)	protein-coding
BRCA1_448_TCF7.rep1_peak_239	chr2	178077791	178078137	+	22.8239		TTS (NR_039646)	TTS (NR_039646)	510	NR_049831	100846999		NR_049831		MIR4444-2	-	microRNA 4444-2	ncRNA
BRCA1_448_TCF7.rep1_peak_22	chr1	153963012	153963483	+	22.8035		promoter-TSS (NM_001030)	promoter-TSS (NM_001030)	8	NM_001030	6232	Hs.546291	NM_001030	HPRD:04744	RPS27	MPS-1|MPS1|S27	ribosomal protein S27	protein-coding
BRCA1_448_TCF7.rep1_peak_174	chr17	56429711	56430100	+	22.726		promoter-TSS (NM_003168)	promoter-TSS (NM_003168)	-306	NR_073470	6827	Hs.439481	NM_003168	HPRD:16026	SUPT4H1	SPT4|SPT4H|SUPT4H	suppressor of Ty 4 homolog 1 (S. cerevisiae)	protein-coding
BRCA1_448_TCF7.rep1_peak_68	chr11	69452786	69453182	+	22.2842		Intergenic	CpG	-2889	NM_053056	595	Hs.523852	NM_053056	HPRD:01346	CCND1	BCL1|D11S287E|PRAD1|U21B31	cyclin D1	protein-coding
BRCA1_448_TCF7.rep1_peak_6	chr1	17764242	17764741	+	22.2842		intron (NM_018715, intron 2 of 12)	CpG	568	NM_001136204	55920	Hs.380857	NM_018715	HPRD:18171	RCC2	TD-60	regulator of chromosome condensation 2	protein-coding
BRCA1_448_TCF7.rep1_peak_385	chr9	139294472	139294755	+	21.9961		Intergenic	CpG	-1724	NM_003086	6621	Hs.113265	NM_003086	HPRD:04146	SNAPC4	PTFalpha|SNAP190	small nuclear RNA activating complex, polypeptide 4, 190kDa	protein-coding
BRCA1_448_TCF7.rep1_peak_254	chr20	55787572	55788106	+	21.5678		promoter-TSS (NR_110631)	promoter-TSS (NR_110631)	-913	NR_110631	102723590	Hs.667674	NR_110631		BMP7-AS1	-	BMP7 antisense RNA 1	ncRNA
BRCA1_448_TCF7.rep1_peak_197	chr19	6199277	6199778	+	21.5643		Intergenic	CpG	63883	NM_030924	81616	Hs.465720	NM_030924	HPRD:09824	ACSBG2	BGR|BRGL|PRTD-NY3|PRTDNY3	acyl-CoA synthetase bubblegum family member 2	protein-coding
BRCA1_448_TCF7.rep1_peak_186	chr17	79367563	79368069	+	21.5195		Intergenic	CpG	-5705	NM_001291324	57597	Hs.514580	NM_024696	ENSG00000171282	BAHCC1	BAHD2	BAH domain and coiled-coil containing 1	protein-coding
BRCA1_448_TCF7.rep1_peak_327	chr6	4018613	4019045	+	21.5195		Intergenic	CpG	-2740	NM_003913	8899	Hs.159014	NM_003913	HPRD:09087	PRPF4B	PR4H|PRP4|PRP4H|PRP4K|dJ1013A10.1	pre-mRNA processing factor 4B	protein-coding
BRCA1_448_TCF7.rep1_peak_343	chr7	30067907	30068536	+	21.5195		5' UTR (NM_032639, exon 1 of 13)	5' UTR (NM_032639, exon 1 of 13)	244	NM_032639	84725	Hs.233495	NM_032639	HPRD:10555	PLEKHA8	FAPP2	pleckstrin homology domain containing, family A (phosphoinositide binding specific) member 8	protein-coding
BRCA1_448_TCF7.rep1_peak_203	chr19	11877674	11878165	+	21.4169		5' UTR (NM_152355, exon 1 of 4)	5' UTR (NM_152355, exon 1 of 4)	104	NM_152355	126068	Hs.675132	NM_152355	HPRD:15794	ZNF441	-	zinc finger protein 441	protein-coding
BRCA1_448_TCF7.rep1_peak_287	chr3	134204783	134205258	+	21.2022		promoter-TSS (NM_015391)	promoter-TSS (NM_015391)	-27	NM_025180	80254	Hs.443301	NM_025180	HPRD:07826	CEP63	SCKL6	centrosomal protein 63kDa	protein-coding
BRCA1_448_TCF7.rep1_peak_202	chr19	11849426	11849942	+	20.5389		5' UTR (NM_001080493, exon 1 of 4)	5' UTR (NM_001080493, exon 1 of 4)	140	NM_001080493	55552	Hs.142167	NM_017507	ENSG00000197933	ZNF823	HSZFP36	zinc finger protein 823	protein-coding
BRCA1_448_TCF7.rep1_peak_21	chr1	150848584	150849047	+	20.3073		intron (NM_001286035, intron 1 of 22)	intron (NM_001286035, intron 1 of 22)	429	NM_001286036	405	Hs.632446	NM_001668	HPRD:00524	ARNT	HIF-1-beta|HIF-1beta|HIF1-beta|HIF1B|HIF1BETA|TANGO|bHLHe2	aryl hydrocarbon receptor nuclear translocator	protein-coding
BRCA1_448_TCF7.rep1_peak_302	chr4	166033450	166033869	+	19.5839		intron (NM_001100389, intron 1 of 5)	CpG	365	NM_001100389	201931	Hs.704511	NM_152681		TMEM192	-	transmembrane protein 192	protein-coding
BRCA1_448_TCF7.rep1_peak_346	chr7	44646449	44646845	+	19.3028		intron (NM_001003941, intron 1 of 8)	CpG	526	NM_001003941	4967	Hs.488181	NM_002541	HPRD:08938	OGDH	AKGDH|E1k|OGDC	oxoglutarate (alpha-ketoglutarate) dehydrogenase (lipoamide)	protein-coding
BRCA1_448_TCF7.rep1_peak_48	chr10	104192054	104192467	+	19.2526		intron (NM_024040, intron 1 of 8)	CpG	163	NM_024040	79004	Hs.500874	NM_024040	HPRD:13099	CUEDC2	C10orf66|bA18I14.5	CUE domain containing 2	protein-coding
BRCA1_448_TCF7.rep1_peak_358	chr7	150755156	150755608	+	19.2322		promoter-TSS (NM_001199692)	promoter-TSS (NM_001199692)	83	NM_001199692	6522	Hs.647069	NM_003040	HPRD:02728	SLC4A2	AE2|BND3L|EPB3L1|HKB3|NBND3	solute carrier family 4 (anion exchanger), member 2	protein-coding
BRCA1_448_TCF7.rep1_peak_256	chr20	57555779	57556318	+	18.8134		promoter-TSS (NM_198976)	promoter-TSS (NM_198976)	-215	NM_198976	51497	Hs.517148	NM_016397	HPRD:16096	NELFCD	NELF-C|NELF-D|TH1|TH1L	negative elongation factor complex member C/D	protein-coding
BRCA1_448_TCF7.rep1_peak_380	chr9	110252070	110252349	+	18.6748		promoter-TSS (NM_004235)	promoter-TSS (NM_004235)	-162	NM_004235	9314	Hs.376206	NM_004235	ENSG00000136826	KLF4	EZF|GKLF	Kruppel-like factor 4 (gut)	protein-coding
BRCA1_448_TCF7.rep1_peak_34	chr1	245026242	245026585	+	18.5618		intron (NM_004501, intron 1 of 13)	GC_rich|Low_complexity|Low_complexity	1414	NM_031844	3192	Hs.106212	NM_004501	HPRD:04185	HNRNPU	HNRPU|SAF-A|U21.1|hnRNP U	heterogeneous nuclear ribonucleoprotein U (scaffold attachment factor A)	protein-coding
BRCA1_448_TCF7.rep1_peak_382	chr9	132330932	132331139	+	18.5618		Intergenic	Intergenic	-40128	NM_001286796	28989	Hs.744027	NM_014064	HPRD:10628	NTMT1	AD-003|C9orf32|HOMT1A|METTL11A|NRMT|NTM1A	N-terminal Xaa-Pro-Lys N-methyltransferase 1	protein-coding
BRCA1_448_TCF7.rep1_peak_156	chr17	14205937	14206242	+	18.5284		promoter-TSS (NR_026880)	promoter-TSS (NR_026880)	-968	NR_026880	84815	Hs.597458	NM_032729		MGC12916	-	uncharacterized protein MGC12916	ncRNA
BRCA1_448_TCF7.rep1_peak_125	chr15	55880059	55880320	+	18.3277		intron (NM_015617, intron 1 of 2)	CpG	861	NM_015617	26108	Hs.87194	NM_015617		PYGO1	-	pygopus family PHD finger 1	protein-coding
BRCA1_448_TCF7.rep1_peak_275	chr3	5028454	5028973	+	17.7529		Intergenic	CpG	7616	NM_003670	8553	Hs.744856	NM_003670	HPRD:16050	BHLHE40	BHLHB2|DEC1|HLHB2|SHARP-2|STRA13|Stra14	basic helix-loop-helix family, member e40	protein-coding
BRCA1_448_TCF7.rep1_peak_20	chr1	150487813	150488185	+	17.7529		promoter-TSS (NR_051960)	promoter-TSS (NR_051960)	-234	NR_051960	100874054	Hs.576460	NR_051960	ENSG00000228126	LINC00568	ncRNA-a1	long intergenic non-protein coding RNA 568	ncRNA
BRCA1_448_TCF7.rep1_peak_225	chr2	20550523	20550847	+	17.7529		promoter-TSS (NM_001282752)	promoter-TSS (NM_001282752)	-74	NM_001282752	23369	Hs.467824	NM_015317	HPRD:09527	PUM2	PUMH2|PUML2	pumilio RNA-binding family member 2	protein-coding
BRCA1_448_TCF7.rep1_peak_191	chr18	3448264	3448620	+	17.5892		promoter-TSS (NM_001278682)	promoter-TSS (NM_001278682)	858	NM_173207	7050	Hs.373550	NM_003244	HPRD:04023	TGIF1	HPE4|TGIF	TGFB-induced factor homeobox 1	protein-coding
BRCA1_448_TCF7.rep1_peak_3	chr1	15478947	15479589	+	17.5587		promoter-TSS (NM_001136218)	promoter-TSS (NM_001136218)	240	NM_001136216	55092	Hs.465305	NM_018022	HPRD:07651	TMEM51	C1orf72	transmembrane protein 51	protein-coding
BRCA1_448_TCF7.rep1_peak_23	chr1	154946874	154947290	+	17.5363		promoter-TSS (NM_003029)	promoter-TSS (NM_003029)	-36	NR_024163	1163	Hs.374378	NM_001826	HPRD:00299	CKS1B	CKS1|PNAS-16|PNAS-18|ckshs1	CDC28 protein kinase regulatory subunit 1B	protein-coding
BRCA1_448_TCF7.rep1_peak_97	chr12	122237995	122238300	+	17.2342		intron (NR_002809, intron 4 of 6)	CpG	3243	NR_002809	338799	Hs.524804	NR_002809	ENSG00000212694	LINC01089	-	long intergenic non-protein coding RNA 1089	ncRNA
BRCA1_448_TCF7.rep1_peak_117	chr14	89506779	89507386	+	17.1072		Intergenic	Intergenic	216585	NM_001288783	123016	Hs.303055	NM_144596	ENSG00000165533	TTC8	BBS8|RP51	tetratricopeptide repeat domain 8	protein-coding
BRCA1_448_TCF7.rep1_peak_165	chr17	37607422	37607792	+	16.9765		promoter-TSS (NM_004774)	promoter-TSS (NM_004774)	-80	NM_004774	5469	Hs.643754	NM_004774	HPRD:05055	MED1	CRSP1|CRSP200|DRIP205|DRIP230|PBP|PPARBP|PPARGBP|RB18A|TRAP220|TRIP2	mediator complex subunit 1	protein-coding
BRCA1_448_TCF7.rep1_peak_320	chr5	171986042	171986361	+	16.9071		Intergenic	Intergenic	-82075	NM_001142651	54492	Hs.91521	NM_001142651	ENSG00000214357	NEURL1B	NEURL3|hNeur2|neur2	neuralized E3 ubiquitin protein ligase 1B	protein-coding
BRCA1_448_TCF7.rep1_peak_269	chr22	29400653	29400853	+	16.9071		intron (NM_032173, intron 2 of 8)	intron (NM_032173, intron 2 of 8)	26711	NR_046851	100874123	Hs.674708	NR_046851	ENSG00000177993	ZNRF3-AS1	-	ZNRF3 antisense RNA 1	ncRNA
BRCA1_448_TCF7.rep1_peak_133	chr15	93447400	93447637	+	16.7148		promoter-TSS (NR_036136)	promoter-TSS (NR_036136)	-111	NR_036136	100422995		NR_036136		MIR3175	-	microRNA 3175	ncRNA
BRCA1_448_TCF7.rep1_peak_311	chr5	90576383	90576733	+	16.7148		Intergenic	CpG	33661	NR_103548	100505994	Hs.628363	NR_103548	ENSG00000248323	LUCAT1	SCAL1	lung cancer associated transcript 1 (non-protein coding)	ncRNA
BRCA1_448_TCF7.rep1_peak_271	chr22	32807952	32808320	+	16.3266		exon (NM_014306, exon 1 of 12)	exon (NM_014306, exon 1 of 12)	138	NM_014306	51493	Hs.474643	NM_014306	HPRD:13695	RTCB	C22orf28|DJ149A16.6|FAAP	RNA 2',3'-cyclic phosphate and 5'-OH ligase	protein-coding
BRCA1_448_TCF7.rep1_peak_187	chr17	79679203	79679596	+	16.2142		5' UTR (NM_012140, exon 1 of 11)	5' UTR (NM_012140, exon 1 of 11)	133	NM_001270953	1468	Hs.548187	NM_012140	HPRD:08424	SLC25A10	DIC	solute carrier family 25 (mitochondrial carrier; dicarboxylate transporter), member 10	protein-coding
BRCA1_448_TCF7.rep1_peak_304	chr5	400040	400232	+	16.1839		intron (NM_020731, intron 4 of 11)	intron (NM_020731, intron 4 of 11)	43122	NM_138464	116349	Hs.446702	NM_138464	ENSG00000221990	C5orf55	-	chromosome 5 open reading frame 55	protein-coding
BRCA1_448_TCF7.rep1_peak_170	chr17	47307996	47308616	+	16.1661		promoter-TSS (NM_001143804)	promoter-TSS (NM_001143804)	-178	NM_001143804	162466	Hs.405607	NM_178500	HPRD:17847	PHOSPHO1	-	phosphatase, orphan 1	protein-coding
BRCA1_448_TCF7.rep1_peak_108	chr14	23770558	23770807	+	15.9438		exon (NM_001276318, exon 2 of 5)	exon (NM_001276318, exon 2 of 5)	1375	NM_001276318	90673	Hs.601513	NM_001276318	ENSG00000235194	PPP1R3E	-	protein phosphatase 1, regulatory subunit 3E	protein-coding
BRCA1_448_TCF7.rep1_peak_121	chr14	104583272	104583595	+	15.6742		promoter-TSS (NR_029620)	promoter-TSS (NR_029620)	-309	NR_029620	406986		NR_029620	miRBase:MI0000283	MIR203A	MIR203|MIRN203|hsa-mir-203a|miR-203|miRNA203	microRNA 203a	ncRNA
BRCA1_448_TCF7.rep1_peak_237	chr2	171571710	171571971	+	15.5418		promoter-TSS (NR_027433)	promoter-TSS (NR_027433)	-17	NM_001003845	389058	Hs.368802	NM_001003845	HPRD:18088	SP5	-	Sp5 transcription factor	protein-coding
BRCA1_448_TCF7.rep1_peak_378	chr9	97545520	97545843	+	15.3778		intron (NM_032823, intron 3 of 14)	intron (NM_032823, intron 3 of 14)	23750	NM_001193329	84909	Hs.434253	NM_032823	HPRD:07476	C9orf3	AOPEP|AP-O|APO|C90RF3|ONPEP	chromosome 9 open reading frame 3	protein-coding
BRCA1_448_TCF7.rep1_peak_212	chr19	37406714	37407148	+	15.2319		promoter-TSS (NM_001171979)	promoter-TSS (NM_001171979)	-8	NM_001171979	374899	Hs.720312	NM_001037232	ENSG00000185869	ZNF829	-	zinc finger protein 829	protein-coding
BRCA1_448_TCF7.rep1_peak_131	chr15	74753457	74753840	+	15.2319		promoter-TSS (NM_201265)	promoter-TSS (NM_201265)	42	NR_120377	440288	Hs.611046	NR_038448	ENSG00000247240	UBL7-AS1	-	UBL7 antisense RNA 1 (head to head)	ncRNA
BRCA1_448_TCF7.rep1_peak_264	chr21	45145747	45146066	+	15.1531		intron (NM_003681, intron 1 of 10)	(TC)n|Simple_repeat|Simple_repeat	6928	NM_003681	8566	Hs.284491	NM_003681	HPRD:01526	PDXK	C21orf124|C21orf97|HEL-S-1a|PKH|PNK	pyridoxal (pyridoxine, vitamin B6) kinase	protein-coding
BRCA1_448_TCF7.rep1_peak_189	chr17	79961504	79961815	+	15.1102		intron (NR_045351, intron 6 of 14)	CpG	19126	NM_001271006	201254	Hs.37616	NM_144998	HPRD:18121	STRA13	CENP-X|CENPX|D9|FAAP10|MHF2	stimulated by retinoic acid 13	protein-coding
BRCA1_448_TCF7.rep1_peak_340	chr6	126277797	126278277	+	15.0921		5' UTR (NM_138571, exon 1 of 5)	5' UTR (NM_138571, exon 1 of 5)	176	NM_138571	135114	Hs.72325	NM_138571	HPRD:17107	HINT3	HINT4	histidine triad nucleotide binding protein 3	protein-coding
BRCA1_448_TCF7.rep1_peak_267	chr22	29279385	29279743	+	15.0569		promoter-TSS (NM_001206998)	promoter-TSS (NM_001206998)	-191	NM_001206998	84133	Hs.604200	NM_032173	ENSG00000183579	ZNRF3	BK747E2.3|RNF203	zinc and ring finger 3	protein-coding
BRCA1_448_TCF7.rep1_peak_353	chr7	100136369	100136576	+	15.0453		promoter-TSS (NM_006076)	promoter-TSS (NM_006076)	-362	NM_006076	3268	Hs.521083	NM_006076	HPRD:04932	AGFG2	HRBL|RABR	ArfGAP with FG repeats 2	protein-coding
BRCA1_448_TCF7.rep1_peak_335	chr6	44040860	44041254	+	15.0137		Intergenic	CpG	54134	NM_032111	64928	Hs.311190	NM_032111	HPRD:14741	MRPL14	L14mt|L32mt|MRP-L14|MRP-L32|MRPL32|RMPL32|RPML32	mitochondrial ribosomal protein L14	protein-coding
BRCA1_448_TCF7.rep1_peak_205	chr19	13957438	13957797	+	14.9924		Intergenic	Intergenic	-10144	NR_029495	407010		NR_029495	miRBase:MI0000079	MIR23A	MIRN23A|hsa-mir-23a|miRNA23A	microRNA 23a	ncRNA
BRCA1_448_TCF7.rep1_peak_248	chr20	8000184	8000583	+	14.9203		promoter-TSS (NM_021156)	promoter-TSS (NM_021156)	10	NM_021156	56255	Hs.169358	NM_021156		TMX4	DJ971N18.2|PDIA14|TXNDC13	thioredoxin-related transmembrane protein 4	protein-coding
BRCA1_448_TCF7.rep1_peak_259	chr21	9826800	9827067	+	14.8639		TTS (NR_037421)	TTS (NR_037421)	730	NR_037458	100500815		NR_037458	miRBase:MI0016088	MIR3687-1	MIR3687	microRNA 3687-1	ncRNA
BRCA1_448_TCF7.rep1_peak_341	chr7	5463532	5463810	+	14.6153		promoter-TSS (NM_001080495)	promoter-TSS (NM_001080495)	-494	NM_001080495	84629	Hs.520638	NM_001013722	ENSG00000182095	TNRC18	CAGL79|TNRC18A	trinucleotide repeat containing 18	protein-coding
BRCA1_448_TCF7.rep1_peak_62	chr11	47869864	47870127	+	14.6153		promoter-TSS (NM_015231)	promoter-TSS (NM_015231)	62	NM_015231	23279	Hs.744107	NM_015231	HPRD:16254	NUP160	-	nucleoporin 160kDa	protein-coding
BRCA1_448_TCF7.rep1_peak_255	chr20	56702760	56703073	+	14.5645		Intergenic	Intergenic	-23067	NM_178456	128602	Hs.43977	NM_178456	HPRD:12787	C20orf85	LLC1|bA196N14.1	chromosome 20 open reading frame 85	protein-coding
BRCA1_448_TCF7.rep1_peak_384	chr9	136085542	136085986	+	14.4894		Intergenic	Intergenic	-1127	NM_014581	29989	Hs.449629	NM_014581	HPRD:05209	OBP2B	LCN14|OBPIIb	odorant binding protein 2B	protein-coding
BRCA1_448_TCF7.rep1_peak_222	chr19	56915611	56915840	+	14.3194		promoter-TSS (NM_152478)	promoter-TSS (NM_152478)	7	NM_001159861	147949	Hs.146854	NM_152478	HPRD:15860	ZNF583	-	zinc finger protein 583	protein-coding
BRCA1_448_TCF7.rep1_peak_273	chr22	37270038	37270366	+	14.2935		intron (NM_013416, intron 7 of 8)	intron (NM_013416, intron 7 of 8)	13172	NM_013416	4689	Hs.474781	NM_000631	HPRD:03289	NCF4	NCF|P40PHOX|SH3PXD4	neutrophil cytosolic factor 4, 40kDa	protein-coding
BRCA1_448_TCF7.rep1_peak_49	chr10	104401984	104402590	+	14.1954		Intergenic	CpG	-1965	NM_030912	81603	Hs.336810	NM_030912	HPRD:06934	TRIM8	GERP|RNF27	tripartite motif containing 8	protein-coding
BRCA1_448_TCF7.rep1_peak_160	chr17	21156538	21156999	+	14.1435		promoter-TSS (NM_152914)	promoter-TSS (NM_152914)	-190	NM_152914	256302	Hs.654713	NM_152914	HPRD:17527	NATD1	C17orf103|Gtlf3b	N-acetyltransferase domain containing 1	protein-coding
BRCA1_448_TCF7.rep1_peak_360	chr8	18871706	18872072	+	14.0881		promoter-TSS (NM_015310)	promoter-TSS (NM_015310)	-693	NM_015310	23362	Hs.434255	NM_015310	HPRD:11462	PSD3	EFA6R|HCA67	pleckstrin and Sec7 domain containing 3	protein-coding
BRCA1_448_TCF7.rep1_peak_139	chr16	30363284	30363659	+	14.0792		3' UTR (NM_006110, exon 7 of 7)	3' UTR (NM_006110, exon 7 of 7)	2784	NM_001243646	10421	Hs.202677	NM_006110	HPRD:05127	CD2BP2	FWP010|LIN1|PPP1R59|Snu40|U5-52K	CD2 (cytoplasmic tail) binding protein 2	protein-coding
BRCA1_448_TCF7.rep1_peak_293	chr4	1523044	1523308	+	14.0792		Intergenic	CpG	-122946	NM_001290079	54729	Hs.526396	NM_001290079		NKX1-1	HSPX153|NKX-1.1|SAX2	NK1 homeobox 1	protein-coding
BRCA1_448_TCF7.rep1_peak_144	chr16	56716150	56716546	+	14.0446		promoter-TSS (NM_005952)	promoter-TSS (NM_005952)	-34	NM_005952	4501	Hs.374950	NM_005952	HPRD:01130	MT1X	MT-1l|MT1	metallothionein 1X	protein-coding
BRCA1_448_TCF7.rep1_peak_389	chrX	54835323	54835570	+	13.6945		promoter-TSS (NM_201222)	promoter-TSS (NM_201222)	-47	NM_201222	10916	Hs.522665	NM_014599	HPRD:06630	MAGED2	11B6|BCG-1|BCG1|HCA10|MAGE-D2	melanoma antigen family D, 2	protein-coding
BRCA1_448_TCF7.rep1_peak_50	chr10	104421055	104421277	+	13.6701		Intergenic	Intergenic	16914	NM_030912	81603	Hs.336810	NM_030912	HPRD:06934	TRIM8	GERP|RNF27	tripartite motif containing 8	protein-coding
BRCA1_448_TCF7.rep1_peak_295	chr4	8160661	8160959	+	13.668		promoter-TSS (NM_001130087)	promoter-TSS (NM_001130087)	-251	NM_001130087	84448	Hs.233404	NM_032432	ENSG00000163995	ABLIM2	-	actin binding LIM protein family, member 2	protein-coding
BRCA1_448_TCF7.rep1_peak_126	chr15	59063011	59063242	+	13.5387		promoter-TSS (NM_001040453)	promoter-TSS (NM_001040453)	-267	NM_001040453	54629	Hs.591122	NM_019092	HPRD:13835	FAM63B	-	family with sequence similarity 63, member B	protein-coding
BRCA1_448_TCF7.rep1_peak_112	chr14	35761429	35761653	+	13.5387		promoter-TSS (NM_002791)	promoter-TSS (NM_002791)	18	NM_002791	5687	Hs.446260	NM_002791	HPRD:04171	PSMA6	IOTA|PROS27|p27K	proteasome (prosome, macropain) subunit, alpha type, 6	protein-coding
BRCA1_448_TCF7.rep1_peak_109	chr14	24505424	24505596	+	13.4236		promoter-TSS (NR_102689)	promoter-TSS (NR_102689)	-111	NR_102692	728635	Hs.647569	NM_001082488		DHRS4L1	SDR25C4	dehydrogenase/reductase (SDR family) member 4 like 1	protein-coding
BRCA1_448_TCF7.rep1_peak_80	chr12	31477179	31477457	+	13.3259		promoter-TSS (NR_026806)	promoter-TSS (NR_026806)	68	NR_026806	79857	Hs.534485	NM_024799	ENSG00000177340	FLJ13224	-	uncharacterized LOC79857	ncRNA
BRCA1_448_TCF7.rep1_peak_268	chr22	29319802	29320139	+	13.3259		intron (NM_032173, intron 1 of 8)	intron (NM_032173, intron 1 of 8)	6593	NM_032173	84133	Hs.604200	NM_032173	ENSG00000183579	ZNRF3	BK747E2.3|RNF203	zinc and ring finger 3	protein-coding
BRCA1_448_TCF7.rep1_peak_169	chr17	45942146	45942733	+	13.2945		Intergenic	Intergenic	-9199	NM_199262	80320	Hs.253603	NM_199262	HPRD:12269	SP6	EPFN|EPIPROFIN|KLF14	Sp6 transcription factor	protein-coding
BRCA1_448_TCF7.rep1_peak_317	chr5	137023110	137023259	+	12.9927		intron (NM_001257194, intron 5 of 14)	SVA_E|Other|Other	18932	NM_001257195	26249	Hs.655084	NM_017415	HPRD:09011	KLHL3	PHA2D	kelch-like family member 3	protein-coding
BRCA1_448_TCF7.rep1_peak_379	chr9	99328911	99329270	+	12.8344		exon (NM_001077181, exon 1 of 14)	exon (NM_001077181, exon 1 of 14)	113	NM_001077181	8555	Hs.40582	NM_003671	HPRD:04615	CDC14B	CDC14B3|Cdc14B1|Cdc14B2|hCDC14B	cell division cycle 14B	protein-coding
BRCA1_448_TCF7.rep1_peak_359	chr8	11711408	11711734	+	12.8141		intron (NM_001908, intron 1 of 9)	intron (NM_001908, intron 1 of 9)	14075	NM_147782	1508	Hs.520898	NM_001908	HPRD:00287	CTSB	APPS|CPSB	cathepsin B	protein-coding
BRCA1_448_TCF7.rep1_peak_251	chr20	39765804	39766107	+	12.8141		promoter-TSS (NM_002660)	promoter-TSS (NM_002660)	-206	NM_182811	5335	Hs.268177	NM_002660	HPRD:01398	PLCG1	NCKAP3|PLC-II|PLC1|PLC148|PLCgamma1	phospholipase C, gamma 1	protein-coding
BRCA1_448_TCF7.rep1_peak_370	chr8	103818641	103819124	+	12.6066		Intergenic	CpG	57515	NM_015878	51582	Hs.459106	NM_015878	HPRD:07443	AZIN1	OAZI|OAZIN|ODC1L	antizyme inhibitor 1	protein-coding
BRCA1_448_TCF7.rep1_peak_84	chr12	52541182	52541391	+	12.5654		Intergenic	Intergenic	44498	NM_001081492	144501	Hs.140978	NM_182507	HPRD:14068	KRT80	KB20	keratin 80	protein-coding
BRCA1_448_TCF7.rep1_peak_314	chr5	132387173	132387538	+	12.5377		promoter-TSS (NM_002154)	promoter-TSS (NM_002154)	-307	NM_002154	3308	Hs.90093	NM_002154		HSPA4	APG-2|HEL-S-5a|HS24/P52|HSPH2|RY|hsp70|hsp70RY	heat shock 70kDa protein 4	protein-coding
BRCA1_448_TCF7.rep1_peak_46	chr10	101380029	101380687	+	12.5126		promoter-TSS (NM_031212)	promoter-TSS (NM_031212)	-137	NM_031212	81894	Hs.403790	NM_031212	ENSG00000155287	SLC25A28	MFRN2|MRS3/4|MRS4L	solute carrier family 25 (mitochondrial iron transporter), member 28	protein-coding
BRCA1_448_TCF7.rep1_peak_32	chr1	226222336	226222532	+	12.5097		Intergenic	MLT1E1A|LTR|ERVL-MaLR	-27974	NM_002107	3020	Hs.533624	NM_002107	HPRD:03082	H3F3A	H3.3A|H3F3	H3 histone, family 3A	protein-coding
BRCA1_448_TCF7.rep1_peak_181	chr17	76138203	76138593	+	12.5079		3' UTR (NM_152468, exon 16 of 16)	3' UTR (NM_152468, exon 16 of 16)	-4036	NM_001163075	100141515	Hs.633034	NM_001163075	ENSG00000187997	C17orf99	-	chromosome 17 open reading frame 99	protein-coding
BRCA1_448_TCF7.rep1_peak_365	chr8	59465700	59466122	+	12.4832		intron (NM_001007070, intron 1 of 8)	CpG	183	NM_005625	6386	Hs.200804	NM_005625	HPRD:03741	SDCBP	MDA-9|ST1|SYCL|TACIP18	syndecan binding protein (syntenin)	protein-coding
BRCA1_448_TCF7.rep1_peak_40	chr10	77054591	77054948	+	12.4832		intron (NR_120651, intron 1 of 3)	CpG	-1372	NR_038224	253264	Hs.662111	NR_038223	ENSG00000226051	ZNF503-AS1	-	ZNF503 antisense RNA 1	ncRNA
BRCA1_448_TCF7.rep1_peak_285	chr3	119012845	119013133	+	12.479		promoter-TSS (NM_020754)	promoter-TSS (NM_020754)	-231	NM_020754	57514	Hs.668218	NM_020754	HPRD:16697	ARHGAP31	AOS1|CDGAP	Rho GTPase activating protein 31	protein-coding
BRCA1_448_TCF7.rep1_peak_232	chr2	122287979	122288303	+	12.3038		promoter-TSS (NR_023343)	promoter-TSS (NR_023343)	-315	NR_023343	100151683	Hs.689638	NR_023343	ENSG00000264229	RNU4ATAC	MOPD1|RNU4ATAC1|TALS|U4ATAC	RNA, U4atac small nuclear (U12-dependent splicing)	snRNA
BRCA1_448_TCF7.rep1_peak_245	chr20	656077	656416	+	12.3038		5' UTR (NM_033129, exon 1 of 2)	5' UTR (NM_033129, exon 1 of 2)	577	NM_033129	85508	Hs.355284	NM_033129	HPRD:15305	SCRT2	ZNF898B	scratch family zinc finger 2	protein-coding
BRCA1_448_TCF7.rep1_peak_361	chr8	22499684	22500060	+	12.1612		promoter-TSS (NR_027715)	promoter-TSS (NR_027715)	-150	NR_027715	80094	Hs.675917	NM_025026		BIN3-IT1	-	BIN3 intronic transcript 1 (non-protein coding)	ncRNA
BRCA1_448_TCF7.rep1_peak_164	chr17	36859995	36860540	+	11.8272		Intergenic	CpG	-1606	NM_005937	4302	Hs.91531	NM_005937	HPRD:08978	MLLT6	AF17	myeloid/lymphoid or mixed-lineage leukemia (trithorax homolog, Drosophila); translocated to, 6	protein-coding
BRCA1_448_TCF7.rep1_peak_312	chr5	131592969	131593490	+	11.8272		promoter-TSS (NM_001131027)	promoter-TSS (NM_001131027)	-122	NM_001131027	8572	Hs.424312	NM_003687	HPRD:04571	PDLIM4	RIL	PDZ and LIM domain 4	protein-coding
BRCA1_448_TCF7.rep1_peak_57	chr11	819480	819783	+	11.7278		5' UTR (NM_020376, exon 2 of 10)	5' UTR (NM_020376, exon 2 of 10)	730	NM_020376	57104	Hs.654697	NM_020376	HPRD:11443	PNPLA2	1110001C14Rik|ATGL|PEDF-R|TTS-2.2|TTS2|iPLA2zeta	patatin-like phospholipase domain containing 2	protein-coding
BRCA1_448_TCF7.rep1_peak_82	chr12	46765169	46765515	+	11.6687		intron (NM_018976, intron 1 of 15)	CpG	1303	NM_018976	54407	Hs.221847	NM_018976	HPRD:05535	SLC38A2	ATA2|PRO1068|SAT2|SNAT2	solute carrier family 38, member 2	protein-coding
BRCA1_448_TCF7.rep1_peak_193	chr18	46065176	46065563	+	11.6687		promoter-TSS (NM_001142397)	promoter-TSS (NM_001142397)	-58	NM_014772	9811	Hs.145230	NM_014772	HPRD:11083	CTIF	Gm672|KIAA0427	CBP80/20-dependent translation initiation factor	protein-coding
BRCA1_448_TCF7.rep1_peak_233	chr2	133011961	133012132	+	11.4703		intron (NR_027020, intron 1 of 4)	SSU-rRNA_Hsa|rRNA|rRNA	2607	NR_031608	100313824		NR_031608	miRBase:MI0006336	MIR663B	MIRN663B	microRNA 663b	ncRNA
BRCA1_448_TCF7.rep1_peak_132	chr15	74838473	74838780	+	11.2838		intron (NM_006465, intron 2 of 8)	intron (NM_006465, intron 2 of 8)	5078	NM_006465	10620	Hs.655532	NM_006465	HPRD:09806	ARID3B	BDP|DRIL2	AT rich interactive domain 3B (BRIGHT-like)	protein-coding
BRCA1_448_TCF7.rep1_peak_368	chr8	101571700	101572113	+	11.1931		promoter-TSS (NM_001270378)	promoter-TSS (NM_001270378)	33	NM_001270378	157567	Hs.530199	NM_198401	HPRD:14103	ANKRD46	ANK-S|GENX-115279	ankyrin repeat domain 46	protein-coding
BRCA1_448_TCF7.rep1_peak_183	chr17	77070764	77071068	+	10.9275		promoter-TSS (NM_001042573)	promoter-TSS (NM_001042573)	-103	NM_001042573	64772	Hs.29288	NM_022759		ENGASE	-	endo-beta-N-acetylglucosaminidase	protein-coding
BRCA1_448_TCF7.rep1_peak_93	chr12	110151316	110151654	+	10.8226		promoter-TSS (NM_032829)	promoter-TSS (NM_032829)	-702	NM_032829	84915	Hs.661785	NM_032829	HPRD:07868	FAM222A	C12orf34	family with sequence similarity 222, member A	protein-coding
BRCA1_448_TCF7.rep1_peak_44	chr10	91404772	91405146	+	10.8226		exon (NM_148977, exon 1 of 7)	exon (NM_148977, exon 1 of 7)	370	NM_148977	53354	Hs.163555	NM_138316	HPRD:07549	PANK1	PANK	pantothenate kinase 1	protein-coding
BRCA1_448_TCF7.rep1_peak_128	chr15	64995426	64995721	+	10.7678		promoter-TSS (NM_002537)	promoter-TSS (NM_002537)	-93	NM_002537	4947	Hs.744924	NM_002537	HPRD:11966	OAZ2	AZ2	ornithine decarboxylase antizyme 2	protein-coding
BRCA1_448_TCF7.rep1_peak_106	chr13	115047246	115047564	+	10.7623		intron (NM_023011, intron 1 of 9)	CpG	346	NM_023011	65110	Hs.533855	NM_023011	HPRD:09274	UPF3A	HUPF3A|RENT3A|UPF3	UPF3 regulator of nonsense transcripts homolog A (yeast)	protein-coding
BRCA1_448_TCF7.rep1_peak_167	chr17	38693024	38693271	+	10.76		Intergenic	Intergenic	28589	NM_001838	1236	Hs.370036	NM_001838	HPRD:02588	CCR7	BLR2|CD197|CDw197|CMKBR7|EBI1	chemokine (C-C motif) receptor 7	protein-coding
BRCA1_448_TCF7.rep1_peak_168	chr17	43339157	43339542	+	10.3737		promoter-TSS (NR_024435)	promoter-TSS (NR_024435)	-98	NR_110324	100133991	Hs.668927	NR_024434	ENSG00000267278	MAP3K14-AS1	-	MAP3K14 antisense RNA 1	ncRNA
BRCA1_448_TCF7.rep1_peak_60	chr11	19733923	19734292	+	10.3087		promoter-TSS (NM_001244963)	promoter-TSS (NM_001244963)	-774	NM_182964	89797	Hs.64341	NM_145117	HPRD:07385	NAV2	HELAD1|POMFIL2|RAINB1|STEERIN2|UNC53H2	neuron navigator 2	protein-coding
BRCA1_448_TCF7.rep1_peak_283	chr3	71113817	71114167	+	10.2429		promoter-TSS (NM_001244813)	promoter-TSS (NM_001244813)	82	NM_001244813	27086	Hs.59368	NM_032682	HPRD:18518	FOXP1	12CC4|QRF1|hFKH1B	forkhead box P1	protein-coding
BRCA1_448_TCF7.rep1_peak_354	chr7	129419761	129419943	+	10.2268		Intergenic	CpG	-4998	NR_029615	406959		NR_029615	miRBase:MI0000273	MIR183	MIRN183|miR-183|miRNA183	microRNA 183	ncRNA
BRCA1_448_TCF7.rep1_peak_45	chr10	97320944	97321142	+	10.0229		intron (NM_001290294, intron 1 of 31)	CpG	134	NM_024991	10580	Hs.38621	NM_006434	HPRD:05587	SORBS1	CAP|FLAF2|R85FL|SH3D5|SH3P12|SORB1	sorbin and SH3 domain containing 1	protein-coding
BRCA1_448_TCF7.rep1_peak_41	chr10	77161356	77161749	+	10.0191		promoter-TSS (NR_120651)	promoter-TSS (NR_120651)	100	NR_120651	84858	Hs.195710	NM_032772	HPRD:15811	ZNF503	NOLZ-1|NOLZ1	zinc finger protein 503	protein-coding
BRCA1_448_TCF7.rep1_peak_307	chr5	60627595	60627852	+	10.0102		promoter-TSS (NM_020928)	promoter-TSS (NM_020928)	-377	NM_020928	57688	Hs.744939	NM_020928	ENSG00000130449	ZSWIM6	-	zinc finger, SWIM-type containing 6	protein-coding
BRCA1_448_TCF7.rep1_peak_175	chr17	57232099	57232485	+	9.97283		promoter-TSS (NM_018304)	promoter-TSS (NM_018304)	508	NM_182620	348235	Hs.463607	NM_182620	HPRD:13306	SKA2	FAM33A	spindle and kinetochore associated complex subunit 2	protein-coding
BRCA1_448_TCF7.rep1_peak_342	chr7	16793103	16793458	+	9.97283		promoter-TSS (NM_014399)	promoter-TSS (NM_014399)	-71	NM_014399	27075	Hs.364544	NM_014399	HPRD:15510	TSPAN13	NET-6|NET6|TM4SF13	tetraspanin 13	protein-coding
BRCA1_448_TCF7.rep1_peak_38	chr10	60144858	60145124	+	9.97283		promoter-TSS (NM_001270782)	promoter-TSS (NM_001270782)	88	NR_073073	7019	Hs.594250	NM_003201	HPRD:02702	TFAM	MTTF1|MTTFA|TCF6|TCF6L1|TCF6L2|TCF6L3	transcription factor A, mitochondrial	protein-coding
BRCA1_448_TCF7.rep1_peak_114	chr14	77965191	77965577	+	9.82767		promoter-TSS (NM_199296)	promoter-TSS (NM_199296)	-174	NM_199296	145501	Hs.29742	NM_182509	HPRD:18182	ISM2	TAIL1|THSD3	isthmin 2	protein-coding
BRCA1_448_TCF7.rep1_peak_66	chr11	64781345	64781572	+	9.56912		promoter-TSS (NM_001199745)	promoter-TSS (NM_001199745)	-127	NM_001667	402	Hs.502836	NM_001667	HPRD:11869	ARL2	ARFL2	ADP-ribosylation factor-like 2	protein-coding
BRCA1_448_TCF7.rep1_peak_111	chr14	33171771	33171961	+	9.56912		intron (NM_004274, intron 9 of 13)	intron (NM_004274, intron 9 of 13)	-236593	NM_001165893	64067	Hs.657892	NM_022123	HPRD:11400	NPAS3	MOP6|PASD6|bHLHe12	neuronal PAS domain protein 3	protein-coding
BRCA1_448_TCF7.rep1_peak_52	chr10	106098028	106098424	+	9.55878		promoter-TSS (NM_001272013)	promoter-TSS (NM_001272013)	25	NM_001272013	85450	Hs.523252	NM_033397		ITPRIP	DANGER|KIAA1754|bA127L20|bA127L20.2	inositol 1,4,5-trisphosphate receptor interacting protein	protein-coding
BRCA1_448_TCF7.rep1_peak_149	chr16	84633496	84633641	+	9.46937		intron (NM_021149, intron 2 of 3)	intron (NM_021149, intron 2 of 3)	18134	NM_021149	23406	Hs.289092	NM_021149	HPRD:09482	COTL1	CLP	coactosin-like F-actin binding protein 1	protein-coding
BRCA1_448_TCF7.rep1_peak_218	chr19	46850311	46850594	+	9.37227		exon (NM_006247, exon 1 of 13)	exon (NM_006247, exon 1 of 13)	201	NM_006247	5536	Hs.654604	NM_006247	HPRD:02805	PPP5C	PP5|PPP5|PPT	protein phosphatase 5, catalytic subunit	protein-coding
BRCA1_448_TCF7.rep1_peak_119	chr14	101159618	101159920	+	9.31667		Intergenic	Intergenic	-33433	NM_003836	8788	Hs.533717	NM_003836	HPRD:01446	DLK1	DLK|DLK-1|Delta1|FA1|PREF1|Pref-1|ZOG|pG2	delta-like 1 homolog (Drosophila)	protein-coding
BRCA1_448_TCF7.rep1_peak_122	chr14	105557950	105558221	+	9.1546		Intergenic	Intergenic	-2399	NR_110546	102723354	Hs.569410	NR_110546		LOC102723354	-	uncharacterized LOC102723354	ncRNA
BRCA1_448_TCF7.rep1_peak_96	chr12	121905236	121905531	+	9.14688		intron (NM_001005366, intron 12 of 22)	GC_rich|Low_complexity|Low_complexity	-23228	NR_106957	102465665		NR_106957		MIR7107	hsa-mir-7107	microRNA 7107	ncRNA
BRCA1_448_TCF7.rep1_peak_349	chr7	75368646	75369121	+	9.14688		promoter-TSS (NM_001243198)	promoter-TSS (NM_001243198)	-593	NM_001243198	3092	Hs.329266	NM_005338	HPRD:03461	HIP1	HIP-I|ILWEQ	huntingtin interacting protein 1	protein-coding
BRCA1_448_TCF7.rep1_peak_278	chr3	49977440	49977745	+	8.99052		5' UTR (NM_001167582, exon 1 of 17)	5' UTR (NM_001167582, exon 1 of 17)	115	NM_001167582	10180	Hs.696735	NM_005777	HPRD:06054	RBM6	3G2|DEF-3|DEF3|HLC-11|NY-LU-12|g16	RNA binding motif protein 6	protein-coding
BRCA1_448_TCF7.rep1_peak_226	chr2	25265291	25265444	+	8.96146		intron (NM_014971, intron 1 of 22)	CpG	394	NM_014971	22979	Hs.4892	NM_014971		EFR3B	KIAA0953	EFR3 homolog B (S. cerevisiae)	protein-coding
BRCA1_448_TCF7.rep1_peak_328	chr6	11093706	11093922	+	8.96146		promoter-TSS (NM_001135575)	promoter-TSS (NM_001135575)	-452	NM_001135575	221710	Hs.656600	NM_001135575	ENSG00000224531	SMIM13	C6orf228	small integral membrane protein 13	protein-coding
BRCA1_448_TCF7.rep1_peak_159	chr17	20946034	20946218	+	8.88674		exon (NM_015276, exon 1 of 13)	exon (NM_015276, exon 1 of 13)	226	NM_015276	23326	Hs.462492	NM_015276	ENSG00000124422	USP22	USP3L	ubiquitin specific peptidase 22	protein-coding
BRCA1_448_TCF7.rep1_peak_152	chr17	7185027	7185300	+	8.84188		5' UTR (NM_001042, exon 1 of 11)	5' UTR (NM_001042, exon 1 of 11)	109	NM_001042	6517	Hs.380691	NM_001042	HPRD:00688	SLC2A4	GLUT4	solute carrier family 2 (facilitated glucose transporter), member 4	protein-coding
BRCA1_448_TCF7.rep1_peak_92	chr12	98897799	98898019	+	8.82898		promoter-TSS (NR_038383)	promoter-TSS (NR_038383)	-276	NR_038383	643770	Hs.129589	NR_038383	ENSG00000245017	LOC643770	-	uncharacterized LOC643770	ncRNA
BRCA1_448_TCF7.rep1_peak_277	chr3	48445846	48446259	+	8.68075		intron (NM_002673, intron 37 of 37)	intron (NM_002673, intron 37 of 37)	24820	NM_002673	5364	Hs.476209	NM_002673	HPRD:03032	PLXNB1	PLEXIN-B1|PLXN5|SEP	plexin B1	protein-coding
BRCA1_448_TCF7.rep1_peak_24	chr1	155990687	155990931	+	8.62227		promoter-TSS (NM_003145)	promoter-TSS (NM_003145)	-51	NM_003145	6746	Hs.74564	NM_003145	HPRD:02923	SSR2	TLAP|TRAP-BETA|TRAPB	signal sequence receptor, beta (translocon-associated protein beta)	protein-coding
BRCA1_448_TCF7.rep1_peak_301	chr4	159644475	159644723	+	8.62227		promoter-TSS (NM_005038)	promoter-TSS (NM_005038)	-47	NM_005038	5481	Hs.183958	NM_005038	HPRD:11875	PPID	CYP-40|CYPD	peptidylprolyl isomerase D	protein-coding
BRCA1_448_TCF7.rep1_peak_260	chr21	9827168	9827438	+	8.58473		Intergenic	SSU-rRNA_Hsa|rRNA|rRNA	1100	NR_037458	100500815		NR_037458	miRBase:MI0016088	MIR3687-1	MIR3687	microRNA 3687-1	ncRNA
BRCA1_448_TCF7.rep1_peak_298	chr4	56212508	56212812	+	8.57833		exon (NM_024592, exon 1 of 5)	exon (NM_024592, exon 1 of 5)	272	NM_024592	79644	Hs.39311	NM_024592	HPRD:07825	SRD5A3	CDG1P|CDG1Q|KRIZI|SRD5A2L|SRD5A2L1	steroid 5 alpha-reductase 3	protein-coding
BRCA1_448_TCF7.rep1_peak_157	chr17	17494640	17495077	+	8.48889		exon (NM_148172, exon 1 of 7)	exon (NM_148172, exon 1 of 7)	159	NM_001267551	10400	Hs.714193	NM_007169	HPRD:03862	PEMT	PEAMT|PEMPT|PEMT2|PNMT	phosphatidylethanolamine N-methyltransferase	protein-coding
BRCA1_448_TCF7.rep1_peak_209	chr19	36249340	36249489	+	8.48889		intron (NM_001039887, intron 1 of 11)	intron (NM_001039887, intron 1 of 11)	370	NM_001039887	148137	Hs.527982	NM_144692	HPRD:14079	PROSER3	C19orf55	proline and serine rich 3	protein-coding
BRCA1_448_TCF7.rep1_peak_14	chr1	54303904	54304261	+	8.44444		non-coding (NR_033142, exon 1 of 17)	non-coding (NR_033142, exon 1 of 17)	143	NM_018087	55706	Hs.476525	NM_018087	HPRD:08547	NDC1	NET3|TMEM48	NDC1 transmembrane nucleoporin	protein-coding
BRCA1_448_TCF7.rep1_peak_85	chr12	53718815	53719266	+	8.44444		Intergenic	CpG	-3628	NM_015665	8086	Hs.369144	NM_015665	HPRD:05646	AAAS	AAA|AAASb|ADRACALA|ADRACALIN|ALADIN	achalasia, adrenocortical insufficiency, alacrimia	protein-coding
BRCA1_448_TCF7.rep1_peak_220	chr19	51472790	51473102	+	8.404		promoter-TSS (NM_002774)	promoter-TSS (NM_002774)	-17	NM_002774	5653	Hs.79361	NM_002774	HPRD:04037	KLK6	Bssp|Klk7|PRSS18|PRSS9|SP59|hK6	kallikrein-related peptidase 6	protein-coding
BRCA1_448_TCF7.rep1_peak_223	chr19	58144358	58144632	+	8.404		promoter-TSS (NM_001265600)	promoter-TSS (NM_001265600)	-40	NM_001265598	10520	Hs.590977	NM_006385	HPRD:03512	ZNF211	C2H2-25|CH2H2-25|ZNF-25|ZNFC25	zinc finger protein 211	protein-coding
BRCA1_448_TCF7.rep1_peak_306	chr5	56112450	56112759	+	8.404		intron (NM_005921, intron 1 of 19)	CpG	1704	NM_005921	4214	Hs.653654	NM_005921	ENSG00000095015	MAP3K1	MAPKKK1|MEKK|MEKK 1|MEKK1|SRXY6	mitogen-activated protein kinase kinase kinase 1, E3 ubiquitin protein ligase	protein-coding
BRCA1_448_TCF7.rep1_peak_127	chr15	62352529	62352964	+	8.39383		promoter-TSS (NM_020821)	promoter-TSS (NM_020821)	-82	NM_018080	54832	Hs.511668	NM_017684	HPRD:12323	VPS13C	-	vacuolar protein sorting 13 homolog C (S. cerevisiae)	protein-coding
BRCA1_448_TCF7.rep1_peak_356	chr7	148725742	148726077	+	8.3673		promoter-TSS (NM_004911)	promoter-TSS (NM_004911)	-127	NM_004911	9601	Hs.93659	NM_004911	HPRD:06501	PDIA4	ERP70|ERP72|ERp-72	protein disulfide isomerase family A, member 4	protein-coding
BRCA1_448_TCF7.rep1_peak_204	chr19	12551887	12552293	+	8.36093		promoter-TSS (NM_005815)	promoter-TSS (NM_005815)	-164	NM_005815	10224	Hs.636894	NM_005815	HPRD:09460	ZNF443	ZK1	zinc finger protein 443	protein-coding
BRCA1_448_TCF7.rep1_peak_42	chr10	80828581	80828829	+	8.32971		promoter-TSS (NM_020338)	promoter-TSS (NM_020338)	-87	NM_020338	57178	Hs.193118	NM_020338	HPRD:12115	ZMIZ1	MIZ|RAI17|TRAFIP10|ZIMP10|hZIMP10	zinc finger, MIZ-type containing 1	protein-coding
BRCA1_448_TCF7.rep1_peak_87	chr12	54476264	54476411	+	8.29468		promoter-TSS (NR_026658)	promoter-TSS (NR_026658)	-730	NR_026658	100240735	Hs.635297	NR_026658	ENSG00000250654	LOC100240735	-	uncharacterized LOC100240735	ncRNA
BRCA1_448_TCF7.rep1_peak_337	chr6	79577326	79577552	+	8.24689		exon (NM_001010844, exon 1 of 4)	exon (NM_001010844, exon 1 of 4)	178	NM_001010844	134728	Hs.656212	NM_001010844	HPRD:17157	IRAK1BP1	AIP70|SIMPL	interleukin-1 receptor-associated kinase 1 binding protein 1	protein-coding
BRCA1_448_TCF7.rep1_peak_89	chr12	57521837	57522129	+	8.23071		promoter-TSS (NM_002332)	promoter-TSS (NM_002332)	-299	NM_002332	4035	Hs.162757	NM_002332	HPRD:00138	LRP1	A2MR|APOER|APR|CD91|IGFBP3R|LRP|LRP1A|TGFBR5	low density lipoprotein receptor-related protein 1	protein-coding
BRCA1_448_TCF7.rep1_peak_72	chr11	76495548	76495912	+	8.22073		intron (NM_015516, intron 1 of 1)	intron (NM_015516, intron 1 of 1)	1445	NM_015516	25987	Hs.8361	NM_015516	HPRD:12152	TSKU	E2IG4|LRRC54|TSK	tsukushi, small leucine rich proteoglycan	protein-coding
BRCA1_448_TCF7.rep1_peak_150	chr16	89984262	89984575	+	8.22073		5' UTR (NM_002386, exon 1 of 1)	5' UTR (NM_002386, exon 1 of 1)	131	NM_002386	4157	Hs.513829	NM_002386	HPRD:01118	MC1R	CMM5|MSH-R|SHEP2	melanocortin 1 receptor (alpha melanocyte stimulating hormone receptor)	protein-coding
BRCA1_448_TCF7.rep1_peak_162	chr17	31149508	31149915	+	8.21446		intron (NM_015194, intron 1 of 21)	CpG	54191	NM_015194	4642	Hs.602063	NM_015194	HPRD:07581	MYO1D	PPP1R108|myr4	myosin ID	protein-coding
BRCA1_448_TCF7.rep1_peak_324	chr5	179159489	179159832	+	8.1302		promoter-TSS (NM_014757)	promoter-TSS (NM_014757)	-191	NM_014757	9794	Hs.631951	NM_014757	HPRD:05665	MAML1	Mam-1|Mam1	mastermind-like 1 (Drosophila)	protein-coding
BRCA1_448_TCF7.rep1_peak_54	chr10	124713570	124713935	+	8.118		5' UTR (NM_024942, exon 1 of 6)	5' UTR (NM_024942, exon 1 of 6)	167	NM_024942	80007	Hs.501286	NM_024942	HPRD:18531	C10orf88	-	chromosome 10 open reading frame 88	protein-coding
BRCA1_448_TCF7.rep1_peak_137	chr16	14493599	14493752	+	8.10209		Intergenic	MIRb|SINE|MIR	90533	NR_029854	100126355		NR_029854	miRBase:MI0000767	MIR365A	MIR365-1|MIRN365-1|hsa-mir-365a	microRNA 365a	ncRNA
BRCA1_448_TCF7.rep1_peak_129	chr15	65133638	65133993	+	8.01316		promoter-TSS (NM_001195059)	promoter-TSS (NM_001195059)	-267	NM_001195059	80301	Hs.709337	NM_025201	HPRD:15910	PLEKHO2	PLEKHQ1|PP1628|pp9099	pleckstrin homology domain containing, family O member 2	protein-coding
BRCA1_448_TCF7.rep1_peak_35	chr10	3528661	3528832	+	7.91138		Intergenic	Intergenic	298727	NM_001160125	1316	Hs.4055	NM_001300	HPRD:03632	KLF6	BCD1|CBA1|COPEB|CPBP|GBF|PAC1|ST12|ZF9	Kruppel-like factor 6	protein-coding
BRCA1_448_TCF7.rep1_peak_123	chr15	41523516	41523708	+	7.88575		promoter-TSS (NM_152596)	promoter-TSS (NM_152596)	175	NM_007236	11261	Hs.406234	NM_007236	HPRD:06101	CHP1	CHP|SLC9A1BP|Sid470p|p22|p24	calcineurin-like EF-hand protein 1	protein-coding
BRCA1_448_TCF7.rep1_peak_194	chr18	52989023	52989193	+	7.79199		promoter-TSS (NM_001243235)	promoter-TSS (NM_001243235)	-18	NM_001243234	6925	Hs.605153	NM_003199	HPRD:03780	TCF4	E2-2|ITF-2|ITF2|PTHS|SEF-2|SEF2|SEF2-1|SEF2-1A|SEF2-1B|SEF2-1D|TCF-4|bHLHb19	transcription factor 4	protein-coding
BRCA1_448_TCF7.rep1_peak_19	chr1	147016932	147017142	+	7.79199		intron (NM_004326, intron 1 of 9)	intron (NM_004326, intron 1 of 9)	3766	NM_004326	607	Hs.415209	NM_004326	HPRD:04000	BCL9	LGS	B-cell CLL/lymphoma 9	protein-coding
BRCA1_448_TCF7.rep1_peak_130	chr15	65647792	65648069	+	7.77494		intron (NM_004884, intron 2 of 13)	CpG	22448	NM_004884	9543	Hs.128292	NM_004884	HPRD:09169	IGDCC3	HsT18880|PUNC	immunoglobulin superfamily, DCC subclass, member 3	protein-coding
BRCA1_448_TCF7.rep1_peak_134	chr16	2588114	2588278	+	7.70878		intron (NM_001261816, intron 1 of 11)	CpG	231	NM_031268	5170	Hs.459691	NM_002613	HPRD:05556	PDPK1	PDK1|PDPK2|PRO0461	3-phosphoinositide dependent protein kinase 1	protein-coding
BRCA1_448_TCF7.rep1_peak_377	chr9	86322887	86323057	+	7.68234		5' UTR (NM_013438, exon 1 of 11)	5' UTR (NM_013438, exon 1 of 11)	196	NM_013438	29979	Hs.9589	NM_013438	HPRD:05440	UBQLN1	DA41|DSK2|PLIC-1|UBQN|XDRP1	ubiquilin 1	protein-coding
BRCA1_448_TCF7.rep1_peak_216	chr19	46195551	46195702	+	7.67568		promoter-TSS (NM_001163377)	promoter-TSS (NM_001163377)	-115	NM_017659	54814	Hs.631556	NM_017659	HPRD:08612	QPCTL	gQC	glutaminyl-peptide cyclotransferase-like	protein-coding
BRCA1_448_TCF7.rep1_peak_118	chr14	100437793	100437938	+	7.6249		Intergenic	CpG	-93886	NM_016337	51466	Hs.125867	NM_016337	HPRD:10942	EVL	RNB6	Enah/Vasp-like	protein-coding
BRCA1_448_TCF7.rep1_peak_101	chr13	110959370	110959649	+	7.60193		promoter-TSS (NM_001845)	promoter-TSS (NM_001845)	-13	NM_001845	1282	Hs.17441	NM_001845	HPRD:00359	COL4A1	HANAC|ICH|POREN1|arresten	collagen, type IV, alpha 1	protein-coding
BRCA1_448_TCF7.rep1_peak_258	chr21	9825496	9826444	+	7.54553		promoter-TSS (NR_037458)	promoter-TSS (NR_037458)	138	NR_037421	100500862		NR_037421		MIR3648-1	MIR3648	microRNA 3648-1	ncRNA
BRCA1_448_TCF7.rep1_peak_120	chr14	104042976	104043297	+	7.53372		intron (NM_032374, intron 3 of 4)	intron (NM_032374, intron 3 of 4)	13837	NM_032374	84334	Hs.598441	NM_032374		APOPT1	APOP1|C14orf153	apoptogenic 1, mitochondrial	protein-coding
BRCA1_448_TCF7.rep1_peak_391	chrX	154254913	154255346	+	7.53372		promoter-TSS (NM_023934)	promoter-TSS (NM_023934)	65	NM_023934	65991	Hs.356050	NM_023934		FUNDC2	DC44|HCBP6|HCC3|PD03104	FUN14 domain containing 2	protein-coding
BRCA1_448_TCF7.rep1_peak_315	chr5	133406756	133407023	+	7.53372		Intergenic	CpG	-43513	NM_003202	6932	Hs.573153	NM_003202	HPRD:01797	TCF7	TCF-1	transcription factor 7 (T-cell specific, HMG-box)	protein-coding
BRCA1_448_TCF7.rep1_peak_59	chr11	13095233	13095447	+	7.51691		Intergenic	Intergenic	64370	NM_001080521	644943	Hs.134650	NM_001080521		RASSF10	-	Ras association (RalGDS/AF-6) domain family (N-terminal) member 10	protein-coding
BRCA1_448_TCF7.rep1_peak_138	chr16	28936735	28936954	+	7.48793		promoter-TSS (NM_024816)	promoter-TSS (NM_024816)	-312	NM_024816	79874	Hs.555978	NM_024816	HPRD:17948	RABEP2	FRA	rabaptin, RAB GTPase binding effector protein 2	protein-coding
BRCA1_448_TCF7.rep1_peak_261	chr21	15755500	15755646	+	7.46775		promoter-TSS (NM_006948)	promoter-TSS (NM_006948)	-64	NM_006948	6782	Hs.352341	NM_006948	HPRD:03061	HSPA13	STCH	heat shock protein 70kDa family, member 13	protein-coding
BRCA1_448_TCF7.rep1_peak_135	chr16	3661474	3661646	+	7.43275		promoter-TSS (NM_032444)	promoter-TSS (NM_032444)	25	NM_032444	84464	Hs.143681	NM_032444	HPRD:12537	SLX4	BTBD12|FANCP|MUS312	SLX4 structure-specific endonuclease subunit	protein-coding
BRCA1_448_TCF7.rep1_peak_323	chr5	175963607	175963864	+	7.43265		intron (NM_014901, intron 1 of 10)	CpG	686	NM_014901	22838	Hs.434888	NM_014901	HPRD:15265	RNF44	-	ring finger protein 44	protein-coding
BRCA1_448_TCF7.rep1_peak_284	chr3	101292642	101293085	+	7.43265		promoter-TSS (NM_020357)	promoter-TSS (NM_020357)	-179	NM_020357	57092	Hs.744968	NM_020357	HPRD:17826	PCNP	-	PEST proteolytic signal containing nuclear protein	protein-coding
BRCA1_448_TCF7.rep1_peak_345	chr7	39988902	39989236	+	7.36152		promoter-TSS (NM_003718)	promoter-TSS (NM_003718)	-890	NM_003718	8621	Hs.233552	NM_003718	HPRD:04496	CDK13	CDC2L|CDC2L5|CHED|hCDK13	cyclin-dependent kinase 13	protein-coding
BRCA1_448_TCF7.rep1_peak_103	chr13	111365239	111365442	+	7.36152		promoter-TSS (NM_198219)	promoter-TSS (NM_198219)	-270	NM_198218	3621	Hs.46700	NM_005537	HPRD:03337	ING1	p24ING1c|p33|p33ING1|p33ING1b|p47|p47ING1a	inhibitor of growth family, member 1	protein-coding
BRCA1_448_TCF7.rep1_peak_338	chr6	90928420	90928596	+	7.30774		intron (NM_001170794, intron 1 of 6)	intron (NM_001170794, intron 1 of 6)	78119	NM_001170794	60468	Hs.269764	NM_021813	HPRD:12012	BACH2	BTBD25	BTB and CNC homology 1, basic leucine zipper transcription factor 2	protein-coding
BRCA1_448_TCF7.rep1_peak_140	chr16	30751762	30751930	+	7.28373		TTS (NM_006662)	TTS (NM_006662)	334	NM_001256829	100862671	Hs.667372	NM_001256829		LOC100862671	-	uncharacterized LOC100862671	protein-coding
BRCA1_448_TCF7.rep1_peak_77	chr11	122526441	122526604	+	7.19967		5' UTR (NM_032873, exon 1 of 14)	5' UTR (NM_032873, exon 1 of 14)	124	NM_032873	84959	Hs.444075	NM_032873	HPRD:16463	UBASH3B	STS-1|STS1|TULA-2|p70	ubiquitin associated and SH3 domain containing B	protein-coding
BRCA1_448_TCF7.rep1_peak_31	chr1	222817492	222817707	+	7.16929		promoter-TSS (NM_001300867)	promoter-TSS (NM_001300867)	-46	NM_001300867	375056	Hs.118474	NM_198551	ENSG00000154305	MIA3	ARNT|D320|TANGO|TANGO1|UNQ6077	melanoma inhibitory activity family, member 3	protein-coding
BRCA1_448_TCF7.rep1_peak_367	chr8	96280944	96281127	+	7.0871		promoter-TSS (NR_038208)	promoter-TSS (NR_038208)	-29	NR_038206	100616530	Hs.554328	NR_038201	ENSG00000253773	C8orf37-AS1	-	C8orf37 antisense RNA 1	ncRNA
BRCA1_448_TCF7.rep1_peak_26	chr1	162039214	162039419	+	7.04261		promoter-TSS (NM_014697)	promoter-TSS (NM_014697)	-265	NM_001164757	9722	Hs.731942	NM_014697	HPRD:12023	NOS1AP	6330408P19Rik|CAPON	nitric oxide synthase 1 (neuronal) adaptor protein	protein-coding
BRCA1_448_TCF7.rep1_peak_110	chr14	24835394	24835680	+	6.98759		promoter-TSS (NM_001136022)	promoter-TSS (NM_001136022)	-580	NM_001198967	4776	Hs.77810	NM_004554	HPRD:09096	NFATC4	NF-AT3|NF-ATC4|NFAT3	nuclear factor of activated T-cells, cytoplasmic, calcineurin-dependent 4	protein-coding
BRCA1_448_TCF7.rep1_peak_1	chr1	1369749	1369976	+	6.98591		Intergenic	Intergenic	-1041	NM_022834	64856	Hs.449009	NM_022834	HPRD:18292	VWA1	WARP	von Willebrand factor A domain containing 1	protein-coding
BRCA1_448_TCF7.rep1_peak_18	chr1	112298507	112298690	+	6.96374		promoter-TSS (NM_198926)	promoter-TSS (NM_198926)	-179	NM_198926	55924	Hs.193406	NM_019099	HPRD:14246	FAM212B	C1orf183	family with sequence similarity 212, member B	protein-coding
BRCA1_448_TCF7.rep1_peak_296	chr4	15003965	15004147	+	6.94089		promoter-TSS (NM_001177384)	promoter-TSS (NM_001177384)	-242	NM_182646	132864	Hs.656937	NM_182485	HPRD:16744	CPEB2	CPE-BP2|CPEB-2|hCPEB-2	cytoplasmic polyadenylation element binding protein 2	protein-coding
BRCA1_448_TCF7.rep1_peak_309	chr5	66299835	66300393	+	6.94089		promoter-TSS (NM_001297651)	promoter-TSS (NM_001297651)	-132	NR_111908	101928794	Hs.672435	NR_111908		LOC101928794	-	uncharacterized LOC101928794	ncRNA
BRCA1_448_TCF7.rep1_peak_348	chr7	74024792	74024969	+	6.94089		Intergenic	Intergenic	-47111	NM_033001	2969	Hs.647041	NM_001518	HPRD:03399	GTF2I	BAP135|BTKAP1|DIWS|GTFII-I|IB291|SPIN|TFII-I|WBS|WBSCR6	general transcription factor IIi	protein-coding
BRCA1_448_TCF7.rep1_peak_329	chr6	28193034	28193227	+	6.94089		5' UTR (NM_006299, exon 1 of 4)	5' UTR (NM_006299, exon 1 of 4)	101	NM_006299	7746	Hs.100921	NM_006299	HPRD:03766	ZSCAN9	PRD51|ZNF193	zinc finger and SCAN domain containing 9	protein-coding
BRCA1_448_TCF7.rep1_peak_266	chr22	20287072	20287446	+	6.83732		Intergenic	CpG	20369	NM_033257	85359	Hs.410965	NM_033257	HPRD:16800	DGCR6L	DGCR6	DiGeorge syndrome critical region gene 6-like	protein-coding
BRCA1_448_TCF7.rep1_peak_236	chr2	158485194	158485460	+	6.83732		promoter-TSS (NM_145259)	promoter-TSS (NM_145259)	72	NM_001111033	130399	Hs.562901	NM_145259	HPRD:10608	ACVR1C	ACVRLK7|ALK7	activin A receptor, type IC	protein-coding
BRCA1_448_TCF7.rep1_peak_58	chr11	9336287	9336463	+	6.83732		promoter-TSS (NM_015012)	promoter-TSS (NM_015012)	-60	NM_001165030	440026	Hs.594563	NM_015012	HPRD:18632	TMEM41B	-	transmembrane protein 41B	protein-coding
BRCA1_448_TCF7.rep1_peak_351	chr7	99101941	99102171	+	6.83732		promoter-TSS (NM_014569)	promoter-TSS (NM_014569)	-217	NM_145102	23660	Hs.110839	NM_014569	HPRD:10318	ZKSCAN5	ZFP95|ZNF914|ZSCAN37	zinc finger with KRAB and SCAN domains 5	protein-coding
BRCA1_448_TCF7.rep1_peak_86	chr12	54427029	54427209	+	6.83225		promoter-TSS (NR_030753)	promoter-TSS (NR_030753)	287	NM_018953	3222	Hs.549040	NM_018953	HPRD:00859	HOXC5	CP11|HOX3|HOX3D	homeobox C5	protein-coding
BRCA1_448_TCF7.rep1_peak_155	chr17	7819364	7819638	+	6.76028		promoter-TSS (NR_024349)	promoter-TSS (NR_024349)	-236	NR_024349	284023	Hs.744470	NR_024349	ENSG00000179859	LOC284023	-	uncharacterized LOC284023	ncRNA
BRCA1_448_TCF7.rep1_peak_12	chr1	40367168	40367498	+	6.76028		5' UTR (NM_001033081, exon 1 of 2)	5' UTR (NM_001033081, exon 1 of 2)	354	NM_005376	4610	Hs.437922	NM_005376	HPRD:01279	MYCL	LMYC|MYCL1|bHLHe38	v-myc avian myelocytomatosis viral oncogene lung carcinoma derived homolog	protein-coding
BRCA1_448_TCF7.rep1_peak_10	chr1	27626047	27626223	+	6.74904		intron (NM_001276252, intron 12 of 15)	L2c|LINE|L2	-22501	NR_037576	84065	Hs.469171	NM_032125	HPRD:13167	TMEM222	C1orf160	transmembrane protein 222	protein-coding
BRCA1_448_TCF7.rep1_peak_369	chr8	102218158	102218459	+	6.74621		promoter-TSS (NM_001267709)	promoter-TSS (NM_001267709)	-16	NM_001267709	51123	Hs.374485	NM_016096	HPRD:13688	ZNF706	PNAS-106|PNAS-113	zinc finger protein 706	protein-coding
BRCA1_448_TCF7.rep1_peak_211	chr19	37262249	37262410	+	6.74099		intron (NM_001193552, intron 1 of 4)	LTR25|LTR|ERV1	1387	NM_001193552	342892	Hs.406307	NM_001193552	ENSG00000267041	ZNF850	ZNF850P	zinc finger protein 850	protein-coding
BRCA1_448_TCF7.rep1_peak_2	chr1	2145375	2145613	+	6.70997		Intergenic	Intergenic	-1335	NM_001282670	199990	Hs.107101	NM_182533	HPRD:08707	C1orf86	FAAP20|FP7162	chromosome 1 open reading frame 86	protein-coding
BRCA1_448_TCF7.rep1_peak_247	chr20	3792314	3792623	+	6.7053		intron (NR_109859, intron 3 of 3)	intron (NR_109859, intron 3 of 3)	3327	NR_109859	101929125	Hs.744106	NR_109859		LOC101929125	-	uncharacterized LOC101929125	ncRNA
BRCA1_448_TCF7.rep1_peak_231	chr2	120436194	120436339	+	6.65295		promoter-TSS (NM_030577)	promoter-TSS (NM_030577)	-477	NM_001105198	80775	Hs.439991	NM_030577	HPRD:14409	TMEM177	-	transmembrane protein 177	protein-coding
BRCA1_448_TCF7.rep1_peak_36	chr10	5734630	5734782	+	6.65295		intron (NM_017782, intron 1 of 20)	intron (NM_017782, intron 1 of 20)	7905	NM_017782	54906	Hs.610717	NM_017782	ENSG00000108021	FAM208B	C10orf18|bA318E3.2	family with sequence similarity 208, member B	protein-coding
BRCA1_448_TCF7.rep1_peak_282	chr3	64519381	64519606	+	6.65295		intron (NM_182920, intron 37 of 39)	intron (NM_182920, intron 37 of 39)	-27529	NR_110151	101929335	Hs.476604	NR_110150		ADAMTS9-AS1	-	ADAMTS9 antisense RNA 1	ncRNA
BRCA1_448_TCF7.rep1_peak_246	chr20	1927792	1928096	+	6.65295		Intergenic	CpG	45508	NM_001190892	5173	Hs.22584	NM_024411	HPRD:08838	PDYN	ADCA|PENKB|SCA23	prodynorphin	protein-coding
BRCA1_448_TCF7.rep1_peak_291	chr3	193852778	193853050	+	6.63426		Intergenic	Intergenic	-1017	NM_005524	3280	Hs.250666	NM_005524	HPRD:00770	HES1	HES-1|HHL|HRY|bHLHb39	hes family bHLH transcription factor 1	protein-coding
BRCA1_448_TCF7.rep1_peak_388	chrX	53652734	53652929	+	6.56546		intron (NM_031407, intron 17 of 83)	(CTGGGG)n|Simple_repeat|Simple_repeat	60843	NM_031407	10075	Hs.136905	NM_031407	HPRD:06608	HUWE1	ARF-BP1|HECTH9|HSPC272|Ib772|LASU1|MULE|URE-B1|UREB1	HECT, UBA and WWE domain containing 1, E3 ubiquitin protein ligase	protein-coding
BRCA1_448_TCF7.rep1_peak_235	chr2	148779225	148779398	+	6.54252		promoter-TSS (NM_001190881)	promoter-TSS (NM_001190881)	-138	NM_181742	5000	Hs.558364	NM_002552	HPRD:09118	ORC4	ORC4L|ORC4P	origin recognition complex, subunit 4	protein-coding
BRCA1_448_TCF7.rep1_peak_274	chr3	4534849	4535039	+	6.49563		promoter-TSS (NM_002222)	promoter-TSS (NM_002222)	-88	NM_001168272	3708	Hs.567295	NM_002222	HPRD:00925	ITPR1	ACV|CLA4|INSP3R1|IP3R|IP3R1|PPP1R94|SCA15|SCA16|SCA29	inositol 1,4,5-trisphosphate receptor, type 1	protein-coding
BRCA1_448_TCF7.rep1_peak_136	chr16	12897328	12897789	+	6.47018		intron (NM_001099455, intron 1 of 2)	CpG	186	NM_001099455	55313	Hs.460002	NM_018340		CPPED1	CSTP1	calcineurin-like phosphoesterase domain containing 1	protein-coding
BRCA1_448_TCF7.rep1_peak_333	chr6	35699713	35700024	+	6.47018		intron (NR_027117, intron 5 of 9)	CpG-22060	-3508	NM_001145775	2289	Hs.407190	NM_004117	HPRD:04019	FKBP5	AIG6|FKBP51|FKBP54|P54|PPIase|Ptg-10	FK506 binding protein 5	protein-coding
BRCA1_448_TCF7.rep1_peak_322	chr5	174162452	174162611	+	6.40616		Intergenic	CpG	10956	NM_002449	4488	Hs.89404	NM_002449	HPRD:00421	MSX2	CRS2|FPP|HOX8|MSH|PFM|PFM1	msh homeobox 2	protein-coding
BRCA1_448_TCF7.rep1_peak_8	chr1	24648291	24648485	+	6.39529		intron (NM_001195010, intron 1 of 15)	CpG	-1142	NM_021180	57822	Hs.657920	NM_021180	HPRD:12210	GRHL3	SOM|TFCP2L4|VWS2	grainyhead-like 3 (Drosophila)	protein-coding
BRCA1_448_TCF7.rep1_peak_192	chr18	10454467	10454771	+	6.39429		promoter-TSS (NM_153000)	promoter-TSS (NM_153000)	-6	NM_153000	147495	Hs.293274	NM_153000		APCDD1	B7323|DRAPC1|HHS|HTS|HYPT1	adenomatosis polyposis coli down-regulated 1	protein-coding
BRCA1_448_TCF7.rep1_peak_371	chr8	128956899	128957047	+	6.3784		intron (NR_003367, intron 2 of 7)	intron (NR_003367, intron 2 of 7)	3996	NR_103558	641384	Hs.629674	NM_001037234		TMEM75	-	transmembrane protein 75	ncRNA
BRCA1_448_TCF7.rep1_peak_15	chr1	54954051	54954199	+	6.36168		Intergenic	CpG	-59682	NM_015547	26027	Hs.745173	NM_015547	HPRD:07075	ACOT11	BFIT|STARD14|THEA|THEM1	acyl-CoA thioesterase 11	protein-coding
BRCA1_448_TCF7.rep1_peak_249	chr20	18774686	18774876	+	6.25162		promoter-TSS (NR_026885)	promoter-TSS (NR_026885)	88	NR_026885	100270804	Hs.598768	NR_026885		LOC100270804	-	uncharacterized LOC100270804	ncRNA
BRCA1_448_TCF7.rep1_peak_195	chr19	633286	633573	+	6.21861		exon (NM_005035, exon 1 of 21)	exon (NM_005035, exon 1 of 21)	139	NM_005035	5442	Hs.254113	NM_005035	HPRD:03468	POLRMT	APOLMT|MTRNAP|MTRPOL|h-mtRPOL	polymerase (RNA) mitochondrial (DNA directed)	protein-coding
BRCA1_448_TCF7.rep1_peak_219	chr19	49468513	49468798	+	6.07862		promoter-TSS (NM_000146)	promoter-TSS (NM_000146)	89	NM_000146	2512	Hs.433670	NM_000146	HPRD:00616	FTL	LFTD|NBIA3	ferritin, light polypeptide	protein-coding
BRCA1_448_TCF7.rep1_peak_75	chr11	118783051	118783264	+	6.06369		Intergenic	Intergenic	-1544	NM_182557	283149	Hs.414740	NM_182557		BCL9L	BCL9-2|DLNB11	B-cell CLL/lymphoma 9-like	protein-coding
BRCA1_448_TCF7.rep1_peak_253	chr20	52824242	52824387	+	6.01004		promoter-TSS (NM_002623)	promoter-TSS (NM_002623)	-188	NM_002623	5203	Hs.91161	NM_002623	HPRD:05358	PFDN4	C1|PFD4	prefoldin subunit 4	protein-coding
BRCA1_448_TCF7.rep1_peak_297	chr4	54243815	54243992	+	6.01004		promoter-TSS (NM_030917)	promoter-TSS (NM_030917)	83	NM_001134937	81608	Hs.624245	NM_030917	HPRD:09646	FIP1L1	FIP1|Rhe|hFip1	factor interacting with PAPOLA and CPSF1	protein-coding
BRCA1_448_TCF7.rep1_peak_213	chr19	41681863	41682246	+	6.01004		Intergenic	Intergenic	-17061	NM_030622	29785	Hs.98370	NM_030622	HPRD:07481	CYP2S1	-	cytochrome P450, family 2, subfamily S, polypeptide 1	protein-coding
BRCA1_448_TCF7.rep1_peak_11	chr1	27626312	27626534	+	5.91886		intron (NM_001276252, intron 12 of 15)	intron (NM_001276252, intron 12 of 15)	-22213	NR_037576	84065	Hs.469171	NM_032125	HPRD:13167	TMEM222	C1orf160	transmembrane protein 222	protein-coding
BRCA1_448_TCF7.rep1_peak_199	chr19	11071836	11071996	+	5.91532		intron (NM_003072, intron 1 of 34)	CpG	108	NM_001128849	6597	Hs.327527	NM_003072	HPRD:04459	SMARCA4	BAF190|BAF190A|BRG1|MRD16|RTPS2|SNF2|SNF2L4|SNF2LB|SWI2|hSNF2b	SWI/SNF related, matrix associated, actin dependent regulator of chromatin, subfamily a, member 4	protein-coding
BRCA1_448_TCF7.rep1_peak_200	chr19	11434817	11435115	+	5.91532		3' UTR (NM_004283, exon 5 of 5)	3' UTR (NM_004283, exon 5 of 5)	15378	NM_004283	9545	Hs.744916	NM_004283	HPRD:05070	RAB3D	D2-2|GOV|RAB16|RAD3D	RAB3D, member RAS oncogene family	protein-coding
BRCA1_448_TCF7.rep1_peak_238	chr2	175199557	175199762	+	5.86141		promoter-TSS (NM_001145250)	promoter-TSS (NM_001145250)	-162	NM_001145250	100131390	Hs.516603	NM_001145250		SP9	ZNF990	Sp9 transcription factor	protein-coding
BRCA1_448_TCF7.rep1_peak_27	chr1	181074085	181074293	+	5.84883		Intergenic	CpG	16551	NM_016545	51278	Hs.15725	NM_016545	HPRD:06210	IER5	SBBI48	immediate early response 5	protein-coding
BRCA1_448_TCF7.rep1_peak_364	chr8	41435613	41435775	+	5.84123		promoter-TSS (NM_178819)	promoter-TSS (NM_178819)	-13	NM_178819	137964	Hs.355753	NM_178819	HPRD:12175	AGPAT6	1-AGPAT 6|LPAAT-zeta|LPAATZ|TSARG7	1-acylglycerol-3-phosphate O-acyltransferase 6	protein-coding
BRCA1_448_TCF7.rep1_peak_154	chr17	7818788	7818969	+	5.8108		non-coding (NR_024349, exon 2 of 2)	non-coding (NR_024349, exon 2 of 2)	387	NR_024349	284023	Hs.744470	NR_024349	ENSG00000179859	LOC284023	-	uncharacterized LOC284023	ncRNA
BRCA1_448_TCF7.rep1_peak_184	chr17	79039914	79040250	+	5.8108		intron (NM_006340, intron 3 of 14)	intron (NM_006340, intron 3 of 14)	31135	NM_017450	10458	Hs.128316	NM_006340	HPRD:05686	BAIAP2	BAP2|FLAF3|IRSP53	BAI1-associated protein 2	protein-coding
BRCA1_448_TCF7.rep1_peak_143	chr16	55504476	55504640	+	5.79895		Intergenic	LTR33|LTR|ERVL	-8523	NM_004530	4313	Hs.513617	NM_004530	HPRD:00386	MMP2	CLG4|CLG4A|MMP-II|MONA|TBE-1	matrix metallopeptidase 2 (gelatinase A, 72kDa gelatinase, 72kDa type IV collagenase)	protein-coding
BRCA1_448_TCF7.rep1_peak_390	chrX	95939626	95939894	+	5.79237		promoter-TSS (NM_006729)	promoter-TSS (NM_006729)	98	NM_006729	1730	Hs.226483	NM_006729	HPRD:02117	DIAPH2	DIA|DIA2|DRF2|POF|POF2	diaphanous-related formin 2	protein-coding
BRCA1_448_TCF7.rep1_peak_56	chr11	615859	616022	+	5.79086		promoter-TSS (NM_004031)	promoter-TSS (NM_004031)	59	NM_001572	3665	Hs.166120	NM_001572	HPRD:05441	IRF7	IRF-7H|IRF7A|IRF7B|IRF7C|IRF7H	interferon regulatory factor 7	protein-coding
BRCA1_448_TCF7.rep1_peak_290	chr3	187457691	187457839	+	5.66739		intron (NM_001706, intron 1 of 9)	CpG	-3480	NM_001130845	604	Hs.478588	NM_001706	HPRD:00180	BCL6	BCL5|BCL6A|LAZ3|ZBTB27|ZNF51	B-cell CLL/lymphoma 6	protein-coding
BRCA1_448_TCF7.rep1_peak_47	chr10	103538880	103539059	+	5.56791		intron (NM_001206389, intron 1 of 4)	CpG	1157	NM_001206389	2253	Hs.57710	NM_006119		FGF8	AIGF|FGF-8|HBGF-8|HH6|KAL6	fibroblast growth factor 8 (androgen-induced)	protein-coding
BRCA1_448_TCF7.rep1_peak_286	chr3	119041964	119042190	+	5.56		promoter-TSS (NR_046748)	promoter-TSS (NR_046748)	-470	NR_046748	100874246	Hs.607097	NR_046748		ARHGAP31-AS1	-	ARHGAP31 antisense RNA 1	ncRNA
BRCA1_448_TCF7.rep1_peak_376	chr9	79186627	79186819	+	5.52038		Intergenic	LSU-rRNA_Hsa|rRNA|rRNA	71174	NM_001097636	2650	Hs.521568	NM_001490	HPRD:02669	GCNT1	C2GNT|C2GNT-L|C2GNT1|G6NT|NACGT2|NAGCT2	glucosaminyl (N-acetyl) transferase 1, core 2	protein-coding
BRCA1_448_TCF7.rep1_peak_102	chr13	111364867	111365056	+	5.51289		promoter-TSS (NM_198219)	promoter-TSS (NM_198219)	-9	NM_198217	3621	Hs.46700	NM_005537	HPRD:03337	ING1	p24ING1c|p33|p33ING1|p33ING1b|p47|p47ING1a	inhibitor of growth family, member 1	protein-coding
BRCA1_448_TCF7.rep1_peak_210	chr19	37178220	37178406	+	5.51289		promoter-TSS (NR_110707)	promoter-TSS (NR_110707)	38	NR_110707	101927621	Hs.125653	NR_110707		LOC101927621	-	uncharacterized LOC101927621	ncRNA
BRCA1_448_TCF7.rep1_peak_9	chr1	26201945	26202136	+	5.48599		Intergenic	CpG	-4296	NM_178422	164091	Hs.523652	NM_178422	HPRD:09692	PAQR7	MPRA|PGLP|mSR	progestin and adipoQ receptor family member VII	protein-coding
BRCA1_448_TCF7.rep1_peak_173	chr17	56084574	56085055	+	5.43307		promoter-TSS (NM_001078166)	promoter-TSS (NM_001078166)	-107	NM_006924	6426	Hs.68714	NM_006924		SRSF1	ASF|SF2|SF2p33|SFRS1|SRp30a	serine/arginine-rich splicing factor 1	protein-coding
BRCA1_448_TCF7.rep1_peak_13	chr1	45769573	45769932	+	5.43307		non-coding (NR_024270, exon 1 of 1)	non-coding (NR_024270, exon 1 of 1)	170	NR_024270	400752	Hs.334348	NR_024270		LINC01144	-	long intergenic non-protein coding RNA 1144	ncRNA
BRCA1_448_TCF7.rep1_peak_372	chr8	142286751	142286968	+	5.41975		Intergenic	Intergenic	-22131	NM_001286646	57210	Hs.372492	NM_001080431	ENSG00000022567	SLC45A4	-	solute carrier family 45, member 4	protein-coding
BRCA1_448_TCF7.rep1_peak_78	chr11	134020093	134020477	+	5.37338		3' UTR (NM_032801, exon 9 of 9)	3' UTR (NM_032801, exon 9 of 9)	74141	NM_015261	23310	Hs.438550	NM_015261	HPRD:11062	NCAPD3	CAP-D3|CAPD3|hCAP-D3|hHCP-6|hcp-6	non-SMC condensin II complex, subunit D3	protein-coding
BRCA1_448_TCF7.rep1_peak_243	chr2	219773789	219773980	+	5.35023		intron (NR_110238, intron 3 of 4)	CpG	21475	NR_110238	101928537	Hs.611129	NR_110238	ENSG00000228135	LINC01494	-	long intergenic non-protein coding RNA 1494	ncRNA
BRCA1_448_TCF7.rep1_peak_336	chr6	46620577	46620792	+	5.35023		promoter-TSS (NM_001278739)	promoter-TSS (NM_001278739)	32	NM_001204052	9481	Hs.40510	NM_004277	HPRD:15358	SLC25A27	UCP4	solute carrier family 25, member 27	protein-coding
BRCA1_448_TCF7.rep1_peak_105	chr13	115046815	115047083	+	5.35023		promoter-TSS (NM_080687)	promoter-TSS (NM_080687)	-110	NM_080687	65110	Hs.533855	NM_023011	HPRD:09274	UPF3A	HUPF3A|RENT3A|UPF3	UPF3 regulator of nonsense transcripts homolog A (yeast)	protein-coding
BRCA1_448_TCF7.rep1_peak_263	chr21	35831871	35832033	+	5.28251		promoter-TSS (NM_001127669)	promoter-TSS (NM_001127669)	-50	NM_001127668	3753	Hs.121495	NM_000219	HPRD:01442	KCNE1	ISK|JLNS|JLNS2|LQT2/5|LQT5|MinK	potassium voltage-gated channel, Isk-related family, member 1	protein-coding
BRCA1_448_TCF7.rep1_peak_308	chr5	61601753	61601933	+	5.28251		promoter-TSS (NM_001098511)	promoter-TSS (NM_001098511)	-146	NM_001243953	3796	Hs.558351	NM_004520		KIF2A	CDCBM3|HK2|KIF2	kinesin heavy chain member 2A	protein-coding
BRCA1_448_TCF7.rep1_peak_230	chr2	60808960	60809123	+	5.28251		Intergenic	CpG	-28408	NM_022893	53335	Hs.370549	NM_018014	HPRD:05949	BCL11A	BCL11A-L|BCL11A-S|BCL11A-XL|BCL11a-M|CTIP1|EVI9|HBFQTL5|ZNF856	B-cell CLL/lymphoma 11A (zinc finger protein)	protein-coding
BRCA1_448_TCF7.rep1_peak_201	chr19	11485407	11485581	+	5.27148		exon (NM_175871, exon 1 of 2)	exon (NM_175871, exon 1 of 2)	111	NM_175871	126074	Hs.631619	NM_175871	HPRD:08179	SWSAP1	C19orf39|SWS1AP1|ZSWIM7AP1	SWIM-type zinc finger 7 associated protein 1	protein-coding
BRCA1_448_TCF7.rep1_peak_262	chr21	33823654	33823804	+	5.19493		intron (NR_104472, intron 1 of 6)	intron (NR_104472, intron 1 of 6)	38984	NM_058187	59271	Hs.208358	NM_058187	HPRD:10760	EVA1C	B18|B19|C21orf63|C21orf64|FAM176C|SUE21	eva-1 homolog C (C. elegans)	protein-coding
BRCA1_448_TCF7.rep1_peak_33	chr1	234860090	234860462	+	5.12604		intron (NR_038856, intron 1 of 2)	intron (NR_038856, intron 1 of 2)	487	NR_038856	100506810	Hs.586634	NR_038856	ENSG00000227630	LINC01132	-	long intergenic non-protein coding RNA 1132	ncRNA
BRCA1_448_TCF7.rep1_peak_250	chr20	26189811	26190266	+	5.10056		promoter-TSS (NR_040095)	promoter-TSS (NR_040095)	-169	NR_040095	284801	Hs.370699	NR_040095	ENSG00000227195	MIR663AHG	-	MIR663A host gene (non-protein coding)	ncRNA
BRCA1_448_TCF7.rep1_peak_107	chr14	23526635	23526876	+	5.09613		promoter-TSS (NM_022478)	promoter-TSS (NM_022478)	-8	NM_144985	64403	Hs.155912	NM_022478	HPRD:13019	CDH24	CDH11L	cadherin 24, type 2	protein-coding
BRCA1_448_TCF7.rep1_peak_141	chr16	48419103	48419291	+	5.04351		promoter-TSS (NM_003031)	promoter-TSS (NM_003031)	32	NM_003031	6477	Hs.706828	NM_003031	HPRD:03736	SIAH1	SIAH1A	siah E3 ubiquitin protein ligase 1	protein-coding
BRCA1_448_TCF7.rep1_peak_182	chr17	77023070	77023243	+	5.03087		intron (NR_049769, intron 1 of 3)	intron (NR_049769, intron 1 of 3)	581	NR_040018	100507410	Hs.666723	NR_040018	ENSG00000265096	C1QTNF1-AS1	-	C1QTNF1 antisense RNA 1	ncRNA
BRCA1_448_TCF7.rep1_peak_172	chr17	54777061	54777334	+	5.00285		Intergenic	Intergenic	106137	NM_005450	9241	Hs.248201	NM_005450	HPRD:04291	NOG	SYM1|SYNS1	noggin	protein-coding
BRCA1_448_TCF7.rep1_peak_94	chr12	112211879	112212069	+	5.00285		intron (NM_001204889, intron 1 of 11)	intron (NM_001204889, intron 1 of 11)	7283	NM_000690	217	Hs.604551	NM_000690	HPRD:00003	ALDH2	ALDH-E2|ALDHI|ALDM	aldehyde dehydrogenase 2 family (mitochondrial)	protein-coding
BRCA1_448_TCF7.rep1_peak_240	chr2	182756680	182756825	+	5.00285		non-coding (NR_109843, exon 1 of 18)	non-coding (NR_109843, exon 1 of 18)	309	NR_109843	6744	Hs.196983	NM_006751	HPRD:00353	SSFA2	CS-1|CS1|KRAP|SPAG13	sperm specific antigen 2	protein-coding
BRCA1_448_TCF7.rep1_peak_185	chr17	79339510	79339814	+	4.96013		Intergenic	Intergenic	19498	NM_001272086	100130370	Hs.646594	NM_001272086		LOC100130370	-	uncharacterized LOC100130370	protein-coding
BRCA1_448_TCF7.rep1_peak_95	chr12	121905002	121905147	+	4.92225		intron (NM_001005366, intron 12 of 22)	GC_rich|Low_complexity|Low_complexity	-22919	NR_106957	102465665		NR_106957		MIR7107	hsa-mir-7107	microRNA 7107	ncRNA
BRCA1_448_TCF7.rep1_peak_148	chr16	75656988	75657156	+	4.84228		intron (NM_012091, intron 1 of 10)	CpG	149	NR_036460	23536	Hs.729312	NM_012091		ADAT1	HADAT1	adenosine deaminase, tRNA-specific 1	protein-coding
BRCA1_448_TCF7.rep1_peak_339	chr6	111805088	111805361	+	4.84228		promoter-TSS (NM_002912)	promoter-TSS (NM_002912)	-306	NM_002912	5980	Hs.232021	NM_002912	HPRD:04145	REV3L	POLZ|REV3	REV3-like, polymerase (DNA directed), zeta, catalytic subunit	protein-coding
BRCA1_448_TCF7.rep1_peak_179	chr17	74261045	74261236	+	4.84228		promoter-TSS (NM_182565)	promoter-TSS (NM_182565)	-146	NM_182565	283991	Hs.744981	NM_182565	HPRD:14533	UBALD2	FAM100B	UBA-like domain containing 2	protein-coding
BRCA1_448_TCF7.rep1_peak_355	chr7	139875508	139875703	+	4.81427		intron (NM_030647, intron 1 of 19)	CpG	1136	NM_030647	80853	Hs.308710	NM_030647	ENSG00000006459	KDM7A	JHDM1D	lysine (K)-specific demethylase 7A	protein-coding
BRCA1_448_TCF7.rep1_peak_7	chr1	22352308	22352474	+	4.77268		intron (NR_109760, intron 1 of 1)	intron (NR_109760, intron 1 of 1)	150	NR_110692	101928043	Hs.617422	NR_110692		LOC101928043	-	uncharacterized LOC101928043	ncRNA
BRCA1_448_TCF7.rep1_peak_67	chr11	65837894	65838214	+	4.75494		exon (NM_018026, exon 1 of 24)	exon (NM_018026, exon 1 of 24)	230	NM_018026	55690	Hs.644326	NM_018026	HPRD:06320	PACS1	MRD17	phosphofurin acidic cluster sorting protein 1	protein-coding
BRCA1_448_TCF7.rep1_peak_386	chrX	38663252	38663405	+	4.65834		promoter-TSS (NR_046706)	promoter-TSS (NR_046706)	-192	NR_046706	100874211	Hs.662789	NR_046706		MID1IP1-AS1	-	MID1IP1 antisense RNA 1	ncRNA
BRCA1_448_TCF7.rep1_peak_4	chr1	16126757	16126908	+	4.65142		Intergenic	Intergenic	7362	NM_001089591	440567	Hs.568229	NM_001089591		UQCRHL	-	ubiquinol-cytochrome c reductase hinge protein-like	protein-coding
BRCA1_448_TCF7.rep1_peak_217	chr19	46220912	46221130	+	4.58534		intron (NM_001080469, intron 1 of 1)	intron (NM_001080469, intron 1 of 1)	13130	NM_001080469	23403	Hs.128702	NM_001080469	ENSG00000177051	FBXO46	20D7-FC4|FBXO34L|Fbx46	F-box protein 46	protein-coding
BRCA1_448_TCF7.rep1_peak_74	chr11	95523500	95523648	+	4.58534		promoter-TSS (NM_144664)	promoter-TSS (NM_144664)	-51	NM_014679	9702	Hs.101014	NM_014679	HPRD:16261	CEP57	MVA2|PIG8|TSP57	centrosomal protein 57kDa	protein-coding
BRCA1_448_TCF7.rep1_peak_113	chr14	64194893	64195155	+	4.58151		promoter-TSS (NM_030791)	promoter-TSS (NM_030791)	-268	NM_030791	81537	Hs.24678	NM_030791	HPRD:10226	SGPP1	SPPase1	sphingosine-1-phosphate phosphatase 1	protein-coding
BRCA1_448_TCF7.rep1_peak_79	chr12	7282729	7283004	+	4.58151		promoter-TSS (NM_014718)	promoter-TSS (NM_014718)	-101	NM_014718	9746	Hs.535378	NM_014718	HPRD:16725	CLSTN3	CDHR14|CSTN3|alcbeta	calsyntenin 3	protein-coding
BRCA1_448_TCF7.rep1_peak_166	chr17	38257110	38257281	+	4.54858		promoter-TSS (NM_021724)	promoter-TSS (NM_021724)	-217	NM_021724	9572	Hs.724	NM_021724	HPRD:03873	NR1D1	EAR1|THRA1|THRAL|ear-1|hRev	nuclear receptor subfamily 1, group D, member 1	protein-coding
BRCA1_448_TCF7.rep1_peak_55	chr10	125852844	125853068	+	4.52221		intron (NM_001270765, intron 1 of 5)	CpG-3384	167	NM_001270765	51363	Hs.287537	NM_014863	HPRD:12203	CHST15	BRAG|GALNAC4S-6ST	carbohydrate (N-acetylgalactosamine 4-sulfate 6-O) sulfotransferase 15	protein-coding
BRCA1_448_TCF7.rep1_peak_229	chr2	28612997	28613455	+	4.48613		intron (NR_103831, intron 1 of 1)	CpG	-2553	NM_005253	2355	Hs.220971	NM_005253		FOSL2	FRA2	FOS-like antigen 2	protein-coding
BRCA1_448_TCF7.rep1_peak_330	chr6	30778753	30778968	+	4.36617		Intergenic	MER74A|LTR|ERVL	-66533	NM_003897	8870	Hs.76095	NM_003897	HPRD:04295	IER3	DIF-2|DIF2|GLY96|IEX-1|IEX-1L|IEX1|PRG1	immediate early response 3	protein-coding
BRCA1_448_TCF7.rep1_peak_30	chr1	221052954	221053125	+	4.36617		5' UTR (NM_021958, exon 1 of 4)	5' UTR (NM_021958, exon 1 of 4)	296	NM_021958	3142	Hs.74870	NM_021958		HLX	HB24|HLX1	H2.0-like homeobox	protein-coding
BRCA1_448_TCF7.rep1_peak_300	chr4	121993312	121993457	+	4.29776		5' UTR (NM_024574, exon 1 of 4)	5' UTR (NM_024574, exon 1 of 4)	289	NM_024574	79625	Hs.709520	NM_024574	HPRD:08019	NDNF	C4orf31	neuron-derived neurotrophic factor	protein-coding
BRCA1_448_TCF7.rep1_peak_244	chr2	232478799	232479096	+	4.2095		Intergenic	CpG	21372	NM_152614	165100	Hs.98104	NM_152614	HPRD:14602	C2orf57	-	chromosome 2 open reading frame 57	protein-coding
BRCA1_448_TCF7.rep1_peak_303	chr4	184365360	184365545	+	4.2095		promoter-TSS (NM_017632)	promoter-TSS (NM_017632)	-337	NM_017632	55602	Hs.644077	NM_017632	HPRD:16683	CDKN2AIP	CARF	CDKN2A interacting protein	protein-coding
BRCA1_448_TCF7.rep1_peak_387	chrX	39834800	39834960	+	4.20201		Intergenic	Intergenic	121839	NM_001123385	54880	Hs.659681	NM_017745	HPRD:06458	BCOR	ANOP2|MAA2|MCOPS2	BCL6 corepressor	protein-coding
BRCA1_448_TCF7.rep1_peak_280	chr3	50310862	50311022	+	4.1926		TTS (NR_106932)	TTS (NR_106932)	275	NR_106932	102465526		NR_106932		MIR6872	hsa-mir-6872	microRNA 6872	ncRNA
BRCA1_448_TCF7.rep1_peak_381	chr9	130565167	130565312	+	4.1926		promoter-TSS (NM_001018078)	promoter-TSS (NM_001018078)	102	NM_001288803	2356	Hs.335084	NM_004957	HPRD:00642	FPGS	-	folylpolyglutamate synthase	protein-coding
BRCA1_448_TCF7.rep1_peak_43	chr10	88730884	88731143	+	4.15611		TTS (NM_006829)	TTS (NM_006829)	515	NM_133447	119385	Hs.511787	NM_133447		AGAP11	-	ankyrin repeat and GTPase domain Arf GTPase activating protein 11	protein-coding
BRCA1_448_TCF7.rep1_peak_321	chr5	172314013	172314221	+	4.09206		intron (NM_001031711, intron 1 of 9)	intron (NM_001031711, intron 1 of 9)	52894	NM_001031711	57222	Hs.509163	NM_020462	HPRD:13836	ERGIC1	ERGIC-32|ERGIC32|NET24	endoplasmic reticulum-golgi intermediate compartment (ERGIC) 1	protein-coding
BRCA1_448_TCF7.rep1_peak_276	chr3	23987497	23987710	+	4.0716		promoter-TSS (NM_001145425)	promoter-TSS (NM_001145425)	-9	NM_001145425	9975	Hs.37288	NM_005126	HPRD:03809	NR1D2	BD73|EAR-1R|RVR	nuclear receptor subfamily 1, group D, member 2	protein-coding
BRCA1_448_TCF7.rep1_peak_366	chr8	63951938	63952083	+	4.03075		promoter-TSS (NM_003878)	promoter-TSS (NM_003878)	-400	NM_003878	8836	Hs.78619	NM_003878	HPRD:03299	GGH	GH	gamma-glutamyl hydrolase (conjugase, folylpolygammaglutamyl hydrolase)	protein-coding
BRCA1_448_TCF7.rep1_peak_318	chr5	138941013	138941286	+	3.97943		5' UTR (NM_003339, exon 1 of 7)	5' UTR (NM_003339, exon 1 of 7)	398	NM_003339	7322	Hs.108332	NM_003339	HPRD:04268	UBE2D2	E2(17)KB2|PUBC1|UBC4|UBC4/5|UBCH4|UBCH5B	ubiquitin-conjugating enzyme E2D 2	protein-coding
BRCA1_448_TCF7.rep1_peak_76	chr11	118889350	118889503	+	3.97943		promoter-TSS (NM_001028)	promoter-TSS (NM_001028)	185	NM_016146	51399	Hs.132760	NM_016146	HPRD:18220	TRAPPC4	HSPC172|PTD009|SBDN|SYNBINDIN|TRS23	trafficking protein particle complex 4	protein-coding
BRCA1_448_TCF7.rep1_peak_326	chr6	3750778	3750923	+	3.90991		intron (NM_183373, intron 1 of 4)	CpG	1396	NM_183373	221749	Hs.484500	NM_183373	HPRD:12854	PXDC1	C6orf145	PX domain containing 1	protein-coding
BRCA1_448_TCF7.rep1_peak_272	chr22	36831761	36831953	+	3.90991		Intergenic	MIRb|SINE|MIR	45830	NM_012473	25828	Hs.211929	NM_012473	HPRD:07161	TXN2	MT-TRX|MTRX|TRX2	thioredoxin 2	protein-coding
BRCA1_448_TCF7.rep1_peak_61	chr11	47207725	47208015	+	3.90991		promoter-TSS (NM_001184975)	promoter-TSS (NM_001184975)	140	NM_001184974	29763	Hs.334639	NM_016223	HPRD:05937	PACSIN3	SDPIII	protein kinase C and casein kinase substrate in neurons 3	protein-coding
BRCA1_448_TCF7.rep1_peak_208	chr19	18132280	18132425	+	3.90991		Intergenic	Intergenic	13375	NM_015683	27106	Hs.515249	NM_015683	HPRD:12492	ARRDC2	CLONE24945	arrestin domain containing 2	protein-coding
BRCA1_448_TCF7.rep1_peak_163	chr17	31254951	31255096	+	3.9085		promoter-TSS (NM_015544)	promoter-TSS (NM_015544)	95	NM_001033504	26022	Hs.3447	NM_015544	HPRD:13171	TMEM98	-	transmembrane protein 98	protein-coding
BRCA1_448_TCF7.rep1_peak_221	chr19	54666275	54666422	+	3.88926		intron (NM_144686, intron 10 of 14)	CpG	-2867	NM_024316	79165	Hs.590974	NM_024316		LENG1	-	leukocyte receptor cluster (LRC) member 1	protein-coding
BRCA1_448_TCF7.rep1_peak_37	chr10	32344568	32344955	+	3.88305		intron (NM_004521, intron 1 of 25)	CpG	610	NM_004521	3799	Hs.327736	NM_004521	HPRD:07214	KIF5B	HEL-S-61|KINH|KNS|KNS1|UKHC	kinesin family member 5B	protein-coding
BRCA1_448_TCF7.rep1_peak_25	chr1	156186240	156186516	+	3.87924		intron (NM_001199664, intron 1 of 4)	CpG	3599	NM_007221	11243	Hs.530479	NM_007221	HPRD:11441	PMF1	-	polyamine-modulated factor 1	protein-coding
BRCA1_448_TCF7.rep1_peak_224	chr19	58978553	58978731	+	3.83683		intron (NM_014347, intron 1 of 3)	CpG	230	NM_014347	25799	Hs.515660	NM_014347	HPRD:11708	ZNF324	ZF5128|ZNF324A	zinc finger protein 324	protein-coding
BRCA1_448_TCF7.rep1_peak_69	chr11	69455598	69455924	+	3.78384		promoter-TSS (NM_053056)	promoter-TSS (NM_053056)	-112	NM_053056	595	Hs.523852	NM_053056	HPRD:01346	CCND1	BCL1|D11S287E|PRAD1|U21B31	cyclin D1	protein-coding
BRCA1_448_TCF7.rep1_peak_73	chr11	85195145	85195294	+	3.78242		intron (NM_001142699, intron 3 of 27)	LSU-rRNA_Hsa|rRNA|rRNA	143095	NM_001142699	1740	Hs.367656	NM_001364	HPRD:04663	DLG2	PPP1R58|PSD-93|PSD93|chapsyn-110	discs, large homolog 2 (Drosophila)	protein-coding
BRCA1_448_TCF7.rep1_peak_242	chr2	192110784	192111019	+	3.7185		intron (NM_001130158, intron 1 of 30)	CpG	647	NM_001161819	4430	Hs.439620	NM_012223	HPRD:08407	MYO1B	myr1	myosin IB	protein-coding
BRCA1_448_TCF7.rep1_peak_115	chr14	78266394	78266590	+	3.66852		promoter-TSS (NM_001142545)	promoter-TSS (NM_001142545)	66	NM_020421	57143	Hs.413208	NM_020421	HPRD:10630	ADCK1	-	aarF domain containing kinase 1	protein-coding
BRCA1_448_TCF7.rep1_peak_158	chr17	17804083	17804245	+	3.66852		intron (NM_001033551, intron 2 of 13)	intron (NM_001033551, intron 2 of 13)	-63839	NM_004176	6720	Hs.592123	NM_004176	HPRD:01701	SREBF1	SREBP-1c|SREBP1|bHLHd1	sterol regulatory element binding transcription factor 1	protein-coding
BRCA1_448_TCF7.rep1_peak_91	chr12	96336789	96337175	+	3.62997		promoter-TSS (NM_152435)	promoter-TSS (NM_152435)	-89	NM_152435	144193	Hs.424907	NM_152435	HPRD:14605	AMDHD1	-	amidohydrolase domain containing 1	protein-coding
BRCA1_448_TCF7.rep1_peak_347	chr7	72847899	72848120	+	3.62997		promoter-TSS (NM_003508)	promoter-TSS (NM_003508)	-100	NM_003508	8326	Hs.647029	NM_003508	HPRD:03460	FZD9	CD349|FZD3	frizzled class receptor 9	protein-coding
BRCA1_448_TCF7.rep1_peak_265	chr21	46825755	46826029	+	3.56327		intron (NM_130445, intron 2 of 42)	CpG-17374	795	NM_130445	80781	Hs.517356	NM_030582	HPRD:00382	COL18A1	KNO|KNO1|KS	collagen, type XVIII, alpha 1	protein-coding
BRCA1_448_TCF7.rep1_peak_99	chr13	27825432	27825660	+	3.56327		promoter-TSS (NM_000982)	promoter-TSS (NM_000982)	-146	NM_000982	6144	Hs.381123	NM_000982	HPRD:04700	RPL21	HYPT12|L21	ribosomal protein L21	protein-coding
BRCA1_448_TCF7.rep1_peak_294	chr4	6894211	6894394	+	3.52949		Intergenic	Intergenic	-16869	NM_001113361	57533	Hs.518611	NM_020773	HPRD:11623	TBC1D14	-	TBC1 domain family, member 14	protein-coding
BRCA1_448_TCF7.rep1_peak_252	chr20	48077641	48077794	+	3.52413		intron (NM_004975, intron 1 of 1)	intron (NM_004975, intron 1 of 1)	21464	NM_004975	3745	Hs.84244	NM_004975		KCNB1	DRK1|KV2.1|h-DRK1	potassium voltage-gated channel, Shab-related subfamily, member 1	protein-coding
BRCA1_448_TCF7.rep1_peak_334	chr6	37137204	37137485	+	3.48959		promoter-TSS (NM_002648)	promoter-TSS (NM_002648)	-578	NM_002648	5292	Hs.81170	NM_002648	HPRD:01292	PIM1	PIM	Pim-1 proto-oncogene, serine/threonine kinase	protein-coding
BRCA1_448_TCF7.rep1_peak_375	chr9	38024049	38024194	+	3.4349		intron (NM_003028, intron 1 of 5)	intron (NM_003028, intron 1 of 5)	45089	NM_003028	6461	Hs.521482	NM_003028		SHB	bA3J10.2	Src homology 2 domain containing adaptor protein B	protein-coding
BRCA1_448_TCF7.rep1_peak_28	chr1	184943137	184943359	+	3.43375		intron (NM_052966, intron 1 of 13)	CpG	470	NM_052966	116496	Hs.518662	NM_052966	HPRD:10725	FAM129A	C1orf24|NIBAN	family with sequence similarity 129, member A	protein-coding
BRCA1_448_TCF7.rep1_peak_313	chr5	132166212	132166410	+	3.39479		5' UTR (NM_001172700, exon 1 of 10)	5' UTR (NM_001172700, exon 1 of 10)	279	NM_001172700	134549	Hs.519574	NM_133456	HPRD:10655	SHROOM1	APXL2	shroom family member 1	protein-coding
BRCA1_448_TCF7.rep1_peak_146	chr16	70472107	70472252	+	3.30023		intron (NM_006927, intron 1 of 6)	intron (NM_006927, intron 1 of 6)	812	NM_006927	6483	Hs.368611	NM_006927	HPRD:06220	ST3GAL2	Gal-NAc6S|SIAT4B|ST3GALII|ST3GalA.2	ST3 beta-galactoside alpha-2,3-sialyltransferase 2	protein-coding
BRCA1_448_TCF7.rep1_peak_241	chr2	191513250	191513417	+	3.30023		promoter-TSS (NM_005966)	promoter-TSS (NM_005966)	-515	NM_005966	4664	Hs.107474	NM_005966	HPRD:02881	NAB1	-	NGFI-A binding protein 1 (EGR1 binding protein 1)	protein-coding
BRCA1_448_TCF7.rep1_peak_147	chr16	73049624	73049902	+	3.2964		intron (NM_006885, intron 1 of 9)	intron (NM_006885, intron 1 of 9)	32511	NM_006885	463	Hs.598297	NM_006885	HPRD:00075	ZFHX3	ATBF1|ATBT|ZNF927	zinc finger homeobox 3	protein-coding
BRCA1_448_TCF7.rep1_peak_234	chr2	133025633	133025943	+	3.10474		Intergenic	Intergenic	-10246	NR_027020	554226	Hs.380689	NR_027019	ENSG00000163046	ANKRD30BL	ANKRD30BP3|NCRNA00164	ankyrin repeat domain 30B-like	pseudo
BRCA1_448_TCF7.rep1_peak_292	chr3	194980820	194980988	+	3.09572		intron (NM_152531, intron 1 of 3)	CpG	10991	NM_152531	152002	Hs.478741	NM_152531	HPRD:08757	XXYLT1	C3orf21	xyloside xylosyltransferase 1	protein-coding
BRCA1_448_TCF7.rep1_peak_196	chr19	1028725	1028996	+	2.98885		intron (NM_201277, intron 1 of 5)	GC_rich|Low_complexity|Low_complexity	2562	NM_004368	1265	Hs.651512	NM_004368	HPRD:03847	CNN2	-	calponin 2	protein-coding
BRCA1_448_TCF7.rep1_peak_88	chr12	56881619	56881770	+	2.89982		intron (NM_001280797, intron 1 of 16)	CpG	504	NM_001280797	27165	Hs.212606	NM_013267	HPRD:05901	GLS2	GA|GLS|LGA|hLGA	glutaminase 2 (liver, mitochondrial)	protein-coding
BRCA1_448_TCF7.rep1_peak_374	chr9	33001550	33001788	+	2.89982		promoter-TSS (NR_036577)	promoter-TSS (NR_036577)	-30	NR_036577	54840	Hs.20158	NM_017692	HPRD:05892	APTX	AOA|AOA1|AXA1|EAOH|EOAHA|FHA-HIT	aprataxin	protein-coding
BRCA1_448_TCF7.rep1_peak_325	chr6	1393450	1393753	+	2.81968		intron (NM_001452, intron 1 of 1)	CpG	-2955	NR_106778	102466720		NR_106778		MIR6720	hsa-mir-6720	microRNA 6720	ncRNA
BRCA1_448_TCF7.rep1_peak_352	chr7	99102277	99102544	+	2.77192		promoter-TSS (NM_014569)	promoter-TSS (NM_014569)	137	NM_145102	23660	Hs.110839	NM_014569	HPRD:10318	ZKSCAN5	ZFP95|ZNF914|ZSCAN37	zinc finger with KRAB and SCAN domains 5	protein-coding
BRCA1_448_TCF7.rep1_peak_305	chr5	39217699	39217844	+	2.71299		intron (NM_001243093, intron 1 of 18)	MIR|SINE|MIR	1909	NM_001465	2533	Hs.370503	NM_001465	HPRD:04107	FYB	ADAP|PRO0823|SLAP-130	FYN binding protein	protein-coding
BRCA1_448_TCF7.rep1_peak_289	chr3	174158832	174158988	+	2.70792		Intergenic	CpG	-418201	NM_207015	254827	Hs.565848	NM_207015	HPRD:16388	NAALADL2	-	N-acetylated alpha-linked acidic dipeptidase-like 2	protein-coding
BRCA1_448_TCF7.rep1_peak_171	chr17	47652990	47653146	+	2.70792		promoter-TSS (NM_007225)	promoter-TSS (NM_007225)	-230	NM_007225	11248	Hs.55069	NM_007225		NXPH3	NPH3	neurexophilin 3	protein-coding
BRCA1_448_TCF7.rep1_peak_288	chr3	140866579	140866782	+	2.64253		3' UTR (NM_080862, exon 3 of 3)	3' UTR (NM_080862, exon 3 of 3)	-83987	NM_001282728	92370	Hs.657887	NM_152282	HPRD:08675	PXYLP1	ACPL2|HEL124|XYLP	2-phosphoxylose phosphatase 1	protein-coding
BRCA1_448_TCF7.rep1_peak_180	chr17	75447437	75447669	+	2.60975		5' UTR (NM_001293697, exon 1 of 10)	5' UTR (NM_001293697, exon 1 of 10)	227	NM_001293697	10801	Hs.440932	NM_006640	HPRD:10360	2019-09-09	AF17q25|MSF|MSF1|NAPB|PNUTL4|SINT1|SeptD1	septin 9	protein-coding
BRCA1_448_TCF7.rep1_peak_178	chr17	66508212	66508357	+	2.6063		promoter-TSS (NM_002734)	promoter-TSS (NM_002734)	-236	NM_212472	5573	Hs.280342	NM_002734	HPRD:01786	PRKAR1A	ACRDYS1|ADOHR|CAR|CNC|CNC1|PKR1|PPNAD1|PRKAR1|TSE1	protein kinase, cAMP-dependent, regulatory, type I, alpha	protein-coding
BRCA1_448_TCF7.rep1_peak_206	chr19	13976799	13976961	+	2.57853		Intergenic	CpG	-8633	NR_029613	406957		NR_029613	miRBase:MI0000271	MIR181C	MIRN181C|mir-181c	microRNA 181c	ncRNA
BRCA1_448_TCF7.rep1_peak_344	chr7	33168627	33169199	+	2.45413		promoter-TSS (NM_014451)	promoter-TSS (NM_014451)	-239	NM_014451	27241	Hs.372360	NM_014451	HPRD:16262	BBS9	B1|C18|D1|PTHB1	Bardet-Biedl syndrome 9	protein-coding
BRCA1_448_TCF7.rep1_peak_153	chr17	7387175	7387381	+	2.45413		promoter-TSS (NM_000937)	promoter-TSS (NM_000937)	290	NM_020899	57659	Hs.35096	NM_020899	HPRD:11693	ZBTB4	KAISO-L1|ZNF903	zinc finger and BTB domain containing 4	protein-coding
BRCA1_448_TCF7.rep1_peak_17	chr1	111888993	111889160	+	2.45413		promoter-TSS (NM_181643)	promoter-TSS (NM_181643)	-106	NR_125338	128344	Hs.172510	NM_181643	HPRD:14040	PIFO	C1orf88|pitchfork	primary cilia formation	protein-coding
BRCA1_448_TCF7.rep1_peak_257	chr20	62152235	62152435	+	2.45413		intron (NM_024299, intron 1 of 3)	CpG-17002	202	NM_024299	79144	Hs.79625	NM_024299	HPRD:12750	PPDPF	C20orf149|dJ697K14.9|exdpf	pancreatic progenitor cell differentiation and proliferation factor	protein-coding
BRCA1_448_TCF7.rep1_peak_16	chr1	61516356	61516524	+	2.45413		Intergenic	CpG	-26506	NM_001145511	4774	Hs.740757	NM_005595	HPRD:09007	NFIA	CTF|NF-I/A|NF1-A|NFI-A|NFI-L	nuclear factor I/A	protein-coding
BRCA1_448_TCF7.rep1_peak_310	chr5	73980904	73981169	+	2.44327		promoter-TSS (NM_000521)	promoter-TSS (NM_000521)	67	NM_000521	3074	Hs.69293	NM_000521	HPRD:06043	HEXB	ENC-1AS|HEL-248	hexosaminidase B (beta polypeptide)	protein-coding
BRCA1_448_TCF7.rep1_peak_332	chr6	34724712	34725145	+	2.4293		promoter-TSS (NR_029472)	promoter-TSS (NR_029472)	57	NM_003093	6631	Hs.1063	NM_003093		SNRPC	U1C|Yhc1	small nuclear ribonucleoprotein polypeptide C	protein-coding
BRCA1_448_TCF7.rep1_peak_90	chr12	57916024	57916215	+	2.34213		promoter-TSS (NM_052897)	promoter-TSS (NM_052897)	-540	NM_052897	114785	Hs.524523	NM_052897	HPRD:11296	MBD6	-	methyl-CpG binding domain protein 6	protein-coding
BRCA1_448_TCF7.rep1_peak_215	chr19	42746689	42746865	+	2.27465		promoter-TSS (NM_019884)	promoter-TSS (NM_019884)	-41	NM_019884	2931	Hs.466828	NM_019884	HPRD:06002	GSK3A	-	glycogen synthase kinase 3 alpha	protein-coding
BRCA1_448_TCF7.rep1_peak_214	chr19	41869866	41870166	+	2.26189		promoter-TSS (NM_030578)	promoter-TSS (NM_030578)	62	NM_030578	80776	Hs.567596	NM_030578	HPRD:14613	B9D2	ICIS-1|MKS10|MKSR2	B9 protein domain 2	protein-coding
BRCA1_448_TCF7.rep1_peak_51	chr10	105110733	105110940	+	2.22062		promoter-TSS (NM_032154)	promoter-TSS (NM_032154)	55	NM_001011663	84108	Hs.335808	NM_032154	HPRD:07427	PCGF6	MBLR|RNF134	polycomb group ring finger 6	protein-coding
BRCA1_448_TCF7.rep1_peak_64	chr11	62572589	62572809	+	2.14964		intron (NM_001081491, intron 1 of 19)	GC_rich|Low_complexity|Low_complexity	265	NM_006362	10482	Hs.523739	NM_006362	HPRD:04035	NXF1	MEX67|TAP	nuclear RNA export factor 1	protein-coding
BRCA1_448_TCF7.rep1_peak_63	chr11	61275896	61276041	+	2.02299		promoter-TSS (NM_001145077)	promoter-TSS (NM_001145077)	-100	NR_039708	100616470		NR_039708	miRBase:MI0016849	MIR4488	-	microRNA 4488	ncRNA

## Sheet: BRCA2_156_TCF7.rep1_sorted_peak
PeakID	Chr	Start	End	Strand	Peak Score	Focus Ratio/Region Size	Annotation	Detailed Annotation	Distance to TSS	Nearest PromoterID	Entrez ID	Nearest Unigene	Nearest Refseq	Nearest Ensembl	Gene Name	Gene Alias	Gene Description	Gene Type	Read density
BRCA2_156_TCF7.rep1_peak_268	chr21	9483699	9483872	+	11.4576		Intergenic	CpG	-342047	NR_037421	100500862		NR_037421		MIR3648-1	MIR3648	microRNA 3648-1	ncRNA
BRCA2_156_TCF7.rep1_peak_186	chr17	63556688	63557166	+	11.3461		intron (NM_004655, intron 1 of 10)	CpG	813	NM_004655	8313	Hs.156527	NM_004655	HPRD:04935	AXIN2	AXIL|ODCRCS	axin 2	protein-coding
BRCA2_156_TCF7.rep1_peak_255	chr2	161295550	161295754	+	11.0166		intron (NM_016836, intron 1 of 13)	SVA_D|Other|Other	-31259	NR_039946	100616364		NR_039946		MIR4785	-	microRNA 4785	ncRNA
BRCA2_156_TCF7.rep1_peak_305	chr3	145814668	145814816	+	10.6929		intron (NM_000935, intron 7 of 18)	SVA_E|Other|Other	64540	NM_000935	5352	Hs.477866	NM_000935	HPRD:03519	PLOD2	LH2|TLH	procollagen-lysine, 2-oxoglutarate 5-dioxygenase 2	protein-coding
BRCA2_156_TCF7.rep1_peak_187	chr17	63557571	63557928	+	10.4934		promoter-TSS (NM_004655)	promoter-TSS (NM_004655)	-9	NM_004655	8313	Hs.156527	NM_004655	HPRD:04935	AXIN2	AXIL|ODCRCS	axin 2	protein-coding
BRCA2_156_TCF7.rep1_peak_343	chr5	133450219	133450574	+	10.1253		promoter-TSS (NM_201632)	promoter-TSS (NM_201632)	-6	NM_003202	6932	Hs.573153	NM_003202	HPRD:01797	TCF7	TCF-1	transcription factor 7 (T-cell specific, HMG-box)	protein-coding
BRCA2_156_TCF7.rep1_peak_10	chr1	53335517	53335702	+	9.59445		intron (NM_001004339, intron 8 of 13)	SVA_D|Other|Other	27426	NM_001004339	440590	Hs.658458	NM_001004339	HPRD:17399	ZYG11A	ZYG11	zyg-11 family member A, cell cycle regulator	protein-coding
BRCA2_156_TCF7.rep1_peak_324	chr4	109094353	109094542	+	9.50027		intron (NR_029373, intron 1 of 2)	CpG	1171	NR_029373	641518	Hs.535760	NR_029373	ENSG00000232021	LEF1-AS1	-	LEF1 antisense RNA 1	ncRNA
BRCA2_156_TCF7.rep1_peak_371	chr6	84954104	84954358	+	9.35237		Intergenic	SVA_D|Other|Other	-16878	NM_014895	22832	Hs.485865	NM_014895	HPRD:10796	CEP162	C6orf84|KIAA1009|QN1	centrosomal protein 162kDa	protein-coding
BRCA2_156_TCF7.rep1_peak_86	chr11	129903034	129903238	+	9.20742		Intergenic	(CCCCG)n|Simple_repeat|Simple_repeat	-30406	NM_199437	56980	Hs.275086	NM_020228	HPRD:11455	PRDM10	PFM7	PR domain containing 10	protein-coding
BRCA2_156_TCF7.rep1_peak_130	chr14	89493514	89493932	+	8.7928		Intergenic	CpG	203226	NM_001288782	123016	Hs.303055	NM_144596	ENSG00000165533	TTC8	BBS8|RP51	tetratricopeptide repeat domain 8	protein-coding
BRCA2_156_TCF7.rep1_peak_421	chr8	143695611	143695799	+	8.3805		5' UTR (NM_015193, exon 1 of 3)	5' UTR (NM_015193, exon 1 of 3)	128	NM_015193	23237	Hs.40888	NM_015193		ARC	Arg3.1	activity-regulated cytoskeleton-associated protein	protein-coding
BRCA2_156_TCF7.rep1_peak_138	chr15	43940904	43941336	+	8.23938		promoter-TSS (NM_001282310)	promoter-TSS (NM_001282310)	-77	NM_001282309	117155	Hs.662284	NM_054020	HPRD:16236	CATSPER2	-	cation channel, sperm associated 2	protein-coding
BRCA2_156_TCF7.rep1_peak_137	chr15	29862551	29862747	+	8.23938		intron (NM_015307, intron 1 of 10)	CpG	278	NM_015307	23359	Hs.383564	NM_015307	ENSG00000104059	FAM189A1	TMEM228	family with sequence similarity 189, member A1	protein-coding
BRCA2_156_TCF7.rep1_peak_147	chr15	93447506	93447658	+	8.14927		promoter-TSS (NR_036136)	promoter-TSS (NR_036136)	-47	NR_036136	100422995		NR_036136		MIR3175	-	microRNA 3175	ncRNA
BRCA2_156_TCF7.rep1_peak_183	chr17	53499266	53499422	+	7.73942		promoter-TSS (NM_012329)	promoter-TSS (NM_012329)	-3	NM_012329	23531	Hs.463483	NM_012329	HPRD:06835	MMD	MMA|MMD1|PAQR11	monocyte to macrophage differentiation-associated	protein-coding
BRCA2_156_TCF7.rep1_peak_196	chr18	23670056	23670230	+	7.63085		intron (NM_001007559, intron 1 of 10)	CpG	468	NM_001007559	6760	Hs.129261	NM_005637	HPRD:02559	SS18	SSXT|SYT	synovial sarcoma translocation, chromosome 18	protein-coding
BRCA2_156_TCF7.rep1_peak_135	chr15	23891616	23891852	+	7.47106		exon (NM_019066, exon 1 of 1)	exon (NM_019066, exon 1 of 1)	1259	NM_019066	54551	Hs.141496	NM_019066		MAGEL2	NDNL1|PWLS|nM15	MAGE-like 2	protein-coding
BRCA2_156_TCF7.rep1_peak_178	chr17	43037144	43037374	+	7.47106		3' UTR (NM_006688, exon 2 of 2)	3' UTR (NM_006688, exon 2 of 2)	8385	NM_006688	10882	Hs.134012	NM_006688	HPRD:12712	C1QL1	C1QRF|C1QTNF14|CRF	complement component 1, q subcomponent-like 1	protein-coding
BRCA2_156_TCF7.rep1_peak_335	chr4	190989648	190989842	+	7.4276		TTS (NR_121644)	TTS (NR_121644)	4088	NR_121644	100419743		NR_121644		DBET	DBE-T	D4Z4 binding element transcript (non-protein coding)	ncRNA
BRCA2_156_TCF7.rep1_peak_51	chr10	47083332	47083495	+	7.42368		promoter-TSS (NM_005972)	promoter-TSS (NM_005972)	-121	NM_001278794	5540	Hs.524719	NM_005972	HPRD:03476	NPY4R	NPY4-R|PP1|PPYR1|Y4	neuropeptide Y receptor Y4	protein-coding
BRCA2_156_TCF7.rep1_peak_64	chr10	103535412	103535557	+	7.326		intron (NM_033163, intron 2 of 5)	intron (NM_033163, intron 2 of 5)	275	NM_033165	2253	Hs.57710	NM_006119		FGF8	AIGF|FGF-8|HBGF-8|HH6|KAL6	fibroblast growth factor 8 (androgen-induced)	protein-coding
BRCA2_156_TCF7.rep1_peak_158	chr16	33237932	33238223	+	7.25798		Intergenic	(GCTG)n|Simple_repeat|Simple_repeat	-24041	NR_110910	24150	Hs.592038	NM_015369		TP53TG3	P53TG3|TP53TG3A	TP53 target 3	protein-coding
BRCA2_156_TCF7.rep1_peak_96	chr12	68113185	68113452	+	7.24574		intron (NR_110063, intron 2 of 4)	LTR12C|LTR|ERV1	9937	NR_110063	101927901	Hs.369609	NR_110063	ENSG00000255970	LOC101927901	-	uncharacterized LOC101927901	ncRNA
BRCA2_156_TCF7.rep1_peak_317	chr4	20005506	20005691	+	7.24574		Intergenic	LTR12E|LTR|ERV1	-249589	NM_001289135	9353	Hs.29802	NM_004787	HPRD:04776	SLIT2	SLIL3|Slit-2	slit homolog 2 (Drosophila)	protein-coding
BRCA2_156_TCF7.rep1_peak_434	chr9	124413890	124414052	+	7.24213		intron (NM_032552, intron 1 of 16)	CpG	84590	NM_032552	153090	Hs.522378	NM_032552	HPRD:09903	DAB2IP	AF9Q34|AIP-1|AIP1|DIP1/2	DAB2 interacting protein	protein-coding
BRCA2_156_TCF7.rep1_peak_382	chr7	9661090	9661439	+	7.20447		Intergenic	LTR12C|LTR|ERV1	-12636	NR_002790	168741	Hs.545134	NR_002790		PER4	-	period circadian clock 3 pseudogene	pseudo
BRCA2_156_TCF7.rep1_peak_410	chr8	29884810	29884967	+	7.20447		Intergenic	CpG	55836	NM_001284239	51669	Hs.521487	NM_016127	HPRD:08651	SARAF	FOAP-7|TMEM66|XTP3	store-operated calcium entry-associated regulatory factor	protein-coding
BRCA2_156_TCF7.rep1_peak_124	chr14	57275771	57275945	+	7.20447		intron (NR_073034, intron 2 of 3)	CpG	1336	NM_001270524	5015	Hs.288655	NM_021728	HPRD:07190	OTX2	CPHD6|MCOPS5	orthodenticle homeobox 2	protein-coding
BRCA2_156_TCF7.rep1_peak_399	chr7	150076009	150076417	+	7.20447		promoter-TSS (NM_173680)	promoter-TSS (NM_173680)	-193	NM_173680	285971	Hs.655734	NM_173680	HPRD:14567	ZNF775	-	zinc finger protein 775	protein-coding
BRCA2_156_TCF7.rep1_peak_289	chr3	10111905	10112129	+	7.19002		intron (NM_001018115, intron 26 of 43)	SVA_D|Other|Other	37898	NM_173472	115795	Hs.190413	NM_173472	HPRD:17552	FANCD2OS	C3orf24	FANCD2 opposite strand	protein-coding
BRCA2_156_TCF7.rep1_peak_174	chr17	21906254	21906408	+	7.13966		intron (NR_027084, intron 1 of 1)	SST1|Satellite|centr	2269	NR_027084	284124	Hs.310247	NR_027084		FLJ36000	-	uncharacterized FLJ36000	ncRNA
BRCA2_156_TCF7.rep1_peak_162	chr16	33965962	33966359	+	7.06596		Intergenic	CpG	-3657	NR_038368	649159	Hs.532675	NM_001040069	ENSG00000256642	LINC00273	NCRNA00273|TOP	long intergenic non-protein coding RNA 273	ncRNA
BRCA2_156_TCF7.rep1_peak_316	chr4	18604353	18604498	+	6.96037		Intergenic	L1PA4|LINE|L1	-580942	NM_153686	254251	Hs.446201	NM_153686	HPRD:10088	LCORL	MLR1	ligand dependent nuclear receptor corepressor-like	protein-coding
BRCA2_156_TCF7.rep1_peak_291	chr3	23912864	23913036	+	6.96037		intron (NM_001202476, intron 2 of 4)	SVA_D|Other|Other	-45345	NM_002948	6138	Hs.381219	NM_002948	HPRD:16043	RPL15	DBA12|EC45|L15|RPL10|RPLY10|RPYL10	ribosomal protein L15	protein-coding
BRCA2_156_TCF7.rep1_peak_115	chr13	53313195	53313437	+	6.94091		intron (NM_001011705, intron 1 of 6)	CpG-6467	631	NM_007015	11061	Hs.421391	NM_007015	HPRD:05511	LECT1	BRICD3|CHM-I|CHM1|MYETS1	leukocyte cell derived chemotaxin 1	protein-coding
BRCA2_156_TCF7.rep1_peak_226	chr2	12163514	12163659	+	6.94091		intron (NR_110196, intron 2 of 5)	THE1C|LTR|ERVL-MaLR	16344	NR_110196	100506457	Hs.197824	NR_110196	ENSG00000224184	LOC100506457	-	uncharacterized LOC100506457	ncRNA
BRCA2_156_TCF7.rep1_peak_91	chr12	42631326	42631491	+	6.89349		exon (NM_005748, exon 2 of 4)	exon (NM_005748, exon 2 of 4)	681	NM_001190977	10138	Hs.649195	NM_005748	HPRD:09606	YAF2	-	YY1 associated factor 2	protein-coding
BRCA2_156_TCF7.rep1_peak_284	chr22	27152739	27152897	+	6.85909		intron (NR_110543, intron 2 of 5)	CpG	84012	NR_110543	102724827	Hs.642767	NR_110543		MIATNB	-	MIAT neighbor (non-protein coding)	ncRNA
BRCA2_156_TCF7.rep1_peak_306	chr3	146963478	146963678	+	6.83379		Intergenic	LTR12C|LTR|ERV1	146639	NR_033119	84107	Hs.415766	NM_032153	HPRD:12340	ZIC4	-	Zic family member 4	protein-coding
BRCA2_156_TCF7.rep1_peak_361	chr6	14783858	14784159	+	6.83379		Intergenic	LTR12C|LTR|ERV1	-462198	NM_004973	3720	Hs.269059	NM_004973	HPRD:03355	JARID2	JMJ	jumonji, AT rich interactive domain 2	protein-coding
BRCA2_156_TCF7.rep1_peak_319	chr4	26065824	26065989	+	6.83379		Intergenic	LTR12C|LTR|ERV1	150092	NM_001145432	389203	Hs.479386	NM_001145432	ENSG00000250317	SMIM20	C4orf52	small integral membrane protein 20	protein-coding
BRCA2_156_TCF7.rep1_peak_249	chr2	111878275	111878443	+	6.71484		promoter-TSS (NM_001204109)	promoter-TSS (NM_001204109)	-132	NM_001204113	10018	Hs.469658	NM_006538	HPRD:04828	BCL2L11	BAM|BIM|BOD	BCL2-like 11 (apoptosis facilitator)	protein-coding
BRCA2_156_TCF7.rep1_peak_24	chr1	147421952	147422165	+	6.69619		intron (NM_016334, intron 5 of 13)	SVA_D|Other|Other	21552	NM_016334	51463	Hs.559115	NM_016334	HPRD:13604	GPR89B	GPHR|GPR89|GPR89C|SH120|UNQ192	G protein-coupled receptor 89B	protein-coding
BRCA2_156_TCF7.rep1_peak_83	chr11	104237170	104237333	+	6.69619		Intergenic	LTR12D|LTR|ERV1	-202224	NM_033135	80310	Hs.352298	NM_025208	HPRD:17830	PDGFD	IEGF|SCDGF-B|SCDGFB	platelet derived growth factor D	protein-coding
BRCA2_156_TCF7.rep1_peak_383	chr7	15436966	15437138	+	6.69619		intron (NM_001004320, intron 5 of 12)	LTR12D|LTR|ERV1	164588	NM_001004320	392636	Hs.670634	NM_001004320	HPRD:13362	AGMO	TMEM195	alkylglycerol monooxygenase	protein-coding
BRCA2_156_TCF7.rep1_peak_427	chr9	35183709	35183854	+	6.60925		intron (NM_006377, intron 1 of 38)	SVA_A|Other|Other	21792	NM_006377	10497	Hs.493791	NM_006377	HPRD:05785	UNC13B	MUNC13|UNC13|Unc13h2	unc-13 homolog B (C. elegans)	protein-coding
BRCA2_156_TCF7.rep1_peak_311	chr3	177130468	177130689	+	6.51754		Intergenic	SVA_C|Other|Other	-29131	NR_047568	100505566	Hs.581170	NR_047568		LINC00578	-	long intergenic non-protein coding RNA 578	ncRNA
BRCA2_156_TCF7.rep1_peak_245	chr2	91670303	91670449	+	6.48018		Intergenic	CpG	177599	NR_027238	654342	Hs.469287	NR_027238	ENSG00000143429	LOC654342	-	lymphocyte-specific protein 1 pseudogene	pseudo
BRCA2_156_TCF7.rep1_peak_22	chr1	121138742	121138888	+	6.48018		intron (NR_104189, intron 2 of 3)	CpG	950	NR_104189	100873165	Hs.568525	NR_104189		SRGAP2-AS1	-	SRGAP2 antisense RNA 1	ncRNA
BRCA2_156_TCF7.rep1_peak_396	chr7	129869834	129869979	+	6.43798		Intergenic	LTR12C|LTR|ERV1	22202	NM_145268	136263	Hs.351816	NM_145268	HPRD:14060	SSMEM1	C7orf45	serine-rich single-pass membrane protein 1	protein-coding
BRCA2_156_TCF7.rep1_peak_238	chr2	67112089	67112234	+	6.22527		Intergenic	AluY|SINE|Alu	-19407	NR_110169	101060019	Hs.116425	NR_110169		LOC101060019	-	uncharacterized LOC101060019	ncRNA
BRCA2_156_TCF7.rep1_peak_97	chr12	70153307	70153568	+	6.15786		intron (NR_103519, intron 3 of 8)	SVA_C|Other|Other	-19295	NM_001278402	117177	Hs.258209	NM_022456	HPRD:10565	RAB3IP	RABIN3	RAB3A interacting protein	protein-coding
BRCA2_156_TCF7.rep1_peak_169	chr17	2496499	2496692	+	6.15786		promoter-TSS (NM_000430)	promoter-TSS (NM_000430)	-328	NM_000430	5048	Hs.77318	NM_000430	HPRD:03329	PAFAH1B1	LIS1|LIS2|MDCR|MDS|PAFAH	platelet-activating factor acetylhydrolase 1b, regulatory subunit 1 (45kDa)	protein-coding
BRCA2_156_TCF7.rep1_peak_94	chr12	53069071	53069302	+	6.15786		exon (NM_006121, exon 9 of 9)	exon (NM_006121, exon 9 of 9)	5005	NM_006121	3848	Hs.80828	NM_006121	HPRD:00763	KRT1	CK1|EHK|EHK1|EPPK|K1|KRT1A|NEPPK	keratin 1	protein-coding
BRCA2_156_TCF7.rep1_peak_453	chrX	148502461	148502638	+	6.15372		Intergenic	SVA_F|Other|Other	84335	NM_000202	3423	Hs.460960	NM_000202	HPRD:02402	IDS	MPS2|SIDS	iduronate 2-sulfatase	protein-coding
BRCA2_156_TCF7.rep1_peak_231	chr2	28058866	28059020	+	6.15372		intron (NM_001287580, intron 6 of 8)	AluSc|SINE|Alu	54320	NM_022128	64080	Hs.11916	NM_022128		RBKS	RBSK	ribokinase	protein-coding
BRCA2_156_TCF7.rep1_peak_310	chr3	176443627	176443772	+	6.15372		Intergenic	AluSg|SINE|Alu	-90379	NR_109968	100505547	Hs.253350	NR_109968	ENSG00000223715	LINC01208	-	long intergenic non-protein coding RNA 1208	ncRNA
BRCA2_156_TCF7.rep1_peak_48	chr10	36813203	36813404	+	6.15372		Intergenic	Intergenic	-601482	NM_052997	91074	Hs.373787	NM_052997	HPRD:10125	ANKRD30A	NY-BR-1	ankyrin repeat domain 30A	protein-coding
BRCA2_156_TCF7.rep1_peak_344	chr5	134181707	134181908	+	6.14272		5' UTR (NM_001135586, exon 1 of 2)	5' UTR (NM_001135586, exon 1 of 2)	149	NM_001300894	134553	Hs.708536	NM_152409	HPRD:08226	C5orf24	-	chromosome 5 open reading frame 24	protein-coding
BRCA2_156_TCF7.rep1_peak_417	chr8	96836156	96836301	+	6.08449		Intergenic	LTR12C|LTR|ERV1	124348	NR_036611	100500773	Hs.741582	NR_036611		LOC100500773	-	serine/arginine-rich splicing factor 3 pseudogene	pseudo
BRCA2_156_TCF7.rep1_peak_107	chr12	130822534	130822761	+	6.08449		5' UTR (NM_004764, exon 1 of 21)	5' UTR (NM_004764, exon 1 of 21)	214	NM_001190971	9271	Hs.405659	NM_004764	HPRD:10409	PIWIL1	CT80.1|HIWI|MIWI|PIWI	piwi-like RNA-mediated gene silencing 1	protein-coding
BRCA2_156_TCF7.rep1_peak_1	chr1	3561941	3562123	+	6.06562		intron (NM_017818, intron 3 of 11)	(CGCGG)n|Simple_repeat|Simple_repeat	4639	NM_017818	49856	Hs.31714	NM_017818	HPRD:06918	WRAP73	WDR8	WD repeat containing, antisense to TP73	protein-coding
BRCA2_156_TCF7.rep1_peak_111	chr13	27998882	27999027	+	6.06562		exon (NM_002097, exon 1 of 9)	exon (NM_002097, exon 1 of 9)	273	NM_002097	2971	Hs.445977	NM_002097	HPRD:02916	GTF3A	AP2|TFIIIA	general transcription factor IIIA	protein-coding
BRCA2_156_TCF7.rep1_peak_242	chr2	87623704	87623970	+	6.06562		Intergenic	(CAGC)n|Simple_repeat|Simple_repeat	-131137	NR_024204	112597	Hs.652166	NM_052871	HPRD:14654	LINC00152	C2orf59|NCRNA00152	long intergenic non-protein coding RNA 152	ncRNA
BRCA2_156_TCF7.rep1_peak_350	chr5	156693353	156693563	+	6.06562		intron (NM_001037333, intron 1 of 30)	CpG	368	NM_001291721	26999	Hs.519702	NM_014376	HPRD:07556	CYFIP2	PIR121	cytoplasmic FMR1 interacting protein 2	protein-coding
BRCA2_156_TCF7.rep1_peak_89	chr12	9892417	9892691	+	6.06562		Intergenic	LTR12C|LTR|ERV1	-6659	NM_172004	160365	Hs.560087	NM_172004	HPRD:16247	CLECL1	DCAL-1|DCAL1	C-type lectin-like 1	protein-coding
BRCA2_156_TCF7.rep1_peak_11	chr1	59937716	59938156	+	6.06562		intron (NM_001113411, intron 6 of 16)	LTR12C|LTR|ERV1	-43365	NM_001278224	55277	Hs.444301	NM_018291	HPRD:07721	FGGY	-	FGGY carbohydrate kinase domain containing	protein-coding
BRCA2_156_TCF7.rep1_peak_144	chr15	82345237	82345384	+	6.06562		Intergenic	(CA)n|Simple_repeat|Simple_repeat	-6826	NM_032246	84206	Hs.104744	NM_032246	HPRD:15256	MEX3B	MEX-3B|RKHD3|RNF195	mex-3 RNA binding family member B	protein-coding
BRCA2_156_TCF7.rep1_peak_57	chr10	73629455	73629617	+	6.06562		Intergenic	SVA_D|Other|Other	-18454	NM_002778	5660	Hs.523004	NM_002778	HPRD:01460	PSAP	GLBA|SAP1	prosaposin	protein-coding
BRCA2_156_TCF7.rep1_peak_100	chr12	94136111	94136277	+	6.06562		intron (NM_003805, intron 2 of 2)	GC_rich|Low_complexity|Low_complexity	-4595	NR_110092	101928731	Hs.659971	NR_110092		LOC101928731	-	uncharacterized LOC101928731	ncRNA
BRCA2_156_TCF7.rep1_peak_177	chr17	42645565	42645767	+	6.06562		Intergenic	LTR12C|LTR|ERV1	10854	NM_001466	2535	Hs.142912	NM_001466		FZD2	Fz2|fz-2|fzE2|hFz2	frizzled class receptor 2	protein-coding
BRCA2_156_TCF7.rep1_peak_380	chr7	2953683	2953828	+	6.01954		intron (NM_032415, intron 21 of 24)	intron (NM_032415, intron 21 of 24)	-69796	NM_001293092	2768	Hs.487341	NM_007353	HPRD:05093	GNA12	NNX3|RMP|gep	guanine nucleotide binding protein (G protein) alpha 12	protein-coding
BRCA2_156_TCF7.rep1_peak_429	chr9	38242146	38242399	+	5.97722		Intergenic	SVA_F|Other|Other	-150389	NM_000692	219	Hs.436219	NM_000692	HPRD:00005	ALDH1B1	ALDH5|ALDHX	aldehyde dehydrogenase 1 family, member B1	protein-coding
BRCA2_156_TCF7.rep1_peak_322	chr4	49272676	49272974	+	5.95071		Intergenic	Intergenic	284166	NM_001286791	80157	Hs.479703	NM_025087	HPRD:08638	CWH43	CWH43-C	cell wall biogenesis 43 C-terminal homolog (S. cerevisiae)	protein-coding
BRCA2_156_TCF7.rep1_peak_133	chr15	20500099	20500385	+	5.93468		Intergenic	CpG	12245	NR_038836	646096	Hs.448789	NR_038836		CHEK2P2	-	checkpoint kinase 2 pseudogene 2	pseudo
BRCA2_156_TCF7.rep1_peak_76	chr11	44972266	44972435	+	5.91838		promoter-TSS (NM_001258320)	promoter-TSS (NM_001258320)	258	NM_001258323	9537	Hs.554791	NM_006034	HPRD:15545	TP53I11	PIG11	tumor protein p53 inducible protein 11	protein-coding
BRCA2_156_TCF7.rep1_peak_13	chr1	76578154	76578299	+	5.84106		intron (NM_152996, intron 1 of 4)	SVA_D|Other|Other	37837	NM_152996	256435	Hs.337040	NM_152996		ST6GALNAC3	PRO7177|SIAT7C|ST6GALNACIII|STY	ST6 (alpha-N-acetyl-neuraminyl-2,3-beta-galactosyl-1,3)-N-acetylgalactosaminide alpha-2,6-sialyltransferase 3	protein-coding
BRCA2_156_TCF7.rep1_peak_369	chr6	74370340	74370495	+	5.84084		Intergenic	SVA_D|Other|Other	-6680	NM_012434	26503	Hs.597422	NM_012434	HPRD:05058	SLC17A5	AST|ISSD|NSD|SD|SIALIN|SIASD|SLD	solute carrier family 17 (acidic sugar transporter), member 5	protein-coding
BRCA2_156_TCF7.rep1_peak_278	chr21	40720900	40721109	+	5.84084		promoter-TSS (NM_004965)	promoter-TSS (NM_004965)	43	NM_004965	3150	Hs.356285	NM_004965	HPRD:01231	HMGN1	HMG14	high mobility group nucleosome binding domain 1	protein-coding
BRCA2_156_TCF7.rep1_peak_219	chr19	50713628	50713793	+	5.84084		exon (NM_024729, exon 2 of 41)	exon (NM_024729, exon 2 of 41)	6825	NM_001145809	79784	Hs.467142	NM_024729	HPRD:10543	MYH14	DFNA4|DFNA4A|MHC16|MYH17|NMHC II-C|NMHC-II-C|PNMHH|myosin	myosin, heavy chain 14, non-muscle	protein-coding
BRCA2_156_TCF7.rep1_peak_43	chr10	9225305	9225450	+	5.84084		Intergenic	LTR12C|LTR|ERV1	-92199	NR_108039	100507163	Hs.649223	NR_108039		LINC00709	-	long intergenic non-protein coding RNA 709	ncRNA
BRCA2_156_TCF7.rep1_peak_84	chr11	107729292	107729437	+	5.77552		intron (NM_017515, intron 1 of 7)	CpG	550	NM_017515	54733	Hs.524014	NM_017515	HPRD:15377	SLC35F2	HSNOV1	solute carrier family 35, member F2	protein-coding
BRCA2_156_TCF7.rep1_peak_424	chr9	16480658	16480851	+	5.75316		intron (NM_017637, intron 5 of 6)	LTR12C|LTR|ERV1	-204443	NR_073471	100129385	Hs.586441	NM_001271829	ENSG00000205549	C9orf92	Em:AL513424.1	chromosome 9 open reading frame 92	protein-coding
BRCA2_156_TCF7.rep1_peak_150	chr16	542346	542531	+	5.74636		intron (NM_014700, intron 5 of 13)	intron (NM_014700, intron 5 of 13)	17588	NM_001142272	9727	Hs.531642	NM_014700	HPRD:18521	RAB11FIP3	CART1|Rab11-FIP3	RAB11 family interacting protein 3 (class II)	protein-coding
BRCA2_156_TCF7.rep1_peak_455	chrY	13488531	13488788	+	5.7058		Intergenic	CpG	1044730	NR_033667	352887	Hs.546221	NR_033667	ENSG00000206159	GYG2P1	GYG2P	glycogenin 2 pseudogene 1	pseudo
BRCA2_156_TCF7.rep1_peak_272	chr21	9922509	9922674	+	5.70369		intron (NR_038329, intron 2 of 2)	CpG	46003	NR_038329	100132288	Hs.487562	NM_174948		TEKT4P2	MAFIPL|TEKT4P	tektin 4 pseudogene 2	pseudo
BRCA2_156_TCF7.rep1_peak_273	chr21	10597376	10597571	+	5.69544		Intergenic	SST1|Satellite|centr	393470	NM_199260	7179	Hs.122986	NM_199259	HPRD:05064	TPTE	CT44|PTEN2	transmembrane phosphatase with tensin homology	protein-coding
BRCA2_156_TCF7.rep1_peak_214	chr19	44037476	44037721	+	5.65306		5' UTR (NM_174945, exon 1 of 4)	5' UTR (NM_174945, exon 1 of 4)	258	NM_174945	284346	Hs.213534	NM_174945		ZNF575	-	zinc finger protein 575	protein-coding
BRCA2_156_TCF7.rep1_peak_65	chr10	104421103	104421275	+	5.58988		Intergenic	Intergenic	16937	NM_030912	81603	Hs.336810	NM_030912	HPRD:06934	TRIM8	GERP|RNF27	tripartite motif containing 8	protein-coding
BRCA2_156_TCF7.rep1_peak_99	chr12	91217754	91217942	+	5.56471		Intergenic	LTR12D|LTR|ERV1	-93952	NR_038868	439916	Hs.350600	NM_001039384	ENSG00000196243	LINC00615	C12orf37	long intergenic non-protein coding RNA 615	ncRNA
BRCA2_156_TCF7.rep1_peak_132	chr14	106854869	106855192	+	5.56471		Intergenic	CpG	-83415	NR_027457	338005	Hs.322826	NR_027457	ENSG00000187156	LINC00221	C14orf98|NCRNA00221	long intergenic non-protein coding RNA 221	ncRNA
BRCA2_156_TCF7.rep1_peak_199	chr18	46478898	46479049	+	5.5611		Intergenic	CpG-11785	-1892	NM_001190821	4092	Hs.465087	NM_005904	HPRD:04241	SMAD7	CRCS3|MADH7|MADH8	SMAD family member 7	protein-coding
BRCA2_156_TCF7.rep1_peak_157	chr16	33237414	33237617	+	5.52882		Intergenic	(GCTG)n|Simple_repeat|Simple_repeat	-24603	NR_110910	24150	Hs.592038	NM_015369		TP53TG3	P53TG3|TP53TG3A	TP53 target 3	protein-coding
BRCA2_156_TCF7.rep1_peak_270	chr21	9826013	9826381	+	5.44171		promoter-TSS (NR_037458)	promoter-TSS (NR_037458)	-6	NR_037458	100500815		NR_037458	miRBase:MI0016088	MIR3687-1	MIR3687	microRNA 3687-1	ncRNA
BRCA2_156_TCF7.rep1_peak_55	chr10	70287093	70287239	+	5.43384		5' UTR (NM_152707, exon 1 of 9)	5' UTR (NM_152707, exon 1 of 9)	114	NM_152707	8034	Hs.180408	NM_152707		SLC25A16	D10S105E|GDA|GDC|HGT.1|ML7|hML7	solute carrier family 25 (mitochondrial carrier), member 16	protein-coding
BRCA2_156_TCF7.rep1_peak_393	chr7	107220645	107220794	+	5.43384		promoter-TSS (NM_001008405)	promoter-TSS (NM_001008405)	297	NM_018844	55973	Hs.303787	NM_018844	HPRD:16541	BCAP29	BAP29	B-cell receptor-associated protein 29	protein-coding
BRCA2_156_TCF7.rep1_peak_372	chr6	87949034	87949196	+	5.42402		intron (NM_015021, intron 5 of 7)	SVA_C|Other|Other	-83191	NM_001042493	57150	Hs.70769	NM_020425	HPRD:12862	SMIM8	C6orf162|dJ102H19.2	small integral membrane protein 8	protein-coding
BRCA2_156_TCF7.rep1_peak_454	chrX	153362646	153362861	+	5.42402		intron (NM_004992, intron 1 of 3)	CpG	435	NM_001110792	4204	Hs.200716	NM_004992	HPRD:02050	MECP2	AUTSX3|MRX16|MRX79|MRXS13|MRXSL|PPMX|RS|RTS|RTT	methyl CpG binding protein 2	protein-coding
BRCA2_156_TCF7.rep1_peak_287	chr22	38805983	38806185	+	5.38891		Intergenic	SVA_B|Other|Other	-11153	NR_002821	400927	Hs.720223	NR_002821		LOC400927	-	TPTE and PTEN homologous inositol lipid phosphatase pseudogene	pseudo
BRCA2_156_TCF7.rep1_peak_415	chr8	68079602	68079841	+	5.38891		intron (NM_001291339, intron 19 of 25)	SVA_C|Other|Other	83638	NM_001291339	79848	Hs.370147	NM_024790	HPRD:07991	CSPP1	CSPP|JBTS21	centrosome and spindle pole associated protein 1	protein-coding
BRCA2_156_TCF7.rep1_peak_298	chr3	78079027	78079192	+	5.38891		Intergenic	LTR12D|LTR|ERV1	931946	NM_001128929	6092	Hs.13305	NM_002942	ENSG00000185008	ROBO2	SAX3	roundabout, axon guidance receptor, homolog 2 (Drosophila)	protein-coding
BRCA2_156_TCF7.rep1_peak_74	chr11	6633240	6633502	+	5.38891		TTS (NM_000391)	TTS (NM_000391)	104	NM_006284	6881	Hs.5158	NM_006284		TAF10	TAF2A|TAF2H|TAFII30	TAF10 RNA polymerase II, TATA box binding protein (TBP)-associated factor, 30kDa	protein-coding
BRCA2_156_TCF7.rep1_peak_392	chr7	84569331	84569514	+	5.3853		Intergenic	CpG	181825	NM_152754	223117	Hs.201340	NM_152754	HPRD:15321	SEMA3D	Sema-Z2|coll-2	sema domain, immunoglobulin domain (Ig), short basic domain, secreted, (semaphorin) 3D	protein-coding
BRCA2_156_TCF7.rep1_peak_156	chr16	32213893	32214103	+	5.37275		Intergenic	CpG	-14564	NR_109773	100289574	Hs.531536	NR_109773	ENSG00000230267	HERC2P4	D16F37S5	hect domain and RLD 2 pseudogene 4	pseudo
BRCA2_156_TCF7.rep1_peak_250	chr2	114658636	114658781	+	5.37275		intron (NM_001277140, intron 1 of 11)	AluSp|SINE|Alu	-10139	NR_110174	101060091	Hs.741753	NR_110174		LOC101060091	-	uncharacterized LOC101060091	ncRNA
BRCA2_156_TCF7.rep1_peak_254	chr2	152955549	152955741	+	5.34979		promoter-TSS (NM_001145798)	promoter-TSS (NM_001145798)	-52	NM_000726	785	Hs.120725	NM_000726	HPRD:09057	CACNB4	CAB4|CACNLB4|EA5|EIG9|EJM|EJM4|EJM6	calcium channel, voltage-dependent, beta 4 subunit	protein-coding
BRCA2_156_TCF7.rep1_peak_414	chr8	59571665	59571810	+	5.34979		intron (NM_003580, intron 1 of 30)	CpG	229	NM_001144772	8439	Hs.372000	NM_003580	HPRD:09117	NSMAF	FAN	neutral sphingomyelinase (N-SMase) activation associated factor	protein-coding
BRCA2_156_TCF7.rep1_peak_143	chr15	63751431	63751597	+	5.34979		Intergenic	LTR12C|LTR|ERV1	-45196	NR_046342	9960	Hs.458499	NM_006537		USP3	SIH003|UBP	ubiquitin specific peptidase 3	protein-coding
BRCA2_156_TCF7.rep1_peak_395	chr7	115850489	115850635	+	5.34979		promoter-TSS (NM_015641)	promoter-TSS (NM_015641)	15	NM_015641	26136	Hs.592286	NM_015641	HPRD:05833	TES	TESS|TESS-2	testis derived transcript (3 LIM domains)	protein-coding
BRCA2_156_TCF7.rep1_peak_81	chr11	92587338	92587483	+	5.30373		intron (NM_001008781, intron 18 of 24)	MER52A|LTR|ERV1	-115379	NM_005959	4544	Hs.569039	NM_005959	HPRD:02882	MTNR1B	FGQTL2|MEL-1B-R|MT2	melatonin receptor 1B	protein-coding
BRCA2_156_TCF7.rep1_peak_88	chr11	133510836	133510983	+	5.30373		Intergenic	L1PA2|LINE|L1	-108506	NM_001012393	4978	Hs.4817	NM_002545	HPRD:07198	OPCML	IGLON1|OBCAM|OPCM	opioid binding protein/cell adhesion molecule-like	protein-coding
BRCA2_156_TCF7.rep1_peak_437	chr9	127905460	127905732	+	5.30373		intron (NM_001144877, intron 1 of 17)	C-rich|Low_complexity|Low_complexity	242	NM_173690	286205	Hs.59504	NM_173690	HPRD:12941	SCAI	C9orf126|NET40	suppressor of cancer cell invasion	protein-coding
BRCA2_156_TCF7.rep1_peak_140	chr15	45695332	45695482	+	5.30373		non-coding (NR_027635, exon 1 of 8)	non-coding (NR_027635, exon 1 of 8)	888	NR_027635	79029	Hs.369657	NM_024063	HPRD:11596	SPATA5L1	-	spermatogenesis associated 5-like 1	protein-coding
BRCA2_156_TCF7.rep1_peak_233	chr2	36915463	36915615	+	5.30373		Intergenic	LTR12C|LTR|ERV1	-8294	NM_001177969	5212	Hs.137415	NM_053276	HPRD:18284	VIT	-	vitrin	protein-coding
BRCA2_156_TCF7.rep1_peak_194	chr18	9663342	9663498	+	5.22112		Intergenic	MLT1G1|LTR|ERVL-MaLR	-44808	NM_006868	11031	Hs.99528	NM_006868	HPRD:05751	RAB31	Rab22B	RAB31, member RAS oncogene family	protein-coding
BRCA2_156_TCF7.rep1_peak_301	chr3	107243861	107244166	+	5.22112		intron (NM_001276286, intron 1 of 16)	GC_rich|Low_complexity|Low_complexity	2230	NM_001276286	56987	Hs.124366	NM_020235	HPRD:10688	BBX	ARTC1|HBP2|HSPC339|MDS001	bobby sox homolog (Drosophila)	protein-coding
BRCA2_156_TCF7.rep1_peak_275	chr21	11106721	11106899	+	5.20482		Intergenic	CpG	-7873	NM_001187	574	Hs.545789	NM_001187		BAGE	BAGE1|CT2.1	B melanoma antigen	protein-coding
BRCA2_156_TCF7.rep1_peak_267	chr21	9437849	9438016	+	5.18991		Intergenic	CpG	-387900	NR_037421	100500862		NR_037421		MIR3648-1	MIR3648	microRNA 3648-1	ncRNA
BRCA2_156_TCF7.rep1_peak_192	chr17	79679423	79679580	+	5.05085		exon (NM_012140, exon 1 of 11)	exon (NM_012140, exon 1 of 11)	235	NM_001270888	1468	Hs.548187	NM_012140	HPRD:08424	SLC25A10	DIC	solute carrier family 25 (mitochondrial carrier; dicarboxylate transporter), member 10	protein-coding
BRCA2_156_TCF7.rep1_peak_9	chr1	50791801	50791983	+	5.03881		Intergenic	Intergenic	97227	NM_032110	63950	Hs.334481	NM_032110	ENSG00000142700	DMRTA2	-	DMRT-like family A2	protein-coding
BRCA2_156_TCF7.rep1_peak_256	chr2	179345102	179345299	+	5.03528		promoter-TSS (NM_019091)	promoter-TSS (NM_019091)	1	NM_019091	65977	Hs.41086	NM_019091		PLEKHA3	FAPP1	pleckstrin homology domain containing, family A (phosphoinositide binding specific) member 3	protein-coding
BRCA2_156_TCF7.rep1_peak_171	chr17	6023819	6023991	+	5.03528		exon (NM_015253, exon 9 of 9)	exon (NM_015253, exon 9 of 9)	49971	NM_015253	23302	Hs.370166	NM_015253	HPRD:17193	WSCD1	-	WSC domain containing 1	protein-coding
BRCA2_156_TCF7.rep1_peak_209	chr19	4535037	4535182	+	5.03528		promoter-TSS (NM_001013706)	promoter-TSS (NM_001013706)	99	NM_001013706	440503	Hs.131034	NM_001013706	ENSG00000214456	PLIN5	LSDA5|LSDP5|MLDP|OXPAT	perilipin 5	protein-coding
BRCA2_156_TCF7.rep1_peak_391	chr7	77044867	77045026	+	5.01672		intron (NR_110073, intron 1 of 4)	CpG	431	NR_110073	101927243	Hs.547753	NR_110073		LOC101927243	-	uncharacterized LOC101927243	ncRNA
BRCA2_156_TCF7.rep1_peak_397	chr7	138910974	138911143	+	5.01672		Intergenic	SVA_A|Other|Other	-5173	NM_173569	254048	Hs.153458	NM_173569	ENSG00000157741	UBN2	-	ubinuclein 2	protein-coding
BRCA2_156_TCF7.rep1_peak_379	chr6	170893572	170893765	+	5.01672		promoter-TSS (NM_001199464)	promoter-TSS (NM_001199464)	74	NM_001199464	5134	Hs.367900	NM_002598	HPRD:02922	PDCD2	RP8|ZMYND7	programmed cell death 2	protein-coding
BRCA2_156_TCF7.rep1_peak_409	chr8	23167034	23167221	+	5.01672		intron (NM_002318, intron 10 of 13)	intron (NM_002318, intron 10 of 13)	21515	NM_001136108	203069	Hs.458644	NM_001136108	ENSG00000104679	R3HCC1	-	R3H domain and coiled-coil containing 1	protein-coding
BRCA2_156_TCF7.rep1_peak_6	chr1	43148172	43148344	+	5.01672		exon (NM_004559, exon 1 of 8)	exon (NM_004559, exon 1 of 8)	192	NM_004559	4904	Hs.473583	NM_004559	HPRD:01095	YBX1	BP-8|CSDA2|CSDB|DBPB|MDR-NF1|NSEP-1|NSEP1|YB-1|YB1	Y box binding protein 1	protein-coding
BRCA2_156_TCF7.rep1_peak_207	chr19	813692	813854	+	5.00607		TTS (NR_036154)	TTS (NR_036154)	189	NR_036154	100422854		NR_036154	miRBase:MI0014231	MIR3187	-	microRNA 3187	ncRNA
BRCA2_156_TCF7.rep1_peak_258	chr2	213696750	213696901	+	5.00607		Intergenic	CpG	-94156	NR_039935	100616267		NR_039935	miRBase:MI0017419	MIR4776-1	-	microRNA 4776-1	ncRNA
BRCA2_156_TCF7.rep1_peak_92	chr12	42632235	42632438	+	5.00607		promoter-TSS (NM_005748)	promoter-TSS (NM_005748)	-182	NM_005748	10138	Hs.649195	NM_005748	HPRD:09606	YAF2	-	YY1 associated factor 2	protein-coding
BRCA2_156_TCF7.rep1_peak_95	chr12	54881886	54882070	+	5.00607		Intergenic	SVA_D|Other|Other	-9517	NM_005337	3071	Hs.182014	NM_005337	HPRD:00781	NCKAP1L	HEM1	NCK-associated protein 1-like	protein-coding
BRCA2_156_TCF7.rep1_peak_185	chr17	56151217	56151362	+	5.00333		Intergenic	SVA_D|Other|Other	9276	NR_110809	101927666	Hs.552237	NR_110809	ENSG00000266290	LOC101927666	-	uncharacterized LOC101927666	ncRNA
BRCA2_156_TCF7.rep1_peak_123	chr14	42142769	42142931	+	4.97635		intron (NM_152447, intron 1 of 5)	SVA_D|Other|Other	66086	NM_152447	145581	Hs.136893	NM_152447	HPRD:17445	LRFN5	C14orf146|FIGLER8|SALM5	leucine rich repeat and fibronectin type III domain containing 5	protein-coding
BRCA2_156_TCF7.rep1_peak_170	chr17	2496789	2497022	+	4.97635		promoter-TSS (NM_000430)	promoter-TSS (NM_000430)	-18	NM_000430	5048	Hs.77318	NM_000430	HPRD:03329	PAFAH1B1	LIS1|LIS2|MDCR|MDS|PAFAH	platelet-activating factor acetylhydrolase 1b, regulatory subunit 1 (45kDa)	protein-coding
BRCA2_156_TCF7.rep1_peak_166	chr16	74443602	74443770	+	4.93861		intron (NM_001011880, intron 11 of 12)	intron (NM_001011880, intron 11 of 12)	11682	NM_001011880	497190	Hs.454670	NM_001011880	HPRD:17419	CLEC18B	MRCL2	C-type lectin domain family 18, member B	protein-coding
BRCA2_156_TCF7.rep1_peak_282	chr22	21538014	21538210	+	4.92466		non-coding (NR_108107, exon 9 of 13)	non-coding (NR_108107, exon 9 of 13)	16920	NR_108107	642633		NM_201565		FAM230B	-	family with sequence similarity 230, member B (non-protein coding)	ncRNA
BRCA2_156_TCF7.rep1_peak_420	chr8	122652227	122652372	+	4.90711		non-coding (NR_002835, exon 1 of 4)	non-coding (NR_002835, exon 1 of 4)	713	NR_002835	594842	Hs.668686	NR_002835		HAS2-AS1	HAS2-AS|HAS2AS|HASNT|NCRNA00077	HAS2 antisense RNA 1	ncRNA
BRCA2_156_TCF7.rep1_peak_14	chr1	78149114	78149261	+	4.90711		promoter-TSS (NM_015534)	promoter-TSS (NM_015534)	-844	NM_015534	26009	Hs.480506	NM_015534	HPRD:15907	ZZZ3	ATAC1	zinc finger, ZZ-type containing 3	protein-coding
BRCA2_156_TCF7.rep1_peak_50	chr10	44499648	44499796	+	4.82377		Intergenic	AluSx1|SINE|Alu	94970	NR_033846	283033	Hs.730228	NR_033846		LINC00841	-	long intergenic non-protein coding RNA 841	ncRNA
BRCA2_156_TCF7.rep1_peak_161	chr16	33293795	33294068	+	4.80277		Intergenic	Intergenic	4771	NR_033866	390705	Hs.278513	NR_033866		LOC390705	-	protein phosphatase 2, regulatory subunit B'', beta pseudogene	pseudo
BRCA2_156_TCF7.rep1_peak_41	chr10	1405254	1405413	+	4.76956		exon (NM_018702, exon 3 of 10)	exon (NM_018702, exon 3 of 10)	-163492	NR_033387	642394	Hs.568831	NM_001098830	ENSG00000205696	ADARB2-AS1	C10orf109|NCRNA00168|bA466B20.1	ADARB2 antisense RNA 1	ncRNA
BRCA2_156_TCF7.rep1_peak_433	chr9	112542463	112542615	+	4.76956		promoter-TSS (NM_147150)	promoter-TSS (NM_147150)	-38	NM_007203	445815	Hs.591908	NM_007203	HPRD:09197	PALM2-AKAP2	AKAP2	PALM2-AKAP2 readthrough	protein-coding
BRCA2_156_TCF7.rep1_peak_277	chr21	34851926	34852079	+	4.74951		intron (NR_040016, intron 1 of 8)	CpG	314	NR_040016	757	Hs.433668	NM_006134	HPRD:10747	TMEM50B	C21orf4|HCVP7TP3	transmembrane protein 50B	protein-coding
BRCA2_156_TCF7.rep1_peak_175	chr17	35969289	35969447	+	4.74351		TTS (NM_007010)	TTS (NM_007010)	118	NM_198882	11276	Hs.594647	NM_007247	HPRD:06291	SYNRG	AP1GBP1|SYNG	synergin, gamma	protein-coding
BRCA2_156_TCF7.rep1_peak_190	chr17	79373721	79373882	+	4.74351		TTS (NR_039894)	TTS (NR_039894)	280	NM_001291324	57597	Hs.514580	NM_024696	ENSG00000171282	BAHCC1	BAHD2	BAH domain and coiled-coil containing 1	protein-coding
BRCA2_156_TCF7.rep1_peak_213	chr19	42680894	42681105	+	4.74351		Intergenic	GC_rich|Low_complexity|Low_complexity	40945	NR_073052	162989	Hs.515432	NM_133328	HPRD:10868	DEDD2	FLAME-3	death effector domain containing 2	protein-coding
BRCA2_156_TCF7.rep1_peak_56	chr10	72432517	72432696	+	4.74351		promoter-TSS (NM_139155)	promoter-TSS (NM_139155)	47	NM_080722	140766	Hs.352156	NM_080722	HPRD:06329	ADAMTS14	-	ADAM metallopeptidase with thrombospondin type 1 motif, 14	protein-coding
BRCA2_156_TCF7.rep1_peak_376	chr6	144329010	144329319	+	4.74351		non-coding (NR_002768, exon 1 of 2)	non-coding (NR_002768, exon 1 of 2)	377	NM_001080952	5325	Hs.743225	NM_002656	HPRD:16010	PLAGL1	LOT1|ZAC|ZAC1	pleiomorphic adenoma gene-like 1	protein-coding
BRCA2_156_TCF7.rep1_peak_224	chr2	10091728	10091893	+	4.74351		promoter-TSS (NM_198182)	promoter-TSS (NM_198182)	18	NM_198182	29841	Hs.418493	NM_198182	HPRD:18176	GRHL1	LBP32|MGR|NH32|TFCP2L2	grainyhead-like 1 (Drosophila)	protein-coding
BRCA2_156_TCF7.rep1_peak_358	chr6	7141057	7141202	+	4.74351		intron (NM_001003698, intron 1 of 11)	CpG	33043	NM_001003699	6239	Hs.298248	NM_002955	HPRD:03733	RREB1	FINB|HNT|LZ321|RREB-1|Zep-1	ras responsive element binding protein 1	protein-coding
BRCA2_156_TCF7.rep1_peak_63	chr10	102778745	102778936	+	4.72791		exon (NM_001195263, exon 8 of 17)	exon (NM_001195263, exon 8 of 17)	12074	NM_001195263	79955	Hs.438245	NM_024895	HPRD:15114	PDZD7	PDZK7	PDZ domain containing 7	protein-coding
BRCA2_156_TCF7.rep1_peak_198	chr18	35065265	35065552	+	4.71711		intron (NM_001025087, intron 2 of 12)	CpG	80592	NM_001025087	56853	Hs.435976	NM_020180	HPRD:12534	CELF4	BRUNOL-4|BRUNOL4	CUGBP, Elav-like family member 4	protein-coding
BRCA2_156_TCF7.rep1_peak_239	chr2	73340494	73340648	+	4.71711		promoter-TSS (NM_015470)	promoter-TSS (NM_015470)	-425	NM_015470	26056	Hs.24557	NM_015470	HPRD:16117	RAB11FIP5	GAF1|RIP11|pp75	RAB11 family interacting protein 5 (class I)	protein-coding
BRCA2_156_TCF7.rep1_peak_377	chr6	168352463	168352640	+	4.71711		exon (NM_001040000, exon 29 of 30)	exon (NM_001040000, exon 29 of 30)	25068	NM_001129895	100128124	Hs.448059	NM_001129895		HGC6.3	-	uncharacterized LOC100128124	protein-coding
BRCA2_156_TCF7.rep1_peak_182	chr17	49197614	49197766	+	4.70828		intron (NM_001130528, intron 1 of 29)	CpG	536	NM_001130527	9043	Hs.463439	NM_003971	HPRD:10398	SPAG9	CT89|HLC-6|HLC4|JIP-4|JIP4|JLP|PHET|PIG6	sperm associated antigen 9	protein-coding
BRCA2_156_TCF7.rep1_peak_271	chr21	9826817	9827053	+	4.70247		TTS (NR_037421)	TTS (NR_037421)	732	NR_037458	100500815		NR_037458	miRBase:MI0016088	MIR3687-1	MIR3687	microRNA 3687-1	ncRNA
BRCA2_156_TCF7.rep1_peak_136	chr15	27128455	27128759	+	4.69982		exon (NM_001165037, exon 6 of 11)	exon (NM_001165037, exon 6 of 11)	16334	NM_001165037	2558	Hs.24969	NM_000810	HPRD:08840	GABRA5	-	gamma-aminobutyric acid (GABA) A receptor, alpha 5	protein-coding
BRCA2_156_TCF7.rep1_peak_39	chr1	247694151	247694339	+	4.69982		promoter-TSS (NR_027309)	promoter-TSS (NR_027309)	-139	NR_027309	148824	Hs.23491	NR_027309		GCSAML-AS1	-	GCSAML antisense RNA 1	ncRNA
BRCA2_156_TCF7.rep1_peak_281	chr21	47064085	47064274	+	4.69982		Intergenic	CpG	-101794	NM_001205206	6573	Hs.84190	NM_003056	HPRD:02691	SLC19A1	CHMD|FOLT|IFC1|REFC|RFC1	solute carrier family 19 (folate transporter), member 1	protein-coding
BRCA2_156_TCF7.rep1_peak_145	chr15	90818214	90818362	+	4.69982		Intergenic	GC_rich|Low_complexity|Low_complexity	-9297	NR_102428	10519	Hs.715556	NM_006384		CIB1	CIB|CIBP|KIP1|PRKDCIP|SIP2-28	calcium and integrin binding 1 (calmyrin)	protein-coding
BRCA2_156_TCF7.rep1_peak_347	chr5	148931043	148931235	+	4.69982		promoter-TSS (NM_001271741)	promoter-TSS (NM_001271741)	-24	NM_001892	1452	Hs.529862	NM_001892	HPRD:02739	CSNK1A1	CK1|CK1a|CKIa|HEL-S-77p|HLCDGP1|PRO2975	casein kinase 1, alpha 1	protein-coding
BRCA2_156_TCF7.rep1_peak_234	chr2	44426137	44426299	+	4.69982		intron (NM_177969, intron 1 of 4)	AluSx3|SINE|Alu	30218	NM_001033556	5495	Hs.416769	NM_002706	HPRD:04796	PPM1B	PP2C-beta|PP2C-beta-X|PP2CB|PP2CBETA|PPC2BETAX	protein phosphatase, Mg2+/Mn2+ dependent, 1B	protein-coding
BRCA2_156_TCF7.rep1_peak_440	chrX	20008740	20008885	+	4.69982		promoter-TSS (NR_024440)	promoter-TSS (NR_024440)	-915	NR_024440	729609	Hs.554726	NR_024440		LOC729609	-	uncharacterized LOC729609	ncRNA
BRCA2_156_TCF7.rep1_peak_210	chr19	4544046	4544302	+	4.66032		exon (NM_032108, exon 17 of 17)	exon (NM_032108, exon 17 of 17)	-4138	NM_052972	116844	Hs.655559	NM_052972		LRG1	HMFT1766|LRG	leucine-rich alpha-2-glycoprotein 1	protein-coding
BRCA2_156_TCF7.rep1_peak_230	chr2	27255777	27256001	+	4.66032		exon (NM_001083590, exon 1 of 16)	exon (NM_001083590, exon 1 of 16)	115	NM_017727	54867	Hs.533934	NM_017727	HPRD:07887	TMEM214	-	transmembrane protein 214	protein-coding
BRCA2_156_TCF7.rep1_peak_338	chr5	57859426	57859586	+	4.66032		Intergenic	SVA_A|Other|Other	-5436	NR_109904	101928600	Hs.694699	NR_109904	ENSG00000250127	LOC101928600	-	uncharacterized LOC101928600	ncRNA
BRCA2_156_TCF7.rep1_peak_450	chrX	128788382	128788697	+	4.66032		intron (NM_017413, intron 1 of 2)	CpG	394	NM_017413	8862	Hs.303084	NM_017413	HPRD:02246	APLN	APEL|XNPEP2	apelin	protein-coding
BRCA2_156_TCF7.rep1_peak_206	chr19	805977	806159	+	4.62885		intron (NM_002819, intron 9 of 14)	CpG	1128	NR_039900	100616459		NR_039900		MIR4745	-	microRNA 4745	ncRNA
BRCA2_156_TCF7.rep1_peak_191	chr17	79479570	79479759	+	4.62885		5' UTR (NM_001199954, exon 1 of 6)	5' UTR (NM_001199954, exon 1 of 6)	228	NR_037688	71	Hs.514581	NM_001614	HPRD:00017	ACTG1	ACT|ACTG|BRWS2|DFNA20|DFNA26|HEL-176	actin, gamma 1	protein-coding
BRCA2_156_TCF7.rep1_peak_205	chr19	93339	93510	+	4.62805		Intergenic	AluY|SINE|Alu	-15734	NR_026820	641702	Hs.569137	NR_026820	ENSG00000233630	FAM138F	F379	family with sequence similarity 138, member F	ncRNA
BRCA2_156_TCF7.rep1_peak_35	chr1	214782391	214782563	+	4.62305		intron (NM_016343, intron 1 of 19)	CpG	5945	NM_016343	1063	Hs.497741	NM_016343	HPRD:02582	CENPF	CENF|PRO1779|hcp-1	centromere protein F, 350/400kDa	protein-coding
BRCA2_156_TCF7.rep1_peak_18	chr1	117077125	117077323	+	4.62305		intron (NM_001144822, intron 3 of 4)	CpG	36491	NM_001144822	965	Hs.34341	NM_001779	HPRD:01081	CD58	LFA-3|LFA3|ag3	CD58 molecule	protein-coding
BRCA2_156_TCF7.rep1_peak_357	chr6	6607047	6607192	+	4.62305		intron (NM_004271, intron 1 of 4)	LTR12C|LTR|ERV1	15940	NR_026970	285780	Hs.655737	NM_173675	HPRD:08165	LY86-AS1	LY86-AS|LY86AS	LY86 antisense RNA 1	ncRNA
BRCA2_156_TCF7.rep1_peak_134	chr15	20546475	20546837	+	4.58034		Intergenic	(CAGC)n|Simple_repeat|Simple_repeat	58659	NR_038836	646096	Hs.448789	NR_038836		CHEK2P2	-	checkpoint kinase 2 pseudogene 2	pseudo
BRCA2_156_TCF7.rep1_peak_388	chr7	44646431	44646576	+	4.57505		intron (NM_001003941, intron 1 of 8)	CpG	382	NM_001003941	4967	Hs.488181	NM_002541	HPRD:08938	OGDH	AKGDH|E1k|OGDC	oxoglutarate (alpha-ketoglutarate) dehydrogenase (lipoamide)	protein-coding
BRCA2_156_TCF7.rep1_peak_168	chr17	1171641	1171786	+	4.57505		Intergenic	CpG	-2145	NM_001164405	727857	Hs.723790	NM_001164405		BHLHA9	BHLHF42	basic helix-loop-helix family, member a9	protein-coding
BRCA2_156_TCF7.rep1_peak_354	chr5	171881237	171881382	+	4.55158		exon (NM_001017995, exon 1 of 13)	exon (NM_001017995, exon 1 of 13)	218	NM_001017995	285590	Hs.285666	NM_001017995	HPRD:18591	SH3PXD2B	FAD49|FTHS|HOFI|KIAA1295|TKS4|TSK4	SH3 and PX domains 2B	protein-coding
BRCA2_156_TCF7.rep1_peak_360	chr6	13772880	13773096	+	4.53756		Intergenic	LTR12C|LTR|ERV1	41804	NM_001031713	63933	Hs.214043	NM_022102	HPRD:12833	MCUR1	C6orf79|CCDC90A	mitochondrial calcium uniporter regulator 1	protein-coding
BRCA2_156_TCF7.rep1_peak_188	chr17	74802362	74802549	+	4.53756		non-coding (NR_110837, exon 3 of 3)	non-coding (NR_110837, exon 3 of 3)	7329	NR_110837	101928514	Hs.617206	NR_110837		LOC101928514	-	uncharacterized LOC101928514	ncRNA
BRCA2_156_TCF7.rep1_peak_129	chr14	68141038	68141199	+	4.53756		exon (NM_006370, exon 1 of 6)	exon (NM_006370, exon 1 of 6)	484	NM_006370	10490	Hs.741177	NM_006370	HPRD:04440	VTI1B	VTI1|VTI1-LIKE|VTI1L|VTI2|v-SNARE|vti1-rp1	vesicle transport through interaction with t-SNAREs 1B	protein-coding
BRCA2_156_TCF7.rep1_peak_445	chrX	67352693	67352838	+	4.52816		intron (NM_002547, intron 15 of 24)	CpG	300534	NM_002547	4983	Hs.128824	NM_002547	HPRD:02130	OPHN1	ARHGAP41|MRX60|OPN1	oligophrenin 1	protein-coding
BRCA2_156_TCF7.rep1_peak_215	chr19	48258650	48258801	+	4.52718		promoter-TSS (NR_003048)	promoter-TSS (NR_003048)	-385	NR_003048	692091	Hs.745561	NR_003048		SNORD23	HBII-115	small nucleolar RNA, C/D box 23	snoRNA
BRCA2_156_TCF7.rep1_peak_448	chrX	108814602	108814771	+	4.45124		Intergenic	AluYk4|SINE|Alu	34339	NM_001242618	55916	Hs.25010	NM_018698	HPRD:02264	NXT2	P15-2	nuclear transport factor 2-like export factor 2	protein-coding
BRCA2_156_TCF7.rep1_peak_26	chr1	148901846	148902047	+	4.45124		non-coding (NR_111001, exon 1 of 1)	non-coding (NR_111001, exon 1 of 1)	101	NR_111000	101060524	Hs.568236	NR_111000		LOC101060524	-	D(1B) dopamine receptor-like	pseudo
BRCA2_156_TCF7.rep1_peak_119	chr13	88086609	88086754	+	4.45124		Intergenic	AluY|SINE|Alu	184314	NR_039722	100616182		NR_039722	miRBase:MI0016863	MIR4500	-	microRNA 4500	ncRNA
BRCA2_156_TCF7.rep1_peak_8	chr1	49364810	49364991	+	4.45124		intron (NM_032785, intron 5 of 13)	intron (NM_032785, intron 5 of 13)	-122353	NM_024603	79656	Hs.475348	NM_024603		BEND5	C1orf165	BEN domain containing 5	protein-coding
BRCA2_156_TCF7.rep1_peak_300	chr3	97176638	97176783	+	4.45124		intron (NM_001080448, intron 7 of 17)	AluY|SINE|Alu	18273	NM_173655	285220	Hs.653244	NM_173655	ENSG00000080224	EPHA6	EHK-2|EHK2|EK12|EPA6|HEK12|PRO57066	EPH receptor A6	protein-coding
BRCA2_156_TCF7.rep1_peak_345	chr5	135416398	135416543	+	4.45124		promoter-TSS (NR_030583)	promoter-TSS (NR_030583)	-184	NR_030583	100126299		NR_030583	ENSG00000270123	VTRNA2-1	CBL-3|CBL3|MIR886|MIRN886|VTRNA2|hsa-mir-886|hvg-5|nc886	vault RNA 2-1	ncRNA
BRCA2_156_TCF7.rep1_peak_197	chr18	30507875	30508020	+	4.45124		Intergenic	AluY|SINE|Alu	-154973	NM_020805	57565	Hs.446164	NM_020805	HPRD:17238	KLHL14	-	kelch-like family member 14	protein-coding
BRCA2_156_TCF7.rep1_peak_44	chr10	22292208	22292429	+	4.45103		exon (NM_022365, exon 1 of 12)	exon (NM_022365, exon 1 of 12)	332	NM_022365	64215	Hs.499000	NM_022365	HPRD:09922	DNAJC1	DNAJL1|ERdj1|HTJ1|MTJ1	DnaJ (Hsp40) homolog, subfamily C, member 1	protein-coding
BRCA2_156_TCF7.rep1_peak_71	chr11	617439	617651	+	4.45103		exon (NM_001171968, exon 15 of 15)	exon (NM_001171968, exon 15 of 15)	-1546	NM_004029	3665	Hs.166120	NM_001572	HPRD:05441	IRF7	IRF-7H|IRF7A|IRF7B|IRF7C|IRF7H	interferon regulatory factor 7	protein-coding
BRCA2_156_TCF7.rep1_peak_20	chr1	119714142	119714295	+	4.45103		Intergenic	LTR12C|LTR|ERV1	-30923	NM_201263	10352	Hs.523506	NM_015836	HPRD:05295	WARS2	TrpRS	tryptophanyl tRNA synthetase 2, mitochondrial	protein-coding
BRCA2_156_TCF7.rep1_peak_386	chr7	30174976	30175141	+	4.45103		intron (NM_152793, intron 1 of 2)	CpG	506	NM_152793	222166	Hs.200100	NM_152793	HPRD:07635	MTURN	C7orf41|Ells1	maturin, neural progenitor differentiation regulator homolog (Xenopus)	protein-coding
BRCA2_156_TCF7.rep1_peak_40	chr10	1094905	1095057	+	4.45103		promoter-TSS (NM_004508)	promoter-TSS (NM_004508)	80	NM_004508	3422	Hs.283652	NM_004508	HPRD:07235	IDI1	IPP1|IPPI1	isopentenyl-diphosphate delta isomerase 1	protein-coding
BRCA2_156_TCF7.rep1_peak_103	chr12	111855971	111856156	+	4.45103		exon (NM_005475, exon 2 of 8)	exon (NM_005475, exon 2 of 8)	12311	NM_005475	10019	Hs.506784	NM_005475	HPRD:05480	SH2B3	IDDM20|LNK	SH2B adaptor protein 3	protein-coding
BRCA2_156_TCF7.rep1_peak_315	chr4	15676287	15676432	+	4.39884		Intergenic	AluY|SINE|Alu	-6993	NM_001145191	285550	Hs.399980	NM_001145191		FAM200B	-	family with sequence similarity 200, member B	protein-coding
BRCA2_156_TCF7.rep1_peak_200	chr18	63272589	63272834	+	4.39884		Intergenic	LTR12C|LTR|ERV1	-144777	NM_033646	1005	Hs.657522	NM_004361	HPRD:12049	CDH7	CDH7L1	cadherin 7, type 2	protein-coding
BRCA2_156_TCF7.rep1_peak_116	chr13	55348682	55348827	+	4.39884		Intergenic	MER52A|LTR|ERV1	-399835	NR_049804	100846996		NR_049804	miRBase:MI0017874	MIR5007	-	microRNA 5007	ncRNA
BRCA2_156_TCF7.rep1_peak_160	chr16	33240990	33241164	+	4.37651		Intergenic	(GCTG)n|Simple_repeat|Simple_repeat	-21041	NR_110910	24150	Hs.592038	NM_015369		TP53TG3	P53TG3|TP53TG3A	TP53 target 3	protein-coding
BRCA2_156_TCF7.rep1_peak_332	chr4	147576311	147576536	+	4.36239		Intergenic	CpG	16378	NM_004575	5458	Hs.266	NM_004575	HPRD:00220	POU4F2	BRN3.2|BRN3B|Brn-3b	POU class 4 homeobox 2	protein-coding
BRCA2_156_TCF7.rep1_peak_45	chr10	22610138	22610328	+	4.36239		promoter-TSS (NM_005180)	promoter-TSS (NM_005180)	94	NM_005180	648	Hs.380403	NM_005180	HPRD:01277	BMI1	FLVI2/BMI1|PCGF4|RNF51	BMI1 proto-oncogene, polycomb ring finger	protein-coding
BRCA2_156_TCF7.rep1_peak_85	chr11	111807621	111807785	+	4.36239		promoter-TSS (NM_001037954)	promoter-TSS (NM_001037954)	-224	NM_001037954	85458	Hs.655626	NM_033425	HPRD:16804	DIXDC1	CCD1	DIX domain containing 1	protein-coding
BRCA2_156_TCF7.rep1_peak_265	chr20	44035257	44035413	+	4.36239		5' UTR (NM_001048224, exon 1 of 4)	5' UTR (NM_001048224, exon 1 of 4)	107	NM_001048223	55861	Hs.730643	NM_018478	HPRD:12763	DBNDD2	C20orf35|CK1BP|HSMNP1	dysbindin (dystrobrevin binding protein 1) domain containing 2	protein-coding
BRCA2_156_TCF7.rep1_peak_339	chr5	72594351	72594498	+	4.36239		Intergenic	CpG	125401	NM_153217	134288	Hs.508588	NM_153217	HPRD:14432	TMEM174	-	transmembrane protein 174	protein-coding
BRCA2_156_TCF7.rep1_peak_184	chr17	53828334	53828479	+	4.36239		promoter-TSS (NM_021213)	promoter-TSS (NM_021213)	-60	NM_001102402	58488	Hs.285218	NM_021213	HPRD:06927	PCTP	PC-TP|STARD2	phosphatidylcholine transfer protein	protein-coding
BRCA2_156_TCF7.rep1_peak_17	chr1	112532363	112532530	+	4.33553		promoter-TSS (NM_001270945)	promoter-TSS (NM_001270945)	-669	NM_172198	3752	Hs.666367	NM_004980	HPRD:16104	KCND3	KCND3L|KCND3S|KSHIVB|KV4.3|SCA19|SCA22	potassium voltage-gated channel, Shal-related subfamily, member 3	protein-coding
BRCA2_156_TCF7.rep1_peak_203	chr18	76123698	76123945	+	4.33288		Intergenic	CpG	-418138	NR_104127	101927715	Hs.385670	NR_104127		LINC01029	-	long intergenic non-protein coding RNA 1029	ncRNA
BRCA2_156_TCF7.rep1_peak_364	chr6	33756608	33756819	+	4.31089		exon (NM_181336, exon 1 of 9)	exon (NM_181336, exon 1 of 9)	193	NM_181336	221496	Hs.444845	NM_181336	HPRD:13984	LEMD2	NET25|dJ482C21.1	LEM domain containing 2	protein-coding
BRCA2_156_TCF7.rep1_peak_181	chr17	48637929	48638074	+	4.31089		promoter-TSS (NM_198380)	promoter-TSS (NM_198380)	-428	NM_198386	8913	Hs.591169	NM_018896	HPRD:04961	CACNA1G	Ca(V)T.1|Cav3.1|NBR13	calcium channel, voltage-dependent, T type, alpha 1G subunit	protein-coding
BRCA2_156_TCF7.rep1_peak_405	chr8	626608	626779	+	4.29326		intron (NM_207332, intron 3 of 5)	CpG	54533	NM_207332	157697	Hs.655310	NM_207332	HPRD:14105	ERICH1	-	glutamate-rich 1	protein-coding
BRCA2_156_TCF7.rep1_peak_451	chrX	128985091	128985386	+	4.29033		Intergenic	SVA_D|Other|Other	-7328	NM_016032	51114	Hs.193566	NM_016032	HPRD:06759	ZDHHC9	CGI89|CXorf11|DHHC9|MMSA1|MRXSZ|ZDHHC10|ZNF379|ZNF380	zinc finger, DHHC-type containing 9	protein-coding
BRCA2_156_TCF7.rep1_peak_276	chr21	29257736	29257927	+	4.29033		intron (NR_049807, intron 2 of 4)	LTR12D|LTR|ERV1	25698	NR_049807	100846993		NR_049807		MIR5009	-	microRNA 5009	ncRNA
BRCA2_156_TCF7.rep1_peak_52	chr10	49731462	49731664	+	4.27955		intron (NR_045675, intron 4 of 10)	CpG	-29871	NM_001256026	58504	Hs.655672	NM_021226	HPRD:12476	ARHGAP22	RhoGAP2|RhoGap22	Rho GTPase activating protein 22	protein-coding
BRCA2_156_TCF7.rep1_peak_340	chr5	90576399	90576596	+	4.26782		Intergenic	CpG	33722	NR_103548	100505994	Hs.628363	NR_103548	ENSG00000248323	LUCAT1	SCAL1	lung cancer associated transcript 1 (non-protein coding)	ncRNA
BRCA2_156_TCF7.rep1_peak_413	chr8	59465596	59465773	+	4.22023		promoter-TSS (NM_005625)	promoter-TSS (NM_005625)	-44	NM_001007068	6386	Hs.200804	NM_005625	HPRD:03741	SDCBP	MDA-9|ST1|SYCL|TACIP18	syndecan binding protein (syntenin)	protein-coding
BRCA2_156_TCF7.rep1_peak_36	chr1	224537479	224537645	+	4.20276		Intergenic	SVA_B|Other|Other	-6951	NM_014184	29097	Hs.445890	NM_014184	HPRD:13709	CNIH4	CNIH-4	cornichon family AMPA receptor auxiliary protein 4	protein-coding
BRCA2_156_TCF7.rep1_peak_212	chr19	29284381	29284729	+	4.1808		Intergenic	CpG	-65954	NR_110759	100420587	Hs.569956	NR_110759		LOC100420587	-	SHC SH2-domain binding protein 1 pseudogene	pseudo
BRCA2_156_TCF7.rep1_peak_7	chr1	47973694	47974172	+	4.1808		Intergenic	CpG	72244	NM_004474	2306	Hs.166188	NM_004474	HPRD:03735	FOXD2	FKHL17|FREAC-9|FREAC9	forkhead box D2	protein-coding
BRCA2_156_TCF7.rep1_peak_2	chr1	4192739	4192935	+	4.1808		Intergenic	CpG	192165	NR_040065	728716	Hs.668359	NR_040065		LINC01346	-	long intergenic non-protein coding RNA 1346	ncRNA
BRCA2_156_TCF7.rep1_peak_142	chr15	62499632	62499855	+	4.17909		Intergenic	LTR12D|LTR|ERV1	-42261	NM_001007595	388125	Hs.144372	NM_001007595	HPRD:17636	C2CD4B	FAM148B|NLF2	C2 calcium-dependent domain containing 4B	protein-coding
BRCA2_156_TCF7.rep1_peak_304	chr3	142839708	142840131	+	4.17909		exon (NM_004267, exon 2 of 2)	exon (NM_004267, exon 2 of 2)	1301	NM_004267	9435	Hs.8786	NM_004267		CHST2	C6ST|GST-2|GST2|Gn6ST-1|HEL-S-75|glcNAc6ST-1	carbohydrate (N-acetylglucosamine-6-O) sulfotransferase 2	protein-coding
BRCA2_156_TCF7.rep1_peak_109	chr13	19202578	19202792	+	4.17909		Intergenic	CpG	111554	NR_047508	100874164	Hs.739604	NR_047508		LINC00417	-	long intergenic non-protein coding RNA 417	ncRNA
BRCA2_156_TCF7.rep1_peak_164	chr16	64377806	64377951	+	4.17909		Intergenic	LTR12C|LTR|ERV1	778041	NM_001797	1009	Hs.116471	NM_001797		CDH11	CAD11|CDHOB|OB|OSF-4	cadherin 11, type 2, OB-cadherin (osteoblast)	protein-coding
BRCA2_156_TCF7.rep1_peak_431	chr9	100558583	100558808	+	4.17909		Intergenic	SVA_D|Other|Other	-56842	NM_004473	2304	Hs.159234	NM_004473	HPRD:04014	FOXE1	FKHL15|FOXE2|HFKH4|HFKL5|TITF2|TTF-2|TTF2	forkhead box E1 (thyroid transcription factor 2)	protein-coding
BRCA2_156_TCF7.rep1_peak_387	chr7	38089360	38089575	+	4.17909		Intergenic	LTR12C|LTR|ERV1	-128341	NM_032016	83930	Hs.309753	NM_032016	HPRD:18117	STARD3NL	MENTHO	STARD3 N-terminal like	protein-coding
BRCA2_156_TCF7.rep1_peak_266	chr20	57464284	57464475	+	4.06432		non-coding (NR_003259, exon 1 of 13)	non-coding (NR_003259, exon 1 of 13)	199	NR_003259	2778	Hs.125898	NM_000516	HPRD:00761	GNAS	AHO|C20orf45|GNAS1|GPSA|GSA|GSP|NESP|PHP1A|PHP1B|PHP1C|POH	GNAS complex locus	protein-coding
BRCA2_156_TCF7.rep1_peak_54	chr10	66813791	66813936	+	4.06432		Intergenic	CpG	228578	NR_001446	305	Hs.591361	NR_001446		ANXA2P3	ANX2L3|ANX2P3|LIP2|LPC2C	annexin A2 pseudogene 3	pseudo
BRCA2_156_TCF7.rep1_peak_401	chr7	155142898	155143107	+	4.06432		Intergenic	CpG	17626	NR_103545	338436	Hs.521326	NR_103545	ENSG00000204960	BLACE	-	B-cell acute lymphoblastic leukemia expressed	ncRNA
BRCA2_156_TCF7.rep1_peak_225	chr2	10861928	10862113	+	4.06432		intron (NM_001039362, intron 1 of 13)	CpG	245	NM_144583	245973	Hs.580464	NM_144583	HPRD:16523	ATP6V1C2	ATP6C2|VMA5	ATPase, H+ transporting, lysosomal 42kDa, V1 subunit C2	protein-coding
BRCA2_156_TCF7.rep1_peak_70	chr11	189548	189726	+	4.06432		Intergenic	TAR1|Satellite|telo	-3443	NM_145651	147199	Hs.127059	NM_145651	HPRD:18024	SCGB1C1	RYD5	secretoglobin, family 1C, member 1	protein-coding
BRCA2_156_TCF7.rep1_peak_385	chr7	28027074	28027219	+	4.06432		intron (NM_175061, intron 2 of 4)	SVA_B|Other|Other	-192930	NR_034097	100128081	Hs.434307	NR_034097		JAZF1-AS1	-	JAZF1 antisense RNA 1	ncRNA
BRCA2_156_TCF7.rep1_peak_105	chr12	121341950	121342102	+	4.06432		5' UTR (NM_139015, exon 1 of 11)	5' UTR (NM_139015, exon 1 of 11)	129	NM_139015	121665	Hs.507087	NM_139015	HPRD:09744	SPPL3	IMP2|MDHV1887|PRO4332|PSH1|PSL4	signal peptide peptidase like 3	protein-coding
BRCA2_156_TCF7.rep1_peak_390	chr7	62514733	62514878	+	4.06432		Intergenic	CpG	249629	NR_003952	643955	Hs.583308	NR_003952	ENSG00000185037	ZNF733P	ZNF733	zinc finger protein 733, pseudogene	pseudo
BRCA2_156_TCF7.rep1_peak_90	chr12	25839290	25839514	+	4.06432		Intergenic	LTR12C|LTR|ERV1	-37906	NM_001145727	160492	Hs.44647	NM_152590	HPRD:08768	LMNTD1	IFLTD1|PAS1C1	lamin tail domain containing 1	protein-coding
BRCA2_156_TCF7.rep1_peak_29	chr1	154733116	154733300	+	4.06432		intron (NM_001204087, intron 3 of 8)	CpG	99130	NM_170782	3782	Hs.490765	NM_002249	HPRD:04283	KCNN3	KCa2.3|SK3|SKCA3|hSK3	potassium intermediate/small conductance calcium-activated channel, subfamily N, member 3	protein-coding
BRCA2_156_TCF7.rep1_peak_223	chr2	8818934	8819168	+	4.06432		TTS (NR_110153)	TTS (NR_110153)	2940	NR_110153	100506299	Hs.439031	NR_110153		ID2-AS1	-	ID2 antisense RNA 1 (head to head)	ncRNA
BRCA2_156_TCF7.rep1_peak_326	chr4	113300658	113300803	+	4.06432		intron (NM_001253884, intron 3 of 14)	CpG	82231	NM_001102406	80216	Hs.652825	NM_025144	HPRD:09554	ALPK1	8430410J10Rik|LAK	alpha-kinase 1	protein-coding
BRCA2_156_TCF7.rep1_peak_320	chr4	29118934	29119082	+	4.06432		Intergenic	LTR12C|LTR|ERV1	297804	NR_036237	100422937		NR_036237		MIR4275	-	microRNA 4275	ncRNA
BRCA2_156_TCF7.rep1_peak_232	chr2	30453780	30453976	+	4.06432		promoter-TSS (NM_030915)	promoter-TSS (NM_030915)	-519	NM_030915	81606	Hs.567598	NM_030915	HPRD:13965	LBH	-	limb bud and heart development	protein-coding
BRCA2_156_TCF7.rep1_peak_295	chr3	58223211	58223372	+	4.01524		promoter-TSS (NM_020676)	promoter-TSS (NM_020676)	32	NM_020676	57406	Hs.476454	NM_020676	HPRD:12407	ABHD6	-	abhydrolase domain containing 6	protein-coding
BRCA2_156_TCF7.rep1_peak_359	chr6	9290751	9290941	+	3.9883		Intergenic	LTR12C|LTR|ERV1	638404	NR_004855	728655	Hs.214343	NR_004855	ENSG00000251164	HULC	HCCAT1|LINC00078|NCRNA00078	hepatocellular carcinoma up-regulated long non-coding RNA	ncRNA
BRCA2_156_TCF7.rep1_peak_202	chr18	76069471	76069641	+	3.9883		Intergenic	CpG	-363873	NR_104127	101927715	Hs.385670	NR_104127		LINC01029	-	long intergenic non-protein coding RNA 1029	ncRNA
BRCA2_156_TCF7.rep1_peak_432	chr9	110252032	110252434	+	3.9883		promoter-TSS (NM_004235)	promoter-TSS (NM_004235)	-186	NM_004235	9314	Hs.376206	NM_004235	ENSG00000136826	KLF4	EZF|GKLF	Kruppel-like factor 4 (gut)	protein-coding
BRCA2_156_TCF7.rep1_peak_30	chr1	168250370	168250517	+	3.94271		exon (NM_005149, exon 1 of 8)	exon (NM_005149, exon 1 of 8)	165	NM_005149	9095	Hs.716656	NM_005149	HPRD:05214	TBX19	TBS19|TPIT|dJ747L4.1	T-box 19	protein-coding
BRCA2_156_TCF7.rep1_peak_155	chr16	22734472	22734646	+	3.94271		intron (NR_037517, intron 2 of 3)	LTR12C|LTR|ERV1	4956	NR_030385	693131		NR_030385		MIR548D2	MIRN548D2	microRNA 548d-2	ncRNA
BRCA2_156_TCF7.rep1_peak_374	chr6	126277882	126278027	+	3.94271		promoter-TSS (NM_138571)	promoter-TSS (NM_138571)	93	NM_138571	135114	Hs.72325	NM_138571	HPRD:17107	HINT3	HINT4	histidine triad nucleotide binding protein 3	protein-coding
BRCA2_156_TCF7.rep1_peak_341	chr5	117369430	117369624	+	3.94271		intron (NR_104997, intron 2 of 2)	LTR12C|LTR|ERV1	-248742	NR_104609	100505811	Hs.369776	NR_104609	ENSG00000250427	LOC100505811	-	uncharacterized LOC100505811	ncRNA
BRCA2_156_TCF7.rep1_peak_368	chr6	57086990	57087229	+	3.94271		promoter-TSS (NM_001278667)	promoter-TSS (NM_001278667)	3	NM_016277	51715	Hs.555016	NM_016277		RAB23	HSPC137	RAB23, member RAS oncogene family	protein-coding
BRCA2_156_TCF7.rep1_peak_352	chr5	157464021	157464174	+	3.94271		Intergenic	SVA_B|Other|Other	-177914	NM_014666	9685	Hs.644000	NM_014666	HPRD:06273	CLINT1	CLINT|ENTH|EPN4|EPNR	clathrin interactor 1	protein-coding
BRCA2_156_TCF7.rep1_peak_38	chr1	241520323	241520543	+	3.94271		promoter-TSS (NM_001282773)	promoter-TSS (NM_001282773)	97	NM_001282775	6000	Hs.655739	NM_002924	HPRD:03948	RGS7	-	regulator of G-protein signaling 7	protein-coding
BRCA2_156_TCF7.rep1_peak_75	chr11	44586685	44586878	+	3.94271		promoter-TSS (NM_002231)	promoter-TSS (NM_002231)	-360	NM_001024844	3732	Hs.527778	NM_002231		CD82	4F9|C33|GR15|IA4|KAI1|R2|SAR2|ST6|TSPAN27	CD82 molecule	protein-coding
BRCA2_156_TCF7.rep1_peak_309	chr3	173126397	173126573	+	3.94271		intron (NM_014932, intron 1 of 6)	AluY|SINE|Alu	10247	NM_014932	22871	Hs.478289	NM_014932	HPRD:07195	NLGN1	NL1	neuroligin 1	protein-coding
BRCA2_156_TCF7.rep1_peak_58	chr10	76585547	76585769	+	3.94068		promoter-TSS (NM_001256468)	promoter-TSS (NM_001256468)	-513	NM_001256468	23522	Hs.35758	NM_012330	HPRD:07065	KAT6B	GTPTS|MORF|MOZ2|MYST4|ZC2HC6B|qkf|querkopf	K(lysine) acetyltransferase 6B	protein-coding
BRCA2_156_TCF7.rep1_peak_61	chr10	101769630	101769775	+	3.94068		promoter-TSS (NM_015221)	promoter-TSS (NM_015221)	-26	NM_015221	23268	Hs.500771	NM_015221	HPRD:10918	DNMBP	ARHGEF36|TUBA	dynamin binding protein	protein-coding
BRCA2_156_TCF7.rep1_peak_73	chr11	6608939	6609088	+	3.94068		Intergenic	MER52A|LTR|ERV1	15867	NM_015324	23378	Hs.652255	NM_015324		RRP8	KIAA0409|NML	ribosomal RNA processing 8, methyltransferase, homolog (yeast)	protein-coding
BRCA2_156_TCF7.rep1_peak_244	chr2	90482111	90482350	+	3.93406		Intergenic	(GCTG)n|Simple_repeat|Simple_repeat	1365745	NR_027238	654342	Hs.469287	NR_027238	ENSG00000143429	LOC654342	-	lymphocyte-specific protein 1 pseudogene	pseudo
BRCA2_156_TCF7.rep1_peak_237	chr2	64246504	64246678	+	3.91309		promoter-TSS (NM_016516)	promoter-TSS (NM_016516)	-377	NM_016516	51542	Hs.48499	NM_016516	HPRD:10302	VPS54	HCC8|PPP1R164|SLP-8p|VPS54L|WR|hVps54L	vacuolar protein sorting 54 homolog (S. cerevisiae)	protein-coding
BRCA2_156_TCF7.rep1_peak_217	chr19	49946620	49946768	+	3.91309		Intergenic	CpG	-1886	NM_020309	57030	Hs.375616	NM_020309	HPRD:05551	SLC17A7	BNPI|VGLUT1	solute carrier family 17 (vesicular glutamate transporter), member 7	protein-coding
BRCA2_156_TCF7.rep1_peak_37	chr1	233601735	233601901	+	3.91309		Intergenic	LTR12E|LTR|ERV1	138304	NM_032435	84451	Hs.547779	NM_032435	HPRD:10087	KIAA1804	MLK4|dJ862P8.3	mixed lineage kinase 4	protein-coding
BRCA2_156_TCF7.rep1_peak_141	chr15	56537477	56537628	+	3.91309		Intergenic	GC_rich|Low_complexity|Low_complexity	-2069	NM_022841	64864	Hs.745089	NM_022841	HPRD:07807	RFX7	RFXDC2	regulatory factor X, 7	protein-coding
BRCA2_156_TCF7.rep1_peak_342	chr5	125386096	125386241	+	3.91309		Intergenic	AluSx1|SINE|Alu	-129102	NR_105042	102546228	Hs.582529	NR_105042		LOC102546228	-	uncharacterized LOC102546228	ncRNA
BRCA2_156_TCF7.rep1_peak_25	chr1	148855122	148855402	+	3.88906		intron (NR_104217, intron 2 of 17)	CpG	-46583	NR_111001	1818	Hs.568236	NR_111001		DRD5P2	-	dopamine receptor D5 pseudogene 2	pseudo
BRCA2_156_TCF7.rep1_peak_87	chr11	130029895	130030087	+	3.86614		intron (NM_021978, intron 1 of 18)	CpG	309	NM_021978	6768	Hs.504315	NM_021978	HPRD:06005	ST14	ARCI11|HAI|MT-SP1|MTSP1|PRSS14|SNC19|TADG15|TMPRSS14	suppression of tumorigenicity 14 (colon carcinoma)	protein-coding
BRCA2_156_TCF7.rep1_peak_211	chr19	6039931	6040132	+	3.86614		exon (NM_134433, exon 5 of 17)	exon (NM_134433, exon 5 of 17)	61617	NR_046376	100128568	Hs.624525	NR_046376	ENSG00000266983	LOC100128568	-	uncharacterized LOC100128568	ncRNA
BRCA2_156_TCF7.rep1_peak_356	chr6	3752085	3752265	+	3.81891		promoter-TSS (NM_183373)	promoter-TSS (NM_183373)	71	NM_183373	221749	Hs.484500	NM_183373	HPRD:12854	PXDC1	C6orf145	PX domain containing 1	protein-coding
BRCA2_156_TCF7.rep1_peak_351	chr5	156887129	156887274	+	3.81891		exon (NM_001099287, exon 1 of 6)	exon (NM_001099287, exon 1 of 6)	174	NM_001099287	348938	Hs.4285	NM_001099287	ENSG00000172548	NIPAL4	ARCI6|ICHTHYIN|ICHYN	NIPA-like domain containing 4	protein-coding
BRCA2_156_TCF7.rep1_peak_69	chr10	133999406	133999569	+	3.81891		promoter-TSS (NM_006426)	promoter-TSS (NM_006426)	-927	NM_006426	10570	Hs.100058	NM_006426	HPRD:07463	DPYSL4	CRMP3|DRP-4|ULIP4	dihydropyrimidinase-like 4	protein-coding
BRCA2_156_TCF7.rep1_peak_176	chr17	41855895	41856040	+	3.81891		intron (NM_004090, intron 1 of 2)	CpG	401	NM_004090	1845	Hs.181046	NM_004090	HPRD:02553	DUSP3	VHR	dual specificity phosphatase 3	protein-coding
BRCA2_156_TCF7.rep1_peak_60	chr10	93683586	93683748	+	3.81891		promoter-TSS (NM_003972)	promoter-TSS (NM_003972)	-69	NM_003972	9044	Hs.500526	NM_003972	HPRD:05546	BTAF1	MOT1|TAF(II)170|TAF172|TAFII170	BTAF1 RNA polymerase II, B-TFIID transcription factor-associated, 170kDa	protein-coding
BRCA2_156_TCF7.rep1_peak_286	chr22	32340558	32340726	+	3.81891		5' UTR (NM_003405, exon 1 of 2)	5' UTR (NM_003405, exon 1 of 2)	163	NM_003405	7533	Hs.226755	NM_003405	HPRD:00215	YWHAH	YWHA1	tyrosine 3-monooxygenase/tryptophan 5-monooxygenase activation protein, eta	protein-coding
BRCA2_156_TCF7.rep1_peak_12	chr1	63958582	63958754	+	3.72267		intron (NR_045147, intron 2 of 9)	AluJb|SINE|Alu	30276	NR_045147	23421	Hs.166539	NM_014288	HPRD:09267	ITGB3BP	CENP-R|CENPR|HSU37139|NRIF3|TAP20	integrin beta 3 binding protein (beta3-endonexin)	protein-coding
BRCA2_156_TCF7.rep1_peak_302	chr3	128211251	128211396	+	3.72267		intron (NR_125398, intron 2 of 2)	CpG-18893	707	NM_032638	2624	Hs.367725	NM_032638	HPRD:00673	GATA2	DCML|IMD21|MONOMAC|NFE1B	GATA binding protein 2	protein-coding
BRCA2_156_TCF7.rep1_peak_299	chr3	95463643	95463803	+	3.72267		Intergenic	SVA_D|Other|Other	-61686	NR_077228	100287639	Hs.591320	NR_077228	ENSG00000244681	MTHFD2P1	-	methylenetetrahydrofolate dehydrogenase (NADP+ dependent) 2, methenyltetrahydrofolate cyclohydrolase pseudogene 1	pseudo
BRCA2_156_TCF7.rep1_peak_222	chr2	4365899	4366044	+	3.72267		Intergenic	AluY|SINE|Alu	337841	NR_034134	727982	Hs.444391	NR_034134	ENSG00000231532	LINC01249	-	long intergenic non-protein coding RNA 1249	ncRNA
BRCA2_156_TCF7.rep1_peak_418	chr8	101363644	101363802	+	3.71132		Intergenic	SVA_B|Other|Other	-15277	NM_001280539	25897	Hs.292882	NM_015435	HPRD:06176	RNF19A	RNF19	ring finger protein 19A, RBR E3 ubiquitin protein ligase	protein-coding
BRCA2_156_TCF7.rep1_peak_247	chr2	107084024	107084242	+	3.71132		intron (NM_001144013, intron 1 of 22)	CpG	668	NM_001144013	653489	Hs.726367	NM_001144013	ENSG00000153165	RGPD3	RGP3	RANBP2-like and GRIP domain containing 3	protein-coding
BRCA2_156_TCF7.rep1_peak_120	chr13	113731469	113731623	+	3.71132		intron (NM_001112732, intron 13 of 29)	CpG-6703	-28556	NM_000131	2155	Hs.36989	NM_000131	HPRD:01965	F7	SPCA	coagulation factor VII (serum prothrombin conversion accelerator)	protein-coding
BRCA2_156_TCF7.rep1_peak_66	chr10	106005141	106005319	+	3.71132		Intergenic	LTR12C|LTR|ERV1	-8722	NM_001191003	9446	Hs.190028	NM_004832	HPRD:10401	GSTO1	GSTO 1-1|GSTTLp28|HEL-S-21|P28|SPG-R	glutathione S-transferase omega 1	protein-coding
BRCA2_156_TCF7.rep1_peak_241	chr2	87580867	87581035	+	3.71132		Intergenic	Intergenic	-174023	NR_024204	112597	Hs.652166	NM_052871	HPRD:14654	LINC00152	C2orf59|NCRNA00152	long intergenic non-protein coding RNA 152	ncRNA
BRCA2_156_TCF7.rep1_peak_208	chr19	2489306	2489517	+	3.71132		Intergenic	CpG	13288	NM_015675	4616	Hs.110571	NM_015675	HPRD:05382	GADD45B	GADD45BETA|MYD118	growth arrest and DNA-damage-inducible, beta	protein-coding
BRCA2_156_TCF7.rep1_peak_402	chr7	157890818	157890963	+	3.71132		intron (NM_130843, intron 9 of 21)	CpG	243613	NR_038966	100506585	Hs.661265	NR_038966	ENSG00000233038	LOC100506585	-	uncharacterized LOC100506585	ncRNA
BRCA2_156_TCF7.rep1_peak_336	chr5	28596908	28597099	+	3.67307		Intergenic	SVA_D|Other|Other	-329974	NR_033961	729862	Hs.646006	NR_033961		LSP1P3	-	lymphocyte-specific protein 1 pseudogene 3	pseudo
BRCA2_156_TCF7.rep1_peak_365	chr6	35656383	35656546	+	3.67307		intron (NM_001145775, intron 2 of 11)	CpG	228	NM_001145776	2289	Hs.407190	NM_004117	HPRD:04019	FKBP5	AIG6|FKBP51|FKBP54|P54|PPIase|Ptg-10	FK506 binding protein 5	protein-coding
BRCA2_156_TCF7.rep1_peak_218	chr19	50094912	50095073	+	3.67307		promoter-TSS (NM_020719)	promoter-TSS (NM_020719)	80	NM_020719	57479	Hs.590971	NM_020719	ENSG00000126464	PRR12	KIAA1205	proline rich 12	protein-coding
BRCA2_156_TCF7.rep1_peak_367	chr6	49892796	49892961	+	3.67307		Intergenic	AluSc|SINE|Alu	24279	NM_001166478	403339	Hs.558270	NM_001166478	ENSG00000214643	DEFB133	-	defensin, beta 133	protein-coding
BRCA2_156_TCF7.rep1_peak_381	chr7	4798729	4798920	+	3.6561		exon (NM_001037165, exon 6 of 9)	exon (NM_001037165, exon 6 of 9)	-16438	NM_014855	9907	Hs.558440	NM_014855		AP5Z1	KIAA0415|SPG48|zeta	adaptor-related protein complex 5, zeta 1 subunit	protein-coding
BRCA2_156_TCF7.rep1_peak_263	chr20	25038147	25038346	+	3.64286		intron (NM_001252677, intron 1 of 11)	CpG	572	NM_032501	84532	Hs.529353	NM_032501	HPRD:12413	ACSS1	ACAS2L|ACECS1|AceCS2L	acyl-CoA synthetase short-chain family member 1	protein-coding
BRCA2_156_TCF7.rep1_peak_307	chr3	147998462	147998654	+	3.62422		Intergenic	LTR12C|LTR|ERV1	-417100	NM_000685	185	Hs.477887	NM_000685	HPRD:00107	AGTR1	AG2S|AGTR1B|AT1|AT1AR|AT1B|AT1BR|AT1R|AT2R1|HAT1R	angiotensin II receptor, type 1	protein-coding
BRCA2_156_TCF7.rep1_peak_375	chr6	143247946	143248100	+	3.62422		intron (NM_006734, intron 1 of 9)	CpG	18315	NM_006734	3097	Hs.510172	NM_006734	HPRD:00881	HIVEP2	HIV-EP2|MBP-2|MIBP1|SHN2|ZAS2|ZNF40B	human immunodeficiency virus type I enhancer binding protein 2	protein-coding
BRCA2_156_TCF7.rep1_peak_204	chr18	76752300	76752592	+	3.62422		exon (NM_171999, exon 2 of 3)	exon (NM_171999, exon 2 of 3)	12171	NM_171999	27164	Hs.700557	NM_171999		SALL3	ZNF796	spalt-like transcription factor 3	protein-coding
BRCA2_156_TCF7.rep1_peak_125	chr14	59154125	59154564	+	3.62422		Intergenic	LTR12C|LTR|ERV1	48789	NR_046095	51339	Hs.48950	NM_016651	HPRD:09709	DACT1	DAPPER|DAPPER1|DPR1|FRODO|HDPR1|THYEX3	dishevelled-binding antagonist of beta-catenin 1	protein-coding
BRCA2_156_TCF7.rep1_peak_28	chr1	152117258	152117528	+	3.62422		Intergenic	SVA_C|Other|Other	14311	NM_001122965	126638	Hs.376144	NM_152364	ENSG00000215853	RPTN	-	repetin	protein-coding
BRCA2_156_TCF7.rep1_peak_31	chr1	176318420	176318606	+	3.62422		Intergenic	LTR12C|LTR|ERV1	-113794	NM_020318	60676	Hs.187284	NM_020318	HPRD:10156	PAPPA2	PAPP-A2|PAPP-E|PAPPE|PLAC3	pappalysin 2	protein-coding
BRCA2_156_TCF7.rep1_peak_290	chr3	17859777	17859937	+	3.62422		Intergenic	LTR12C|LTR|ERV1	-77458	NM_014744	9779	Hs.475629	NM_014744	HPRD:10262	TBC1D5	-	TBC1 domain family, member 5	protein-coding
BRCA2_156_TCF7.rep1_peak_113	chr13	43050437	43050598	+	3.62422		Intergenic	SVA_A|Other|Other	-86355	NM_033012	8600	Hs.333791	NM_003701	HPRD:04031	TNFSF11	CD254|ODF|OPGL|OPTB2|RANKL|TRANCE|hRANKL2|sOdf	tumor necrosis factor (ligand) superfamily, member 11	protein-coding
BRCA2_156_TCF7.rep1_peak_452	chrX	135579169	135579418	+	3.62422		promoter-TSS (NM_001163280)	promoter-TSS (NM_001163280)	55	NM_001163280	27336	Hs.204475	NM_014500	HPRD:02282	HTATSF1	TAT-SF1|TATSF1|dJ196E23.2	HIV-1 Tat specific factor 1	protein-coding
BRCA2_156_TCF7.rep1_peak_33	chr1	207082667	207082882	+	3.62422		intron (NM_005449, intron 7 of 7)	CpG	11986	NM_001185156	11009	Hs.58831	NM_006850	HPRD:04995	IL24	C49A|FISP|IL10B|MDA7|MOB5|ST16	interleukin 24	protein-coding
BRCA2_156_TCF7.rep1_peak_439	chrX	16986662	16986807	+	3.62422		intron (NM_004726, intron 1 of 17)	SVA_D|Other|Other	21920	NM_001080975	9185	Hs.186810	NM_004726	HPRD:02262	REPS2	POB1	RALBP1 associated Eps domain containing 2	protein-coding
BRCA2_156_TCF7.rep1_peak_77	chr11	59665410	59665628	+	3.62422		Intergenic	AluSp|SINE|Alu	-31478	NM_001062	6947	Hs.2012	NM_001062	HPRD:01795	TCN1	HC|TC-1|TC1|TCI	transcobalamin I (vitamin B12 binding protein, R binder family)	protein-coding
BRCA2_156_TCF7.rep1_peak_297	chr3	75704804	75705024	+	3.62422		Intergenic	CpG	-8567	NR_037925	647476	Hs.274541	NR_037925		FLJ20518	-	FSHD region gene 2 family, member C pseudogene	pseudo
BRCA2_156_TCF7.rep1_peak_189	chr17	76349088	76349304	+	3.62422		Intergenic	CpG	6964	NM_003955	9021	Hs.527973	NM_003955	HPRD:05006	SOCS3	ATOD4|CIS3|Cish3|SOCS-3|SSI-3|SSI3	suppressor of cytokine signaling 3	protein-coding
BRCA2_156_TCF7.rep1_peak_15	chr1	87018991	87019136	+	3.62422		intron (NM_012128, intron 1 of 13)	CpG	6304	NM_012128	22802	Hs.567422	NM_012128	HPRD:16719	CLCA4	CaCC|CaCC2	chloride channel accessory 4	protein-coding
BRCA2_156_TCF7.rep1_peak_426	chr9	22446732	22446891	+	3.62422		promoter-TSS (NM_022160)	promoter-TSS (NM_022160)	-29	NM_022160	63951	Hs.371976	NM_022160		DMRTA1	DMO|DMRT4	DMRT-like family A1	protein-coding
BRCA2_156_TCF7.rep1_peak_78	chr11	66529679	66529852	+	3.62422		intron (NM_024650, intron 4 of 16)	CpG	17558	NR_048553	79703	Hs.292088	NM_024650	HPRD:07993	C11orf80	-	chromosome 11 open reading frame 80	protein-coding
BRCA2_156_TCF7.rep1_peak_131	chr14	102172243	102172390	+	3.62422		Intergenic	CpG	-24458	NR_026774	145200	Hs.150840	NR_026774	ENSG00000258512	LINC00239	C14orf72|NCRNA00239	long intergenic non-protein coding RNA 239	ncRNA
BRCA2_156_TCF7.rep1_peak_127	chr14	64217739	64217884	+	3.61329		Intergenic	SVA_C|Other|Other	-23055	NM_030791	81537	Hs.24678	NM_030791	HPRD:10226	SGPP1	SPPase1	sphingosine-1-phosphate phosphatase 1	protein-coding
BRCA2_156_TCF7.rep1_peak_146	chr15	91842896	91843041	+	3.61329		3' UTR (NM_001167580, exon 12 of 12)	3' UTR (NM_001167580, exon 12 of 12)	-163601	NR_110106	101926928	Hs.638788	NR_110106	ENSG00000258551	LOC101926928	-	uncharacterized LOC101926928	ncRNA
BRCA2_156_TCF7.rep1_peak_323	chr4	76533149	76533294	+	3.61329		intron (NM_003948, intron 3 of 11)	AluY|SINE|Alu	22500	NM_003948	8999	Hs.591698	NM_003948		CDKL2	KKIAMRE|P56	cyclin-dependent kinase-like 2 (CDC2-related kinase)	protein-coding
BRCA2_156_TCF7.rep1_peak_72	chr11	842805	842950	+	3.60908		promoter-TSS (NM_021128)	promoter-TSS (NM_021128)	53	NM_001025238	7106	Hs.654836	NM_003271	HPRD:04033	TSPAN4	NAG-2|NAG2|TETRASPAN|TM4SF7|TSPAN-4	tetraspanin 4	protein-coding
BRCA2_156_TCF7.rep1_peak_227	chr2	15641087	15641232	+	3.59967		intron (NR_052013, intron 11 of 50)	AluY|SINE|Alu	60313	NM_015909	51594	Hs.467759	NM_015909	HPRD:10473	NBAS	NAG|SOPH	neuroblastoma amplified sequence	protein-coding
BRCA2_156_TCF7.rep1_peak_82	chr11	97589146	97589311	+	3.59967		Intergenic	LTR12D|LTR|ERV1	-98333	NR_107016	102465857		NR_107016		MIR7976	hsa-mir-7976	microRNA 7976	ncRNA
BRCA2_156_TCF7.rep1_peak_252	chr2	126236841	126237074	+	3.59967		Intergenic	LTR12C|LTR|ERV1	-1176554	NM_002101	2995	Hs.59138	NM_002101	HPRD:00193	GYPC	CD236|CD236R|GE|GPC|GPD|GYPD|PAS-2|PAS-2'	glycophorin C (Gerbich blood group)	protein-coding
BRCA2_156_TCF7.rep1_peak_152	chr16	5083361	5083672	+	3.54205		promoter-TSS (NR_038913)	promoter-TSS (NR_038913)	-187	NR_038913	100507589	Hs.729936	NR_038913		NAGPA-AS1	-	NAGPA antisense RNA 1	ncRNA
BRCA2_156_TCF7.rep1_peak_21	chr1	121138121	121138282	+	3.51436		intron (NR_104189, intron 2 of 3)	CpG	1564	NR_104189	100873165	Hs.568525	NR_104189		SRGAP2-AS1	-	SRGAP2 antisense RNA 1	ncRNA
BRCA2_156_TCF7.rep1_peak_411	chr8	30585195	30585398	+	3.49368		exon (NM_001195102, exon 1 of 12)	exon (NM_001195102, exon 1 of 12)	190	NM_001195102	2936	Hs.271510	NM_000637	HPRD:00704	GSR	HEL-75	glutathione reductase	protein-coding
BRCA2_156_TCF7.rep1_peak_403	chr7	158649021	158649271	+	3.49368		promoter-TSS (NM_018051)	promoter-TSS (NM_018051)	-123	NM_018051	55112	Hs.389945	NM_018051	HPRD:08545	WDR60	FAP163|SRPS6|SRTD8	WD repeat domain 60	protein-coding
BRCA2_156_TCF7.rep1_peak_128	chr14	68000010	68000177	+	3.49368		promoter-TSS (NM_020715)	promoter-TSS (NM_020715)	85	NM_020715	57475	Hs.594236	NM_020715	HPRD:17862	PLEKHH1	-	pleckstrin homology domain containing, family H (with MyTH4 domain) member 1	protein-coding
BRCA2_156_TCF7.rep1_peak_321	chr4	48485364	48485565	+	3.46934		5' UTR (NM_152679, exon 1 of 3)	5' UTR (NM_152679, exon 1 of 3)	104	NM_152679	201780	Hs.132591	NM_152679	HPRD:11562	SLC10A4	P4	solute carrier family 10, member 4	protein-coding
BRCA2_156_TCF7.rep1_peak_193	chr18	5296426	5296631	+	3.46934		promoter-TSS (NM_003409)	promoter-TSS (NM_003409)	-334	NM_003409	7541	Hs.592340	NM_003409	HPRD:03674	ZBTB14	ZF5|ZFP-161|ZFP-5|ZFP161|ZNF478	zinc finger and BTB domain containing 14	protein-coding
BRCA2_156_TCF7.rep1_peak_292	chr3	23913122	23913267	+	3.46934		intron (NM_001202476, intron 2 of 4)	SVA_D|Other|Other	-45101	NM_002948	6138	Hs.381219	NM_002948	HPRD:16043	RPL15	DBA12|EC45|L15|RPL10|RPLY10|RPYL10	ribosomal protein L15	protein-coding
BRCA2_156_TCF7.rep1_peak_80	chr11	86590527	86590675	+	3.46934		intron (NR_120592, intron 2 of 2)	SVA_D|Other|Other	-21605	NR_045004	8587	Hs.741959	NR_045004	ENSG00000255203	OR7E2P	OR11-6|OR7E143P|OR7E51P|OR7E52P|OR7F2P|OST245|hg94	olfactory receptor, family 7, subfamily E, member 2 pseudogene	pseudo
BRCA2_156_TCF7.rep1_peak_264	chr20	33104228	33104441	+	3.46934		intron (NM_001281727, intron 1 of 3)	CpG	145	NM_001281727	83658	Hs.593920	NM_014183	HPRD:06203	DYNLRB1	BITH|BLP|DNCL2A|DNLC2A|ROBLD1	dynein, light chain, roadblock-type 1	protein-coding
BRCA2_156_TCF7.rep1_peak_228	chr2	15837065	15837217	+	3.46934		intron (NR_110201, intron 2 of 5)	LTR12C|LTR|ERV1	6235	NR_110201	101926966	Hs.502835	NR_110201	ENSG00000231031	LOC101926966	-	uncharacterized LOC101926966	ncRNA
BRCA2_156_TCF7.rep1_peak_201	chr18	74153399	74153629	+	3.41823		exon (NM_014643, exon 3 of 8)	exon (NM_014643, exon 3 of 8)	53632	NM_014643	9658	Hs.436973	NM_014643	ENSG00000101493	ZNF516	HsT287	zinc finger protein 516	protein-coding
BRCA2_156_TCF7.rep1_peak_449	chrX	125807974	125808234	+	3.41823		Intergenic	SVA_C|Other|Other	-121262	NM_178470	139170	Hs.120403	NM_178470	HPRD:06604	DCAF12L1	KIAA1892L|WDR40B	DDB1 and CUL4 associated factor 12-like 1	protein-coding
BRCA2_156_TCF7.rep1_peak_117	chr13	81064926	81065088	+	3.41823		Intergenic	LTR12C|LTR|ERV1	-149921	NM_005842	10253	Hs.18676	NM_005842	HPRD:03916	SPRY2	hSPRY2	sprouty homolog 2 (Drosophila)	protein-coding
BRCA2_156_TCF7.rep1_peak_118	chr13	82739094	82739269	+	3.41823		Intergenic	LTR12C|LTR|ERV1	1146655	NR_125770	103724386	Hs.539622	NR_125770		LINC00377	TCONS_00021861	long intergenic non-protein coding RNA 377	ncRNA
BRCA2_156_TCF7.rep1_peak_366	chr6	41040769	41041015	+	3.41823		promoter-TSS (NM_145063)	promoter-TSS (NM_145063)	185	NM_021705	4800	Hs.10441	NM_002505		NFYA	CBF-A|CBF-B|HAP2|NF-YA	nuclear transcription factor Y, alpha	protein-coding
BRCA2_156_TCF7.rep1_peak_398	chr7	148480352	148480500	+	3.41823		intron (NM_003592, intron 9 of 21)	CpG	84493	NM_003592	8454	Hs.146806	NM_003592	HPRD:04389	CUL1	-	cullin 1	protein-coding
BRCA2_156_TCF7.rep1_peak_438	chr9	132360005	132360180	+	3.41823		Intergenic	Intergenic	-11071	NM_001286796	28989	Hs.744027	NM_014064	HPRD:10628	NTMT1	AD-003|C9orf32|HOMT1A|METTL11A|NRMT|NTM1A	N-terminal Xaa-Pro-Lys N-methyltransferase 1	protein-coding
BRCA2_156_TCF7.rep1_peak_121	chr14	24045329	24045634	+	3.39823		exon (NM_032452, exon 4 of 7)	exon (NM_032452, exon 4 of 7)	2528	NM_032452	84502	Hs.597841	NM_032452	HPRD:17170	JPH4	JP4|JPHL1	junctophilin 4	protein-coding
BRCA2_156_TCF7.rep1_peak_220	chr19	54641791	54641973	+	3.39823		intron (NM_014516, intron 1 of 17)	CpG	446	NM_014516	4849	Hs.343571	NM_014516	HPRD:05368	CNOT3	LENG2|NOT3|NOT3H	CCR4-NOT transcription complex, subunit 3	protein-coding
BRCA2_156_TCF7.rep1_peak_314	chr4	10020579	10020727	+	3.39823		exon (NM_020041, exon 2 of 12)	exon (NM_020041, exon 2 of 12)	2461	NM_020041	56606	Hs.656895	NM_020041	HPRD:05848	SLC2A9	GLUT9|GLUTX|UAQTL2|URATv1	solute carrier family 2 (facilitated glucose transporter), member 9	protein-coding
BRCA2_156_TCF7.rep1_peak_330	chr4	139010032	139010249	+	3.39467		promoter-TSS (NR_038380)	promoter-TSS (NR_038380)	-28	NR_038380	641364	Hs.570846	NR_038380	ENSG00000250033	SLC7A11-AS1	-	SLC7A11 antisense RNA 1	ncRNA
BRCA2_156_TCF7.rep1_peak_114	chr13	52026370	52026528	+	3.39467		intron (NM_012141, intron 1 of 17)	CpG-6451	826	NM_012141	26512	Hs.439440	NM_012141	HPRD:05063	INTS6	DBI-1|DDX26|DDX26A|DICE1|HDB|INT6|Notchl2	integrator complex subunit 6	protein-coding
BRCA2_156_TCF7.rep1_peak_253	chr2	133118615	133118781	+	3.38013		Intergenic	Intergenic	-55449	NM_001508	2863	Hs.432395	NM_001508	HPRD:04198	GPR39	-	G protein-coupled receptor 39	protein-coding
BRCA2_156_TCF7.rep1_peak_327	chr4	119186757	119186907	+	3.34177		Intergenic	LTR12C|LTR|ERV1	-13085	NR_034011	100093630	Hs.535762	NR_003584	ENSG00000269893	SNHG8	LINC00060|NCRNA00060	small nucleolar RNA host gene 8 (non-protein coding)	ncRNA
BRCA2_156_TCF7.rep1_peak_419	chr8	102506031	102506176	+	3.34177		intron (NM_024915, intron 1 of 15)	CpG	1435	NM_024915	79977	Hs.661088	NM_024915	HPRD:10545	GRHL2	BOM|DFNA28|TFCP2L3	grainyhead-like 2 (Drosophila)	protein-coding
BRCA2_156_TCF7.rep1_peak_93	chr12	52444842	52445143	+	3.32097		promoter-TSS (NM_173157)	promoter-TSS (NM_173157)	-194	NM_173157	3164	Hs.524430	NM_002135	HPRD:00744	NR4A1	GFRP1|HMR|N10|NAK-1|NGFIB|NP10|NUR77|TR3	nuclear receptor subfamily 4, group A, member 1	protein-coding
BRCA2_156_TCF7.rep1_peak_180	chr17	48194774	48194930	+	3.32097		exon (NM_174920, exon 4 of 11)	exon (NM_174920, exon 4 of 11)	12394	NM_174920	201191	Hs.567769	NM_174920	HPRD:14127	SAMD14	-	sterile alpha motif domain containing 14	protein-coding
BRCA2_156_TCF7.rep1_peak_151	chr16	1705998	1706206	+	3.31702		exon (NM_020825, exon 9 of 20)	exon (NM_020825, exon 9 of 20)	-22176	NM_144570	90861	Hs.513261	NM_144570	HPRD:12674	HN1L	C16orf34|L11	hematological and neurological expressed 1-like	protein-coding
BRCA2_156_TCF7.rep1_peak_444	chrX	51150644	51150789	+	3.31702		exon (NM_203407, exon 1 of 1)	exon (NM_203407, exon 1 of 1)	949	NM_203407	340602	Hs.97053	NM_203407	HPRD:14176	CXorf67	-	chromosome X open reading frame 67	protein-coding
BRCA2_156_TCF7.rep1_peak_293	chr3	47823291	47823483	+	3.31702		promoter-TSS (NM_003074)	promoter-TSS (NM_003074)	18	NM_003074	6599	Hs.476179	NM_003074	HPRD:03435	SMARCC1	BAF155|CRACC1|Rsc8|SRG3|SWI3	SWI/SNF related, matrix associated, actin dependent regulator of chromatin, subfamily c, member 1	protein-coding
BRCA2_156_TCF7.rep1_peak_46	chr10	22765231	22765398	+	3.30162		Intergenic	CpG	-38456	NR_036533	100499489	Hs.7444	NR_036533		LOC100499489	-	uncharacterized LOC100499489	ncRNA
BRCA2_156_TCF7.rep1_peak_167	chr16	80838846	80838999	+	3.24352		promoter-TSS (NM_152342)	promoter-TSS (NM_152342)	-747	NM_152342	124359	Hs.373908	NM_152342	HPRD:10819	CDYL2	PCCP1	chromodomain protein, Y-like 2	protein-coding
BRCA2_156_TCF7.rep1_peak_246	chr2	104915836	104915981	+	3.24352		Intergenic	AluY|SINE|Alu	108882	NR_037885	100287010	Hs.694603	NR_037885		LOC100287010	-	uncharacterized LOC100287010	ncRNA
BRCA2_156_TCF7.rep1_peak_384	chr7	16566461	16566696	+	3.24352		promoter-TSS (NM_001195280)	promoter-TSS (NM_001195280)	73	NM_001195280	100506049	Hs.278036	NM_001195280	ENSG00000205858	LRRC72	-	leucine rich repeat containing 72	protein-coding
BRCA2_156_TCF7.rep1_peak_221	chr19	56125246	56125429	+	3.1857		exon (NM_001195605, exon 1 of 1)	exon (NM_001195605, exon 1 of 1)	378	NM_001195605	100507290	Hs.729114	NM_001195605	ENSG00000261221	ZNF865	-	zinc finger protein 865	protein-coding
BRCA2_156_TCF7.rep1_peak_104	chr12	112395270	112395495	+	3.1857		intron (NR_122119, intron 3 of 8)	SVA_B|Other|Other	55641	NR_122119	89894	Hs.506815	NM_138341	HPRD:11275	TMEM116	-	transmembrane protein 116	protein-coding
BRCA2_156_TCF7.rep1_peak_149	chr16	476422	476650	+	3.14453		exon (NM_014700, exon 1 of 14)	exon (NM_014700, exon 1 of 14)	868	NM_014700	9727	Hs.531642	NM_014700	HPRD:18521	RAB11FIP3	CART1|Rab11-FIP3	RAB11 family interacting protein 3 (class II)	protein-coding
BRCA2_156_TCF7.rep1_peak_408	chr8	21966669	21966840	+	3.14453		exon (NM_024815, exon 1 of 5)	exon (NM_024815, exon 1 of 5)	178	NM_024815	79873	Hs.527101	NM_024815		NUDT18	MTH3	nudix (nucleoside diphosphate linked moiety X)-type motif 18	protein-coding
BRCA2_156_TCF7.rep1_peak_68	chr10	127584409	127585458	+	3.14388		promoter-TSS (NM_145235)	promoter-TSS (NM_145235)	-175	NM_145235	92565	Hs.352591	NM_145235	HPRD:09945	FANK1	-	fibronectin type III and ankyrin repeat domains 1	protein-coding
BRCA2_156_TCF7.rep1_peak_422	chr8	144679310	144679457	+	3.13996		promoter-TSS (NM_032862)	promoter-TSS (NM_032862)	175	NM_001130057	1936	Hs.333388	NM_001960	HPRD:00560	EEF1D	EF-1D|EF1D|FP1047	eukaryotic translation elongation factor 1 delta (guanine nucleotide exchange protein)	protein-coding
BRCA2_156_TCF7.rep1_peak_179	chr17	45055909	45056103	+	3.1326		3' UTR (NM_203400, exon 1 of 1)	3' UTR (NM_203400, exon 1 of 1)	608	NM_203400	388394	Hs.367999	NM_203400	HPRD:14201	RPRML	-	reprimo-like	protein-coding
BRCA2_156_TCF7.rep1_peak_139	chr15	45670580	45670743	+	3.1326		5' UTR (NM_001482, exon 1 of 9)	5' UTR (NM_001482, exon 1 of 9)	319	NM_001482	2628	Hs.75335	NM_001482	HPRD:03838	GATM	AGAT|AT|CCDS3	glycine amidinotransferase (L-arginine:glycine amidinotransferase)	protein-coding
BRCA2_156_TCF7.rep1_peak_373	chr6	113201281	113201531	+	3.1326		Intergenic	MER52C|LTR|ERV1	532874	NM_001013734	442247	Hs.448264	NM_001013734	HPRD:18472	RFPL4B	RNF211	ret finger protein-like 4B	protein-coding
BRCA2_156_TCF7.rep1_peak_394	chr7	113723425	113723575	+	3.12317		Intergenic	Intergenic	-2865	NR_033766	93986	Hs.282787	NM_014491	HPRD:05611	FOXP2	CAGH44|SPCH1|TNRC10	forkhead box P2	protein-coding
BRCA2_156_TCF7.rep1_peak_333	chr4	184366238	184366406	+	3.06548		intron (NM_017632, intron 1 of 2)	CpG	533	NM_017632	55602	Hs.644077	NM_017632	HPRD:16683	CDKN2AIP	CARF	CDKN2A interacting protein	protein-coding
BRCA2_156_TCF7.rep1_peak_328	chr4	129730711	129730888	+	3.06548		promoter-TSS (NM_024900)	promoter-TSS (NM_024900)	21	NM_024900	79960	Hs.12420	NM_024900	HPRD:10151	JADE1	PHF17	jade family PHD finger 1	protein-coding
BRCA2_156_TCF7.rep1_peak_404	chr7	158766187	158766355	+	3.06548		Intergenic	CpG	-34774	NR_024394	154822	Hs.544783	NM_198345	ENSG00000231419	LINC00689	-	long intergenic non-protein coding RNA 689	ncRNA
BRCA2_156_TCF7.rep1_peak_285	chr22	31301843	31302003	+	3.06548		exon (NM_001282739, exon 13 of 14)	exon (NM_001282739, exon 13 of 14)	-16372	NR_026920	150291	Hs.592202	NM_153044	HPRD:08191	MORC2-AS1	C22orf27|NCRNA00325	MORC2 antisense RNA 1	ncRNA
BRCA2_156_TCF7.rep1_peak_389	chr7	51226737	51226909	+	3.06548		intron (NM_001287436, intron 5 of 13)	GC_rich|Low_complexity|Low_complexity	157692	NM_015198	23242	Hs.99141	NM_015198	HPRD:10843	COBL	-	cordon-bleu WH2 repeat protein	protein-coding
BRCA2_156_TCF7.rep1_peak_19	chr1	119522378	119522559	+	3.06548		intron (NM_152380, intron 1 of 7)	CpG	9711	NM_152380	6913	Hs.146196	NM_152380	HPRD:16035	TBX15	TBX14	T-box 15	protein-coding
BRCA2_156_TCF7.rep1_peak_425	chr9	16727091	16727265	+	3.06548		intron (NM_017637, intron 3 of 6)	CpG	143608	NM_017637	54796	Hs.656581	NM_017637	HPRD:12274	BNC2	BSN2	basonuclin 2	protein-coding
BRCA2_156_TCF7.rep1_peak_67	chr10	121319056	121319254	+	3.06548		Intergenic	SVA_C|Other|Other	-16933	NM_001005339	6001	Hs.501200	NM_002925	HPRD:04172	RGS10	-	regulator of G-protein signaling 10	protein-coding
BRCA2_156_TCF7.rep1_peak_308	chr3	151870236	151870520	+	3.06548		Intergenic	LTR12C|LTR|ERV1	-115451	NM_207292	4154	Hs.201858	NM_021038	HPRD:07355	MBNL1	EXP|EXP35|EXP40|EXP42|MBNL	muscleblind-like splicing regulator 1	protein-coding
BRCA2_156_TCF7.rep1_peak_53	chr10	65956704	65956927	+	3.06548		Intergenic	LTR12C|LTR|ERV1	-628470	NR_001446	305	Hs.591361	NR_001446		ANXA2P3	ANX2L3|ANX2P3|LIP2|LPC2C	annexin A2 pseudogene 3	pseudo
BRCA2_156_TCF7.rep1_peak_248	chr2	109744740	109744897	+	3.06548		non-coding (NR_029193, exon 1 of 1)	non-coding (NR_029193, exon 1 of 1)	-1179	NM_001099289	344558	Hs.171244	NM_001099289		SH3RF3	POSH2|SH3MD4	SH3 domain containing ring finger 3	protein-coding
BRCA2_156_TCF7.rep1_peak_370	chr6	79787745	79787899	+	3.04025		5' UTR (NM_017934, exon 1 of 40)	5' UTR (NM_017934, exon 1 of 40)	189	NM_017934	55023	Hs.511817	NM_017934	HPRD:10152	PHIP	BRWD2|DCAF14|WDR11|ndrp	pleckstrin homology domain interacting protein	protein-coding
BRCA2_156_TCF7.rep1_peak_283	chr22	21663342	21663551	+	3.02577		Intergenic	CpG	26732	NR_024583	29797	Hs.396963	NM_001029950		POM121L8P	DKFZp434K191	POM121 transmembrane nucleoporin-like 8 pseudogene	pseudo
BRCA2_156_TCF7.rep1_peak_27	chr1	150487982	150488166	+	3.01767		promoter-TSS (NR_051960)	promoter-TSS (NR_051960)	-159	NR_051960	100874054	Hs.576460	NR_051960	ENSG00000228126	LINC00568	ncRNA-a1	long intergenic non-protein coding RNA 568	ncRNA
BRCA2_156_TCF7.rep1_peak_279	chr21	42845274	42845495	+	3.01029		exon (NM_001135099, exon 9 of 14)	exon (NM_001135099, exon 9 of 14)	34608	NM_001135099	7113	Hs.439309	NM_005656	HPRD:03637	TMPRSS2	PP9284|PRSS10	transmembrane protease, serine 2	protein-coding
BRCA2_156_TCF7.rep1_peak_126	chr14	62279624	62279805	+	3.01029		Intergenic	CpG	50639	NM_003082	6617	Hs.179312	NM_003082	HPRD:08998	SNAPC1	PTFgamma|SNAP43	small nuclear RNA activating complex, polypeptide 1, 43kDa	protein-coding
BRCA2_156_TCF7.rep1_peak_5	chr1	36042987	36043181	+	3.01029		intron (NM_178548, intron 3 of 6)	CpG	4113	NM_178548	339488	Hs.567844	NM_178548	HPRD:18174	TFAP2E	AP2E	transcription factor AP-2 epsilon (activating enhancer binding protein 2 epsilon)	protein-coding
BRCA2_156_TCF7.rep1_peak_294	chr3	48470919	48471094	+	2.9982		promoter-TSS (NM_002673)	promoter-TSS (NM_002673)	-134	NM_002673	5364	Hs.476209	NM_002673	HPRD:03032	PLXNB1	PLEXIN-B1|PLXN5|SEP	plexin B1	protein-coding
BRCA2_156_TCF7.rep1_peak_42	chr10	5734440	5734599	+	2.9778		intron (NM_017782, intron 1 of 20)	intron (NM_017782, intron 1 of 20)	7718	NM_017782	54906	Hs.610717	NM_017782	ENSG00000108021	FAM208B	C10orf18|bA318E3.2	family with sequence similarity 208, member B	protein-coding
BRCA2_156_TCF7.rep1_peak_112	chr13	33590245	33590394	+	2.9778		promoter-TSS (NM_004795)	promoter-TSS (NM_004795)	-252	NM_004795	9365	Hs.524953	NM_004795	HPRD:05316	KL	-	klotho	protein-coding
BRCA2_156_TCF7.rep1_peak_349	chr5	154966593	154966742	+	2.95434		Intergenic	LTR12C|LTR|ERV1	573407	NM_001099293	285643	Hs.567824	NM_001099293	ENSG00000226650	KIF4B	-	kinesin family member 4B	protein-coding
BRCA2_156_TCF7.rep1_peak_153	chr16	11349183	11349497	+	2.95434		5' UTR (NM_003745, exon 2 of 2)	5' UTR (NM_003745, exon 2 of 2)	699	NM_003745	8651	Hs.50640	NM_003745	HPRD:04669	SOCS1	CIS1|CISH1|JAB|SOCS-1|SSI-1|SSI1|TIP3	suppressor of cytokine signaling 1	protein-coding
BRCA2_156_TCF7.rep1_peak_229	chr2	25438887	25439063	+	2.95434		Intergenic	CpG	36209	NM_153759	1788	Hs.515840	NM_022552	HPRD:04141	DNMT3A	DNMT3A2|M.HsaIIIA|TBRS	DNA (cytosine-5-)-methyltransferase 3 alpha	protein-coding
BRCA2_156_TCF7.rep1_peak_59	chr10	88854339	88854484	+	2.95434		promoter-TSS (NM_019054)	promoter-TSS (NM_019054)	365	NM_005271	2746	Hs.500409	NM_005271	HPRD:11748	GLUD1	GDH|GDH1|GLUD	glutamate dehydrogenase 1	protein-coding
BRCA2_156_TCF7.rep1_peak_47	chr10	28821581	28821799	+	2.95434		promoter-TSS (NM_016628)	promoter-TSS (NM_016628)	173	NM_100264	51322	Hs.743224	NM_016628	HPRD:18291	WAC	BM-016|PRO1741|Wwp4	WW domain containing adaptor with coiled-coil	protein-coding
BRCA2_156_TCF7.rep1_peak_236	chr2	59294032	59294331	+	2.95434		Intergenic	LTR12E|LTR|ERV1	-150662	NR_110219	101927285	Hs.570209	NR_110219	ENSG00000222030	LOC101927285	-	uncharacterized LOC101927285	ncRNA
BRCA2_156_TCF7.rep1_peak_430	chr9	68299596	68299790	+	2.95434		Intergenic	SST1|Satellite|centr	154682	NR_033907	642236	Hs.529357	NR_033907		LOC642236	-	FSHD region gene 1 pseudogene	pseudo
BRCA2_156_TCF7.rep1_peak_312	chr3	182972421	182972610	+	2.94952		intron (NM_032047, intron 1 of 1)	CpG	1483	NM_032047	84002	Hs.718506	NM_032047	HPRD:12511	B3GNT5	B3GN-T5|beta3Gn-T5	UDP-GlcNAc:betaGal beta-1,3-N-acetylglucosaminyltransferase 5	protein-coding
BRCA2_156_TCF7.rep1_peak_49	chr10	42644950	42645108	+	2.94657		Intergenic	CpG	218464	NR_024380	441666	Hs.255729	NR_024380	ENSG00000215146	LOC441666	-	zinc finger protein 91 pseudogene	pseudo
BRCA2_156_TCF7.rep1_peak_165	chr16	69166342	69166534	+	2.9263		promoter-TSS (NM_001040146)	promoter-TSS (NM_001040146)	55	NR_033227	54921	Hs.85962	NM_017804	HPRD:16797	CHTF8	CTF8|DERPC	CTF8, chromosome transmission fidelity factor 8 homolog (S. cerevisiae)	protein-coding
BRCA2_156_TCF7.rep1_peak_173	chr17	20946024	20946251	+	2.92376		exon (NM_015276, exon 1 of 13)	exon (NM_015276, exon 1 of 13)	215	NM_015276	23326	Hs.462492	NM_015276	ENSG00000124422	USP22	USP3L	ubiquitin specific peptidase 22	protein-coding
BRCA2_156_TCF7.rep1_peak_331	chr4	141677070	141677215	+	2.92376		exon (NM_015130, exon 1 of 21)	exon (NM_015130, exon 1 of 21)	329	NM_015130	23158	Hs.480819	NM_015130	HPRD:11115	TBC1D9	MDR1	TBC1 domain family, member 9 (with GRAM domain)	protein-coding
BRCA2_156_TCF7.rep1_peak_346	chr5	138677947	138678122	+	2.91853		promoter-TSS (NM_001033112)	promoter-TSS (NM_001033112)	-89	NM_001033112	51247	Hs.396644	NM_016480	HPRD:05726	PAIP2	PAIP-2|PAIP2A	poly(A) binding protein interacting protein 2	protein-coding
BRCA2_156_TCF7.rep1_peak_108	chr12	133840964	133841139	+	2.91853		Intergenic	TAR1|Satellite|telo	-28629	NM_001191054	647589	Hs.703008	NM_001191054	ENSG00000227059	ANHX	-	anomalous homeobox	protein-coding
BRCA2_156_TCF7.rep1_peak_163	chr16	55866721	55866942	+	2.91853		intron (NM_001025195, intron 1 of 13)	CpG	244	NM_001025194	1066	Hs.558865	NM_001266	HPRD:00268	CES1	ACAT|CE-1|CEH|CES2|HMSE|HMSE1|PCE-1|REH|SES1|TGH|hCE-1	carboxylesterase 1	protein-coding
BRCA2_156_TCF7.rep1_peak_442	chrX	25041010	25041195	+	2.91853		Intergenic	CpG	-7037	NM_139058	170302	Hs.300304	NM_139058	HPRD:02307	ARX	CT121|EIEE1|ISSX|MRX29|MRX32|MRX33|MRX36|MRX38|MRX43|MRX54|MRX76|MRX87|MRXS1|PRTS	aristaless related homeobox	protein-coding
BRCA2_156_TCF7.rep1_peak_79	chr11	69589750	69589901	+	2.91789		exon (NM_002007, exon 1 of 3)	exon (NM_002007, exon 1 of 3)	346	NM_002007	2249	Hs.1755	NM_002007	HPRD:01294	FGF4	HBGF-4|HST|HST-1|HSTF1|K-FGF|KFGF	fibroblast growth factor 4	protein-coding
BRCA2_156_TCF7.rep1_peak_353	chr5	170736501	170736651	+	2.91789		exon (NM_021025, exon 1 of 3)	exon (NM_021025, exon 1 of 3)	288	NM_021025	30012	Hs.249125	NM_021025	HPRD:06868	TLX3	HOX11L2|RNX	T-cell leukemia homeobox 3	protein-coding
BRCA2_156_TCF7.rep1_peak_313	chr3	197807646	197807799	+	2.88635		promoter-TSS (NR_003291)	promoter-TSS (NR_003291)	-180	NR_003291	348840	Hs.512227	NM_182631	HPRD:14181	ANKRD18DP	-	ankyrin repeat domain 18D, pseudogene	pseudo
BRCA2_156_TCF7.rep1_peak_363	chr6	21797419	21797597	+	2.85562		intron (NR_015410, intron 3 of 11)	SVA_F|Other|Other	130833	NR_015410	401237	Hs.712707	NR_015410	ENSG00000272168	CASC15	LINC00340	cancer susceptibility candidate 15 (non-protein coding)	ncRNA
BRCA2_156_TCF7.rep1_peak_428	chr9	35732054	35732199	+	2.74306		promoter-TSS (NM_006368)	promoter-TSS (NM_006368)	-191	NM_006368	10488	Hs.522110	NM_006368	ENSG00000107175	CREB3	LUMAN|LZIP	cAMP responsive element binding protein 3	protein-coding
BRCA2_156_TCF7.rep1_peak_443	chrX	27476888	27477072	+	2.74306		Intergenic	SVA_A|Other|Other	4478	NR_002784	139420	Hs.350673	NR_002784		SMEK3P	FLFL3P|smk1	SMEK homolog 3, suppressor of mek1 (Dictyostelium) pseudogene	pseudo
BRCA2_156_TCF7.rep1_peak_240	chr2	81422298	81422469	+	2.70139		Intergenic	CpG	271687	NR_110161	100507201	Hs.98589	NR_110161		LOC100507201	-	uncharacterized LOC100507201	ncRNA
BRCA2_156_TCF7.rep1_peak_348	chr5	154135419	154135565	+	2.69444		intron (NM_015315, intron 1 of 18)	CpG	43030	NM_015315	23367	Hs.292078	NM_015315	HPRD:11225	LARP1	LARP	La ribonucleoprotein domain family, member 1	protein-coding
BRCA2_156_TCF7.rep1_peak_400	chr7	152133685	152133830	+	2.63511		promoter-TSS (NR_002935)	promoter-TSS (NR_002935)	-223	NR_002935	220832	Hs.647108	NR_002935	ENSG00000241735	FABP5P3	FABP5L3	fatty acid binding protein 5 pseudogene 3	pseudo
BRCA2_156_TCF7.rep1_peak_148	chr15	101419267	101419487	+	2.59529		promoter-TSS (NM_001293815)	promoter-TSS (NM_001293815)	-520	NM_001293815	220	Hs.459538	NM_000693	HPRD:02713	ALDH1A3	ALDH1A6|ALDH6|MCOP8|RALDH3	aldehyde dehydrogenase 1 family, member A3	protein-coding
BRCA2_156_TCF7.rep1_peak_337	chr5	31692258	31692403	+	2.59529		Intergenic	LTR12C|LTR|ERV1	-106701	NM_178140	23037	Hs.481819	NM_015022	HPRD:10142	PDZD2	AIPC|PAPIN|PDZK3|PIN1	PDZ domain containing 2	protein-coding
BRCA2_156_TCF7.rep1_peak_172	chr17	14205950	14206150	+	2.59529		intron (NM_006041, intron 1 of 1)	CpG	-1007	NR_026880	84815	Hs.597458	NM_032729		MGC12916	-	uncharacterized protein MGC12916	ncRNA
BRCA2_156_TCF7.rep1_peak_318	chr4	24914702	24914850	+	2.59529		promoter-TSS (NM_001130726)	promoter-TSS (NM_001130726)	-176	NM_001130726	91050	Hs.106432	NM_173463	HPRD:10908	CCDC149	-	coiled-coil domain containing 149	protein-coding
BRCA2_156_TCF7.rep1_peak_406	chr8	1950789	1951021	+	2.59529		exon (NM_014867, exon 2 of 2)	exon (NM_014867, exon 2 of 2)	28861	NM_014867	9920	Hs.5333	NM_014867	HPRD:17195	KBTBD11	KLHDC7C	kelch repeat and BTB (POZ) domain containing 11	protein-coding
BRCA2_156_TCF7.rep1_peak_355	chr5	173416484	173416656	+	2.59529		exon (NM_001144954, exon 1 of 5)	exon (NM_001144954, exon 1 of 5)	408	NM_001144954	133491	Hs.131469	NM_001144954	ENSG00000185056	C5orf47	-	chromosome 5 open reading frame 47	protein-coding
BRCA2_156_TCF7.rep1_peak_106	chr12	124197003	124197161	+	2.59529		5' UTR (NM_012463, exon 1 of 20)	5' UTR (NM_012463, exon 1 of 20)	217	NM_012463	23545	Hs.25786	NM_012463	HPRD:16521	ATP6V0A2	A2|ARCL|ARCL2A|ATP6A2|ATP6N1D|J6B7|RTF|STV1|TJ6|TJ6M|TJ6S|VPH1|WSS	ATPase, H+ transporting, lysosomal V0 subunit a2	protein-coding
BRCA2_156_TCF7.rep1_peak_412	chr8	52321938	52322118	+	2.59529		exon (NM_144651, exon 17 of 23)	exon (NM_144651, exon 17 of 23)	399977	NM_144651	137902	Hs.444882	NM_144651	HPRD:08693	PXDNL	PMR1|PRM1|VPO2	peroxidasin homolog (Drosophila)-like	protein-coding
BRCA2_156_TCF7.rep1_peak_407	chr8	4440290	4440459	+	2.59529		intron (NM_033225, intron 2 of 69)	LTR12C|LTR|ERV1	411954	NM_033225	64478	Hs.571466	NM_033225	HPRD:10523	CSMD1	PPP1R24	CUB and Sushi multiple domains 1	protein-coding
BRCA2_156_TCF7.rep1_peak_102	chr12	111388356	111388563	+	2.59529		Intergenic	SVA_D|Other|Other	14053	NR_036513	100131138	Hs.152129	NR_036513	ENSG00000185847	LINC01405	-	long intergenic non-protein coding RNA 1405	ncRNA
BRCA2_156_TCF7.rep1_peak_243	chr2	88583761	88583998	+	2.59529		Intergenic	CpG	111221	NM_018271	55258	Hs.739080	NM_018271	HPRD:07715	THNSL2	SOFAT|THS2|TSH2	threonine synthase-like 2 (S. cerevisiae)	protein-coding
BRCA2_156_TCF7.rep1_peak_274	chr21	10990920	10991207	+	2.57286		promoter-TSS (NM_199261)	promoter-TSS (NM_199261)	-120	NM_199261	7179	Hs.122986	NM_199259	HPRD:05064	TPTE	CT44|PTEN2	transmembrane phosphatase with tensin homology	protein-coding
BRCA2_156_TCF7.rep1_peak_334	chr4	187644837	187645021	+	2.56288		promoter-TSS (NM_005245)	promoter-TSS (NM_005245)	58	NM_005245	2195	Hs.481371	NM_005245	HPRD:02986	FAT1	CDHF7|CDHR8|FAT|ME5|hFat1	FAT atypical cadherin 1	protein-coding
BRCA2_156_TCF7.rep1_peak_262	chr20	4229737	4229955	+	2.56288		promoter-TSS (NM_000678)	promoter-TSS (NM_000678)	-187	NM_000678	146	Hs.557	NM_000678	HPRD:00079	ADRA1D	ADRA1|ADRA1A|ADRA1R|ALPHA1|DAR|dJ779E11.2	adrenoceptor alpha 1D	protein-coding
BRCA2_156_TCF7.rep1_peak_101	chr12	106533013	106533177	+	2.54425		5' UTR (NM_014840, exon 1 of 7)	5' UTR (NM_014840, exon 1 of 7)	716	NM_014840	9891	Hs.524692	NM_014840	HPRD:12171	NUAK1	ARK5	NUAK family, SNF1-like kinase, 1	protein-coding
BRCA2_156_TCF7.rep1_peak_235	chr2	52856877	52857102	+	2.50712		Intergenic	CpG	-1137940	NM_001008708	494143	Hs.585944	NM_001008708	HPRD:17418	CHAC2	-	ChaC, cation transport regulator homolog 2 (E. coli)	protein-coding
BRCA2_156_TCF7.rep1_peak_303	chr3	140770184	140770359	+	2.50712		promoter-TSS (NM_080862)	promoter-TSS (NM_080862)	-472	NM_080862	92369	Hs.655112	NM_080862	HPRD:18108	SPSB4	SSB-4|SSB4	splA/ryanodine receptor domain and SOCS box containing 4	protein-coding
BRCA2_156_TCF7.rep1_peak_288	chr22	45403269	45403510	+	2.50712		intron (NM_001284296, intron 2 of 13)	CpG	1485	NM_001242450	112885	Hs.254097	NM_138415	HPRD:13997	PHF21B	BHC80L|PHF4	PHD finger protein 21B	protein-coding
BRCA2_156_TCF7.rep1_peak_216	chr19	49699759	49699952	+	2.50712		exon (NM_017636, exon 17 of 25)	exon (NM_017636, exon 17 of 25)	38839	NM_017636	54795	Hs.467101	NM_017636	HPRD:09502	TRPM4	PFHB1B|TRPM4B	transient receptor potential cation channel, subfamily M, member 4	protein-coding
BRCA2_156_TCF7.rep1_peak_251	chr2	117813254	117813453	+	2.50712		Intergenic	LTR1|LTR|ERV1	-758902	NM_006773	8886	Hs.744922	NM_006773	HPRD:05894	DDX18	MrDb	DEAD (Asp-Glu-Ala-Asp) box polypeptide 18	protein-coding
BRCA2_156_TCF7.rep1_peak_4	chr1	32196437	32196582	+	2.50712		exon (NM_001294336, exon 28 of 32)	exon (NM_001294336, exon 28 of 32)	-26741	NM_001856	1307	Hs.368921	NM_001856	HPRD:00381	COL16A1	447AA	collagen, type XVI, alpha 1	protein-coding
BRCA2_156_TCF7.rep1_peak_441	chrX	21857944	21858146	+	2.50712		intron (NM_015884, intron 1 of 10)	CpG	389	NM_015884	51360	Hs.443490	NM_015884	HPRD:02243	MBTPS2	BRESEK|IFAP|KFSD|KFSDX|OLMSX|S2P	membrane-bound transcription factor peptidase, site 2	protein-coding
BRCA2_156_TCF7.rep1_peak_32	chr1	200843085	200843290	+	2.49286		exon (NM_005298, exon 1 of 1)	exon (NM_005298, exon 1 of 1)	1104	NM_005298	2848	Hs.534316	NM_005298	HPRD:03707	GPR25	-	G protein-coupled receptor 25	protein-coding
BRCA2_156_TCF7.rep1_peak_34	chr1	212062792	212063100	+	2.49286		Intergenic	LTR12C|LTR|ERV1	-58832	NM_014873	9926	Hs.744851	NM_014873	HPRD:14304	LPGAT1	FAM34A|FAM34A1|NET8	lysophosphatidylglycerol acyltransferase 1	protein-coding
BRCA2_156_TCF7.rep1_peak_98	chr12	71560073	71560485	+	2.49286		Intergenic	LTR12C|LTR|ERV1	-8500	NM_004616	7103	Hs.170563	NM_004616	HPRD:02865	TSPAN8	CO-029|TM4SF3	tetraspanin 8	protein-coding
BRCA2_156_TCF7.rep1_peak_195	chr18	12038887	12039070	+	2.37297		Intergenic	CpG	-54870	NM_001277333	342850	Hs.448906	NM_001277333	ENSG00000181626	ANKRD62	DKFZp779B1634	ankyrin repeat domain 62	protein-coding
BRCA2_156_TCF7.rep1_peak_296	chr3	67494510	67494676	+	2.37297		intron (NM_003848, intron 9 of 10)	intron (NM_003848, intron 9 of 10)	210445	NM_003848	8801	Hs.644919	NM_003848	HPRD:06799	SUCLG2	GBETA	succinate-CoA ligase, GDP-forming, beta subunit	protein-coding
BRCA2_156_TCF7.rep1_peak_110	chr13	19449222	19449380	+	2.35931		Intergenic	CpG	-3192	NR_027995	284232	Hs.679496	NR_027995		ANKRD20A9P	-	ankyrin repeat domain 20 family, member A9, pseudogene	pseudo
BRCA2_156_TCF7.rep1_peak_446	chrX	78667181	78667416	+	2.35931		Intergenic	AluY|SINE|Alu	-44249	NM_001171581	9452	Hs.17109	NM_004867	HPRD:02200	ITM2A	BRICD2A|E25A	integral membrane protein 2A	protein-coding
BRCA2_156_TCF7.rep1_peak_362	chr6	16760131	16760364	+	2.35931		intron (NM_000332, intron 1 of 8)	CpG	1474	NM_001128164	6310	Hs.434961	NM_000332	HPRD:03333	ATXN1	ATX1|D6S504E|SCA1	ataxin 1	protein-coding
BRCA2_156_TCF7.rep1_peak_423	chr8	144940441	144940600	+	2.35636		exon (NM_031308, exon 2 of 2)	exon (NM_031308, exon 2 of 2)	12112	NM_031308	83481	Hs.200412	NM_031308		EPPK1	EPIPL|EPIPL1	epiplakin 1	protein-coding
BRCA2_156_TCF7.rep1_peak_154	chr16	15083728	15083953	+	2.3532		intron (NM_001285448, intron 2 of 21)	CpG	15020	NM_001285444	23042	Hs.370781	NM_015027	HPRD:13789	PDXDC1	LP8165	pyridoxal-dependent decarboxylase domain containing 1	protein-coding
BRCA2_156_TCF7.rep1_peak_159	chr16	33238766	33238985	+	2.34201		Intergenic	(GCTG)n|Simple_repeat|Simple_repeat	-23243	NR_110910	24150	Hs.592038	NM_015369		TP53TG3	P53TG3|TP53TG3A	TP53 target 3	protein-coding
BRCA2_156_TCF7.rep1_peak_325	chr4	111117500	111117645	+	2.30036		intron (NM_001130721, intron 2 of 4)	CpG	2199	NM_001130721	79071	Hs.412939	NM_024090	HPRD:13269	ELOVL6	FACE|FAE|LCE	ELOVL fatty acid elongase 6	protein-coding
BRCA2_156_TCF7.rep1_peak_269	chr21	9825692	9825864	+	2.27501		promoter-TSS (NR_037421)	promoter-TSS (NR_037421)	-54	NR_037421	100500862		NR_037421		MIR3648-1	MIR3648	microRNA 3648-1	ncRNA
BRCA2_156_TCF7.rep1_peak_280	chr21	46771029	46771236	+	2.17912		Intergenic	Intergenic	-9227	NR_103811	388830	Hs.592162	NR_103811	ENSG00000237664	LINC00316	C21orf111|NCRNA00316|PRED59	long intergenic non-protein coding RNA 316	ncRNA
BRCA2_156_TCF7.rep1_peak_122	chr14	28314353	28314587	+	2.17912		Intergenic	LTR12C|LTR|ERV1	232676	NR_039992	100505967	Hs.668484	NR_039992	ENSG00000258548	LINC00645	-	long intergenic non-protein coding RNA 645	ncRNA
BRCA2_156_TCF7.rep1_peak_62	chr10	102037798	102038018	+	2.17912		intron (NM_001282437, intron 4 of 4)	SVA_D|Other|Other	8213	NM_001001342	282991	Hs.34906	NM_173809		BLOC1S2	BLOS2|CEAP|CEAP11	biogenesis of lysosomal organelles complex-1, subunit 2	protein-coding
BRCA2_156_TCF7.rep1_peak_23	chr1	145209035	145209226	+	2.17912		promoter-TSS (NM_203458)	promoter-TSS (NM_203458)	17	NM_203458	388677	Hs.655156	NM_203458	HPRD:14833	NOTCH2NL	N2N	notch 2 N-terminal like	protein-coding
BRCA2_156_TCF7.rep1_peak_447	chrX	107978615	107978821	+	2.17912		exon (NM_003604, exon 1 of 1)	exon (NM_003604, exon 1 of 1)	889	NM_003604	8471	Hs.460872	NM_003604	HPRD:04620	IRS4	IRS-4|PY160	insulin receptor substrate 4	protein-coding
BRCA2_156_TCF7.rep1_peak_257	chr2	181844884	181845174	+	2.17912		promoter-TSS (NM_006357)	promoter-TSS (NM_006357)	-83	NM_182678	10477	Hs.470804	NM_006357	HPRD:05000	UBE2E3	UBCH9|UbcM2	ubiquitin-conjugating enzyme E2E 3	protein-coding
BRCA2_156_TCF7.rep1_peak_416	chr8	90769789	90770112	+	2.17912		promoter-TSS (NM_003821)	promoter-TSS (NM_003821)	-25	NM_003821	8767	Hs.103755	NM_003821	HPRD:04585	RIPK2	CARD3|CARDIAK|CCK|GIG30|RICK|RIP2	receptor-interacting serine-threonine kinase 2	protein-coding
BRCA2_156_TCF7.rep1_peak_435	chr9	127215532	127215767	+	2.13993		Intergenic	CpG	-37897	NM_002799	5695	Hs.213470	NM_002799	HPRD:04940	PSMB7	Z	proteasome (prosome, macropain) subunit, beta type, 7	protein-coding
BRCA2_156_TCF7.rep1_peak_261	chr20	2083561	2083744	+	2.13993		exon (NM_080836, exon 2 of 4)	exon (NM_080836, exon 2 of 4)	1124	NM_080836	140901	Hs.100057	NM_080836	HPRD:11612	STK35	CLIK1|STK35L1	serine/threonine kinase 35	protein-coding
BRCA2_156_TCF7.rep1_peak_16	chr1	109595971	109596143	+	2.13993		Intergenic	SVA_B|Other|Other	-11207	NM_001142550	22911	Hs.570055	NM_014969	HPRD:15670	WDR47	-	WD repeat domain 47	protein-coding
BRCA2_156_TCF7.rep1_peak_436	chr9	127539553	127539727	+	2.13993		intron (NM_182487, intron 1 of 7)	CpG	203	NM_182487	169611	Hs.357004	NM_182487	HPRD:14876	OLFML2A	PRO34319	olfactomedin-like 2A	protein-coding
BRCA2_156_TCF7.rep1_peak_3	chr1	16163878	16164140	+	2.12973		intron (NR_024279, intron 1 of 1)	CpG	-10350	NM_015001	23013	Hs.744843	NM_015001	HPRD:10230	SPEN	HIAA0929|MINT|RBM15C|SHARP	spen family transcriptional repressor	protein-coding
BRCA2_156_TCF7.rep1_peak_260	chr2	242641105	242641300	+	2.12973		promoter-TSS (NM_032329)	promoter-TSS (NM_032329)	-254	NM_032329	84289	Hs.529172	NM_032329	HPRD:16348	ING5	p28ING5	inhibitor of growth family, member 5	protein-coding
BRCA2_156_TCF7.rep1_peak_378	chr6	170491519	170491740	+	2.12973		Intergenic	CpG	80028	NR_002787	154449	Hs.447751	NR_002787	ENSG00000230960	LOC154449	-	uncharacterized LOC154449	ncRNA
BRCA2_156_TCF7.rep1_peak_329	chr4	138774690	138774841	+	2.12973		Intergenic	LTR12D|LTR|ERV1	-235403	NR_038380	641364	Hs.570846	NR_038380	ENSG00000250033	SLC7A11-AS1	-	SLC7A11 antisense RNA 1	ncRNA
BRCA2_156_TCF7.rep1_peak_259	chr2	232573627	232573772	+	2.0491		intron (NM_002823, intron 1 of 4)	CpG-16069	464	NM_001099285	5757	Hs.459927	NM_002823	HPRD:01778	PTMA	TMSA	prothymosin, alpha	protein-coding

## Sheet: BRCA2_393_TCF7.rep1_sorted_peak
PeakID	Chr	Start	End	Strand	Peak Score	Focus Ratio/Region Size	Annotation	Detailed Annotation	Distance to TSS	Nearest PromoterID	Entrez ID	Nearest Unigene	Nearest Refseq	Nearest Ensembl	Gene Name	Gene Alias	Gene Description	Gene Type	Read density
BRCA2_393_TCF7.rep1_peak_80	chr17	63557477	63558066	+	46.5344		promoter-TSS (NM_004655)	promoter-TSS (NM_004655)	-31	NM_004655	8313	Hs.156527	NM_004655	HPRD:04935	AXIN2	AXIL|ODCRCS	axin 2	protein-coding
BRCA2_393_TCF7.rep1_peak_217	chr9	132359460	132360037	+	39.7878		Intergenic	CpG	-11415	NM_001286796	28989	Hs.744027	NM_014064	HPRD:10628	NTMT1	AD-003|C9orf32|HOMT1A|METTL11A|NRMT|NTM1A	N-terminal Xaa-Pro-Lys N-methyltransferase 1	protein-coding
BRCA2_393_TCF7.rep1_peak_197	chr7	150076005	150076617	+	36.6484		promoter-TSS (NM_173680)	promoter-TSS (NM_173680)	-95	NM_173680	285971	Hs.655734	NM_173680	HPRD:14567	ZNF775	-	zinc finger protein 775	protein-coding
BRCA2_393_TCF7.rep1_peak_168	chr5	133450151	133450709	+	35.3849		promoter-TSS (NM_201632)	promoter-TSS (NM_201632)	28	NM_003202	6932	Hs.573153	NM_003202	HPRD:01797	TCF7	TCF-1	transcription factor 7 (T-cell specific, HMG-box)	protein-coding
BRCA2_393_TCF7.rep1_peak_79	chr17	63556671	63557366	+	27.1008		intron (NM_004655, intron 1 of 10)	CpG	722	NM_004655	8313	Hs.156527	NM_004655	HPRD:04935	AXIN2	AXIL|ODCRCS	axin 2	protein-coding
BRCA2_393_TCF7.rep1_peak_204	chr8	38644476	38644903	+	25.0347		promoter-TSS (NM_006283)	promoter-TSS (NM_006283)	-33	NM_006283	6867	Hs.279245	NM_006283	HPRD:10391	TACC1	Ga55	transforming, acidic coiled-coil containing protein 1	protein-coding
BRCA2_393_TCF7.rep1_peak_69	chr16	50581803	50582627	+	24.2137		promoter-TSS (NM_033119)	promoter-TSS (NM_033119)	-26	NM_033119	85407	Hs.187578	NM_033119		NKD1	Naked1	naked cuticle homolog 1 (Drosophila)	protein-coding
BRCA2_393_TCF7.rep1_peak_40	chr12	42632124	42632535	+	19.9402		promoter-TSS (NM_005748)	promoter-TSS (NM_005748)	-175	NM_005748	10138	Hs.649195	NM_005748	HPRD:09606	YAF2	-	YY1 associated factor 2	protein-coding
BRCA2_393_TCF7.rep1_peak_162	chr4	109094344	109094616	+	19.3793		intron (NR_029373, intron 1 of 2)	CpG	1204	NR_029373	641518	Hs.535760	NR_029373	ENSG00000232021	LEF1-AS1	-	LEF1 antisense RNA 1	ncRNA
BRCA2_393_TCF7.rep1_peak_75	chr17	30813312	30813699	+	18.208		promoter-TSS (NM_003885)	promoter-TSS (NM_003885)	-600	NM_003885	8851	Hs.500015	NM_003885	HPRD:04586	CDK5R1	CDK5P35|CDK5R|NCK5A|p23|p25|p35|p35nck5a	cyclin-dependent kinase 5, regulatory subunit 1 (p35)	protein-coding
BRCA2_393_TCF7.rep1_peak_19	chr10	75910470	75910688	+	17.0693		promoter-TSS (NM_001202450)	promoter-TSS (NM_001202450)	247	NM_012095	26985	Hs.500104	NM_012095		AP3M1	-	adaptor-related protein complex 3, mu 1 subunit	protein-coding
BRCA2_393_TCF7.rep1_peak_211	chr8	144679383	144679868	+	17.003		promoter-TSS (NM_001130057)	promoter-TSS (NM_001130057)	-67	NM_001130057	1936	Hs.333388	NM_001960	HPRD:00560	EEF1D	EF-1D|EF1D|FP1047	eukaryotic translation elongation factor 1 delta (guanine nucleotide exchange protein)	protein-coding
BRCA2_393_TCF7.rep1_peak_163	chr5	400047	400256	+	16.9513		intron (NM_020731, intron 4 of 11)	intron (NM_020731, intron 4 of 11)	43107	NM_138464	116349	Hs.446702	NM_138464	ENSG00000221990	C5orf55	-	chromosome 5 open reading frame 55	protein-coding
BRCA2_393_TCF7.rep1_peak_56	chr14	89493551	89494040	+	16.8011		Intergenic	CpG	203298	NM_001288782	123016	Hs.303055	NM_144596	ENSG00000165533	TTC8	BBS8|RP51	tetratricopeptide repeat domain 8	protein-coding
BRCA2_393_TCF7.rep1_peak_42	chr12	52444737	52445171	+	15.7943		promoter-TSS (NM_173157)	promoter-TSS (NM_173157)	-232	NM_173157	3164	Hs.524430	NM_002135	HPRD:00744	NR4A1	GFRP1|HMR|N10|NAK-1|NGFIB|NP10|NUR77|TR3	nuclear receptor subfamily 4, group A, member 1	protein-coding
BRCA2_393_TCF7.rep1_peak_149	chr3	50297508	50297981	+	14.0843		TTS (NM_001166425)	TTS (NM_001166425)	7059	NR_110702	101928931	Hs.587216	NR_110702		SEMA3B-AS1	-	SEMA3B antisense RNA 1 (head to head)	ncRNA
BRCA2_393_TCF7.rep1_peak_97	chr19	11877670	11878101	+	13.2624		promoter-TSS (NM_152355)	promoter-TSS (NM_152355)	70	NM_152355	126068	Hs.675132	NM_152355	HPRD:15794	ZNF441	-	zinc finger protein 441	protein-coding
BRCA2_393_TCF7.rep1_peak_70	chr16	68482305	68482540	+	13.2542		promoter-TSS (NM_018667)	promoter-TSS (NM_018667)	-13	NM_018667	55512	Hs.368421	NM_018667	HPRD:16154	SMPD3	NSMASE2	sphingomyelin phosphodiesterase 3, neutral membrane (neutral sphingomyelinase II)	protein-coding
BRCA2_393_TCF7.rep1_peak_9	chr1	153963191	153963379	+	12.8464		promoter-TSS (NM_001030)	promoter-TSS (NM_001030)	46	NM_001030	6232	Hs.546291	NM_001030	HPRD:04744	RPS27	MPS-1|MPS1|S27	ribosomal protein S27	protein-coding
BRCA2_393_TCF7.rep1_peak_189	chr7	57927762	57927917	+	12.7966		Intergenic	CpG	417956	NM_001159279	441234	Hs.533121	NM_001159279	ENSG00000182111	ZNF716	-	zinc finger protein 716	protein-coding
BRCA2_393_TCF7.rep1_peak_109	chr2	27592653	27593257	+	12.4246		promoter-TSS (NM_014748)	promoter-TSS (NM_014748)	-36	NM_172195	8890	Hs.169474	NM_015636	HPRD:09459	EIF2B4	EIF-2B|EIF2B|EIF2Bdelta	eukaryotic translation initiation factor 2B, subunit 4 delta, 67kDa	protein-coding
BRCA2_393_TCF7.rep1_peak_10	chr1	154946955	154947507	+	12.0586		promoter-TSS (NM_003029)	promoter-TSS (NM_003029)	113	NM_001826	1163	Hs.374378	NM_001826	HPRD:00299	CKS1B	CKS1|PNAS-16|PNAS-18|ckshs1	CDC28 protein kinase regulatory subunit 1B	protein-coding
BRCA2_393_TCF7.rep1_peak_36	chr11	75921720	75922030	+	11.7221		Intergenic	CpG	-4301	NM_004626	7481	Hs.108219	NM_004626	HPRD:04741	WNT11	HWNT11	wingless-type MMTV integration site family, member 11	protein-coding
BRCA2_393_TCF7.rep1_peak_198	chr7	150755177	150755462	+	10.6942		promoter-TSS (NM_001199692)	promoter-TSS (NM_001199692)	20	NM_001199692	6522	Hs.647069	NM_003040	HPRD:02728	SLC4A2	AE2|BND3L|EPB3L1|HKB3|NBND3	solute carrier family 4 (anion exchanger), member 2	protein-coding
BRCA2_393_TCF7.rep1_peak_191	chr7	99102108	99102346	+	10.357		promoter-TSS (NM_014569)	promoter-TSS (NM_014569)	-46	NM_145102	23660	Hs.110839	NM_014569	HPRD:10318	ZKSCAN5	ZFP95|ZNF914|ZSCAN37	zinc finger with KRAB and SCAN domains 5	protein-coding
BRCA2_393_TCF7.rep1_peak_8	chr1	150848654	150848888	+	10.3397		intron (NM_001286035, intron 1 of 22)	intron (NM_001286035, intron 1 of 22)	473	NM_001668	405	Hs.632446	NM_001668	HPRD:00524	ARNT	HIF-1-beta|HIF-1beta|HIF1-beta|HIF1B|HIF1BETA|TANGO|bHLHe2	aryl hydrocarbon receptor nuclear translocator	protein-coding
BRCA2_393_TCF7.rep1_peak_203	chr8	37552987	37553586	+	9.77143		promoter-TSS (NM_025069)	promoter-TSS (NM_025069)	-15	NM_025069	80139	Hs.744591	NM_025069		ZNF703	ZEPPO1|ZNF503L|ZPO1	zinc finger protein 703	protein-coding
BRCA2_393_TCF7.rep1_peak_76	chr17	47308048	47308326	+	9.69367		promoter-TSS (NM_001143804)	promoter-TSS (NM_001143804)	-59	NM_001143804	162466	Hs.405607	NM_178500	HPRD:17847	PHOSPHO1	-	phosphatase, orphan 1	protein-coding
BRCA2_393_TCF7.rep1_peak_170	chr5	148931061	148931298	+	9.69367		promoter-TSS (NM_001271741)	promoter-TSS (NM_001271741)	-64	NM_001025105	1452	Hs.529862	NM_001892	HPRD:02739	CSNK1A1	CK1|CK1a|CKIa|HEL-S-77p|HLCDGP1|PRO2975	casein kinase 1, alpha 1	protein-coding
BRCA2_393_TCF7.rep1_peak_134	chr21	9826026	9826501	+	9.35754		promoter-TSS (NR_037458)	promoter-TSS (NR_037458)	60	NR_037458	100500815		NR_037458	miRBase:MI0016088	MIR3687-1	MIR3687	microRNA 3687-1	ncRNA
BRCA2_393_TCF7.rep1_peak_120	chr2	178077815	178078142	+	9.33014		TTS (NR_039646)	TTS (NR_039646)	524	NR_039646	100616394		NR_039646	miRBase:MI0016787	MIR4444-1	MIR4444|hsa-mir-4444-1	microRNA 4444-1	ncRNA
BRCA2_393_TCF7.rep1_peak_62	chr15	74753455	74753664	+	9.23327		promoter-TSS (NM_201265)	promoter-TSS (NM_201265)	-30	NM_001286741	84993	Hs.334713	NM_032907	HPRD:16556	UBL7	BMSC-UbP|TCBA1	ubiquitin-like 7	protein-coding
BRCA2_393_TCF7.rep1_peak_3	chr1	16161053	16161536	+	8.882		non-coding (NR_024279, exon 2 of 2)	non-coding (NR_024279, exon 2 of 2)	-13065	NM_015001	23013	Hs.744843	NM_015001	HPRD:10230	SPEN	HIAA0929|MINT|RBM15C|SHARP	spen family transcriptional repressor	protein-coding
BRCA2_393_TCF7.rep1_peak_210	chr8	137806294	137806458	+	8.72323		Intergenic	LTR12C|LTR|ERV1	619455	NR_125428	101927915	Hs.695851	NR_125428		LOC101927915	-	uncharacterized LOC101927915	ncRNA
BRCA2_393_TCF7.rep1_peak_200	chr7	157130061	157130238	+	8.22546		intron (NM_058246, intron 1 of 9)	CpG	438	NM_058246	10049	Hs.490745	NM_005494	HPRD:07107	DNAJB6	DJ4|DnaJ|HHDJ1|HSJ-2|HSJ2|LGMD1D|LGMD1E|MRJ|MSJ-1	DnaJ (Hsp40) homolog, subfamily B, member 6	protein-coding
BRCA2_393_TCF7.rep1_peak_181	chr6	126278122	126278472	+	8.22546		exon (NM_138571, exon 1 of 5)	exon (NM_138571, exon 1 of 5)	436	NM_138571	135114	Hs.72325	NM_138571	HPRD:17107	HINT3	HINT4	histidine triad nucleotide binding protein 3	protein-coding
BRCA2_393_TCF7.rep1_peak_13	chr1	222988139	222988378	+	8.18286		promoter-TSS (NM_032890)	promoter-TSS (NM_032890)	-173	NM_032890	84976	Hs.528817	NM_032890	HPRD:06326	DISP1	DISPA	dispatched homolog 1 (Drosophila)	protein-coding
BRCA2_393_TCF7.rep1_peak_2	chr1	11333239	11333388	+	8.16337		promoter-TSS (NM_013319)	promoter-TSS (NM_013319)	58	NM_013319	29914	Hs.522933	NM_013319	HPRD:15487	UBIAD1	SCCD|TERE1	UbiA prenyltransferase domain containing 1	protein-coding
BRCA2_393_TCF7.rep1_peak_221	chrX	54835289	54835487	+	8.09283		promoter-TSS (NM_201222)	promoter-TSS (NM_201222)	-105	NM_201222	10916	Hs.522665	NM_014599	HPRD:06630	MAGED2	11B6|BCG-1|BCG1|HCA10|MAGE-D2	melanoma antigen family D, 2	protein-coding
BRCA2_393_TCF7.rep1_peak_34	chr11	62648819	62649333	+	8.09283		promoter-TSS (NR_037193)	promoter-TSS (NR_037193)	-95	NR_037193	6520	Hs.502769	NM_002394	HPRD:01148	SLC3A2	4F2|4F2HC|4T2HC|CD98|CD98HC|MDU1|NACAE	solute carrier family 3 (amino acid transporter heavy chain), member 2	protein-coding
BRCA2_393_TCF7.rep1_peak_48	chr12	125093674	125093924	+	7.71829		Intergenic	Intergenic	-41789	NM_001077261	9612	Hs.137510	NM_006312	HPRD:02910	NCOR2	CTG26|N-CoR2|SMAP270|SMRT|SMRTE|SMRTE-tau|TNRC14|TRAC|TRAC-1|TRAC1	nuclear receptor corepressor 2	protein-coding
BRCA2_393_TCF7.rep1_peak_94	chr19	7717034	7717189	+	7.5967		Intergenic	Intergenic	15124	NM_001127396	6813	Hs.515104	NM_006949	HPRD:03423	STXBP2	FHL5|Hunc18b|MUNC18-2|UNC18-2|UNC18B|pp10122	syntaxin binding protein 2	protein-coding
BRCA2_393_TCF7.rep1_peak_41	chr12	46765157	46765302	+	7.5967		intron (NM_018976, intron 1 of 15)	CpG	1416	NM_018976	54407	Hs.221847	NM_018976	HPRD:05535	SLC38A2	ATA2|PRO1068|SAT2|SNAT2	solute carrier family 38, member 2	protein-coding
BRCA2_393_TCF7.rep1_peak_219	chrX	12809514	12809662	+	7.42254		5' UTR (NM_002765, exon 1 of 7)	5' UTR (NM_002765, exon 1 of 7)	114	NM_001039091	5634	Hs.654581	NM_002765	HPRD:02414	PRPS2	PRSII	phosphoribosyl pyrophosphate synthetase 2	protein-coding
BRCA2_393_TCF7.rep1_peak_154	chr3	151987208	151987353	+	7.17193		non-coding (NR_027038, exon 1 of 2)	non-coding (NR_027038, exon 1 of 2)	135	NR_027038	401093	Hs.725347	NR_027037	ENSG00000229619	MBNL1-AS1	-	MBNL1 antisense RNA 1	ncRNA
BRCA2_393_TCF7.rep1_peak_46	chr12	122017140	122017302	+	7.05846		intron (NM_032590, intron 1 of 22)	CpG-5908	1143	NM_001005366	84678	Hs.524800	NM_032590	HPRD:12362	KDM2B	CXXC2|FBXL10|Fbl10|JHDM1B|PCCX2	lysine (K)-specific demethylase 2B	protein-coding
BRCA2_393_TCF7.rep1_peak_137	chr22	22652349	22652510	+	6.94271		promoter-TSS (NR_027293)	promoter-TSS (NR_027293)	-34	NR_027293	96610	Hs.449601	NM_080926	HPRD:14302	BMS1P20	-	BMS1 pseudogene 20	pseudo
BRCA2_393_TCF7.rep1_peak_89	chr18	46065190	46065423	+	6.92952		promoter-TSS (NM_001142397)	promoter-TSS (NM_001142397)	-121	NM_001142397	9811	Hs.145230	NM_014772	HPRD:11083	CTIF	Gm672|KIAA0427	CBP80/20-dependent translation initiation factor	protein-coding
BRCA2_393_TCF7.rep1_peak_72	chr17	7184992	7185385	+	6.77142		5' UTR (NM_001042, exon 1 of 11)	5' UTR (NM_001042, exon 1 of 11)	134	NM_001042	6517	Hs.380691	NM_001042	HPRD:00688	SLC2A4	GLUT4	solute carrier family 2 (facilitated glucose transporter), member 4	protein-coding
BRCA2_393_TCF7.rep1_peak_103	chr19	37407068	37407235	+	6.73656		promoter-TSS (NM_001171979)	promoter-TSS (NM_001171979)	42	NM_001037232	374899	Hs.720312	NM_001037232	ENSG00000185869	ZNF829	-	zinc finger protein 829	protein-coding
BRCA2_393_TCF7.rep1_peak_54	chr14	64194725	64195041	+	6.73176		promoter-TSS (NM_030791)	promoter-TSS (NM_030791)	-127	NM_030791	81537	Hs.24678	NM_030791	HPRD:10226	SGPP1	SPPase1	sphingosine-1-phosphate phosphatase 1	protein-coding
BRCA2_393_TCF7.rep1_peak_106	chr19	58089841	58089987	+	6.71608		intron (NM_017879, intron 1 of 3)	CpG	329	NM_017879	55659	Hs.247711	NM_017879	HPRD:07926	ZNF416	-	zinc finger protein 416	protein-coding
BRCA2_393_TCF7.rep1_peak_150	chr3	61547143	61547597	+	6.59041		5' UTR (NM_002841, exon 1 of 30)	5' UTR (NM_002841, exon 1 of 30)	127	NM_002841	5793	Hs.595541	NM_002841		PTPRG	HPTPG|PTPG|R-PTP-GAMMA|RPTPG	protein tyrosine phosphatase, receptor type, G	protein-coding
BRCA2_393_TCF7.rep1_peak_108	chr2	16416560	16416725	+	6.59041		Intergenic	L1PA3|LINE|L1	-334797	NR_026766	10408	Hs.651453	NM_006316	ENSG00000233718	MYCNOS	MYCN-AS1|N-CYM|NCYM|NYCM	MYCN opposite strand	ncRNA
BRCA2_393_TCF7.rep1_peak_14	chr1	246332937	246333092	+	6.59041		intron (NM_022743, intron 5 of 11)	AluSx|SINE|Alu	247700	NM_022743	64754	Hs.567571	NM_022743	HPRD:12297	SMYD3	KMT3E|ZMYND1|ZNFN3A1|bA74P14.1	SET and MYND domain containing 3	protein-coding
BRCA2_393_TCF7.rep1_peak_102	chr19	37406757	37406909	+	6.58911		promoter-TSS (NM_001171979)	promoter-TSS (NM_001171979)	90	NM_001171979	374899	Hs.720312	NM_001037232	ENSG00000185869	ZNF829	-	zinc finger protein 829	protein-coding
BRCA2_393_TCF7.rep1_peak_131	chr20	46154374	46154540	+	6.50344		intron (NM_001174088, intron 1 of 22)	SVA_D|Other|Other	23856	NM_006534	8202	Hs.592142	NM_006534	HPRD:03570	NCOA3	ACTR|AIB-1|AIB1|CAGH16|CTG26|KAT13B|RAC3|SRC-3|SRC3|TNRC14|TNRC16|TRAM-1|bHLHe42|pCIP	nuclear receptor coactivator 3	protein-coding
BRCA2_393_TCF7.rep1_peak_216	chr9	132330912	132331084	+	6.50212		Intergenic	Intergenic	-40165	NM_001286796	28989	Hs.744027	NM_014064	HPRD:10628	NTMT1	AD-003|C9orf32|HOMT1A|METTL11A|NRMT|NTM1A	N-terminal Xaa-Pro-Lys N-methyltransferase 1	protein-coding
BRCA2_393_TCF7.rep1_peak_58	chr15	20546686	20546918	+	6.35565		Intergenic	Intergenic	58805	NR_038836	646096	Hs.448789	NR_038836		CHEK2P2	-	checkpoint kinase 2 pseudogene 2	pseudo
BRCA2_393_TCF7.rep1_peak_177	chr6	34216678	34217068	+	6.2886		promoter-TSS (NM_178508)	promoter-TSS (NM_178508)	12	NM_001008704	221491	Hs.381300	NM_178508	HPRD:12834	C6orf1	LBH	chromosome 6 open reading frame 1	protein-coding
BRCA2_393_TCF7.rep1_peak_7	chr1	150487855	150488198	+	6.2886		promoter-TSS (NR_051960)	promoter-TSS (NR_051960)	-207	NR_051960	100874054	Hs.576460	NR_051960	ENSG00000228126	LINC00568	ncRNA-a1	long intergenic non-protein coding RNA 568	ncRNA
BRCA2_393_TCF7.rep1_peak_165	chr5	90576381	90576694	+	6.26842		Intergenic	CpG	33682	NR_103548	100505994	Hs.628363	NR_103548	ENSG00000248323	LUCAT1	SCAL1	lung cancer associated transcript 1 (non-protein coding)	ncRNA
BRCA2_393_TCF7.rep1_peak_50	chr13	30982688	30982910	+	6.25102		Intergenic	CpG	13582	NR_125771	103724387		NR_125771		LINC01058	-	long intergenic non-protein coding RNA 1058	ncRNA
BRCA2_393_TCF7.rep1_peak_179	chr6	80340949	80341284	+	6.18999		5' UTR (NM_031469, exon 1 of 4)	5' UTR (NM_031469, exon 1 of 4)	116	NM_031469	83699	Hs.302772	NM_031469	HPRD:15331	SH3BGRL2	-	SH3 domain binding glutamate-rich protein like 2	protein-coding
BRCA2_393_TCF7.rep1_peak_44	chr12	98850788	98850971	+	6.14543		promoter-TSS (NR_033801)	promoter-TSS (NR_033801)	44	NR_033801	121456	Hs.620643	NR_033801	ENSG00000227825	SLC9A7P1	-	solute carrier family 9, subfamily A (NHE7, cation proton antiporter 7), member 7 pseudogene 1	pseudo
BRCA2_393_TCF7.rep1_peak_119	chr2	171571812	171571965	+	6.10206		promoter-TSS (NR_027433)	promoter-TSS (NR_027433)	31	NM_001003845	389058	Hs.368802	NM_001003845	HPRD:18088	SP5	-	Sp5 transcription factor	protein-coding
BRCA2_393_TCF7.rep1_peak_187	chr7	43622535	43622760	+	6.10206		promoter-TSS (NM_004760)	promoter-TSS (NM_004760)	-45	NM_004760	9263	Hs.709489	NM_004760	HPRD:05288	STK17A	DRAK1	serine/threonine kinase 17a	protein-coding
BRCA2_393_TCF7.rep1_peak_24	chr10	104801939	104802090	+	6.09331		intron (NM_017649, intron 1 of 7)	L2c|LINE|L2	123939	NM_017649	54805	Hs.643509	NM_017649	HPRD:07418	CNNM2	ACDP2	cyclin and CBS domain divalent metal cation transport mediator 2	protein-coding
BRCA2_393_TCF7.rep1_peak_71	chr17	1171630	1171836	+	5.95834		Intergenic	CpG	-2125	NM_001164405	727857	Hs.723790	NM_001164405		BHLHA9	BHLHF42	basic helix-loop-helix family, member a9	protein-coding
BRCA2_393_TCF7.rep1_peak_166	chr5	131048759	131048904	+	5.92477		intron (NM_133372, intron 6 of 17)	AluY|SINE|Alu	-77902	NM_001164386	51735	Hs.483329	NM_016340	HPRD:11483	RAPGEF6	KIA001LB|PDZ-GEF2|PDZGEF2|RA-GEF-2|RAGEF2	Rap guanine nucleotide exchange factor (GEF) 6	protein-coding
BRCA2_393_TCF7.rep1_peak_4	chr1	43124161	43124338	+	5.92212		intron (NM_006347, intron 1 of 9)	CpG	201	NM_006347	10465	Hs.256639	NM_006347	HPRD:12084	PPIH	CYP-20|CYPH|SnuCyp-20|USA-CYP	peptidylprolyl isomerase H (cyclophilin H)	protein-coding
BRCA2_393_TCF7.rep1_peak_138	chr22	29279455	29279729	+	5.8963		promoter-TSS (NM_001206998)	promoter-TSS (NM_001206998)	-163	NM_001206998	84133	Hs.604200	NM_032173	ENSG00000183579	ZNRF3	BK747E2.3|RNF203	zinc and ring finger 3	protein-coding
BRCA2_393_TCF7.rep1_peak_148	chr3	49977429	49977663	+	5.8963		promoter-TSS (NM_001167582)	promoter-TSS (NM_001167582)	69	NM_005777	10180	Hs.696735	NM_005777	HPRD:06054	RBM6	3G2|DEF-3|DEF3|HLC-11|NY-LU-12|g16	RNA binding motif protein 6	protein-coding
BRCA2_393_TCF7.rep1_peak_39	chr11	119076958	119077103	+	5.83449		promoter-TSS (NM_005188)	promoter-TSS (NM_005188)	44	NM_005188	867	Hs.504096	NM_005188	HPRD:01320	CBL	C-CBL|CBL2|FRA11B|NSLL|RNF55	Cbl proto-oncogene, E3 ubiquitin protein ligase	protein-coding
BRCA2_393_TCF7.rep1_peak_192	chr7	102937913	102938096	+	5.8044		exon (NM_004279, exon 1 of 13)	exon (NM_004279, exon 1 of 13)	131	NM_004279	9512	Hs.184211	NM_004279	HPRD:07539	PMPCB	Beta-MPP|MPP11|MPPB|MPPP52|P-52	peptidase (mitochondrial processing) beta	protein-coding
BRCA2_393_TCF7.rep1_peak_127	chr20	17705894	17706087	+	5.78056		intron (NM_178477, intron 3 of 3)	intron (NM_178477, intron 3 of 3)	25397	NM_001014977	140836	Hs.115366	NM_178477	HPRD:12759	BANF2	BAF-L|BAF2|BAFL|C20orf179	barrier to autointegration factor 2	protein-coding
BRCA2_393_TCF7.rep1_peak_93	chr19	6199332	6199655	+	5.66471		Intergenic	CpG	63849	NM_001289179	81616	Hs.465720	NM_030924	HPRD:09824	ACSBG2	BGR|BRGL|PRTD-NY3|PRTDNY3	acyl-CoA synthetase bubblegum family member 2	protein-coding
BRCA2_393_TCF7.rep1_peak_37	chr11	111742000	111742166	+	5.65087		promoter-TSS (NM_001077692)	promoter-TSS (NM_001077692)	-79	NM_001077691	79796	Hs.745155	NM_024740		ALG9	CDG1L|DIBD1|LOH11CR1J	ALG9, alpha-1,2-mannosyltransferase	protein-coding
BRCA2_393_TCF7.rep1_peak_99	chr19	13957429	13957628	+	5.56026		Intergenic	Intergenic	-10055	NR_029495	407010		NR_029495	miRBase:MI0000079	MIR23A	MIRN23A|hsa-mir-23a|miRNA23A	microRNA 23a	ncRNA
BRCA2_393_TCF7.rep1_peak_111	chr2	28613042	28613387	+	5.56026		intron (NR_103831, intron 1 of 1)	CpG	-2565	NM_005253	2355	Hs.220971	NM_005253		FOSL2	FRA2	FOS-like antigen 2	protein-coding
BRCA2_393_TCF7.rep1_peak_59	chr15	35949125	35949270	+	5.52875		intron (NR_038251, intron 1 of 2)	SVA_F|Other|Other	-110793	NM_080650	89978	Hs.107196	NM_080650	HPRD:14443	DPH6	ATPBD4	diphthamine biosynthesis 6	protein-coding
BRCA2_393_TCF7.rep1_peak_32	chr11	40208443	40208599	+	5.52875		intron (NM_020929, intron 3 of 4)	intron (NM_020929, intron 3 of 4)	106159	NR_047674	57689	Hs.745123	NM_020929	HPRD:12303	LRRC4C	NGL-1|NGL1	leucine rich repeat containing 4C	protein-coding
BRCA2_393_TCF7.rep1_peak_160	chr4	49216674	49216835	+	5.50994		Intergenic	HSAT5|Satellite|Satellite	228095	NM_001286791	80157	Hs.479703	NM_025087	HPRD:08638	CWH43	CWH43-C	cell wall biogenesis 43 C-terminal homolog (S. cerevisiae)	protein-coding
BRCA2_393_TCF7.rep1_peak_55	chr14	69726619	69726795	+	5.48255		promoter-TSS (NM_001168368)	promoter-TSS (NM_001168368)	26	NM_001168368	57452	Hs.21035	NM_020692	HPRD:13562	GALNT16	GALNACT16|GALNTL1|GalNAc-T16	polypeptide N-acetylgalactosaminyltransferase 16	protein-coding
BRCA2_393_TCF7.rep1_peak_139	chr22	29319882	29320040	+	5.48255		intron (NM_032173, intron 1 of 8)	intron (NM_032173, intron 1 of 8)	6584	NM_032173	84133	Hs.604200	NM_032173	ENSG00000183579	ZNRF3	BK747E2.3|RNF203	zinc and ring finger 3	protein-coding
BRCA2_393_TCF7.rep1_peak_178	chr6	35699864	35700055	+	5.47575		intron (NR_027117, intron 5 of 9)	intron (NR_027117, intron 5 of 9)	-3599	NM_001145775	2289	Hs.407190	NM_004117	HPRD:04019	FKBP5	AIG6|FKBP51|FKBP54|P54|PPIase|Ptg-10	FK506 binding protein 5	protein-coding
BRCA2_393_TCF7.rep1_peak_43	chr12	57916065	57916230	+	5.47575		promoter-TSS (NM_052897)	promoter-TSS (NM_052897)	-512	NM_052897	114785	Hs.524523	NM_052897	HPRD:11296	MBD6	-	methyl-CpG binding domain protein 6	protein-coding
BRCA2_393_TCF7.rep1_peak_132	chr20	55787759	55787952	+	5.47575		promoter-TSS (NR_110631)	promoter-TSS (NR_110631)	-897	NR_110631	102723590	Hs.667674	NR_110631		BMP7-AS1	-	BMP7 antisense RNA 1	ncRNA
BRCA2_393_TCF7.rep1_peak_155	chr3	152880047	152880210	+	5.41976		5' UTR (NM_002886, exon 1 of 1)	5' UTR (NM_002886, exon 1 of 1)	127	NM_002886	5912	Hs.98643	NM_002886		RAP2B	-	RAP2B, member of RAS oncogene family	protein-coding
BRCA2_393_TCF7.rep1_peak_143	chr3	12230416	12230561	+	5.41976		intron (NM_133625, intron 13 of 13)	intron (NM_133625, intron 13 of 13)	-29637	NM_003256	7079	Hs.591665	NM_003256	HPRD:03557	TIMP4	-	TIMP metallopeptidase inhibitor 4	protein-coding
BRCA2_393_TCF7.rep1_peak_194	chr7	148581241	148581404	+	5.38371		promoter-TSS (NM_001203249)	promoter-TSS (NM_001203249)	119	NM_152998	2146	Hs.444082	NM_004456	HPRD:03342	EZH2	ENX-1|ENX1|EZH1|EZH2b|KMT6|KMT6A|WVS|WVS2	enhancer of zeste 2 polycomb repressive complex 2 subunit	protein-coding
BRCA2_393_TCF7.rep1_peak_201	chr8	11422209	11422381	+	5.32461		TTS (NM_001715)	TTS (NM_001715)	-11749	NR_040035	83655	Hs.742430	NR_040035	ENSG00000170983	LINC00208	C8orf14|NCRNA00208|VIR35	long intergenic non-protein coding RNA 208	ncRNA
BRCA2_393_TCF7.rep1_peak_11	chr1	206292497	206292645	+	5.27091		Intergenic	Intergenic	-3924	NM_001007544	440712	Hs.662248	NM_001007544		C1orf186	-	chromosome 1 open reading frame 186	protein-coding
BRCA2_393_TCF7.rep1_peak_95	chr19	11485394	11485636	+	5.17441		exon (NM_175871, exon 1 of 2)	exon (NM_175871, exon 1 of 2)	132	NM_175871	126074	Hs.631619	NM_175871	HPRD:08179	SWSAP1	C19orf39|SWS1AP1|ZSWIM7AP1	SWIM-type zinc finger 7 associated protein 1	protein-coding
BRCA2_393_TCF7.rep1_peak_110	chr2	27651905	27652163	+	5.12342		intron (NM_013392, intron 1 of 17)	CpG	561	NM_013392	29959	Hs.515876	NM_013392	HPRD:05819	NRBP1	BCON3|MADM|MUDPNP|NRBP	nuclear receptor binding protein 1	protein-coding
BRCA2_393_TCF7.rep1_peak_218	chr9	139294590	139294745	+	5.12337		Intergenic	CpG	-1778	NM_003086	6621	Hs.113265	NM_003086	HPRD:04146	SNAPC4	PTFalpha|SNAP190	small nuclear RNA activating complex, polypeptide 4, 190kDa	protein-coding
BRCA2_393_TCF7.rep1_peak_84	chr17	79961618	79961775	+	5.1038		intron (NR_045351, intron 6 of 14)	CpG	19089	NM_144998	201254	Hs.37616	NM_144998	HPRD:18121	STRA13	CENP-X|CENPX|D9|FAAP10|MHF2	stimulated by retinoic acid 13	protein-coding
BRCA2_393_TCF7.rep1_peak_188	chr7	44646538	44646731	+	5.08568		intron (NM_001003941, intron 1 of 8)	CpG	513	NM_002541	4967	Hs.488181	NM_002541	HPRD:08938	OGDH	AKGDH|E1k|OGDC	oxoglutarate (alpha-ketoglutarate) dehydrogenase (lipoamide)	protein-coding
BRCA2_393_TCF7.rep1_peak_87	chr18	22930969	22931114	+	5.07925		intron (NM_015461, intron 1 of 7)	intron (NM_015461, intron 1 of 7)	1173	NM_015461	25925	Hs.116935	NM_015461	HPRD:18350	ZNF521	EHZF|Evi3	zinc finger protein 521	protein-coding
BRCA2_393_TCF7.rep1_peak_6	chr1	116185427	116185572	+	5.06374		intron (NM_001172412, intron 1 of 7)	CpG	249	NM_001172412	81839	Hs.515130	NM_138959	HPRD:18279	VANGL1	KITENIN|LPP2|STB2|STBM2	VANGL planar cell polarity protein 1	protein-coding
BRCA2_393_TCF7.rep1_peak_185	chr7	8008441	8008593	+	5.06374		promoter-TSS (NR_110018)	promoter-TSS (NR_110018)	-134	NR_110018	100505921	Hs.634989	NR_110018		LOC100505921	-	uncharacterized LOC100505921	ncRNA
BRCA2_393_TCF7.rep1_peak_57	chr14	103059506	103059722	+	5.033		exon (NM_015156, exon 2 of 12)	exon (NM_015156, exon 2 of 12)	618	NM_015156	23186	Hs.510521	NM_015156	HPRD:09645	RCOR1	COREST|RCOR	REST corepressor 1	protein-coding
BRCA2_393_TCF7.rep1_peak_23	chr10	104421110	104421290	+	5.033		Intergenic	Intergenic	16948	NM_030912	81603	Hs.336810	NM_030912	HPRD:06934	TRIM8	GERP|RNF27	tripartite motif containing 8	protein-coding
BRCA2_393_TCF7.rep1_peak_223	chrX	152907711	152907886	+	5.00789		promoter-TSS (NM_001395)	promoter-TSS (NM_001395)	-99	NM_001395	1852	Hs.144879	NM_001395	HPRD:02136	DUSP9	MKP-4|MKP4	dual specificity phosphatase 9	protein-coding
BRCA2_393_TCF7.rep1_peak_33	chr11	61891209	61891400	+	4.87642		promoter-TSS (NM_020238)	promoter-TSS (NM_020238)	-141	NM_001040694	3619	Hs.142179	NM_020238	HPRD:05103	INCENP	-	inner centromere protein antigens 135/155kDa	protein-coding
BRCA2_393_TCF7.rep1_peak_100	chr19	17186302	17186640	+	4.86323		promoter-TSS (NM_033417)	promoter-TSS (NM_033417)	-120	NM_001130065	4650	Hs.123198	NM_004145	HPRD:03677	MYO9B	CELIAC4|MYR5	myosin IXB	protein-coding
BRCA2_393_TCF7.rep1_peak_213	chr9	68414063	68414208	+	4.84019		Intergenic	Intergenic	40240	NR_033907	642236	Hs.529357	NR_033907		LOC642236	-	FSHD region gene 1 pseudogene	pseudo
BRCA2_393_TCF7.rep1_peak_130	chr20	31703420	31703608	+	4.83168		Intergenic	SVA_D|Other|Other	34196	NM_182519	149954	Hs.38961	NM_182519	HPRD:16645	BPIFB4	C20orf186|LPLUNC4|RY2G5|dJ726C3.5	BPI fold containing family B, member 4	protein-coding
BRCA2_393_TCF7.rep1_peak_81	chr17	74261103	74261248	+	4.78268		promoter-TSS (NM_182565)	promoter-TSS (NM_182565)	-111	NM_182565	283991	Hs.744981	NM_182565	HPRD:14533	UBALD2	FAM100B	UBA-like domain containing 2	protein-coding
BRCA2_393_TCF7.rep1_peak_22	chr10	104192239	104192394	+	4.75277		5' UTR (NM_024040, exon 1 of 9)	5' UTR (NM_024040, exon 1 of 9)	107	NM_024040	79004	Hs.500874	NM_024040	HPRD:13099	CUEDC2	C10orf66|bA18I14.5	CUE domain containing 2	protein-coding
BRCA2_393_TCF7.rep1_peak_66	chr16	30363441	30363626	+	4.75277		3' UTR (NM_006110, exon 7 of 7)	3' UTR (NM_006110, exon 7 of 7)	2722	NM_001243646	10421	Hs.202677	NM_006110	HPRD:05127	CD2BP2	FWP010|LIN1|PPP1R59|Snu40|U5-52K	CD2 (cytoplasmic tail) binding protein 2	protein-coding
BRCA2_393_TCF7.rep1_peak_152	chr3	114973485	114973665	+	4.73219		Intergenic	L1PA8A|LINE|L1	-107448	NM_015642	26137	Hs.202577	NM_015642	HPRD:05822	ZBTB20	DPZF|HOF|ODA-8S|ZNF288	zinc finger and BTB domain containing 20	protein-coding
BRCA2_393_TCF7.rep1_peak_96	chr19	11849745	11849985	+	4.63998		promoter-TSS (NM_001080493)	promoter-TSS (NM_001080493)	-41	NM_001297610	55552	Hs.142167	NM_017507	ENSG00000197933	ZNF823	HSZFP36	zinc finger protein 823	protein-coding
BRCA2_393_TCF7.rep1_peak_113	chr2	33141551	33141708	+	4.62975		intron (NR_027099, intron 5 of 5)	(G)n|Simple_repeat|Simple_repeat	-10565	NR_027097	100271832	Hs.743603	NR_027097		LOC100271832	-	uncharacterized LOC100271832	ncRNA
BRCA2_393_TCF7.rep1_peak_206	chr8	67188635	67188780	+	4.60095		Intergenic	AluSx1|SINE|Alu	84358	NR_039979	100505659	Hs.529729	NR_039979	ENSG00000253138	LINC00967	-	long intergenic non-protein coding RNA 967	ncRNA
BRCA2_393_TCF7.rep1_peak_68	chr16	34208209	34208364	+	4.60095		Intergenic	CpG	196476	NR_002837	606551	Hs.646441	NR_002837		UBE2MP1	-	ubiquitin-conjugating enzyme E2M pseudogene 1	pseudo
BRCA2_393_TCF7.rep1_peak_122	chr2	201728973	201729118	+	4.60095		5' UTR (NM_001162407, exon 1 of 13)	5' UTR (NM_001162407, exon 1 of 13)	239	NM_001162407	1195	Hs.433732	NM_004071	HPRD:09058	CLK1	CLK|CLK/STY|STY	CDC-like kinase 1	protein-coding
BRCA2_393_TCF7.rep1_peak_126	chr20	5433533	5433678	+	4.60095		Intergenic	SVA_A|Other|Other	-7211	NR_038239	100507629	Hs.121383	NR_038239	ENSG00000226995	LINC00658	-	long intergenic non-protein coding RNA 658	ncRNA
BRCA2_393_TCF7.rep1_peak_63	chr15	89617344	89617489	+	4.57268		Intergenic	AluSq2|SINE|Alu	-13965	NM_007011	11057	Hs.122337	NM_007011	HPRD:09791	ABHD2	HS1-2|LABH2|PHPS1-2	abhydrolase domain containing 2	protein-coding
BRCA2_393_TCF7.rep1_peak_101	chr19	23317207	23317358	+	4.55497		intron (NM_001277403, intron 2 of 3)	SVA_E|Other|Other	17505	NM_001277403	100129543	Hs.427120	NM_001277403	ENSG00000183850	ZNF730	-	zinc finger protein 730	protein-coding
BRCA2_393_TCF7.rep1_peak_151	chr3	78079052	78079227	+	4.55497		Intergenic	LTR12D|LTR|ERV1	931976	NM_001128929	6092	Hs.13305	NM_002942	ENSG00000185008	ROBO2	SAX3	roundabout, axon guidance receptor, homolog 2 (Drosophila)	protein-coding
BRCA2_393_TCF7.rep1_peak_115	chr2	87645328	87645589	+	4.55497		Intergenic	(CAGC)n|Simple_repeat|Simple_repeat	-109516	NR_024205	112597	Hs.652166	NM_052871	HPRD:14654	LINC00152	C2orf59|NCRNA00152	long intergenic non-protein coding RNA 152	ncRNA
BRCA2_393_TCF7.rep1_peak_164	chr5	16052434	16052628	+	4.55497		Intergenic	AluSq2|SINE|Alu	127366	NM_001102562	441061	Hs.662216	NM_001102562	ENSG00000183654	2019-03-11	MARCH-XI	membrane-associated ring finger (C3HC4) 11	protein-coding
BRCA2_393_TCF7.rep1_peak_35	chr11	73587840	73588172	+	4.55497		promoter-TSS (NM_001267804)	promoter-TSS (NM_001267804)	-8	NM_001267804	80227	Hs.525017	NM_025155	HPRD:07761	PAAF1	PAAF|Rpn14|WDR71	proteasomal ATPase-associated factor 1	protein-coding
BRCA2_393_TCF7.rep1_peak_61	chr15	56538275	56538441	+	4.55497		Intergenic	Intergenic	-2875	NM_022841	64864	Hs.745089	NM_022841	HPRD:07807	RFX7	RFXDC2	regulatory factor X, 7	protein-coding
BRCA2_393_TCF7.rep1_peak_128	chr20	19281491	19281636	+	4.55497		intron (NM_020689, intron 2 of 16)	intron (NM_020689, intron 2 of 16)	-16323	NR_024564	100130264	Hs.683814	NR_024564	ENSG00000179447	LOC100130264	-	uncharacterized LOC100130264	ncRNA
BRCA2_393_TCF7.rep1_peak_12	chr1	214637996	214638168	+	4.55497		exon (NM_005401, exon 2 of 19)	exon (NM_005401, exon 2 of 19)	86942	NM_005401	5784	Hs.193557	NM_005401	HPRD:04402	PTPN14	PEZ|PTP36	protein tyrosine phosphatase, non-receptor type 14	protein-coding
BRCA2_393_TCF7.rep1_peak_51	chr13	55685545	55685719	+	4.55497		Intergenic	AluSz|SINE|Alu	-62957	NR_049804	100846996		NR_049804	miRBase:MI0017874	MIR5007	-	microRNA 5007	ncRNA
BRCA2_393_TCF7.rep1_peak_220	chrX	40991601	40991761	+	4.55497		intron (NM_001039591, intron 4 of 44)	AluSq|SINE|Alu	46793	NM_001039591	8239	Hs.77578	NM_004652	HPRD:02091	USP9X	DFFRX|FAF|FAM|MRX99	ubiquitin specific peptidase 9, X-linked	protein-coding
BRCA2_393_TCF7.rep1_peak_169	chr5	134122324	134122520	+	4.55497		intron (NM_001300860, intron 11 of 22)	AluSg|SINE|Alu	27998	NR_125341	9879	Hs.406549	NM_014829	HPRD:10862	DDX46	PRPF5|Prp5	DEAD (Asp-Glu-Ala-Asp) box polypeptide 46	protein-coding
BRCA2_393_TCF7.rep1_peak_135	chr21	9826766	9827018	+	4.55406		TTS (NR_037421)	TTS (NR_037421)	689	NR_037458	100500815		NR_037458	miRBase:MI0016088	MIR3687-1	MIR3687	microRNA 3687-1	ncRNA
BRCA2_393_TCF7.rep1_peak_172	chr6	4018620	4018848	+	4.4833		Intergenic	CpG	-2835	NM_003913	8899	Hs.159014	NM_003913	HPRD:09087	PRPF4B	PR4H|PRP4|PRP4H|PRP4K|dJ1013A10.1	pre-mRNA processing factor 4B	protein-coding
BRCA2_393_TCF7.rep1_peak_184	chr6	167238515	167238660	+	4.47334		intron (NM_001006932, intron 2 of 21)	intron (NM_001006932, intron 2 of 21)	37184	NM_001006932	6196	Hs.655277	NM_021135	HPRD:03403	RPS6KA2	HU-2|MAPKAPK1C|RSK|RSK3|S6K-alpha|S6K-alpha2|p90-RSK3|pp90RSK3	ribosomal protein S6 kinase, 90kDa, polypeptide 2	protein-coding
BRCA2_393_TCF7.rep1_peak_174	chr6	28193036	28193183	+	4.47105		promoter-TSS (NM_006299)	promoter-TSS (NM_006299)	80	NM_001199479	7746	Hs.100921	NM_006299	HPRD:03766	ZSCAN9	PRD51|ZNF193	zinc finger and SCAN domain containing 9	protein-coding
BRCA2_393_TCF7.rep1_peak_31	chr11	39214413	39214611	+	4.47105		Intergenic	LTR12C|LTR|ERV1	544104	NR_120553	101928536	Hs.144776	NR_120553	ENSG00000254562	LINC01493	-	long intergenic non-protein coding RNA 1493	ncRNA
BRCA2_393_TCF7.rep1_peak_193	chr7	112562842	112562994	+	4.47105		intron (NM_152556, intron 1 of 4)	SVA_D|Other|Other	17014	NM_152556	154743	Hs.489734	NM_152556	HPRD:08108	C7orf60	-	chromosome 7 open reading frame 60	protein-coding
BRCA2_393_TCF7.rep1_peak_209	chr8	96281169	96281314	+	4.34861		intron (NR_038204, intron 1 of 3)	CpG	177	NR_038205	100616530	Hs.554328	NR_038201	ENSG00000253773	C8orf37-AS1	-	C8orf37 antisense RNA 1	ncRNA
BRCA2_393_TCF7.rep1_peak_25	chr10	121319019	121319233	+	4.32277		Intergenic	SVA_C|Other|Other	-16904	NM_001005339	6001	Hs.501200	NM_002925	HPRD:04172	RGS10	-	regulator of G-protein signaling 10	protein-coding
BRCA2_393_TCF7.rep1_peak_21	chr10	96943429	96943589	+	4.32277		Intergenic	CpG	-10448	NM_207321	142827	Hs.134229	NM_207321	HPRD:12565	ACSM6	C10orf129|bA310E22.3	acyl-CoA synthetase medium-chain family member 6	protein-coding
BRCA2_393_TCF7.rep1_peak_173	chr6	21664682	21664994	+	4.31079		Intergenic	CpG	-1837	NR_015410	401237	Hs.712707	NR_015410	ENSG00000272168	CASC15	LINC00340	cancer susceptibility candidate 15 (non-protein coding)	ncRNA
BRCA2_393_TCF7.rep1_peak_64	chr16	6838719	6838864	+	4.31079		intron (NM_001142334, intron 1 of 13)	intron (NM_001142334, intron 1 of 13)	14981	NM_001142334	54715	Hs.459842	NM_018723	HPRD:16091	RBFOX1	2BP1|A2BP1|FOX-1|FOX1|HRNBP1	RNA binding protein, fox-1 homolog (C. elegans) 1	protein-coding
BRCA2_393_TCF7.rep1_peak_83	chr17	79448375	79448591	+	4.30617		Intergenic	CpG	-30269	NR_036152	100422944		NR_036152	miRBase:MI0014229	MIR3186	-	microRNA 3186	ncRNA
BRCA2_393_TCF7.rep1_peak_90	chr19	1248587	1248844	+	4.2624		intron (NM_177401, intron 1 of 7)	CpG	163	NM_177401	90007	Hs.465529	NM_177401	HPRD:16230	MIDN	-	midnolin	protein-coding
BRCA2_393_TCF7.rep1_peak_196	chr7	150075454	150075615	+	4.20431		promoter-TSS (NM_173680)	promoter-TSS (NM_173680)	-872	NM_173680	285971	Hs.655734	NM_173680	HPRD:14567	ZNF775	-	zinc finger protein 775	protein-coding
BRCA2_393_TCF7.rep1_peak_112	chr2	28975116	28975290	+	4.179		intron (NM_002709, intron 1 of 7)	CpG	577	NM_002709	5500	Hs.702907	NM_002709	HPRD:11792	PPP1CB	HEL-S-80p|PP-1B|PP1B|PP1beta|PPP1CD	protein phosphatase 1, catalytic subunit, beta isozyme	protein-coding
BRCA2_393_TCF7.rep1_peak_121	chr2	191513467	191513622	+	4.179		promoter-TSS (NM_005966)	promoter-TSS (NM_005966)	-304	NM_005966	4664	Hs.107474	NM_005966	HPRD:02881	NAB1	-	NGFI-A binding protein 1 (EGR1 binding protein 1)	protein-coding
BRCA2_393_TCF7.rep1_peak_133	chr20	57555998	57556368	+	4.17153		promoter-TSS (NM_198976)	promoter-TSS (NM_198976)	-80	NM_198976	51497	Hs.517148	NM_016397	HPRD:16096	NELFCD	NELF-C|NELF-D|TH1|TH1L	negative elongation factor complex member C/D	protein-coding
BRCA2_393_TCF7.rep1_peak_65	chr16	21310715	21310860	+	4.16424		intron (NM_001888, intron 1 of 9)	AluSx|SINE|Alu	-1383	NR_026675	400508	Hs.578949	NM_001101368		CRYM-AS1	NCRNA00169	CRYM antisense RNA 1	ncRNA
BRCA2_393_TCF7.rep1_peak_104	chr19	40596693	40597038	+	4.122		promoter-TSS (NM_001142578)	promoter-TSS (NM_001142578)	-20	NM_001142579	284323	Hs.115140	NM_001010880	HPRD:17336	ZNF780A	ZNF780	zinc finger protein 780A	protein-coding
BRCA2_393_TCF7.rep1_peak_107	chr2	9770808	9770987	+	4.10509		intron (NM_006826, intron 1 of 5)	CpG-14702	287	NM_006826	10971	Hs.74405	NM_006826	HPRD:00886	YWHAQ	14-3-3|1C5|HS1	tyrosine 3-monooxygenase/tryptophan 5-monooxygenase activation protein, theta	protein-coding
BRCA2_393_TCF7.rep1_peak_176	chr6	30689322	30689471	+	4.10509		promoter-TSS (NM_001293212)	promoter-TSS (NM_001293212)	70	NM_001293212	203068	Hs.636480	NM_178014	ENSG00000196230	TUBB	CDCBM6|M40|OK/SW-cl.56|TUBB1|TUBB5	tubulin, beta class I	protein-coding
BRCA2_393_TCF7.rep1_peak_141	chr22	44769665	44769810	+	4.0552		Intergenic	Intergenic	-61006	NM_001099294	85352	Hs.6829	NM_001099294	ENSG00000138944	KIAA1644	-	KIAA1644	protein-coding
BRCA2_393_TCF7.rep1_peak_29	chr11	9336161	9336462	+	4.0552		promoter-TSS (NM_015012)	promoter-TSS (NM_015012)	4	NM_001165030	440026	Hs.594563	NM_015012	HPRD:18632	TMEM41B	-	transmembrane protein 41B	protein-coding
BRCA2_393_TCF7.rep1_peak_67	chr16	33238774	33238969	+	3.94516		Intergenic	(GCTG)n|Simple_repeat|Simple_repeat	-23247	NR_110911	729355	Hs.592038	NM_001099687	ENSG00000261509	TP53TG3B	-	TP53 target 3B	protein-coding
BRCA2_393_TCF7.rep1_peak_199	chr7	151216454	151216662	+	3.89066		exon (NM_005614, exon 1 of 8)	exon (NM_005614, exon 1 of 8)	452	NM_005614	6009	Hs.283521	NM_005614	HPRD:03188	RHEB	RHEB2	Ras homolog enriched in brain	protein-coding
BRCA2_393_TCF7.rep1_peak_85	chr17	80279281	80279445	+	3.84508		3' UTR (NM_003004, exon 5 of 5)	3' UTR (NM_003004, exon 5 of 5)	-3883	NM_006137	924	Hs.36972	NM_006137	HPRD:01732	CD7	GP40|LEU-9|TP41|Tp40	CD7 molecule	protein-coding
BRCA2_393_TCF7.rep1_peak_77	chr17	56084722	56084996	+	3.84376		promoter-TSS (NM_001078166)	promoter-TSS (NM_001078166)	-152	NR_034041	6426	Hs.68714	NM_006924		SRSF1	ASF|SF2|SF2p33|SFRS1|SRp30a	serine/arginine-rich splicing factor 1	protein-coding
BRCA2_393_TCF7.rep1_peak_116	chr2	91815428	91815573	+	3.8122		Intergenic	Intergenic	32475	NR_027238	654342	Hs.469287	NR_027238	ENSG00000143429	LOC654342	-	lymphocyte-specific protein 1 pseudogene	pseudo
BRCA2_393_TCF7.rep1_peak_190	chr7	92672728	92673015	+	3.77892		Intergenic	CpG	74465	NM_017654	54809	Hs.65641	NM_017654	HPRD:11531	SAMD9	C7orf5|DRIF1|NFTC|OEF1|OEF2	sterile alpha motif domain containing 9	protein-coding
BRCA2_393_TCF7.rep1_peak_140	chr22	43582856	43583016	+	3.77892		exon (NM_015140, exon 1 of 14)	exon (NM_015140, exon 1 of 14)	201	NM_015140	23170	Hs.517670	NM_015140	HPRD:13782	TTLL12	dJ526I14.2	tubulin tyrosine ligase-like family, member 12	protein-coding
BRCA2_393_TCF7.rep1_peak_20	chr10	95225536	95225686	+	3.77892		intron (NM_133337, intron 1 of 52)	intron (NM_133337, intron 1 of 52)	16463	NM_133337	26509	Hs.602086	NM_013451	HPRD:06857	MYOF	FER1L3	myoferlin	protein-coding
BRCA2_393_TCF7.rep1_peak_157	chr3	194054445	194054604	+	3.77892		Intergenic	CpG	17533	NM_001080513	1370	Hs.528368	NM_001309	HPRD:11928	CPN2	ACBP	carboxypeptidase N, polypeptide 2	protein-coding
BRCA2_393_TCF7.rep1_peak_117	chr2	92162849	92163005	+	3.77892		Intergenic	CpG	33768	NR_027714	440888	Hs.730239	NM_001032412	ENSG00000226481	ACTR3BP2	FKSG73	ACTR3B pseudogene 2	pseudo
BRCA2_393_TCF7.rep1_peak_105	chr19	49944623	49944813	+	3.77892		promoter-TSS (NM_020309)	promoter-TSS (NM_020309)	90	NM_020309	57030	Hs.375616	NM_020309	HPRD:05551	SLC17A7	BNPI|VGLUT1	solute carrier family 17 (vesicular glutamate transporter), member 7	protein-coding
BRCA2_393_TCF7.rep1_peak_147	chr3	38080887	38081032	+	3.75675		exon (NM_007335, exon 1 of 37)	exon (NM_007335, exon 1 of 37)	263	NM_007335	9940	Hs.714499	NM_007335	HPRD:07234	DLEC1	CFAP81|DLC1|F56	deleted in lung and esophageal cancer 1	protein-coding
BRCA2_393_TCF7.rep1_peak_15	chr10	181025	181207	+	3.75675		promoter-TSS (NM_001202464)	promoter-TSS (NM_001202464)	-308	NM_001202464	10771	Hs.292265	NM_006624	HPRD:09830	ZMYND11	BRAM1|BS69	zinc finger, MYND-type containing 11	protein-coding
BRCA2_393_TCF7.rep1_peak_73	chr17	7818649	7818852	+	3.68794		non-coding (NR_024349, exon 2 of 2)	non-coding (NR_024349, exon 2 of 2)	515	NR_024349	284023	Hs.744470	NR_024349	ENSG00000179859	LOC284023	-	uncharacterized LOC284023	ncRNA
BRCA2_393_TCF7.rep1_peak_26	chr10	121723667	121723813	+	3.68794		Intergenic	AluJb|SINE|Alu	5715	NR_039830	100616322		NR_039830	miRBase:MI0017314	MIR4682	-	microRNA 4682	ncRNA
BRCA2_393_TCF7.rep1_peak_86	chr18	3448299	3448495	+	3.68794		intron (NM_173207, intron 1 of 2)	CpG	813	NM_173207	7050	Hs.373550	NM_003244	HPRD:04023	TGIF1	HPE4|TGIF	TGFB-induced factor homeobox 1	protein-coding
BRCA2_393_TCF7.rep1_peak_129	chr20	21283734	21283932	+	3.68794		promoter-TSS (NM_012255)	promoter-TSS (NM_012255)	-109	NM_012255	22803	Hs.255932	NM_012255	HPRD:10309	XRN2	-	5'-3' exoribonuclease 2	protein-coding
BRCA2_393_TCF7.rep1_peak_88	chr18	28776021	28776166	+	3.62421		Intergenic	AluJb|SINE|Alu	-33274	NM_004948	1823	Hs.567260	NM_004948	HPRD:00511	DSC1	CDHF1|DG2/DG3	desmocollin 1	protein-coding
BRCA2_393_TCF7.rep1_peak_142	chr3	5028696	5028854	+	3.62421		Intergenic	CpG	7678	NM_003670	8553	Hs.744856	NM_003670	HPRD:16050	BHLHE40	BHLHB2|DEC1|HLHB2|SHARP-2|STRA13|Stra14	basic helix-loop-helix family, member e40	protein-coding
BRCA2_393_TCF7.rep1_peak_161	chr4	86853973	86854118	+	3.62421		intron (NM_031305, intron 1 of 6)	intron (NM_031305, intron 1 of 6)	2619	NM_031305	83478	Hs.444229	NM_031305	HPRD:09804	ARHGAP24	FILGAP|RC-GAP72|RCGAP72|p73|p73RhoGAP	Rho GTPase activating protein 24	protein-coding
BRCA2_393_TCF7.rep1_peak_202	chr8	11711434	11711585	+	3.62421		intron (NM_001908, intron 1 of 9)	intron (NM_001908, intron 1 of 9)	14137	NM_147781	1508	Hs.520898	NM_001908	HPRD:00287	CTSB	APPS|CPSB	cathepsin B	protein-coding
BRCA2_393_TCF7.rep1_peak_215	chr9	130461589	130461734	+	3.62421		Intergenic	CpG	-7610	NM_001012502	286207	Hs.652519	NM_001012502	HPRD:16673	C9orf117	-	chromosome 9 open reading frame 117	protein-coding
BRCA2_393_TCF7.rep1_peak_208	chr8	94982820	94982984	+	3.62421		Intergenic	SVA_B|Other|Other	53623	NM_001161781	54704	Hs.22265	NM_018444	HPRD:16185	PDP1	PDH|PDP|PDPC|PPM2C	pyruvate dehyrogenase phosphatase catalytic subunit 1	protein-coding
BRCA2_393_TCF7.rep1_peak_224	chrY	13255117	13255262	+	3.59124		Intergenic	GSATII|Satellite|centr	1278200	NR_033667	352887	Hs.546221	NR_033667	ENSG00000206159	GYG2P1	GYG2P	glycogenin 2 pseudogene 1	pseudo
BRCA2_393_TCF7.rep1_peak_98	chr19	12900934	12901176	+	3.54721		Intergenic	CpG	-1255	NM_002229	3726	Hs.25292	NM_002229	HPRD:01303	JUNB	AP-1	jun B proto-oncogene	protein-coding
BRCA2_393_TCF7.rep1_peak_78	chr17	56429775	56429932	+	3.54721		promoter-TSS (NM_003168)	promoter-TSS (NM_003168)	-254	NR_073470	6827	Hs.439481	NM_003168	HPRD:16026	SUPT4H1	SPT4|SPT4H|SUPT4H	suppressor of Ty 4 homolog 1 (S. cerevisiae)	protein-coding
BRCA2_393_TCF7.rep1_peak_146	chr3	33759470	33759623	+	3.54558		5' UTR (NM_015097, exon 1 of 39)	5' UTR (NM_015097, exon 1 of 39)	159	NM_015097	23122	Hs.108614	NM_015097	HPRD:12054	CLASP2	-	cytoplasmic linker associated protein 2	protein-coding
BRCA2_393_TCF7.rep1_peak_47	chr12	122238148	122238299	+	3.54558		intron (NR_002809, intron 4 of 6)	CpG	3167	NR_002809	338799	Hs.524804	NR_002809	ENSG00000212694	LINC01089	-	long intergenic non-protein coding RNA 1089	ncRNA
BRCA2_393_TCF7.rep1_peak_145	chr3	16587861	16588006	+	3.46498		Intergenic	Intergenic	10108	NR_103843	100996597	Hs.599432	NR_103843	ENSG00000233570	LINC00690	-	long intergenic non-protein coding RNA 690	ncRNA
BRCA2_393_TCF7.rep1_peak_60	chr15	43933321	43933466	+	3.41764		intron (NR_110319, intron 3 of 10)	AluSp|SINE|Alu	6868	NR_110319	117155	Hs.662284	NM_054020	HPRD:16236	CATSPER2	-	cation channel, sperm associated 2	protein-coding
BRCA2_393_TCF7.rep1_peak_125	chr20	4954338	4954483	+	3.35821		intron (NM_203327, intron 1 of 16)	intron (NM_203327, intron 1 of 16)	27735	NM_005116	9962	Hs.516866	NM_005116	HPRD:04811	SLC23A2	NBTL1|SLC23A1|SVCT2|YSPL2	solute carrier family 23 (ascorbic acid transporter), member 2	protein-coding
BRCA2_393_TCF7.rep1_peak_222	chrX	70640588	70640791	+	3.33529		intron (NR_104394, intron 28 of 39)	intron (NR_104394, intron 28 of 39)	54600	NM_001286074	6872	Hs.158560	NM_004606	HPRD:02436	TAF1	BA2R|CCG1|CCGS|DYT3|DYT3/TAF1|KAT4|N-TAF1|NSCL2|OF|P250|TAF(II)250|TAF2A|TAFII-250|TAFII250|XDP	TAF1 RNA polymerase II, TATA box binding protein (TBP)-associated factor, 250kDa	protein-coding
BRCA2_393_TCF7.rep1_peak_136	chr21	9954731	9954951	+	3.33529		intron (NR_038329, intron 2 of 2)	intron (NR_038329, intron 2 of 2)	13753	NR_038329	100132288	Hs.487562	NM_174948		TEKT4P2	MAFIPL|TEKT4P	tektin 4 pseudogene 2	pseudo
BRCA2_393_TCF7.rep1_peak_53	chr14	59436847	59437031	+	3.33529		intron (NR_110547, intron 4 of 5)	intron (NR_110547, intron 4 of 5)	141933	NR_110547	102723742	Hs.232734	NR_110547		LINC01500	-	long intergenic non-protein coding RNA 1500	ncRNA
BRCA2_393_TCF7.rep1_peak_156	chr3	193859035	193859180	+	3.32536		Intergenic	CpG	5176	NM_005524	3280	Hs.250666	NM_005524	HPRD:00770	HES1	HES-1|HHL|HRY|bHLHb39	hes family bHLH transcription factor 1	protein-coding
BRCA2_393_TCF7.rep1_peak_52	chr14	53478044	53478189	+	3.30402		Intergenic	Intergenic	-60301	NM_006832	10979	Hs.509343	NM_006832	HPRD:06374	FERMT2	KIND2|MIG2|PLEKHC1|UNC112|UNC112B|mig-2	fermitin family member 2	protein-coding
BRCA2_393_TCF7.rep1_peak_45	chr12	98897869	98898014	+	3.22124		promoter-TSS (NR_038383)	promoter-TSS (NR_038383)	-308	NR_038383	643770	Hs.129589	NR_038383	ENSG00000245017	LOC643770	-	uncharacterized LOC643770	ncRNA
BRCA2_393_TCF7.rep1_peak_159	chr4	8947803	8947954	+	3.22124		Intergenic	HERVE-int|LTR|ERV1	-3599	NM_001040071	650293	Hs.535167	NM_001040071		LOC650293	-	seven transmembrane helix receptor	protein-coding
BRCA2_393_TCF7.rep1_peak_49	chr13	21141426	21141628	+	3.22124		intron (NM_006531, intron 1 of 25)	CpG	319	NM_175605	8100	Hs.187376	NM_006531	HPRD:09000	IFT88	D13S1056E|DAF19|TG737|TTC10|hTg737	intraflagellar transport 88	protein-coding
BRCA2_393_TCF7.rep1_peak_158	chr4	3703153	3703336	+	3.17171		Intergenic	Intergenic	-23662	NR_034136	100133461	Hs.554274	NR_034136	ENSG00000250632	LOC100133461	-	uncharacterized LOC100133461	ncRNA
BRCA2_393_TCF7.rep1_peak_195	chr7	148725663	148725907	+	3.12179		promoter-TSS (NM_004911)	promoter-TSS (NM_004911)	-3	NM_004911	9601	Hs.93659	NM_004911	HPRD:06501	PDIA4	ERP70|ERP72|ERp-72	protein disulfide isomerase family A, member 4	protein-coding
BRCA2_393_TCF7.rep1_peak_182	chr6	157731576	157731963	+	3.11839		intron (NM_018452, intron 3 of 3)	intron (NM_018452, intron 3 of 3)	13522	NM_018452	729515	Hs.157212	NM_018452	ENSG00000215712	TMEM242	BM033|C6orf35	transmembrane protein 242	protein-coding
BRCA2_393_TCF7.rep1_peak_1	chr1	2630080	2630252	+	3.11768		intron (NM_001242672, intron 4 of 6)	intron (NM_001242672, intron 4 of 6)	-65685	NM_033467	79258	Hs.591453	NM_033467	HPRD:07024	MMEL1	MMEL2|NEP2|NEPII|NL1|NL2|SEP	membrane metallo-endopeptidase-like 1	protein-coding
BRCA2_393_TCF7.rep1_peak_82	chr17	77930128	77930351	+	3.07429		intron (NM_019020, intron 3 of 11)	AluJb|SINE|Alu	-5583	NM_001271846	125058	Hs.369819	NM_019020	HPRD:10261	TBC1D16	-	TBC1 domain family, member 16	protein-coding
BRCA2_393_TCF7.rep1_peak_180	chr6	126277839	126278021	+	3.0634		promoter-TSS (NM_138571)	promoter-TSS (NM_138571)	69	NM_138571	135114	Hs.72325	NM_138571	HPRD:17107	HINT3	HINT4	histidine triad nucleotide binding protein 3	protein-coding
BRCA2_393_TCF7.rep1_peak_123	chr2	204400189	204400395	+	3.0634		promoter-TSS (NM_203365)	promoter-TSS (NM_203365)	-234	NM_213589	65059	Hs.471162	NM_025252	HPRD:12356	RAPH1	ALS2CR18|ALS2CR9|LPD|PREL-2|PREL2|RMO1|RalGDS/AF-6	Ras association (RalGDS/AF-6) and pleckstrin homology domains 1	protein-coding
BRCA2_393_TCF7.rep1_peak_17	chr10	33247201	33247427	+	3.0634		promoter-TSS (NM_133376)	promoter-TSS (NM_133376)	-21	NM_002211	3688	Hs.643813	NM_002211	HPRD:00628	ITGB1	CD29|FNRB|GPIIA|MDF2|MSK12|VLA-BETA|VLAB	integrin, beta 1 (fibronectin receptor, beta polypeptide, antigen CD29 includes MDF2, MSK12)	protein-coding
BRCA2_393_TCF7.rep1_peak_167	chr5	132387407	132387622	+	3.05156		promoter-TSS (NM_002154)	promoter-TSS (NM_002154)	-148	NM_002154	3308	Hs.90093	NM_002154		HSPA4	APG-2|HEL-S-5a|HS24/P52|HSPH2|RY|hsp70|hsp70RY	heat shock 70kDa protein 4	protein-coding
BRCA2_393_TCF7.rep1_peak_124	chr2	234776874	234777146	+	3.02488		promoter-TSS (NR_024322)	promoter-TSS (NR_024322)	45	NR_024322	151507	Hs.355809	NM_001166217	ENSG00000224287	MSL3P1	MSL3L2	male-specific lethal 3 homolog (Drosophila) pseudogene 1	pseudo
BRCA2_393_TCF7.rep1_peak_27	chr10	128995014	128995183	+	3.01615		promoter-TSS (NM_001039762)	promoter-TSS (NM_001039762)	-676	NM_001039762	642938	Hs.613882	NM_001039762	ENSG00000188916	FAM196A	C10orf141	family with sequence similarity 196, member A	protein-coding
BRCA2_393_TCF7.rep1_peak_207	chr8	76622919	76623082	+	2.95733		Intergenic	AluY|SINE|Alu	170797	NM_004133	3174	Hs.241529	NM_004133	HPRD:06909	HNF4G	NR2A2|NR2A3	hepatocyte nuclear factor 4, gamma	protein-coding
BRCA2_393_TCF7.rep1_peak_186	chr7	14970775	14970979	+	2.95733		Intergenic	AluSg|SINE|Alu	-89802	NM_145695	1607	Hs.567255	NM_004080	HPRD:06819	DGKB	DAGK2|DGK|DGK-BETA	diacylglycerol kinase, beta 90kDa	protein-coding
BRCA2_393_TCF7.rep1_peak_5	chr1	87620174	87620319	+	2.95733		intron (NR_026989, intron 2 of 2)	intron (NR_026989, intron 2 of 2)	22637	NR_026985	339524	Hs.306423	NM_207357	HPRD:14169	LINC01140	-	long intergenic non-protein coding RNA 1140	ncRNA
BRCA2_393_TCF7.rep1_peak_74	chr17	20884609	20884790	+	2.83193		intron (NR_123730, intron 5 of 5)	MIR3|SINE|MIR	42866	NR_123730	339260	Hs.661076	NR_123730		LOC339260	-	uncharacterized LOC339260	ncRNA
BRCA2_393_TCF7.rep1_peak_91	chr19	2977276	2977437	+	2.75533		promoter-TSS (NM_024760)	promoter-TSS (NM_024760)	-180	NM_001143986	79816	Hs.334507	NM_024760	HPRD:18195	TLE6	GRG6	transducin-like enhancer of split 6	protein-coding
BRCA2_393_TCF7.rep1_peak_214	chr9	92527864	92528009	+	2.71661		Intergenic	Intergenic	-203762	NR_109791	101927847	Hs.584312	NR_109791		LOC101927847	-	uncharacterized LOC101927847	ncRNA
BRCA2_393_TCF7.rep1_peak_175	chr6	30068633	30068830	+	2.71661		Intergenic	CpG	12136	NM_007028	11074	Hs.493275	NM_007028	HPRD:10281	TRIM31	C6orf13|HCG1|HCGI|RNF	tripartite motif containing 31	protein-coding
BRCA2_393_TCF7.rep1_peak_18	chr10	45745965	45746123	+	2.71661		Intergenic	AluSx1|SINE|Alu	65012	NM_001004297	79290	Hs.532435	NM_001004297	HPRD:14904	OR13A1	-	olfactory receptor, family 13, subfamily A, member 1	protein-coding
BRCA2_393_TCF7.rep1_peak_30	chr11	12696746	12696891	+	2.71661		intron (NM_021961, intron 1 of 12)	CpG	849	NM_021961	7003	Hs.655331	NM_021961	HPRD:01802	TEAD1	AA|NTEF-1|REF1|TCF-13|TCF13|TEAD-1|TEF-1	TEA domain family member 1 (SV40 transcriptional enhancer factor)	protein-coding
BRCA2_393_TCF7.rep1_peak_183	chr6	164069782	164069967	+	2.71661		Intergenic	Charlie17a|DNA|hAT-Charlie	234199	NM_206854	9444	Hs.510324	NM_006775	HPRD:06691	QKI	Hqk|QK|QK1|QK3|hqkI	QKI, KH domain containing, RNA binding	protein-coding
BRCA2_393_TCF7.rep1_peak_92	chr19	4400491	4400643	+	2.68398		promoter-TSS (NM_001199943)	promoter-TSS (NM_001199943)	-2	NM_003025	6455	Hs.97616	NM_003025	HPRD:03462	SH3GL1	CNSA1|EEN|SH3D2B|SH3P8	SH3-domain GRB2-like 1	protein-coding
BRCA2_393_TCF7.rep1_peak_144	chr3	15247598	15247898	+	2.66967		promoter-TSS (NM_014296)	promoter-TSS (NM_014296)	15	NM_014296	23473	Hs.595234	NM_014296	HPRD:05908	CAPN7	CALPAIN7|PALBH	calpain 7	protein-coding
BRCA2_393_TCF7.rep1_peak_171	chr5	150519803	150519996	+	2.65385		intron (NM_001155, intron 2 of 25)	intron (NM_001155, intron 2 of 25)	1317	NM_001193544	309	Hs.412117	NM_001155	HPRD:00231	ANXA6	ANX6|CBP68	annexin A6	protein-coding
BRCA2_393_TCF7.rep1_peak_205	chr8	49738016	49738188	+	2.58873		Intergenic	MER20|DNA|hAT-Charlie	-90232	NR_024605	79645	Hs.23245	NM_024593	HPRD:08565	EFCAB1	-	EF-hand calcium binding domain 1	protein-coding
BRCA2_393_TCF7.rep1_peak_153	chr3	147622237	147622449	+	2.41371		Intergenic	Intergenic	483229	NR_121655	440982	Hs.535724	NR_121655		LOC440982	-	uncharacterized LOC440982	ncRNA
BRCA2_393_TCF7.rep1_peak_114	chr2	42387685	42387868	+	2.41371		intron (NR_110584, intron 1 of 3)	AluSc8|SINE|Alu	-8714	NM_001145076	27436	Hs.713173	NM_019063	HPRD:06310	EML4	C2orf2|ELP120|EMAP-4|EMAPL4|ROPP120	echinoderm microtubule associated protein like 4	protein-coding
BRCA2_393_TCF7.rep1_peak_38	chr11	113966076	113966228	+	2.41371		intron (NM_001018011, intron 2 of 6)	AluSc8|SINE|Alu	34864	NM_001018011	7704	Hs.591945	NM_006006	HPRD:11762	ZBTB16	PLZF|ZNF145	zinc finger and BTB domain containing 16	protein-coding
BRCA2_393_TCF7.rep1_peak_118	chr2	161750163	161750308	+	2.41371		Intergenic	Intergenic	-243231	NM_004180	10010	Hs.132257	NM_004180	HPRD:04870	TANK	I-TRAF|ITRAF|TRAF2	TRAF family member-associated NFKB activator	protein-coding
BRCA2_393_TCF7.rep1_peak_16	chr10	6372254	6372440	+	2.41371		intron (NR_040079, intron 2 of 5)	intron (NR_040079, intron 2 of 5)	3840	NR_040079	399715		NR_040079	ENSG00000215244	LOC399715	-	uncharacterized LOC399715	ncRNA
BRCA2_393_TCF7.rep1_peak_212	chr8	144940430	144940612	+	2.24614		exon (NM_031308, exon 2 of 2)	exon (NM_031308, exon 2 of 2)	12111	NM_031308	83481	Hs.200412	NM_031308		EPPK1	EPIPL|EPIPL1	epiplakin 1	protein-coding
BRCA2_393_TCF7.rep1_peak_28	chr11	819737	819952	+	2.21755		exon (NM_020376, exon 2 of 10)	exon (NM_020376, exon 2 of 10)	943	NM_020376	57104	Hs.654697	NM_020376	HPRD:11443	PNPLA2	1110001C14Rik|ATGL|PEDF-R|TTS-2.2|TTS2|iPLA2zeta	patatin-like phospholipase domain containing 2	protein-coding

## Sheet: Normal_309_TCF7.rep1_sorted_pea
PeakID	Chr	Start	End	Strand	Peak Score	Focus Ratio/Region Size	Annotation	Detailed Annotation	Distance to TSS	Nearest PromoterID	Entrez ID	Nearest Unigene	Nearest Refseq	Nearest Ensembl	Gene Name	Gene Alias	Gene Description	Gene Type	Read density
Normal_309_TCF7.rep1_peak_1898	chr5	133449884	133450801	+	188.932		promoter-TSS (NM_201632)	promoter-TSS (NM_201632)	-60	NM_003202	6932	Hs.573153	NM_003202	HPRD:01797	TCF7	TCF-1	transcription factor 7 (T-cell specific, HMG-box)	protein-coding
Normal_309_TCF7.rep1_peak_2161	chr7	150075666	150076729	+	183.698		promoter-TSS (NM_173680)	promoter-TSS (NM_173680)	-209	NM_173680	285971	Hs.655734	NM_173680	HPRD:14567	ZNF775	-	zinc finger protein 775	protein-coding
Normal_309_TCF7.rep1_peak_471	chr11	75921459	75922186	+	159.876		Intergenic	CpG	-4248	NM_004626	7481	Hs.108219	NM_004626	HPRD:04741	WNT11	HWNT11	wingless-type MMTV integration site family, member 11	protein-coding
Normal_309_TCF7.rep1_peak_2192	chr8	38644369	38644972	+	144.019		promoter-TSS (NM_006283)	promoter-TSS (NM_006283)	-52	NM_001122824	6867	Hs.279245	NM_006283	HPRD:10391	TACC1	Ga55	transforming, acidic coiled-coil containing protein 1	protein-coding
Normal_309_TCF7.rep1_peak_1166	chr19	7716663	7717582	+	141.925		Intergenic	Intergenic	15135	NM_001127396	6813	Hs.515104	NM_006949	HPRD:03423	STXBP2	FHL5|Hunc18b|MUNC18-2|UNC18-2|UNC18B|pp10122	syntaxin binding protein 2	protein-coding
Normal_309_TCF7.rep1_peak_1609	chr22	29319675	29320306	+	138.627		intron (NM_032173, intron 1 of 8)	intron (NM_032173, intron 1 of 8)	6613	NM_032173	84133	Hs.604200	NM_032173	ENSG00000183579	ZNRF3	BK747E2.3|RNF203	zinc and ring finger 3	protein-coding
Normal_309_TCF7.rep1_peak_1055	chr17	63556343	63558065	+	136.792		intron (NM_004655, intron 1 of 10)	CpG	536	NM_004655	8313	Hs.156527	NM_004655	HPRD:04935	AXIN2	AXIL|ODCRCS	axin 2	protein-coding
Normal_309_TCF7.rep1_peak_1095	chr17	80278906	80279862	+	132.5		3' UTR (NM_003004, exon 5 of 5)	3' UTR (NM_003004, exon 5 of 5)	-3904	NM_006137	924	Hs.36972	NM_006137	HPRD:01732	CD7	GP40|LEU-9|TP41|Tp40	CD7 molecule	protein-coding
Normal_309_TCF7.rep1_peak_541	chr12	42631940	42632642	+	120.392		promoter-TSS (NM_005748)	promoter-TSS (NM_005748)	-137	NM_005748	10138	Hs.649195	NM_005748	HPRD:09606	YAF2	-	YY1 associated factor 2	protein-coding
Normal_309_TCF7.rep1_peak_2328	chr9	132359215	132360081	+	109.049		Intergenic	C-rich|Low_complexity|Low_complexity	-11515	NM_001286796	28989	Hs.744027	NM_014064	HPRD:10628	NTMT1	AD-003|C9orf32|HOMT1A|METTL11A|NRMT|NTM1A	N-terminal Xaa-Pro-Lys N-methyltransferase 1	protein-coding
Normal_309_TCF7.rep1_peak_920	chr17	1171205	1171982	+	96.6329		Intergenic	CpG	-2265	NM_001164405	727857	Hs.723790	NM_001164405		BHLHA9	BHLHF42	basic helix-loop-helix family, member a9	protein-coding
Normal_309_TCF7.rep1_peak_550	chr12	52444542	52445324	+	93.0163		promoter-TSS (NM_173157)	promoter-TSS (NM_173157)	-253	NM_002135	3164	Hs.524430	NM_002135	HPRD:00744	NR4A1	GFRP1|HMR|N10|NAK-1|NGFIB|NP10|NUR77|TR3	nuclear receptor subfamily 4, group A, member 1	protein-coding
Normal_309_TCF7.rep1_peak_1824	chr4	109094174	109094830	+	87.4713		intron (NR_029373, intron 1 of 2)	CpG	1226	NR_029373	641518	Hs.535760	NR_029373	ENSG00000232021	LEF1-AS1	-	LEF1 antisense RNA 1	ncRNA
Normal_309_TCF7.rep1_peak_710	chr14	89493458	89494110	+	83.6055		Intergenic	CpG	203287	NM_001288783	123016	Hs.303055	NM_144596	ENSG00000165533	TTC8	BBS8|RP51	tetratricopeptide repeat domain 8	protein-coding
Normal_309_TCF7.rep1_peak_2189	chr8	37552998	37553875	+	80.1379		5' UTR (NM_025069, exon 1 of 2)	5' UTR (NM_025069, exon 1 of 2)	135	NM_025069	80139	Hs.744591	NM_025069		ZNF703	ZEPPO1|ZNF503L|ZPO1	zinc finger protein 703	protein-coding
Normal_309_TCF7.rep1_peak_1325	chr2	27592653	27593286	+	76.9528		promoter-TSS (NM_014748)	promoter-TSS (NM_014748)	-50	NM_172195	8890	Hs.169474	NM_015636	HPRD:09459	EIF2B4	EIF-2B|EIF2B|EIF2Bdelta	eukaryotic translation initiation factor 2B, subunit 4 delta, 67kDa	protein-coding
Normal_309_TCF7.rep1_peak_35	chr1	16160935	16161688	+	75.288		non-coding (NR_024279, exon 2 of 2)	non-coding (NR_024279, exon 2 of 2)	-13048	NM_015001	23013	Hs.744843	NM_015001	HPRD:10230	SPEN	HIAA0929|MINT|RBM15C|SHARP	spen family transcriptional repressor	protein-coding
Normal_309_TCF7.rep1_peak_608	chr12	125093613	125094131	+	73.1901		Intergenic	Intergenic	-41862	NM_001077261	9612	Hs.137510	NM_006312	HPRD:02910	NCOR2	CTG26|N-CoR2|SMAP270|SMRT|SMRTE|SMRTE-tau|TNRC14|TRAC|TRAC-1|TRAC1	nuclear receptor corepressor 2	protein-coding
Normal_309_TCF7.rep1_peak_2172	chr8	18871058	18872304	+	72.681		promoter-TSS (NM_015310)	promoter-TSS (NM_015310)	-485	NM_015310	23362	Hs.434255	NM_015310	HPRD:11462	PSD3	EFA6R|HCA67	pleckstrin and Sec7 domain containing 3	protein-coding
Normal_309_TCF7.rep1_peak_1607	chr22	29279341	29279797	+	71.9692		promoter-TSS (NM_001206998)	promoter-TSS (NM_001206998)	-186	NM_001206998	84133	Hs.604200	NM_032173	ENSG00000183579	ZNRF3	BK747E2.3|RNF203	zinc and ring finger 3	protein-coding
Normal_309_TCF7.rep1_peak_314	chr10	75910264	75911003	+	71.9566		promoter-TSS (NM_001202450)	promoter-TSS (NM_001202450)	193	NM_207012	26985	Hs.500104	NM_012095		AP3M1	-	adaptor-related protein complex 3, mu 1 subunit	protein-coding
Normal_309_TCF7.rep1_peak_982	chr17	30813185	30813933	+	70.7551		promoter-TSS (NM_003885)	promoter-TSS (NM_003885)	-546	NM_003885	8851	Hs.500015	NM_003885	HPRD:04586	CDK5R1	CDK5P35|CDK5R|NCK5A|p23|p25|p35|p35nck5a	cyclin-dependent kinase 5, regulatory subunit 1 (p35)	protein-coding
Normal_309_TCF7.rep1_peak_874	chr16	50581309	50582803	+	70.0266		promoter-TSS (NM_033119)	promoter-TSS (NM_033119)	-185	NM_033119	85407	Hs.187578	NM_033119		NKD1	Naked1	naked cuticle homolog 1 (Drosophila)	protein-coding
Normal_309_TCF7.rep1_peak_649	chr13	114519896	114520383	+	67.8365		intron (NR_044995, intron 1 of 4)	intron (NR_044995, intron 1 of 4)	1556	NR_044995	650669	Hs.369201	NM_001039799		GAS6-AS1	-	GAS6 antisense RNA 1	ncRNA
Normal_309_TCF7.rep1_peak_1988	chr6	34216383	34217013	+	67.7471		5' UTR (NM_178508, exon 1 of 5)	5' UTR (NM_178508, exon 1 of 5)	187	NM_001008703	221491	Hs.381300	NM_178508	HPRD:12834	C6orf1	LBH	chromosome 6 open reading frame 1	protein-coding
Normal_309_TCF7.rep1_peak_465	chr11	73587635	73588291	+	66.1267		promoter-TSS (NM_001267804)	promoter-TSS (NM_001267804)	-51	NM_001267805	80227	Hs.525017	NM_025155	HPRD:07761	PAAF1	PAAF|Rpn14|WDR71	proteasomal ATPase-associated factor 1	protein-coding
Normal_309_TCF7.rep1_peak_1045	chr17	56429572	56430074	+	64.2685		promoter-TSS (NM_003168)	promoter-TSS (NM_003168)	-224	NM_003168	6827	Hs.439481	NM_003168	HPRD:16026	SUPT4H1	SPT4|SPT4H|SUPT4H	suppressor of Ty 4 homolog 1 (S. cerevisiae)	protein-coding
Normal_309_TCF7.rep1_peak_232	chr1	211752602	211753238	+	63.5635		promoter-TSS (NM_021194)	promoter-TSS (NM_021194)	-821	NM_021194	7779	Hs.519469	NM_021194		SLC30A1	ZNT1|ZRC1	solute carrier family 30 (zinc transporter), member 1	protein-coding
Normal_309_TCF7.rep1_peak_1028	chr17	47307810	47308636	+	62.4313		promoter-TSS (NM_001143804)	promoter-TSS (NM_001143804)	-95	NM_001143804	162466	Hs.405607	NM_178500	HPRD:17847	PHOSPHO1	-	phosphatase, orphan 1	protein-coding
Normal_309_TCF7.rep1_peak_1693	chr3	50297419	50298291	+	62.399		Intergenic	CpG	6948	NR_110702	101928931	Hs.587216	NR_110702		SEMA3B-AS1	-	SEMA3B antisense RNA 1 (head to head)	ncRNA
Normal_309_TCF7.rep1_peak_988	chr17	36762104	36762508	+	61.5601		promoter-TSS (NM_025248)	promoter-TSS (NM_025248)	-123	NM_025248	80725	Hs.448872	NM_025248	HPRD:11589	SRCIN1	P140|SNIP	SRC kinase signaling inhibitor 1	protein-coding
Normal_309_TCF7.rep1_peak_2007	chr6	44040759	44041285	+	61.0262		Intergenic	CpG	54169	NM_032111	64928	Hs.311190	NM_032111	HPRD:14741	MRPL14	L14mt|L32mt|MRP-L14|MRP-L32|MRPL32|RMPL32|RPML32	mitochondrial ribosomal protein L14	protein-coding
Normal_309_TCF7.rep1_peak_1085	chr17	79679016	79679743	+	60.5202		5' UTR (NM_012140, exon 1 of 11)	5' UTR (NM_012140, exon 1 of 11)	113	NM_012140	1468	Hs.548187	NM_012140	HPRD:08424	SLC25A10	DIC	solute carrier family 25 (mitochondrial carrier; dicarboxylate transporter), member 10	protein-coding
Normal_309_TCF7.rep1_peak_155	chr1	150487797	150488456	+	60.4369		promoter-TSS (NR_051960)	promoter-TSS (NR_051960)	-107	NR_051960	100874054	Hs.576460	NR_051960	ENSG00000228126	LINC00568	ncRNA-a1	long intergenic non-protein coding RNA 568	ncRNA
Normal_309_TCF7.rep1_peak_2083	chr7	30067828	30068517	+	59.0026		5' UTR (NM_032639, exon 1 of 13)	5' UTR (NM_032639, exon 1 of 13)	195	NM_001197026	84725	Hs.233495	NM_032639	HPRD:10555	PLEKHA8	FAPP2	pleckstrin homology domain containing, family A (phosphoinositide binding specific) member 8	protein-coding
Normal_309_TCF7.rep1_peak_1917	chr5	148930990	148931584	+	58.4193		promoter-TSS (NM_001271741)	promoter-TSS (NM_001271741)	-172	NM_001271741	1452	Hs.529862	NM_001892	HPRD:02739	CSNK1A1	CK1|CK1a|CKIa|HEL-S-77p|HLCDGP1|PRO2975	casein kinase 1, alpha 1	protein-coding
Normal_309_TCF7.rep1_peak_1950	chr6	4018421	4019090	+	57.2439		Intergenic	CpG	-2814	NM_003913	8899	Hs.159014	NM_003913	HPRD:09087	PRPF4B	PR4H|PRP4|PRP4H|PRP4K|dJ1013A10.1	pre-mRNA processing factor 4B	protein-coding
Normal_309_TCF7.rep1_peak_378	chr11	819274	820058	+	56.7669		5' UTR (NM_020376, exon 2 of 10)	5' UTR (NM_020376, exon 2 of 10)	765	NM_020376	57104	Hs.654697	NM_020376	HPRD:11443	PNPLA2	1110001C14Rik|ATGL|PEDF-R|TTS-2.2|TTS2|iPLA2zeta	patatin-like phospholipase domain containing 2	protein-coding
Normal_309_TCF7.rep1_peak_427	chr11	62648738	62649421	+	56.7669		promoter-TSS (NR_037193)	promoter-TSS (NR_037193)	-92	NR_037193	6520	Hs.502769	NM_002394	HPRD:01148	SLC3A2	4F2|4F2HC|4T2HC|CD98|CD98HC|MDU1|NACAE	solute carrier family 3 (amino acid transporter heavy chain), member 2	protein-coding
Normal_309_TCF7.rep1_peak_1896	chr5	133406642	133407317	+	55.5127		Intergenic	CpG	-43423	NM_003202	6932	Hs.573153	NM_003202	HPRD:01797	TCF7	TCF-1	transcription factor 7 (T-cell specific, HMG-box)	protein-coding
Normal_309_TCF7.rep1_peak_1208	chr19	17185913	17186627	+	55.3377		promoter-TSS (NM_033417)	promoter-TSS (NM_033417)	73	NM_033417	93323	Hs.404088	NM_033417	HPRD:11318	HAUS8	DGT4|HICE1|NY-SAR-48	HAUS augmin-like complex, subunit 8	protein-coding
Normal_309_TCF7.rep1_peak_209	chr1	202191282	202191886	+	53.2265		intron (NM_001017404, intron 1 of 15)	intron (NM_001017404, intron 1 of 15)	8301	NM_001017404	59352	Hs.497402	NM_021636	HPRD:05974	LGR6	GPCR|VTS20631	leucine-rich repeat containing G protein-coupled receptor 6	protein-coding
Normal_309_TCF7.rep1_peak_2156	chr7	148725499	148726178	+	53.1658		promoter-TSS (NM_004911)	promoter-TSS (NM_004911)	-56	NM_004911	9601	Hs.93659	NM_004911	HPRD:06501	PDIA4	ERP70|ERP72|ERp-72	protein disulfide isomerase family A, member 4	protein-coding
Normal_309_TCF7.rep1_peak_885	chr16	68482168	68482665	+	53.1658		promoter-TSS (NM_018667)	promoter-TSS (NM_018667)	-7	NM_018667	55512	Hs.368421	NM_018667	HPRD:16154	SMPD3	NSMASE2	sphingomyelin phosphodiesterase 3, neutral membrane (neutral sphingomyelinase II)	protein-coding
Normal_309_TCF7.rep1_peak_347	chr10	104401745	104402607	+	53.1526		Intergenic	CpG	-2076	NM_030912	81603	Hs.336810	NM_030912	HPRD:06934	TRIM8	GERP|RNF27	tripartite motif containing 8	protein-coding
Normal_309_TCF7.rep1_peak_1264	chr19	46850200	46850774	+	52.0317		intron (NM_001204284, intron 1 of 11)	CpG	236	NM_001204284	5536	Hs.654604	NM_006247	HPRD:02805	PPP5C	PP5|PPP5|PPT	protein phosphatase 5, catalytic subunit	protein-coding
Normal_309_TCF7.rep1_peak_45	chr1	17764021	17764822	+	51.4439		intron (NM_018715, intron 2 of 12)	CpG	638	NM_001136204	55920	Hs.380857	NM_018715	HPRD:18171	RCC2	TD-60	regulator of chromosome condensation 2	protein-coding
Normal_309_TCF7.rep1_peak_1110	chr18	10454027	10454708	+	51.0199		promoter-TSS (NM_153000)	promoter-TSS (NM_153000)	-258	NM_153000	147495	Hs.293274	NM_153000		APCDD1	B7323|DRAPC1|HHS|HTS|HYPT1	adenomatosis polyposis coli down-regulated 1	protein-coding
Normal_309_TCF7.rep1_peak_2027	chr6	126277758	126278423	+	50.9406		5' UTR (NM_138571, exon 1 of 5)	5' UTR (NM_138571, exon 1 of 5)	229	NM_138571	135114	Hs.72325	NM_138571	HPRD:17107	HINT3	HINT4	histidine triad nucleotide binding protein 3	protein-coding
Normal_309_TCF7.rep1_peak_2244	chr8	144679184	144679958	+	50.7628		promoter-TSS (NM_001130057)	promoter-TSS (NM_001130057)	-13	NM_001130057	1936	Hs.333388	NM_001960	HPRD:00560	EEF1D	EF-1D|EF1D|FP1047	eukaryotic translation elongation factor 1 delta (guanine nucleotide exchange protein)	protein-coding
Normal_309_TCF7.rep1_peak_1892	chr5	131592920	131593423	+	50.1039		promoter-TSS (NM_001131027)	promoter-TSS (NM_001131027)	-180	NM_003687	8572	Hs.424312	NM_003687	HPRD:04571	PDLIM4	RIL	PDZ and LIM domain 4	protein-coding
Normal_309_TCF7.rep1_peak_2114	chr7	92672753	92673311	+	49.9509		Intergenic	Intergenic	74304	NM_001193307	54809	Hs.65641	NM_017654	HPRD:11531	SAMD9	C7orf5|DRIF1|NFTC|OEF1|OEF2	sterile alpha motif domain containing 9	protein-coding
Normal_309_TCF7.rep1_peak_708	chr14	77965073	77965661	+	49.8676		promoter-TSS (NM_199296)	promoter-TSS (NM_199296)	-157	NM_199296	145501	Hs.29742	NM_182509	HPRD:18182	ISM2	TAIL1|THSD3	isthmin 2	protein-coding
Normal_309_TCF7.rep1_peak_1650	chr3	5028432	5028928	+	49.3769		Intergenic	CpG	7583	NM_003670	8553	Hs.744856	NM_003670	HPRD:16050	BHLHE40	BHLHB2|DEC1|HLHB2|SHARP-2|STRA13|Stra14	basic helix-loop-helix family, member e40	protein-coding
Normal_309_TCF7.rep1_peak_1543	chr20	55787634	55788084	+	48.4911		promoter-TSS (NR_110631)	promoter-TSS (NR_110631)	-893	NR_110631	102723590	Hs.667674	NR_110631		BMP7-AS1	-	BMP7 antisense RNA 1	ncRNA
Normal_309_TCF7.rep1_peak_1611	chr22	29426526	29427200	+	48.2921		intron (NR_046851, intron 2 of 2)	intron (NR_046851, intron 2 of 2)	601	NR_046851	100874123	Hs.674708	NR_046851	ENSG00000177993	ZNRF3-AS1	-	ZNRF3 antisense RNA 1	ncRNA
Normal_309_TCF7.rep1_peak_1081	chr17	79367337	79368072	+	48.1065		Intergenic	CpG	-5817	NM_001291324	57597	Hs.514580	NM_024696	ENSG00000171282	BAHCC1	BAHD2	BAH domain and coiled-coil containing 1	protein-coding
Normal_309_TCF7.rep1_peak_1162	chr19	6199248	6199924	+	48.0327		Intergenic	SUBTEL_sa|Satellite|Satellite	63942	NM_001289177	81616	Hs.465720	NM_030924	HPRD:09824	ACSBG2	BGR|BRGL|PRTD-NY3|PRTDNY3	acyl-CoA synthetase bubblegum family member 2	protein-coding
Normal_309_TCF7.rep1_peak_935	chr17	7184836	7185598	+	47.5654		5' UTR (NM_001042, exon 1 of 11)	5' UTR (NM_001042, exon 1 of 11)	163	NM_001042	6517	Hs.380691	NM_001042	HPRD:00688	SLC2A4	GLUT4	solute carrier family 2 (facilitated glucose transporter), member 4	protein-coding
Normal_309_TCF7.rep1_peak_1043	chr17	56084536	56085185	+	47.4573		promoter-TSS (NM_001078166)	promoter-TSS (NM_001078166)	-153	NM_006924	6426	Hs.68714	NM_006924		SRSF1	ASF|SF2|SF2p33|SFRS1|SRp30a	serine/arginine-rich splicing factor 1	protein-coding
Normal_309_TCF7.rep1_peak_970	chr17	21156600	21156904	+	46.2638		promoter-TSS (NM_152914)	promoter-TSS (NM_152914)	-174	NM_152914	256302	Hs.654713	NM_152914	HPRD:17527	NATD1	C17orf103|Gtlf3b	N-acetyltransferase domain containing 1	protein-coding
Normal_309_TCF7.rep1_peak_624	chr13	30982564	30983024	+	45.551		Intergenic	CpG	13587	NR_125771	103724387		NR_125771		LINC01058	-	long intergenic non-protein coding RNA 1058	ncRNA
Normal_309_TCF7.rep1_peak_349	chr10	104420920	104421265	+	45.1349		Intergenic	Intergenic	16840	NM_030912	81603	Hs.336810	NM_030912	HPRD:06934	TRIM8	GERP|RNF27	tripartite motif containing 8	protein-coding
Normal_309_TCF7.rep1_peak_2327	chr9	132330873	132331591	+	44.851		Intergenic	CpG	-39931	NM_001286796	28989	Hs.744027	NM_014064	HPRD:10628	NTMT1	AD-003|C9orf32|HOMT1A|METTL11A|NRMT|NTM1A	N-terminal Xaa-Pro-Lys N-methyltransferase 1	protein-coding
Normal_309_TCF7.rep1_peak_1452	chr2	232478688	232479338	+	44.8057		Intergenic	CpG	21438	NM_152614	165100	Hs.98104	NM_152614	HPRD:14602	C2orf57	-	chromosome 2 open reading frame 57	protein-coding
Normal_309_TCF7.rep1_peak_2092	chr7	44646142	44646870	+	44.4064		intron (NM_001003941, intron 1 of 8)	CpG	385	NM_002541	4967	Hs.488181	NM_002541	HPRD:08938	OGDH	AKGDH|E1k|OGDC	oxoglutarate (alpha-ketoglutarate) dehydrogenase (lipoamide)	protein-coding
Normal_309_TCF7.rep1_peak_590	chr12	110151276	110151661	+	43.9366		promoter-TSS (NM_032829)	promoter-TSS (NM_032829)	-719	NM_032829	84915	Hs.661785	NM_032829	HPRD:07868	FAM222A	C12orf34	family with sequence similarity 222, member A	protein-coding
Normal_309_TCF7.rep1_peak_1316	chr2	20550516	20550890	+	43.9366		promoter-TSS (NM_001282752)	promoter-TSS (NM_001282752)	-92	NM_015317	23369	Hs.467824	NM_015317	HPRD:09527	PUM2	PUMH2|PUML2	pumilio RNA-binding family member 2	protein-coding
Normal_309_TCF7.rep1_peak_1182	chr19	11877669	11878171	+	43.8863		5' UTR (NM_152355, exon 1 of 4)	5' UTR (NM_152355, exon 1 of 4)	105	NM_152355	126068	Hs.675132	NM_152355	HPRD:15794	ZNF441	-	zinc finger protein 441	protein-coding
Normal_309_TCF7.rep1_peak_811	chr15	93447309	93447766	+	43.5295		promoter-TSS (NR_036136)	promoter-TSS (NR_036136)	-92	NR_036136	100422995		NR_036136		MIR3175	-	microRNA 3175	ncRNA
Normal_309_TCF7.rep1_peak_1941	chr5	179159475	179160013	+	43.2037		promoter-TSS (NM_014757)	promoter-TSS (NM_014757)	-107	NM_014757	9794	Hs.631951	NM_014757	HPRD:05665	MAML1	Mam-1|Mam1	mastermind-like 1 (Drosophila)	protein-coding
Normal_309_TCF7.rep1_peak_166	chr1	154946751	154947441	+	43.2037		promoter-TSS (NM_003029)	promoter-TSS (NM_003029)	-22	NM_001826	1163	Hs.374378	NM_001826	HPRD:00299	CKS1B	CKS1|PNAS-16|PNAS-18|ckshs1	CDC28 protein kinase regulatory subunit 1B	protein-coding
Normal_309_TCF7.rep1_peak_1102	chr18	3448086	3448636	+	43.1063		intron (NM_173207, intron 1 of 2)	CpG	777	NM_173207	7050	Hs.373550	NM_003244	HPRD:04023	TGIF1	HPE4|TGIF	TGFB-induced factor homeobox 1	protein-coding
Normal_309_TCF7.rep1_peak_1881	chr5	90576351	90576741	+	43.1063		Intergenic	CpG	33673	NR_103548	100505994	Hs.628363	NR_103548	ENSG00000248323	LUCAT1	SCAL1	lung cancer associated transcript 1 (non-protein coding)	ncRNA
Normal_309_TCF7.rep1_peak_1091	chr17	79961429	79961894	+	41.0583		intron (NR_045351, intron 6 of 14)	CpG	19124	NM_001271007	201254	Hs.37616	NM_144998	HPRD:18121	STRA13	CENP-X|CENPX|D9|FAAP10|MHF2	stimulated by retinoic acid 13	protein-coding
Normal_309_TCF7.rep1_peak_2285	chr9	97545523	97545820	+	40.3416		intron (NM_032823, intron 3 of 14)	intron (NM_032823, intron 3 of 14)	23740	NM_001193329	84909	Hs.434253	NM_032823	HPRD:07476	C9orf3	AOPEP|AP-O|APO|C90RF3|ONPEP	chromosome 9 open reading frame 3	protein-coding
Normal_309_TCF7.rep1_peak_346	chr10	104191968	104192514	+	40.0038		intron (NM_024040, intron 1 of 8)	CpG	182	NM_024040	79004	Hs.500874	NM_024040	HPRD:13099	CUEDC2	C10orf66|bA18I14.5	CUE domain containing 2	protein-coding
Normal_309_TCF7.rep1_peak_341	chr10	101379911	101381212	+	39.8804		promoter-TSS (NM_031212)	promoter-TSS (NM_031212)	-340	NM_031212	81894	Hs.403790	NM_031212	ENSG00000155287	SLC25A28	MFRN2|MRS3/4|MRS4L	solute carrier family 25 (mitochondrial iron transporter), member 28	protein-coding
Normal_309_TCF7.rep1_peak_893	chr16	73049544	73049919	+	39.7957		intron (NM_006885, intron 1 of 9)	intron (NM_006885, intron 1 of 9)	32543	NM_006885	463	Hs.598297	NM_006885	HPRD:00075	ZFHX3	ATBF1|ATBT|ZNF927	zinc finger homeobox 3	protein-coding
Normal_309_TCF7.rep1_peak_317	chr10	77161218	77162018	+	39.2609		promoter-TSS (NR_120651)	promoter-TSS (NR_120651)	34	NM_032772	84858	Hs.195710	NM_032772	HPRD:15811	ZNF503	NOLZ-1|NOLZ1	zinc finger protein 503	protein-coding
Normal_309_TCF7.rep1_peak_779	chr15	65133560	65134045	+	38.9769		promoter-TSS (NM_001195059)	promoter-TSS (NM_001195059)	-280	NM_025201	80301	Hs.709337	NM_025201	HPRD:15910	PLEKHO2	PLEKHQ1|PP1628|pp9099	pleckstrin homology domain containing, family O member 2	protein-coding
Normal_309_TCF7.rep1_peak_2162	chr7	150755053	150755573	+	38.1103		promoter-TSS (NM_001199692)	promoter-TSS (NM_001199692)	14	NM_001199692	6522	Hs.647069	NM_003040	HPRD:02728	SLC4A2	AE2|BND3L|EPB3L1|HKB3|NBND3	solute carrier family 4 (anion exchanger), member 2	protein-coding
Normal_309_TCF7.rep1_peak_1927	chr5	171986138	171986430	+	37.3411		Intergenic	Intergenic	-81992	NM_001142651	54492	Hs.91521	NM_001142651	ENSG00000214357	NEURL1B	NEURL3|hNeur2|neur2	neuralized E3 ubiquitin protein ligase 1B	protein-coding
Normal_309_TCF7.rep1_peak_1610	chr22	29400560	29401172	+	37.3149		intron (NM_032173, intron 2 of 8)	intron (NM_032173, intron 2 of 8)	26598	NR_046851	100874123	Hs.674708	NR_046851	ENSG00000177993	ZNRF3-AS1	-	ZNRF3 antisense RNA 1	ncRNA
Normal_309_TCF7.rep1_peak_1393	chr2	122288055	122288393	+	37.3149		promoter-TSS (NR_023343)	promoter-TSS (NR_023343)	-232	NR_023343	100151683	Hs.689638	NR_023343	ENSG00000264229	RNU4ATAC	MOPD1|RNU4ATAC1|TALS|U4ATAC	RNA, U4atac small nuclear (U12-dependent splicing)	snRNA
Normal_309_TCF7.rep1_peak_1865	chr5	60627324	60627858	+	37.3081		promoter-TSS (NM_020928)	promoter-TSS (NM_020928)	-509	NM_020928	57688	Hs.744939	NM_020928	ENSG00000130449	ZSWIM6	-	zinc finger, SWIM-type containing 6	protein-coding
Normal_309_TCF7.rep1_peak_1193	chr19	13957321	13958127	+	35.8445		Intergenic	Intergenic	-10251	NR_029495	407010		NR_029495	miRBase:MI0000079	MIR23A	MIRN23A|hsa-mir-23a|miRNA23A	microRNA 23a	ncRNA
Normal_309_TCF7.rep1_peak_1089	chr17	79925643	79926207	+	35.8201		Intergenic	Intergenic	-6868	NM_178493	147111	Hs.106137	NM_178493	HPRD:14073	NOTUM	-	notum pectinacetylesterase homolog (Drosophila)	protein-coding
Normal_309_TCF7.rep1_peak_671	chr14	33171713	33172088	+	35.5893		intron (NM_004274, intron 9 of 13)	intron (NM_004274, intron 9 of 13)	-236559	NM_001165893	64067	Hs.657892	NM_022123	HPRD:11400	NPAS3	MOP6|PASD6|bHLHe12	neuronal PAS domain protein 3	protein-coding
Normal_309_TCF7.rep1_peak_1549	chr20	57555891	57556363	+	35.4113		promoter-TSS (NM_198976)	promoter-TSS (NM_198976)	-136	NM_198976	51497	Hs.517148	NM_016397	HPRD:16096	NELFCD	NELF-C|NELF-D|TH1|TH1L	negative elongation factor complex member C/D	protein-coding
Normal_309_TCF7.rep1_peak_288	chr10	33247085	33247581	+	34.6467		promoter-TSS (NM_133376)	promoter-TSS (NM_133376)	-40	NM_002211	3688	Hs.643813	NM_002211	HPRD:00628	ITGB1	CD29|FNRB|GPIIA|MDF2|MSK12|VLA-BETA|VLAB	integrin, beta 1 (fibronectin receptor, beta polypeptide, antigen CD29 includes MDF2, MSK12)	protein-coding
Normal_309_TCF7.rep1_peak_267	chr10	3528602	3529169	+	34.3795		Intergenic	Intergenic	298588	NR_027653	1316	Hs.4055	NM_001300	HPRD:03632	KLF6	BCD1|CBA1|COPEB|CPBP|GBF|PAC1|ST12|ZF9	Kruppel-like factor 6	protein-coding
Normal_309_TCF7.rep1_peak_394	chr11	19733739	19734431	+	34.095		promoter-TSS (NM_001244963)	promoter-TSS (NM_001244963)	-796	NM_001244963	89797	Hs.64341	NM_145117	HPRD:07385	NAV2	HELAD1|POMFIL2|RAINB1|STEERIN2|UNC53H2	neuron navigator 2	protein-coding
Normal_309_TCF7.rep1_peak_1724	chr3	119012774	119013232	+	33.7023		promoter-TSS (NM_020754)	promoter-TSS (NM_020754)	-217	NM_020754	57514	Hs.668218	NM_020754	HPRD:16697	ARHGAP31	AOS1|CDGAP	Rho GTPase activating protein 31	protein-coding
Normal_309_TCF7.rep1_peak_1327	chr2	27651541	27652321	+	33.6558		intron (NM_013392, intron 1 of 17)	CpG	458	NM_013392	29959	Hs.515876	NM_013392	HPRD:05819	NRBP1	BCON3|MADM|MUDPNP|NRBP	nuclear receptor binding protein 1	protein-coding
Normal_309_TCF7.rep1_peak_2371	chrX	154254943	154255654	+	33.6028		exon (NM_023934, exon 1 of 5)	exon (NM_023934, exon 1 of 5)	234	NM_023934	65991	Hs.356050	NM_023934		FUNDC2	DC44|HCBP6|HCC3|PD03104	FUN14 domain containing 2	protein-coding
Normal_309_TCF7.rep1_peak_666	chr14	23770504	23771014	+	33.3892		exon (NM_001276318, exon 2 of 5)	exon (NM_001276318, exon 2 of 5)	1298	NM_001276318	90673	Hs.601513	NM_001276318	ENSG00000235194	PPP1R3E	-	protein phosphatase 1, regulatory subunit 3E	protein-coding
Normal_309_TCF7.rep1_peak_406	chr11	45943616	45944299	+	33.091		promoter-TSS (NM_001300721)	promoter-TSS (NM_001300721)	-270	NM_001300721	120071	Hs.86543	NM_152312	HPRD:13618	GYLTL1B	LARGE2	glycosyltransferase-like 1B	protein-coding
Normal_309_TCF7.rep1_peak_2296	chr9	110252004	110252398	+	32.5583		promoter-TSS (NM_004235)	promoter-TSS (NM_004235)	-154	NM_004235	9314	Hs.376206	NM_004235	ENSG00000136826	KLF4	EZF|GKLF	Kruppel-like factor 4 (gut)	protein-coding
Normal_309_TCF7.rep1_peak_1635	chr22	39988714	39989387	+	32.5179		intron (NM_001003406, intron 1 of 35)	intron (NM_001003406, intron 1 of 35)	22292	NM_001003406	8911	Hs.125116	NM_021096	HPRD:10500	CACNA1I	Cav3.3|ca(v)3.3	calcium channel, voltage-dependent, T type, alpha 1I subunit	protein-coding
Normal_309_TCF7.rep1_peak_1694	chr3	50310459	50311214	+	32.26		TTS (NR_106932)	TTS (NR_106932)	169	NR_106932	102465526		NR_106932		MIR6872	hsa-mir-6872	microRNA 6872	ncRNA
Normal_309_TCF7.rep1_peak_2186	chr8	29206109	29206620	+	32.1292		promoter-TSS (NM_057158)	promoter-TSS (NM_057158)	-42	NM_057158	1846	Hs.417962	NM_001394	HPRD:04123	DUSP4	HVH2|MKP-2|MKP2|TYP	dual specificity phosphatase 4	protein-coding
Normal_309_TCF7.rep1_peak_1149	chr19	2977244	2977658	+	31.9888		promoter-TSS (NM_024760)	promoter-TSS (NM_024760)	-85	NM_024760	79816	Hs.334507	NM_024760	HPRD:18195	TLE6	GRG6	transducin-like enhancer of split 6	protein-coding
Normal_309_TCF7.rep1_peak_2102	chr7	72847656	72848270	+	31.9888		promoter-TSS (NM_003508)	promoter-TSS (NM_003508)	-146	NM_003508	8326	Hs.647029	NM_003508	HPRD:03460	FZD9	CD349|FZD3	frizzled class receptor 9	protein-coding
Normal_309_TCF7.rep1_peak_1516	chr20	35374403	35374969	+	31.9549		promoter-TSS (NR_038370)	promoter-TSS (NR_038370)	-145	NM_032013	57446	Hs.437338	NM_022477	HPRD:12007	NDRG3	-	NDRG family member 3	protein-coding
Normal_309_TCF7.rep1_peak_537	chr12	31477038	31477485	+	31.9549		promoter-TSS (NR_026806)	promoter-TSS (NR_026806)	11	NR_026806	79857	Hs.534485	NM_024799	ENSG00000177340	FLJ13224	-	uncharacterized LOC79857	ncRNA
Normal_309_TCF7.rep1_peak_1907	chr5	139029743	139030236	+	31.4983		intron (NM_016463, intron 1 of 2)	CpG	1688	NM_016463	51523	Hs.744933	NM_016463	HPRD:13105	CXXC5	CF5|RINF|WID	CXXC finger protein 5	protein-coding
Normal_309_TCF7.rep1_peak_990	chr17	36859975	36860586	+	31.4232		Intergenic	CpG	-1593	NM_005937	4302	Hs.91531	NM_005937	HPRD:08978	MLLT6	AF17	myeloid/lymphoid or mixed-lineage leukemia (trithorax homolog, Drosophila); translocated to, 6	protein-coding
Normal_309_TCF7.rep1_peak_516	chr11	134020097	134020485	+	31.1686		3' UTR (NM_032801, exon 9 of 9)	3' UTR (NM_032801, exon 9 of 9)	74135	NM_015261	23310	Hs.438550	NM_015261	HPRD:11062	NCAPD3	CAP-D3|CAPD3|hCAP-D3|hHCP-6|hcp-6	non-SMC condensin II complex, subunit D3	protein-coding
Normal_309_TCF7.rep1_peak_767	chr15	59063003	59063518	+	30.7505		promoter-TSS (NM_001040453)	promoter-TSS (NM_001040453)	-133	NM_001040450	54629	Hs.591122	NM_019092	HPRD:13835	FAM63B	-	family with sequence similarity 63, member B	protein-coding
Normal_309_TCF7.rep1_peak_330	chr10	88730844	88731561	+	30.4972		TTS (NM_006829)	TTS (NM_006829)	704	NM_133447	119385	Hs.511787	NM_133447		AGAP11	-	ankyrin repeat and GTPase domain Arf GTPase activating protein 11	protein-coding
Normal_309_TCF7.rep1_peak_32	chr1	15478907	15479566	+	30.457		promoter-TSS (NM_001136218)	promoter-TSS (NM_001136218)	208	NM_001136216	55092	Hs.465305	NM_018022	HPRD:07651	TMEM51	C1orf72	transmembrane protein 51	protein-coding
Normal_309_TCF7.rep1_peak_442	chr11	66374553	66374914	+	30.4309		Intergenic	Intergenic	-9320	NM_006328	10432	Hs.533712	NM_006328		RBM14	COAA|PSP2|SIP|SYTIP1|TMEM137	RNA binding motif protein 14	protein-coding
Normal_309_TCF7.rep1_peak_2329	chr9	136085483	136085916	+	30.3328		Intergenic	Intergenic	-1062	NM_001288987	29989	Hs.449629	NM_014581	HPRD:05209	OBP2B	LCN14|OBPIIb	odorant binding protein 2B	protein-coding
Normal_309_TCF7.rep1_peak_799	chr15	74838481	74838870	+	30.3328		intron (NM_006465, intron 2 of 8)	intron (NM_006465, intron 2 of 8)	5127	NM_006465	10620	Hs.655532	NM_006465	HPRD:09806	ARID3B	BDP|DRIL2	AT rich interactive domain 3B (BRIGHT-like)	protein-coding
Normal_309_TCF7.rep1_peak_1682	chr3	48445976	48446337	+	29.9537		intron (NM_002673, intron 37 of 37)	intron (NM_002673, intron 37 of 37)	24716	NM_002673	5364	Hs.476209	NM_002673	HPRD:03032	PLXNB1	PLEXIN-B1|PLXN5|SEP	plexin B1	protein-coding
Normal_309_TCF7.rep1_peak_458	chr11	69452628	69453201	+	29.9115		Intergenic	CpG	-2959	NM_053056	595	Hs.523852	NM_053056	HPRD:01346	CCND1	BCL1|D11S287E|PRAD1|U21B31	cyclin D1	protein-coding
Normal_309_TCF7.rep1_peak_486	chr11	102323439	102323922	+	29.5176		promoter-TSS (NM_052932)	promoter-TSS (NM_052932)	95	NM_052932	114908	Hs.503709	NM_052932	ENSG00000152558	TMEM123	KCT3|PORIMIN|PORMIN	transmembrane protein 123	protein-coding
Normal_309_TCF7.rep1_peak_527	chr12	7282618	7283361	+	29.2555		promoter-TSS (NM_014718)	promoter-TSS (NM_014718)	22	NM_014718	9746	Hs.535378	NM_014718	HPRD:16725	CLSTN3	CDHR14|CSTN3|alcbeta	calsyntenin 3	protein-coding
Normal_309_TCF7.rep1_peak_1836	chr4	166033442	166033917	+	29.0237		intron (NM_001100389, intron 1 of 5)	CpG	345	NM_001100389	201931	Hs.704511	NM_152681		TMEM192	-	transmembrane protein 192	protein-coding
Normal_309_TCF7.rep1_peak_873	chr16	50501902	50502325	+	29.0082		Intergenic	CpG	-80128	NM_033119	85407	Hs.187578	NM_033119		NKD1	Naked1	naked cuticle homolog 1 (Drosophila)	protein-coding
Normal_309_TCF7.rep1_peak_489	chr11	111741914	111742319	+	29.0082		promoter-TSS (NM_001077692)	promoter-TSS (NM_001077692)	-112	NM_001077692	79796	Hs.745155	NM_024740		ALG9	CDG1L|DIBD1|LOH11CR1J	ALG9, alpha-1,2-mannosyltransferase	protein-coding
Normal_309_TCF7.rep1_peak_729	chr14	104583198	104583721	+	29.0008		promoter-TSS (NR_029620)	promoter-TSS (NR_029620)	-283	NR_029620	406986		NR_029620	miRBase:MI0000283	MIR203A	MIR203|MIRN203|hsa-mir-203a|miR-203|miRNA203	microRNA 203a	ncRNA
Normal_309_TCF7.rep1_peak_556	chr12	53718687	53719797	+	28.8855		Intergenic	CpG	-3830	NM_001173466	8086	Hs.369144	NM_015665	HPRD:05646	AAAS	AAA|AAASb|ADRACALA|ADRACALIN|ALADIN	achalasia, adrenocortical insufficiency, alacrimia	protein-coding
Normal_309_TCF7.rep1_peak_798	chr15	74753462	74753989	+	28.8855		promoter-TSS (NM_201265)	promoter-TSS (NM_201265)	119	NR_038448	440288	Hs.611046	NR_038448	ENSG00000247240	UBL7-AS1	-	UBL7 antisense RNA 1 (head to head)	ncRNA
Normal_309_TCF7.rep1_peak_778	chr15	64995367	64995692	+	28.8399		promoter-TSS (NM_002537)	promoter-TSS (NM_002537)	-49	NM_001301302	4947	Hs.744924	NM_002537	HPRD:11966	OAZ2	AZ2	ornithine decarboxylase antizyme 2	protein-coding
Normal_309_TCF7.rep1_peak_1098	chr17	80416084	80416959	+	28.7551		promoter-TSS (NM_031968)	promoter-TSS (NM_031968)	-19	NM_001083608	26502	Hs.256526	NM_012336	HPRD:05637	NARF	IOP2	nuclear prelamin A recognition factor	protein-coding
Normal_309_TCF7.rep1_peak_843	chr16	12897459	12897907	+	28.4124		promoter-TSS (NM_018340)	promoter-TSS (NM_018340)	61	NM_001099455	55313	Hs.460002	NM_018340		CPPED1	CSTP1	calcineurin-like phosphoesterase domain containing 1	protein-coding
Normal_309_TCF7.rep1_peak_151	chr1	147016858	147017250	+	28.1796		intron (NM_004326, intron 1 of 9)	intron (NM_004326, intron 1 of 9)	3783	NM_004326	607	Hs.415209	NM_004326	HPRD:04000	BCL9	LGS	B-cell CLL/lymphoma 9	protein-coding
Normal_309_TCF7.rep1_peak_1181	chr19	11849382	11849992	+	28.1151		5' UTR (NM_001080493, exon 1 of 4)	5' UTR (NM_001080493, exon 1 of 4)	137	NM_001297610	55552	Hs.142167	NM_017507	ENSG00000197933	ZNF823	HSZFP36	zinc finger protein 823	protein-coding
Normal_309_TCF7.rep1_peak_580	chr12	96336641	96337431	+	27.9179		promoter-TSS (NM_152435)	promoter-TSS (NM_152435)	-35	NM_152435	144193	Hs.424907	NM_152435	HPRD:14605	AMDHD1	-	amidohydrolase domain containing 1	protein-coding
Normal_309_TCF7.rep1_peak_1751	chr3	149375996	149376531	+	27.901		promoter-TSS (NM_001168280)	promoter-TSS (NM_001168280)	266	NR_040250	100128025	Hs.594912	NR_040250	ENSG00000241313	WWTR1-AS1	-	WWTR1 antisense RNA 1	ncRNA
Normal_309_TCF7.rep1_peak_1712	chr3	61547033	61547540	+	27.8962		promoter-TSS (NM_002841)	promoter-TSS (NM_002841)	43	NM_002841	5793	Hs.595541	NM_002841		PTPRG	HPTPG|PTPG|R-PTP-GAMMA|RPTPG	protein tyrosine phosphatase, receptor type, G	protein-coding
Normal_309_TCF7.rep1_peak_985	chr17	31255018	31255572	+	27.8732		intron (NM_001033504, intron 1 of 6)	CpG	367	NM_001033504	26022	Hs.3447	NM_015544	HPRD:13171	TMEM98	-	transmembrane protein 98	protein-coding
Normal_309_TCF7.rep1_peak_104	chr1	44495795	44496000	+	27.8373		intron (NR_048549, intron 1 of 11)	CpG	1267	NM_001024845	6536	Hs.442590	NM_006934	HPRD:03010	SLC6A9	GLYT1	solute carrier family 6 (neurotransmitter transporter, glycine), member 9	protein-coding
Normal_309_TCF7.rep1_peak_1835	chr4	159644440	159644716	+	27.8054		promoter-TSS (NM_005038)	promoter-TSS (NM_005038)	-26	NM_005038	5481	Hs.183958	NM_005038	HPRD:11875	PPID	CYP-40|CYPD	peptidylprolyl isomerase D	protein-coding
Normal_309_TCF7.rep1_peak_711	chr14	89506876	89507386	+	27.8054		Intergenic	Intergenic	216634	NM_001288783	123016	Hs.303055	NM_144596	ENSG00000165533	TTC8	BBS8|RP51	tetratricopeptide repeat domain 8	protein-coding
Normal_309_TCF7.rep1_peak_857	chr16	28936522	28937143	+	27.8003		promoter-TSS (NM_024816)	promoter-TSS (NM_024816)	-300	NM_024816	79874	Hs.555978	NM_024816	HPRD:17948	RABEP2	FRA	rabaptin, RAB GTPase binding effector protein 2	protein-coding
Normal_309_TCF7.rep1_peak_658	chr14	20922636	20923152	+	27.1379		promoter-TSS (NM_001641)	promoter-TSS (NM_001641)	373	NM_017807	55644	Hs.525196	NM_017807	HPRD:10133	OSGEP	GCPL1|KAE1|OSGEP1|PRSMG1	O-sialoglycoprotein endopeptidase	protein-coding
Normal_309_TCF7.rep1_peak_1421	chr2	178077737	178078116	+	27.1379		TTS (NR_039646)	TTS (NR_039646)	472	NR_049831	100846999		NR_049831		MIR4444-2	-	microRNA 4444-2	ncRNA
Normal_309_TCF7.rep1_peak_1632	chr22	39688150	39688467	+	26.7607		Intergenic	CpG	21608	NR_000028	116938		NR_000028		SNORD83B	RNU83B|U83B	small nucleolar RNA, C/D box 83B	snoRNA
Normal_309_TCF7.rep1_peak_67	chr1	26201750	26202358	+	26.744		Intergenic	CpG	-4310	NM_178422	164091	Hs.523652	NM_178422	HPRD:09692	PAQR7	MPRA|PGLP|mSR	progestin and adipoQ receptor family member VII	protein-coding
Normal_309_TCF7.rep1_peak_544	chr12	46765131	46765620	+	26.659		intron (NM_018976, intron 1 of 15)	CpG	1270	NM_018976	54407	Hs.221847	NM_018976	HPRD:05535	SLC38A2	ATA2|PRO1068|SAT2|SNAT2	solute carrier family 38, member 2	protein-coding
Normal_309_TCF7.rep1_peak_1077	chr17	78806740	78807083	+	26.6207		intron (NM_020761, intron 9 of 33)	intron (NM_020761, intron 9 of 33)	-27479	NR_110852	101928855	Hs.670692	NR_110852	ENSG00000262833	LOC101928855	-	uncharacterized LOC101928855	ncRNA
Normal_309_TCF7.rep1_peak_1524	chr20	39765645	39766096	+	26.4657		promoter-TSS (NM_002660)	promoter-TSS (NM_002660)	-291	NM_182811	5335	Hs.268177	NM_002660	HPRD:01398	PLCG1	NCKAP3|PLC-II|PLC1|PLC148|PLCgamma1	phospholipase C, gamma 1	protein-coding
Normal_309_TCF7.rep1_peak_1949	chr6	3750640	3750989	+	26.2981		intron (NM_183373, intron 1 of 4)	CpG	1432	NM_183373	221749	Hs.484500	NM_183373	HPRD:12854	PXDC1	C6orf145	PX domain containing 1	protein-coding
Normal_309_TCF7.rep1_peak_1341	chr2	38830093	38830615	+	26.2399		promoter-TSS (NM_001142650)	promoter-TSS (NM_001142650)	-176	NM_001142650	92906	Hs.445497	NM_138394	HPRD:13667	HNRNPLL	HNRPLL|SRRF	heterogeneous nuclear ribonucleoprotein L-like	protein-coding
Normal_309_TCF7.rep1_peak_1075	chr17	77070731	77071223	+	26.0493		promoter-TSS (NM_001042573)	promoter-TSS (NM_001042573)	-42	NM_001042573	64772	Hs.29288	NM_022759		ENGASE	-	endo-beta-N-acetylglucosaminidase	protein-coding
Normal_309_TCF7.rep1_peak_175	chr1	155990614	155990930	+	25.901		promoter-TSS (NM_003145)	promoter-TSS (NM_003145)	-14	NM_003145	6746	Hs.74564	NM_003145	HPRD:02923	SSR2	TLAP|TRAP-BETA|TRAPB	signal sequence receptor, beta (translocon-associated protein beta)	protein-coding
Normal_309_TCF7.rep1_peak_553	chr12	52541113	52541491	+	25.8789		Intergenic	Intergenic	44482	NM_182507	144501	Hs.140978	NM_182507	HPRD:14068	KRT80	KB20	keratin 80	protein-coding
Normal_309_TCF7.rep1_peak_2179	chr8	22499717	22500109	+	25.5565		promoter-TSS (NR_027715)	promoter-TSS (NR_027715)	-191	NR_027715	80094	Hs.675917	NM_025026		BIN3-IT1	-	BIN3 intronic transcript 1 (non-protein coding)	ncRNA
Normal_309_TCF7.rep1_peak_1991	chr6	34725035	34725440	+	25.4371		non-coding (NR_029472, exon 1 of 5)	non-coding (NR_029472, exon 1 of 5)	366	NM_003093	6631	Hs.1063	NM_003093		SNRPC	U1C|Yhc1	small nuclear ribonucleoprotein polypeptide C	protein-coding
Normal_309_TCF7.rep1_peak_2195	chr8	41435419	41436012	+	25.4099		promoter-TSS (NM_178819)	promoter-TSS (NM_178819)	8	NM_178819	137964	Hs.355753	NM_178819	HPRD:12175	AGPAT6	1-AGPAT 6|LPAAT-zeta|LPAATZ|TSARG7	1-acylglycerol-3-phosphate O-acyltransferase 6	protein-coding
Normal_309_TCF7.rep1_peak_1569	chr21	40285080	40285620	+	25.1661		intron (NR_120405, intron 2 of 3)	intron (NR_120405, intron 2 of 3)	25003	NR_120405	400867	Hs.689509	NR_120405		LOC400867	-	uncharacterized LOC400867	ncRNA
Normal_309_TCF7.rep1_peak_1053	chr17	62657835	62658623	+	25.057		5' UTR (NM_022739, exon 1 of 19)	5' UTR (NM_022739, exon 1 of 19)	157	NM_022739	64750	Hs.515011	NM_022739		SMURF2	-	SMAD specific E3 ubiquitin protein ligase 2	protein-coding
Normal_309_TCF7.rep1_peak_1597	chr22	20287023	20287510	+	25.057		Intergenic	CpG	20362	NM_033257	85359	Hs.410965	NM_033257	HPRD:16800	DGCR6L	DGCR6	DiGeorge syndrome critical region gene 6-like	protein-coding
Normal_309_TCF7.rep1_peak_1565	chr21	35831816	35832213	+	24.6327		promoter-TSS (NM_001127669)	promoter-TSS (NM_001127669)	-112	NM_001127669	3753	Hs.121495	NM_000219	HPRD:01442	KCNE1	ISK|JLNS|JLNS2|LQT2/5|LQT5|MinK	potassium voltage-gated channel, Isk-related family, member 1	protein-coding
Normal_309_TCF7.rep1_peak_491	chr11	112704956	112705258	+	24.6006		Intergenic	Intergenic	-126862	NM_001076682	4684	Hs.503878	NM_000615	HPRD:00301	NCAM1	CD56|MSK39|NCAM	neural cell adhesion molecule 1	protein-coding
Normal_309_TCF7.rep1_peak_1259	chr19	46110585	46110853	+	24.464		Intergenic	Intergenic	-5253	NM_005282	2828	Hs.17170	NM_005282	HPRD:02773	GPR4	-	G protein-coupled receptor 4	protein-coding
Normal_309_TCF7.rep1_peak_957	chr17	14205927	14206389	+	24.2243		promoter-TSS (NR_026880)	promoter-TSS (NR_026880)	-899	NR_026880	84815	Hs.597458	NM_032729		MGC12916	-	uncharacterized protein MGC12916	ncRNA
Normal_309_TCF7.rep1_peak_2284	chr9	97488784	97489075	+	24.1028		promoter-TSS (NM_001193331)	promoter-TSS (NM_001193331)	-22	NM_001193331	84909	Hs.434253	NM_032823	HPRD:07476	C9orf3	AOPEP|AP-O|APO|C90RF3|ONPEP	chromosome 9 open reading frame 3	protein-coding
Normal_309_TCF7.rep1_peak_1613	chr22	29467163	29467756	+	24.0298		Intergenic	CpG	-1607	NM_032045	83999	Hs.229335	NM_032045	HPRD:11182	KREMEN1	KREMEN|KRM1	kringle containing transmembrane protein 1	protein-coding
Normal_309_TCF7.rep1_peak_1320	chr2	25194600	25194974	+	24.0009		promoter-TSS (NR_034113)	promoter-TSS (NR_034113)	176	NM_001198559	51277	Hs.434993	NM_016544	HPRD:15221	DNAJC27	RBJ|RabJS	DnaJ (Hsp40) homolog, subfamily C, member 27	protein-coding
Normal_309_TCF7.rep1_peak_1178	chr19	11485295	11485804	+	23.9152		exon (NM_175871, exon 1 of 2)	exon (NM_175871, exon 1 of 2)	166	NM_175871	126074	Hs.631619	NM_175871	HPRD:08179	SWSAP1	C19orf39|SWS1AP1|ZSWIM7AP1	SWIM-type zinc finger 7 associated protein 1	protein-coding
Normal_309_TCF7.rep1_peak_1177	chr19	11434864	11435261	+	23.673		3' UTR (NM_004283, exon 5 of 5)	3' UTR (NM_004283, exon 5 of 5)	15282	NM_004283	9545	Hs.744916	NM_004283	HPRD:05070	RAB3D	D2-2|GOV|RAB16|RAD3D	RAB3D, member RAS oncogene family	protein-coding
Normal_309_TCF7.rep1_peak_565	chr12	57521739	57522184	+	23.6707		promoter-TSS (NM_002332)	promoter-TSS (NM_002332)	-321	NM_002332	4035	Hs.162757	NM_002332	HPRD:00138	LRP1	A2MR|APOER|APR|CD91|IGFBP3R|LRP|LRP1A|TGFBR5	low density lipoprotein receptor-related protein 1	protein-coding
Normal_309_TCF7.rep1_peak_849	chr16	21523710	21524404	+	23.6133		Intergenic	Intergenic	7708	NR_002594	387254	Hs.448808	NR_002594		SLC7A5P2	IMAA|MMAA	solute carrier family 7 (amino acid transporter light chain, L system), member 5 pseudogene 2	pseudo
Normal_309_TCF7.rep1_peak_1713	chr3	64519280	64519588	+	23.5978		intron (NM_182920, intron 37 of 39)	intron (NM_182920, intron 37 of 39)	-27588	NR_110150	101929335	Hs.476604	NR_110150		ADAMTS9-AS1	-	ADAMTS9 antisense RNA 1	ncRNA
Normal_309_TCF7.rep1_peak_1738	chr3	134204694	134205461	+	23.3244		promoter-TSS (NM_015391)	promoter-TSS (NM_015391)	30	NM_025180	80254	Hs.443301	NM_025180	HPRD:07826	CEP63	SCKL6	centrosomal protein 63kDa	protein-coding
Normal_309_TCF7.rep1_peak_675	chr14	35761343	35761678	+	23.0855		promoter-TSS (NM_002791)	promoter-TSS (NM_002791)	-13	NM_001282233	5687	Hs.446260	NM_002791	HPRD:04171	PSMA6	IOTA|PROS27|p27K	proteasome (prosome, macropain) subunit, alpha type, 6	protein-coding
Normal_309_TCF7.rep1_peak_858	chr16	30363370	30363746	+	23.0668		3' UTR (NM_006110, exon 7 of 7)	3' UTR (NM_006110, exon 7 of 7)	2697	NM_001243646	10421	Hs.202677	NM_006110	HPRD:05127	CD2BP2	FWP010|LIN1|PPP1R59|Snu40|U5-52K	CD2 (cytoplasmic tail) binding protein 2	protein-coding
Normal_309_TCF7.rep1_peak_1019	chr17	43339136	43339782	+	22.9462		promoter-TSS (NM_152343)	promoter-TSS (NM_152343)	12	NR_110324	100133991	Hs.668927	NR_024434	ENSG00000267278	MAP3K14-AS1	-	MAP3K14 antisense RNA 1	ncRNA
Normal_309_TCF7.rep1_peak_566	chr12	57915998	57916501	+	22.9462		promoter-TSS (NM_052897)	promoter-TSS (NM_052897)	-410	NM_052897	114785	Hs.524523	NM_052897	HPRD:11296	MBD6	-	methyl-CpG binding domain protein 6	protein-coding
Normal_309_TCF7.rep1_peak_836	chr16	3661461	3661796	+	22.9462		promoter-TSS (NM_032444)	promoter-TSS (NM_032444)	-43	NM_032444	84464	Hs.143681	NM_032444	HPRD:12537	SLX4	BTBD12|FANCP|MUS312	SLX4 structure-specific endonuclease subunit	protein-coding
Normal_309_TCF7.rep1_peak_1968	chr6	28192903	28193313	+	22.9462		promoter-TSS (NM_006299)	promoter-TSS (NM_006299)	79	NM_006299	7746	Hs.100921	NM_006299	HPRD:03766	ZSCAN9	PRD51|ZNF193	zinc finger and SCAN domain containing 9	protein-coding
Normal_309_TCF7.rep1_peak_173	chr1	155658389	155658766	+	22.5704		promoter-TSS (NM_004632)	promoter-TSS (NM_004632)	-9	NM_001198905	55249	Hs.584927	NM_018253	HPRD:08485	YY1AP1	HCCA1|HCCA2|YAP|YY1AP	YY1 associated protein 1	protein-coding
Normal_309_TCF7.rep1_peak_1489	chr20	8000241	8000668	+	22.5141		promoter-TSS (NM_021156)	promoter-TSS (NM_021156)	-61	NM_021156	56255	Hs.169358	NM_021156		TMX4	DJ971N18.2|PDIA14|TXNDC13	thioredoxin-related transmembrane protein 4	protein-coding
Normal_309_TCF7.rep1_peak_1478	chr20	1927755	1928340	+	22.4651		Intergenic	CpG	45405	NM_001190892	5173	Hs.22584	NM_024411	HPRD:08838	PDYN	ADCA|PENKB|SCA23	prodynorphin	protein-coding
Normal_309_TCF7.rep1_peak_2337	chr9	139294411	139294882	+	22.4335		Intergenic	CpG	-1757	NM_003086	6621	Hs.113265	NM_003086	HPRD:04146	SNAPC4	PTFalpha|SNAP190	small nuclear RNA activating complex, polypeptide 4, 190kDa	protein-coding
Normal_309_TCF7.rep1_peak_2202	chr8	59465582	59466243	+	22.433		intron (NM_001007070, intron 1 of 8)	CpG	184	NM_001007070	6386	Hs.200804	NM_005625	HPRD:03741	SDCBP	MDA-9|ST1|SYCL|TACIP18	syndecan binding protein (syntenin)	protein-coding
Normal_309_TCF7.rep1_peak_686	chr14	59931709	59932256	+	22.3214		promoter-TSS (NM_022571)	promoter-TSS (NM_022571)	77	NM_022571	64582	Hs.647573	NM_022571		GPR135	HUMNPIIY20	G protein-coupled receptor 135	protein-coding
Normal_309_TCF7.rep1_peak_1623	chr22	36851142	36851614	+	22.3104		Intergenic	CpG	26309	NM_012473	25828	Hs.211929	NM_012473	HPRD:07161	TXN2	MT-TRX|MTRX|TRX2	thioredoxin 2	protein-coding
Normal_309_TCF7.rep1_peak_2076	chr7	20826507	20826688	+	22.3087		promoter-TSS (NM_182700)	promoter-TSS (NM_182700)	-89	NM_198956	221833	Hs.195922	NM_182700		SP8	BTD	Sp8 transcription factor	protein-coding
Normal_309_TCF7.rep1_peak_300	chr10	71135350	71135737	+	22.3087		intron (NM_033497, intron 10 of 20)	intron (NM_033497, intron 10 of 20)	41131	NM_001057	6865	Hs.88372	NM_001057	HPRD:01207	TACR2	NK2R|NKNAR|SKR|TAC2R	tachykinin receptor 2	protein-coding
Normal_309_TCF7.rep1_peak_842	chr16	12009757	12010192	+	22.1431		promoter-TSS (NM_001130006)	promoter-TSS (NM_001130006)	-149	NM_002094	2935	Hs.528780	NM_002094	HPRD:00753	GSPT1	551G9.2|ETF3A|GST1|eRF3a	G1 to S phase transition 1	protein-coding
Normal_309_TCF7.rep1_peak_1691	chr3	49977332	49977889	+	22.1431		5' UTR (NM_001167582, exon 1 of 17)	5' UTR (NM_001167582, exon 1 of 17)	133	NM_005777	10180	Hs.696735	NM_005777	HPRD:06054	RBM6	3G2|DEF-3|DEF3|HLC-11|NY-LU-12|g16	RNA binding motif protein 6	protein-coding
Normal_309_TCF7.rep1_peak_1201	chr19	14628461	14629340	+	22.1241		promoter-TSS (NM_001300914)	promoter-TSS (NM_001300914)	-226	NM_001300914	3337	Hs.515210	NM_006145	HPRD:05198	DNAJB1	HSPF1|Hdj1|Hsp40|RSPH16B|Sis1	DnaJ (Hsp40) homolog, subfamily B, member 1	protein-coding
Normal_309_TCF7.rep1_peak_1625	chr22	37270081	37270437	+	22.0035		intron (NM_013416, intron 7 of 8)	intron (NM_013416, intron 7 of 8)	13229	NM_000631	4689	Hs.474781	NM_000631	HPRD:03289	NCF4	NCF|P40PHOX|SH3PXD4	neutrophil cytosolic factor 4, 40kDa	protein-coding
Normal_309_TCF7.rep1_peak_419	chr11	61275768	61276214	+	21.9926		promoter-TSS (NM_001145077)	promoter-TSS (NM_001145077)	-77	NR_039708	100616470		NR_039708	miRBase:MI0016849	MIR4488	-	microRNA 4488	ncRNA
Normal_309_TCF7.rep1_peak_1737	chr3	134093256	134093576	+	21.9926		promoter-TSS (NM_001278685)	promoter-TSS (NM_001278685)	11	NM_001278685	51421	Hs.426312	NM_016201	HPRD:16485	AMOTL2	LCCP	angiomotin like 2	protein-coding
Normal_309_TCF7.rep1_peak_13	chr1	6320057	6320585	+	21.9875		intron (NM_207370, intron 1 of 5)	CpG	714	NM_207370	387509	Hs.531581	NM_207370	HPRD:13600	GPR153	PGR1	G protein-coupled receptor 153	protein-coding
Normal_309_TCF7.rep1_peak_2149	chr7	139875480	139875964	+	21.9875		intron (NM_030647, intron 1 of 19)	CpG	1019	NM_030647	80853	Hs.308710	NM_030647	ENSG00000006459	KDM7A	JHDM1D	lysine (K)-specific demethylase 7A	protein-coding
Normal_309_TCF7.rep1_peak_1056	chr17	63746792	63747105	+	21.7649		intron (NM_145036, intron 21 of 26)	intron (NM_145036, intron 21 of 26)	75713	NM_001037325	201134	Hs.408676	NM_145036	HPRD:11336	CEP112	CCDC46|MACOCO	centrosomal protein 112kDa	protein-coding
Normal_309_TCF7.rep1_peak_71	chr1	27625974	27626289	+	21.5511		intron (NM_001276252, intron 12 of 15)	L2c|LINE|L2	-22505	NR_037580	84065	Hs.469171	NM_032125	HPRD:13167	TMEM222	C1orf160	transmembrane protein 222	protein-coding
Normal_309_TCF7.rep1_peak_1405	chr2	158485102	158485503	+	21.5109		promoter-TSS (NM_145259)	promoter-TSS (NM_145259)	97	NM_001111033	130399	Hs.562901	NM_145259	HPRD:10608	ACVR1C	ACVRLK7|ALK7	activin A receptor, type IC	protein-coding
Normal_309_TCF7.rep1_peak_899	chr16	81491287	81491610	+	21.2371		intron (NM_198390, intron 1 of 20)	intron (NM_198390, intron 1 of 20)	12673	NM_198390	80790	Hs.594095	NM_030629	HPRD:10839	CMIP	TCMIP	c-Maf inducing protein	protein-coding
Normal_309_TCF7.rep1_peak_481	chr11	94883682	94884389	+	21.2322		non-coding (NR_110303, exon 1 of 3)	non-coding (NR_110303, exon 1 of 3)	332	NR_110303	101929295	Hs.735838	NR_110303	ENSG00000245552	LOC101929295	-	uncharacterized LOC101929295	ncRNA
Normal_309_TCF7.rep1_peak_997	chr17	38296693	38297067	+	21.2322		exon (NM_007359, exon 1 of 14)	exon (NM_007359, exon 1 of 14)	373	NM_007359	22794	Hs.743287	NM_007359	HPRD:16225	CASC3	BTZ|MLN51	cancer susceptibility candidate 3	protein-coding
Normal_309_TCF7.rep1_peak_303	chr10	72237541	72237843	+	21.221		promoter-TSS (NM_014431)	promoter-TSS (NM_014431)	-872	NM_014431	27143	Hs.202351	NM_014431	HPRD:11419	PALD1	KIAA1274|PALD	phosphatase domain containing, paladin 1	protein-coding
Normal_309_TCF7.rep1_peak_786	chr15	67413443	67413690	+	21.1789		intron (NM_005902, intron 1 of 8)	intron (NM_005902, intron 1 of 8)	-4488	NM_001145102	4088	Hs.727986	NM_005902	HPRD:04380	SMAD3	HSPC193|HsT17436|JV15-2|LDS1C|LDS3|MADH3	SMAD family member 3	protein-coding
Normal_309_TCF7.rep1_peak_476	chr11	76495545	76495918	+	21.0449		intron (NM_015516, intron 1 of 1)	intron (NM_015516, intron 1 of 1)	1446	NM_015516	25987	Hs.8361	NM_015516	HPRD:12152	TSKU	E2IG4|LRRC54|TSK	tsukushi, small leucine rich proteoglycan	protein-coding
Normal_309_TCF7.rep1_peak_735	chr14	105557880	105558280	+	21.0323		Intergenic	Intergenic	-2404	NR_110546	102723354	Hs.569410	NR_110546		LOC102723354	-	uncharacterized LOC102723354	ncRNA
Normal_309_TCF7.rep1_peak_1381	chr2	97643586	97643851	+	21.0202		intron (NM_001122646, intron 1 of 16)	intron (NM_001122646, intron 1 of 16)	8583	NM_001122646	51252	Hs.107922	NM_016490	HPRD:14235	FAM178B	-	family with sequence similarity 178, member B	protein-coding
Normal_309_TCF7.rep1_peak_2214	chr8	96280993	96281367	+	21.0074		intron (NR_038204, intron 1 of 3)	CpG	116	NR_038205	100616530	Hs.554328	NR_038201	ENSG00000253773	C8orf37-AS1	-	C8orf37 antisense RNA 1	ncRNA
Normal_309_TCF7.rep1_peak_1540	chr20	52824199	52824401	+	20.9767		promoter-TSS (NM_002623)	promoter-TSS (NM_002623)	-202	NM_002623	5203	Hs.91161	NM_002623	HPRD:05358	PFDN4	C1|PFD4	prefoldin subunit 4	protein-coding
Normal_309_TCF7.rep1_peak_16	chr1	6673173	6673827	+	20.9767		promoter-TSS (NM_153812)	promoter-TSS (NM_153812)	-256	NM_153812	148479	Hs.516079	NM_153812	HPRD:10150	PHF13	PHF5|SPOC1	PHD finger protein 13	protein-coding
Normal_309_TCF7.rep1_peak_1041	chr17	55945520	55945960	+	20.9427		intron (NM_001292025, intron 7 of 10)	intron (NM_001292025, intron 7 of 10)	-18307	NM_016070	51649	Hs.5836	NM_016070		MRPS23	HSPC329|MRP-S23	mitochondrial ribosomal protein S23	protein-coding
Normal_309_TCF7.rep1_peak_230	chr1	210424519	210425018	+	20.9427		Intergenic	Intergenic	-17302	NR_024337	574036	Hs.446946	NR_024337	ENSG00000203706	SERTAD4-AS1	C1orf133	SERTAD4 antisense RNA 1	ncRNA
Normal_309_TCF7.rep1_peak_1744	chr3	141087034	141087441	+	20.9229		intron (NM_001080412, intron 1 of 7)	intron (NM_001080412, intron 1 of 7)	44182	NM_001080412	253461	Hs.518301	NM_152535	ENSG00000177311	ZBTB38	CIBZ|PPP1R171|ZNF921	zinc finger and BTB domain containing 38	protein-coding
Normal_309_TCF7.rep1_peak_1292	chr19	56915421	56915897	+	20.8525		promoter-TSS (NM_152478)	promoter-TSS (NM_152478)	-35	NM_152478	147949	Hs.146854	NM_152478	HPRD:15860	ZNF583	-	zinc finger protein 583	protein-coding
Normal_309_TCF7.rep1_peak_921	chr17	1587727	1588824	+	20.8303		promoter-TSS (NM_006445)	promoter-TSS (NM_006445)	-99	NM_006445	10594	Hs.181368	NM_006445	HPRD:06295	PRPF8	HPRP8|PRP8|PRPC8|RP13|SNRNP220	pre-mRNA processing factor 8	protein-coding
Normal_309_TCF7.rep1_peak_262	chr1	236959002	236959347	+	20.8303		intron (NM_001291940, intron 1 of 31)	CpG	593	NM_000254	4548	Hs.498187	NM_000254	HPRD:01136	MTR	HMAG|MS|cblG	5-methyltetrahydrofolate-homocysteine methyltransferase	protein-coding
Normal_309_TCF7.rep1_peak_80	chr1	32479218	32479534	+	20.7955		promoter-TSS (NM_006559)	promoter-TSS (NM_006559)	81	NM_001271878	10657	Hs.445893	NM_006559	HPRD:03926	KHDRBS1	Sam68|p62|p68	KH domain containing, RNA binding, signal transduction associated 1	protein-coding
Normal_309_TCF7.rep1_peak_1539	chr20	52740090	52740465	+	20.7002		Intergenic	Intergenic	50239	NM_000782	1591	Hs.89663	NM_000782	HPRD:00522	CYP24A1	CP24|CYP24|HCAI|P450-CC24	cytochrome P450, family 24, subfamily A, polypeptide 1	protein-coding
Normal_309_TCF7.rep1_peak_1118	chr18	46065002	46065530	+	20.6795		promoter-TSS (NM_001142397)	promoter-TSS (NM_001142397)	-161	NM_014772	9811	Hs.145230	NM_014772	HPRD:11083	CTIF	Gm672|KIAA0427	CBP80/20-dependent translation initiation factor	protein-coding
Normal_309_TCF7.rep1_peak_1038	chr17	54777044	54777325	+	20.4535		Intergenic	Intergenic	106124	NM_005450	9241	Hs.248201	NM_005450	HPRD:04291	NOG	SYM1|SYNS1	noggin	protein-coding
Normal_309_TCF7.rep1_peak_1142	chr19	2047268	2047728	+	20.3382		intron (NM_199054, intron 2 of 13)	intron (NM_199054, intron 2 of 13)	3745	NM_199054	2872	Hs.515032	NM_017572	HPRD:05459	MKNK2	GPRK7|MNK2	MAP kinase interacting serine/threonine kinase 2	protein-coding
Normal_309_TCF7.rep1_peak_667	chr14	24505349	24505687	+	20.3292		promoter-TSS (NR_102689)	promoter-TSS (NR_102689)	-103	NR_102693	728635	Hs.647569	NM_001082488		DHRS4L1	SDR25C4	dehydrogenase/reductase (SDR family) member 4 like 1	protein-coding
Normal_309_TCF7.rep1_peak_1671	chr3	33758983	33759847	+	20.2154		exon (NM_015097, exon 1 of 39)	exon (NM_015097, exon 1 of 39)	290	NM_015097	23122	Hs.108614	NM_015097	HPRD:12054	CLASP2	-	cytoplasmic linker associated protein 2	protein-coding
Normal_309_TCF7.rep1_peak_1096	chr17	80342552	80342923	+	20.0937		Intergenic	Intergenic	10536	NM_018949	2837	Hs.192720	NM_018949	HPRD:02938	UTS2R	GPR14|UR-2-R|UTR|UTR2	urotensin 2 receptor	protein-coding
Normal_309_TCF7.rep1_peak_459	chr11	69455568	69455964	+	20.0229		promoter-TSS (NM_053056)	promoter-TSS (NM_053056)	-107	NM_053056	595	Hs.523852	NM_053056	HPRD:01346	CCND1	BCL1|D11S287E|PRAD1|U21B31	cyclin D1	protein-coding
Normal_309_TCF7.rep1_peak_1876	chr5	73980887	73981260	+	20.0229		5' UTR (NM_000521, exon 1 of 14)	5' UTR (NM_000521, exon 1 of 14)	104	NM_000521	3074	Hs.69293	NM_000521	HPRD:06043	HEXB	ENC-1AS|HEL-248	hexosaminidase B (beta polypeptide)	protein-coding
Normal_309_TCF7.rep1_peak_2224	chr8	103818644	103819421	+	20.0229		Intergenic	CpG	57365	NM_148174	51582	Hs.459106	NM_015878	HPRD:07443	AZIN1	OAZI|OAZIN|ODC1L	antizyme inhibitor 1	protein-coding
Normal_309_TCF7.rep1_peak_1805	chr4	56212367	56212800	+	20.0229		exon (NM_024592, exon 1 of 5)	exon (NM_024592, exon 1 of 5)	195	NM_024592	79644	Hs.39311	NM_024592	HPRD:07825	SRD5A3	CDG1P|CDG1Q|KRIZI|SRD5A2L|SRD5A2L1	steroid 5 alpha-reductase 3	protein-coding
Normal_309_TCF7.rep1_peak_969	chr17	20945899	20946409	+	19.8954		5' UTR (NM_015276, exon 1 of 13)	5' UTR (NM_015276, exon 1 of 13)	198	NM_015276	23326	Hs.462492	NM_015276	ENSG00000124422	USP22	USP3L	ubiquitin specific peptidase 22	protein-coding
Normal_309_TCF7.rep1_peak_726	chr14	104043040	104043298	+	19.5576		intron (NM_032374, intron 3 of 4)	intron (NM_032374, intron 3 of 4)	13870	NM_032374	84334	Hs.598441	NM_032374		APOPT1	APOP1|C14orf153	apoptogenic 1, mitochondrial	protein-coding
Normal_309_TCF7.rep1_peak_316	chr10	77054473	77055120	+	19.4386		intron (NR_120651, intron 1 of 3)	CpG	-1345	NR_038223	253264	Hs.662111	NR_038223	ENSG00000226051	ZNF503-AS1	-	ZNF503 antisense RNA 1	ncRNA
Normal_309_TCF7.rep1_peak_1575	chr21	43198139	43198496	+	19.3747		Intergenic	Intergenic	-11068	NM_020639	54101	Hs.517310	NM_020639	HPRD:10419	RIPK4	ANKK2|ANKRD3|DIK|NKRD3|PKK|PPS2|RIP4	receptor-interacting serine-threonine kinase 4	protein-coding
Normal_309_TCF7.rep1_peak_147	chr1	144931770	144932587	+	19.2945		5' UTR (NM_001002811, exon 1 of 19)	5' UTR (NM_001002811, exon 1 of 19)	187	NM_001002811	9659	Hs.584841	NM_014644	HPRD:10482	PDE4DIP	CMYA2|MMGL	phosphodiesterase 4D interacting protein	protein-coding
Normal_309_TCF7.rep1_peak_995	chr17	38256943	38257406	+	19.1727		promoter-TSS (NM_021724)	promoter-TSS (NM_021724)	-196	NM_021724	9572	Hs.724	NM_021724	HPRD:03873	NR1D1	EAR1|THRA1|THRAL|ear-1|hRev	nuclear receptor subfamily 1, group D, member 1	protein-coding
Normal_309_TCF7.rep1_peak_992	chr17	37607281	37607770	+	19.1727		promoter-TSS (NM_004774)	promoter-TSS (NM_004774)	2	NM_004774	5469	Hs.643754	NM_004774	HPRD:05055	MED1	CRSP1|CRSP200|DRIP205|DRIP230|PBP|PPARBP|PPARGBP|RB18A|TRAP220|TRIP2	mediator complex subunit 1	protein-coding
Normal_309_TCF7.rep1_peak_1618	chr22	32807765	32808375	+	19.1708		exon (NM_014306, exon 1 of 12)	exon (NM_014306, exon 1 of 12)	204	NM_014306	51493	Hs.474643	NM_014306	HPRD:13695	RTCB	C22orf28|DJ149A16.6|FAAP	RNA 2',3'-cyclic phosphate and 5'-OH ligase	protein-coding
Normal_309_TCF7.rep1_peak_771	chr15	62352567	62352918	+	19.1659		promoter-TSS (NM_020821)	promoter-TSS (NM_020821)	-78	NM_017684	54832	Hs.511668	NM_017684	HPRD:12323	VPS13C	-	vacuolar protein sorting 13 homolog C (S. cerevisiae)	protein-coding
Normal_309_TCF7.rep1_peak_1462	chr2	239505795	239506175	+	19.0733		Intergenic	Intergenic	-41845	NR_037809	151171	Hs.652076	NR_037809	ENSG00000225493	LINC01107	-	long intergenic non-protein coding RNA 1107	ncRNA
Normal_309_TCF7.rep1_peak_934	chr17	7142839	7143160	+	19.0533		promoter-TSS (NM_001284517)	promoter-TSS (NM_001284517)	-174	NM_024297	79142	Hs.644724	NM_024297	ENSG00000040633	PHF23	hJUNE-1b	PHD finger protein 23	protein-coding
Normal_309_TCF7.rep1_peak_238	chr1	222817571	222817851	+	19.0533		promoter-TSS (NM_001300867)	promoter-TSS (NM_001300867)	66	NM_001300867	375056	Hs.118474	NM_198551	ENSG00000154305	MIA3	ARNT|D320|TANGO|TANGO1|UNQ6077	melanoma inhibitory activity family, member 3	protein-coding
Normal_309_TCF7.rep1_peak_535	chr12	26267091	26267650	+	19.0533		Intergenic	CpG	10633	NM_030762	79365	Hs.177841	NM_030762	HPRD:16204	BHLHE41	BHLHB3|DEC2|SHARP1|hDEC2	basic helix-loop-helix family, member e41	protein-coding
Normal_309_TCF7.rep1_peak_1140	chr19	1651578	1652155	+	18.9463		intron (NM_003200, intron 1 of 18)	intron (NM_003200, intron 1 of 18)	462	NM_003200	6929	Hs.371282	NM_003200	HPRD:00918	TCF3	E2A|E47|ITF1|TCF-3|VDIR|bHLHb21	transcription factor 3	protein-coding
Normal_309_TCF7.rep1_peak_582	chr12	98897575	98898100	+	18.9407		promoter-TSS (NR_038383)	promoter-TSS (NR_038383)	-204	NR_038383	643770	Hs.129589	NR_038383	ENSG00000245017	LOC643770	-	uncharacterized LOC643770	ncRNA
Normal_309_TCF7.rep1_peak_1792	chr4	4858461	4858803	+	18.9399		Intergenic	CpG	-2760	NM_002448	4487	Hs.424414	NM_002448	HPRD:00866	MSX1	ECTD3|HOX7|HYD1|STHAG1	msh homeobox 1	protein-coding
Normal_309_TCF7.rep1_peak_335	chr10	91404609	91405042	+	18.887		exon (NM_148977, exon 1 of 7)	exon (NM_148977, exon 1 of 7)	504	NM_148977	53354	Hs.163555	NM_138316	HPRD:07549	PANK1	PANK	pantothenate kinase 1	protein-coding
Normal_309_TCF7.rep1_peak_191	chr1	169075070	169075896	+	18.8433		promoter-TSS (NM_001677)	promoter-TSS (NM_001677)	-464	NM_001677	481	Hs.291196	NM_001677	HPRD:01663	ATP1B1	ATP1B	ATPase, Na+/K+ transporting, beta 1 polypeptide	protein-coding
Normal_309_TCF7.rep1_peak_1119	chr18	52988959	52989202	+	18.6963		promoter-TSS (NM_001243235)	promoter-TSS (NM_001243235)	10	NM_001243235	6925	Hs.605153	NM_003199	HPRD:03780	TCF4	E2-2|ITF-2|ITF2|PTHS|SEF-2|SEF2|SEF2-1|SEF2-1A|SEF2-1B|SEF2-1D|TCF-4|bHLHb19	transcription factor 4	protein-coding
Normal_309_TCF7.rep1_peak_870	chr16	48419140	48419903	+	18.6113		promoter-TSS (NM_003031)	promoter-TSS (NM_003031)	-292	NM_003031	6477	Hs.706828	NM_003031	HPRD:03736	SIAH1	SIAH1A	siah E3 ubiquitin protein ligase 1	protein-coding
Normal_309_TCF7.rep1_peak_2274	chr9	89882657	89882822	+	18.4124		Intergenic	Intergenic	119180	NM_001001709	401535	Hs.657740	NM_001001709	HPRD:16988	C9orf170	-	chromosome 9 open reading frame 170	protein-coding
Normal_309_TCF7.rep1_peak_1108	chr18	10131818	10132316	+	18.3966		Intergenic	CpG	218112	NM_003574	9218	Hs.165195	NM_003574	HPRD:09299	VAPA	VAP-33|VAP-A|VAP33|hVAP-33	VAMP (vesicle-associated membrane protein)-associated protein A, 33kDa	protein-coding
Normal_309_TCF7.rep1_peak_2155	chr7	148581443	148581952	+	18.3481		promoter-TSS (NM_004456)	promoter-TSS (NM_004456)	-256	NM_152998	2146	Hs.444082	NM_004456	HPRD:03342	EZH2	ENX-1|ENX1|EZH1|EZH2b|KMT6|KMT6A|WVS|WVS2	enhancer of zeste 2 polycomb repressive complex 2 subunit	protein-coding
Normal_309_TCF7.rep1_peak_1047	chr17	57232268	57232583	+	18.2571		promoter-TSS (NM_018304)	promoter-TSS (NM_018304)	375	NM_182620	348235	Hs.463607	NM_182620	HPRD:13306	SKA2	FAM33A	spindle and kinetochore associated complex subunit 2	protein-coding
Normal_309_TCF7.rep1_peak_2196	chr8	42698418	42698701	+	18.1578		promoter-TSS (NM_018105)	promoter-TSS (NM_018105)	-85	NM_018105	55145	Hs.7432	NM_018105	HPRD:15496	THAP1	DYT6	THAP domain containing, apoptosis associated protein 1	protein-coding
Normal_309_TCF7.rep1_peak_797	chr15	74671145	74671443	+	18.1578		Intergenic	Intergenic	-11213	NM_000781	1583	Hs.303980	NM_000781	HPRD:00326	CYP11A1	CYP11A|CYPXIA1|P450SCC	cytochrome P450, family 11, subfamily A, polypeptide 1	protein-coding
Normal_309_TCF7.rep1_peak_835	chr16	3013150	3013620	+	18.1258		promoter-TSS (NM_024507)	promoter-TSS (NM_024507)	-832	NM_001253725	79412	Hs.661128	NM_024507	HPRD:13933	KREMEN2	KRM2	kringle containing transmembrane protein 2	protein-coding
Normal_309_TCF7.rep1_peak_1460	chr2	239139969	239140480	+	17.8777		promoter-TSS (NR_026925)	promoter-TSS (NR_026925)	94	NR_026925	151174	Hs.424165	NR_026925	ENSG00000186235	LOC151174	-	uncharacterized LOC151174	ncRNA
Normal_309_TCF7.rep1_peak_1330	chr2	28613089	28613740	+	17.8409		intron (NR_103831, intron 1 of 1)	CpG	-2365	NM_005253	2355	Hs.220971	NM_005253		FOSL2	FRA2	FOS-like antigen 2	protein-coding
Normal_309_TCF7.rep1_peak_1517	chr20	35579752	35580103	+	17.8166		exon (NM_015474, exon 1 of 16)	exon (NM_015474, exon 1 of 16)	319	NM_015474	25939	Hs.580681	NM_015474	HPRD:08418	SAMHD1	CHBL2|DCIP|HDDC1|MOP-5|SBBI88	SAM domain and HD domain 1	protein-coding
Normal_309_TCF7.rep1_peak_690	chr14	64194822	64195187	+	17.7911		promoter-TSS (NM_030791)	promoter-TSS (NM_030791)	-248	NM_030791	81537	Hs.24678	NM_030791	HPRD:10226	SGPP1	SPPase1	sphingosine-1-phosphate phosphatase 1	protein-coding
Normal_309_TCF7.rep1_peak_264	chr1	245026229	245026701	+	17.6952		intron (NM_004501, intron 1 of 13)	CpG	1362	NM_031844	3192	Hs.106212	NM_004501	HPRD:04185	HNRNPU	HNRPU|SAF-A|U21.1|hnRNP U	heterogeneous nuclear ribonucleoprotein U (scaffold attachment factor A)	protein-coding
Normal_309_TCF7.rep1_peak_1895	chr5	132387202	132387572	+	17.6952		promoter-TSS (NM_002154)	promoter-TSS (NM_002154)	-275	NM_002154	3308	Hs.90093	NM_002154		HSPA4	APG-2|HEL-S-5a|HS24/P52|HSPH2|RY|hsp70|hsp70RY	heat shock 70kDa protein 4	protein-coding
Normal_309_TCF7.rep1_peak_603	chr12	122237865	122238488	+	17.6952		intron (NR_002809, intron 4 of 6)	CpG	3214	NR_002809	338799	Hs.524804	NR_002809	ENSG00000212694	LINC01089	-	long intergenic non-protein coding RNA 1089	ncRNA
Normal_309_TCF7.rep1_peak_1984	chr6	33172143	33172481	+	17.6952		promoter-TSS (NM_014234).2	promoter-TSS (NM_014234).2	-102	NM_014234	7923	Hs.415058	NM_014234	HPRD:03248	HSD17B8	D6S2245E|FABG|FABGL|H2-KE6|HKE6|KE6|RING2|SDR30C1|dJ1033B10.9	hydroxysteroid (17-beta) dehydrogenase 8	protein-coding
Normal_309_TCF7.rep1_peak_2073	chr7	16793032	16793644	+	17.6952		promoter-TSS (NM_014399)	promoter-TSS (NM_014399)	-13	NM_014399	27075	Hs.364544	NM_014399	HPRD:15510	TSPAN13	NET-6|NET6|TM4SF13	tetraspanin 13	protein-coding
Normal_309_TCF7.rep1_peak_2359	chrX	48776214	48776613	+	17.6615		promoter-TSS (NM_006875)	promoter-TSS (NM_006875)	0	NM_006875	11040	Hs.727148	NM_006875	HPRD:02244	PIM2	-	Pim-2 proto-oncogene, serine/threonine kinase	protein-coding
Normal_309_TCF7.rep1_peak_2324	chr9	132222739	132222963	+	17.6535		Intergenic	Intergenic	-28088	NR_038955	100506190	Hs.529860	NR_038955		LINC00963	-	long intergenic non-protein coding RNA 963	ncRNA
Normal_309_TCF7.rep1_peak_532	chr12	12715605	12715766	+	17.5588		promoter-TSS (NM_030640)	promoter-TSS (NM_030640)	-237	NM_030640	80824	Hs.536535	NM_030640		DUSP16	MKP-7|MKP7	dual specificity phosphatase 16	protein-coding
Normal_309_TCF7.rep1_peak_1230	chr19	37262183	37262587	+	17.4548		intron (NM_001193552, intron 1 of 4)	LTR25|LTR|ERV1	1331	NM_001193552	342892	Hs.406307	NM_001193552	ENSG00000267041	ZNF850	ZNF850P	zinc finger protein 850	protein-coding
Normal_309_TCF7.rep1_peak_824	chr16	1429004	1429274	+	17.3519		intron (NM_001193388, intron 10 of 14)	CpG	545	NM_001193389	64718	Hs.643536	NM_023076	HPRD:15612	UNKL	C16orf28|ZC3H5L|ZC3HDC5L	unkempt family zinc finger-like	protein-coding
Normal_309_TCF7.rep1_peak_1911	chr5	139135649	139136123	+	17.2819		Intergenic	CpG	-10078	NR_105053	101929696	Hs.147408	NR_105052	ENSG00000249131	LOC101929696	-	uncharacterized LOC101929696	ncRNA
Normal_309_TCF7.rep1_peak_283	chr10	22614675	22614891	+	17.2069		intron (NM_005180, intron 1 of 9)	CpG	4644	NM_005180	648	Hs.380403	NM_005180	HPRD:01277	BMI1	FLVI2/BMI1|PCGF4|RNF51	BMI1 proto-oncogene, polycomb ring finger	protein-coding
Normal_309_TCF7.rep1_peak_579	chr12	93964143	93964739	+	17.2011		promoter-TSS (NM_001270468)	promoter-TSS (NM_001270468)	266	NM_001270467	8835	Hs.485572	NM_003877	HPRD:05490	SOCS2	CIS2|Cish2|SOCS-2|SSI-2|SSI2|STATI2	suppressor of cytokine signaling 2	protein-coding
Normal_309_TCF7.rep1_peak_352	chr10	106097955	106098518	+	17.1531		promoter-TSS (NM_001272013)	promoter-TSS (NM_001272013)	15	NM_001272013	85450	Hs.523252	NM_033397		ITPRIP	DANGER|KIAA1754|bA127L20|bA127L20.2	inositol 1,4,5-trisphosphate receptor interacting protein	protein-coding
Normal_309_TCF7.rep1_peak_2322	chr9	131940416	131940825	+	17.0124		promoter-TSS (NM_203434)	promoter-TSS (NM_203434)	-80	NM_203434	389792	Hs.529857	NM_203434	HPRD:17128	IER5L	bA247A12.2	immediate early response 5-like	protein-coding
Normal_309_TCF7.rep1_peak_1739	chr3	137482951	137483365	+	16.9764		promoter-TSS (NM_004189)	promoter-TSS (NM_004189)	24	NM_004189	8403	Hs.248184	NM_004189		SOX14	SOX28	SRY (sex determining region Y)-box 14	protein-coding
Normal_309_TCF7.rep1_peak_1229	chr19	37178264	37178635	+	16.8363		promoter-TSS (NR_110707)	promoter-TSS (NR_110707)	-65	NM_001300979	163081	Hs.412517	NM_152603	HPRD:11728	ZNF567	-	zinc finger protein 567	protein-coding
Normal_309_TCF7.rep1_peak_326	chr10	86088317	86088650	+	16.8363		5' UTR (NM_018999, exon 1 of 11)	5' UTR (NM_018999, exon 1 of 11)	138	NM_018999	54462	Hs.461988	NM_018999	HPRD:13832	CCSER2	FAM190B|Gcap14|KIAA1128|bA486O22.1	coiled-coil serine-rich protein 2	protein-coding
Normal_309_TCF7.rep1_peak_1273	chr19	49468252	49468842	+	16.8363		promoter-TSS (NM_000146)	promoter-TSS (NM_000146)	-19	NM_000146	2512	Hs.433670	NM_000146	HPRD:00616	FTL	LFTD|NBIA3	ferritin, light polypeptide	protein-coding
Normal_309_TCF7.rep1_peak_1221	chr19	33789471	33789692	+	16.7551		Intergenic	Intergenic	3889	NM_001287424	1050	Hs.76171	NM_004364	HPRD:00296	CEBPA	C/EBP-alpha|CEBP	CCAAT/enhancer binding protein (C/EBP), alpha	protein-coding
Normal_309_TCF7.rep1_peak_1187	chr19	12833121	12833628	+	16.7317		promoter-TSS (NM_013433)	promoter-TSS (NM_013433)	88	NM_001136196	30000	Hs.416049	NM_013433	ENSG00000105576	TNPO2	IPO3|KPNB2B|TRN2	transportin 2	protein-coding
Normal_309_TCF7.rep1_peak_1025	chr17	46026217	46026434	+	16.7317		3' UTR (NM_018129, exon 7 of 7)	3' UTR (NM_018129, exon 7 of 7)	7436	NM_018129	55163	Hs.631742	NM_018129		PNPO	HEL-S-302|PDXPO	pyridoxamine 5'-phosphate oxidase	protein-coding
Normal_309_TCF7.rep1_peak_95	chr1	41961879	41962312	+	16.4674		Intergenic	CpG	-11751	NM_001956	1907	Hs.1407	NM_001956	HPRD:07173	EDN2	ET2|PPET2	endothelin 2	protein-coding
Normal_309_TCF7.rep1_peak_1794	chr4	8160594	8160941	+	16.4674		promoter-TSS (NM_001130087)	promoter-TSS (NM_001130087)	-208	NM_001130087	84448	Hs.233404	NM_032432	ENSG00000163995	ABLIM2	-	actin binding LIM protein family, member 2	protein-coding
Normal_309_TCF7.rep1_peak_2218	chr8	101571482	101572150	+	16.4674		5' UTR (NM_001270378, exon 1 of 5)	5' UTR (NM_001270378, exon 1 of 5)	123	NM_001270378	157567	Hs.530199	NM_198401	HPRD:14103	ANKRD46	ANK-S|GENX-115279	ankyrin repeat domain 46	protein-coding
Normal_309_TCF7.rep1_peak_1777	chr3	194980578	194981019	+	16.4674		intron (NM_152531, intron 1 of 3)	CpG	11097	NM_152531	152002	Hs.478741	NM_152531	HPRD:08757	XXYLT1	C3orf21	xyloside xylosyltransferase 1	protein-coding
Normal_309_TCF7.rep1_peak_2030	chr6	134496420	134496948	+	16.4597		promoter-TSS (NM_005627)	promoter-TSS (NM_005627)	386	NM_001143678	6446	Hs.510078	NM_005627	HPRD:04264	SGK1	SGK	serum/glucocorticoid regulated kinase 1	protein-coding
Normal_309_TCF7.rep1_peak_1552	chr20	61838223	61838518	+	16.4505		intron (NM_017798, intron 3 of 4)	intron (NM_017798, intron 3 of 4)	9168	NM_017798	54915	Hs.744852	NM_017798	HPRD:11691	YTHDF1	C20orf21	YTH domain family, member 1	protein-coding
Normal_309_TCF7.rep1_peak_1471	chr2	242824227	242824569	+	16.4412		intron (NR_110220, intron 1 of 3)	intron (NR_110220, intron 1 of 3)	884	NR_110220	101927289	Hs.130180	NR_110220	ENSG00000233806	LINC01237	-	long intergenic non-protein coding RNA 1237	ncRNA
Normal_309_TCF7.rep1_peak_1387	chr2	107503015	107503416	+	16.3068		promoter-TSS (NM_001142351)	promoter-TSS (NM_001142351)	348	NM_001142352	84620	Hs.98265	NM_032528	HPRD:12237	ST6GAL2	SIAT2|ST6GalII	ST6 beta-galactosamide alpha-2,6-sialyltranferase 2	protein-coding
Normal_309_TCF7.rep1_peak_257	chr1	235242882	235243195	+	16.2445		Intergenic	Intergenic	48214	NR_002956	677802	Hs.744743	NR_002956		SNORA14B	ACA14b	small nucleolar RNA, H/ACA box 14B	snoRNA
Normal_309_TCF7.rep1_peak_1679	chr3	47822806	47823546	+	16.2126		exon (NM_003074, exon 1 of 28)	exon (NM_003074, exon 1 of 28)	229	NM_003074	6599	Hs.476179	NM_003074	HPRD:03435	SMARCC1	BAF155|CRACC1|Rsc8|SRG3|SWI3	SWI/SNF related, matrix associated, actin dependent regulator of chromatin, subfamily c, member 1	protein-coding
Normal_309_TCF7.rep1_peak_1869	chr5	66299933	66300269	+	16.2126		promoter-TSS (NM_001297651)	promoter-TSS (NM_001297651)	-119	NR_111908	101928794	Hs.672435	NR_111908		LOC101928794	-	uncharacterized LOC101928794	ncRNA
Normal_309_TCF7.rep1_peak_549	chr12	52430681	52430940	+	16.2126		promoter-TSS (NM_001202234)	promoter-TSS (NM_001202234)	-689	NM_001202234	3164	Hs.524430	NM_002135	HPRD:00744	NR4A1	GFRP1|HMR|N10|NAK-1|NGFIB|NP10|NUR77|TR3	nuclear receptor subfamily 4, group A, member 1	protein-coding
Normal_309_TCF7.rep1_peak_659	chr14	21493067	21493456	+	16.2126		promoter-TSS (NM_001282214)	promoter-TSS (NM_001282214)	3	NM_001282213	57447	Hs.525205	NM_016250	HPRD:17630	NDRG2	SYLD	NDRG family member 2	protein-coding
Normal_309_TCF7.rep1_peak_269	chr10	5734501	5734945	+	16.1628		intron (NM_017782, intron 1 of 20)	intron (NM_017782, intron 1 of 20)	7922	NM_017782	54906	Hs.610717	NM_017782	ENSG00000108021	FAM208B	C10orf18|bA318E3.2	family with sequence similarity 208, member B	protein-coding
Normal_309_TCF7.rep1_peak_761	chr15	52861116	52861523	+	16.1628		promoter-TSS (NM_006628)	promoter-TSS (NM_006628)	-106	NM_006628	10776	Hs.512908	NM_006628	HPRD:09264	ARPP19	ARPP-16|ARPP-19|ARPP16|ENSAL	cAMP-regulated phosphoprotein, 19kDa	protein-coding
Normal_309_TCF7.rep1_peak_2170	chr8	11711449	11711770	+	16.1628		intron (NM_001908, intron 1 of 9)	intron (NM_001908, intron 1 of 9)	14037	NM_001908	1508	Hs.520898	NM_001908	HPRD:00287	CTSB	APPS|CPSB	cathepsin B	protein-coding
Normal_309_TCF7.rep1_peak_1459	chr2	238969379	238969761	+	16.1102		promoter-TSS (NM_016510)	promoter-TSS (NM_016510)	5	NM_016510	51540	Hs.731909	NM_016510	HPRD:15303	SCLY	SCL|hSCL	selenocysteine lyase	protein-coding
Normal_309_TCF7.rep1_peak_1342	chr2	42193734	42194000	+	16.0333		Intergenic	Intergenic	-12924	NM_001242815	400950	Hs.738713	NM_001242815	ENSG00000205086	C2orf91	-	chromosome 2 open reading frame 91	protein-coding
Normal_309_TCF7.rep1_peak_1343	chr2	42360250	42360585	+	15.9874		Intergenic	Intergenic	-36073	NM_001145076	27436	Hs.713173	NM_019063	HPRD:06310	EML4	C2orf2|ELP120|EMAP-4|EMAPL4|ROPP120	echinoderm microtubule associated protein like 4	protein-coding
Normal_309_TCF7.rep1_peak_2288	chr9	99328992	99329388	+	15.8995		promoter-TSS (NM_001077181)	promoter-TSS (NM_001077181)	13	NM_001077181	8555	Hs.40582	NM_003671	HPRD:04615	CDC14B	CDC14B3|Cdc14B1|Cdc14B2|hCDC14B	cell division cycle 14B	protein-coding
Normal_309_TCF7.rep1_peak_1267	chr19	47615526	47615900	+	15.8977		exon (NM_015168, exon 2 of 15)	exon (NM_015168, exon 2 of 15)	1296	NM_015168	23211	Hs.104661	NM_015168	ENSG00000130749	ZC3H4	C19orf7	zinc finger CCCH-type containing 4	protein-coding
Normal_309_TCF7.rep1_peak_723	chr14	102553378	102554087	+	15.7612		promoter-TSS (NM_005348)	promoter-TSS (NM_005348)	-220	NM_005348	3320	Hs.525600	NM_005348	HPRD:00777	HSP90AA1	EL52|HSP86|HSP89A|HSP90A|HSP90N|HSPC1|HSPCA|HSPCAL1|HSPCAL4|HSPN|Hsp89|Hsp90|LAP-2|LAP2	heat shock protein 90kDa alpha (cytosolic), class A member 1	protein-coding
Normal_309_TCF7.rep1_peak_1599	chr22	23863968	23864246	+	15.7612		Intergenic	CpG	-34940	NR_110539	388882	Hs.542766	NR_110539	HPRD:14207	LOC388882	-	uncharacterized LOC388882	ncRNA
Normal_309_TCF7.rep1_peak_108	chr1	46932093	46932452	+	15.7612		Intergenic	CpG	-16896	NR_121680	101929651	Hs.638707	NR_121680	ENSG00000224863	LINC01398	-	long intergenic non-protein coding RNA 1398	ncRNA
Normal_309_TCF7.rep1_peak_1551	chr20	61448450	61448950	+	15.7365		intron (NM_001853, intron 1 of 31)	CpG	286	NM_001853	1299	Hs.716639	NM_001853	HPRD:00374	COL9A3	DJ885L7.4.1|EDM3|IDD|MED	collagen, type IX, alpha 3	protein-coding
Normal_309_TCF7.rep1_peak_196	chr1	181073924	181074692	+	15.6084		Intergenic	CpG	16670	NM_016545	51278	Hs.15725	NM_016545	HPRD:06210	IER5	SBBI48	immediate early response 5	protein-coding
Normal_309_TCF7.rep1_peak_1334	chr2	28789809	28790039	+	15.6084		intron (NM_001170585, intron 20 of 56)	CpG-14852	70986	NM_001170585	151056	Hs.444933	NM_153021	HPRD:15141	PLB1	PLB|PLB/LIP|hPLB	phospholipase B1	protein-coding
Normal_309_TCF7.rep1_peak_498	chr11	118889086	118889624	+	15.5803		promoter-TSS (NM_001028)	promoter-TSS (NM_001028)	114	NM_016146	51399	Hs.132760	NM_016146	HPRD:18220	TRAPPC4	HSPC172|PTD009|SBDN|SYNBINDIN|TRS23	trafficking protein particle complex 4	protein-coding
Normal_309_TCF7.rep1_peak_416	chr11	47869768	47870144	+	15.5803		exon (NM_015231, exon 1 of 36)	exon (NM_015231, exon 1 of 36)	101	NM_015231	23279	Hs.744107	NM_015231	HPRD:16254	NUP160	-	nucleoporin 160kDa	protein-coding
Normal_309_TCF7.rep1_peak_1288	chr19	56110615	56110863	+	15.5803		promoter-TSS (NM_153219)	promoter-TSS (NM_153219)	154	NM_032836	84922	Hs.515617	NM_032836	HPRD:07870	FIZ1	ZNF798	FLT3-interacting zinc finger 1	protein-coding
Normal_309_TCF7.rep1_peak_1247	chr19	41869918	41870182	+	15.5803		promoter-TSS (NM_030578)	promoter-TSS (NM_030578)	28	NM_030578	80776	Hs.567596	NM_030578	HPRD:14613	B9D2	ICIS-1|MKS10|MKSR2	B9 protein domain 2	protein-coding
Normal_309_TCF7.rep1_peak_515	chr11	130288236	130289018	+	15.3867		intron (NM_007037, intron 2 of 8)	Plat_L3|LINE|CR1	9912	NM_007037	11095	Hs.271605	NM_007037	HPRD:05531	ADAMTS8	ADAM-TS8|METH2	ADAM metallopeptidase with thrombospondin type 1 motif, 8	protein-coding
Normal_309_TCF7.rep1_peak_1701	chr3	51428635	51428807	+	15.3816		promoter-TSS (NM_013286)	promoter-TSS (NM_013286)	22	NM_013286	29890	Hs.118738	NM_013286	HPRD:11486	RBM15B	HUMAGCGB|OTT3	RNA binding motif protein 15B	protein-coding
Normal_309_TCF7.rep1_peak_895	chr16	75182614	75182824	+	15.3536		intron (NM_153688, intron 1 of 3)	CpG	298	NM_153688	162239	Hs.388813	NM_153688	HPRD:15724	ZFP1	ZNF475	ZFP1 zinc finger protein	protein-coding
Normal_309_TCF7.rep1_peak_1952	chr6	11093614	11094030	+	15.2888		promoter-TSS (NM_001135575)	promoter-TSS (NM_001135575)	-444	NM_001135575	221710	Hs.656600	NM_001135575	ENSG00000224531	SMIM13	C6orf228	small integral membrane protein 13	protein-coding
Normal_309_TCF7.rep1_peak_338	chr10	97320701	97321118	+	15.2888		intron (NM_001290294, intron 1 of 31)	CpG	268	NM_001290294	10580	Hs.38621	NM_006434	HPRD:05587	SORBS1	CAP|FLAF2|R85FL|SH3D5|SH3P12|SORB1	sorbin and SH3 domain containing 1	protein-coding
Normal_309_TCF7.rep1_peak_384	chr11	3663273	3663534	+	15.2599		5' UTR (NM_053017, exon 1 of 4)	5' UTR (NM_053017, exon 1 of 4)	143	NM_001297668	116969	Hs.125680	NM_053017	HPRD:12493	ART5	ARTC5	ADP-ribosyltransferase 5	protein-coding
Normal_309_TCF7.rep1_peak_1134	chr19	1248373	1248996	+	15.1971		intron (NM_177401, intron 1 of 7)	CpG	132	NM_177401	90007	Hs.465529	NM_177401	HPRD:16230	MIDN	-	midnolin	protein-coding
Normal_309_TCF7.rep1_peak_1415	chr2	171571650	171572062	+	15.1922		promoter-TSS (NR_027433)	promoter-TSS (NR_027433)	-1	NM_001003845	389058	Hs.368802	NM_001003845	HPRD:18088	SP5	-	Sp5 transcription factor	protein-coding
Normal_309_TCF7.rep1_peak_672	chr14	33403587	33404120	+	15.1844		Intergenic	CpG	-4606	NM_001165893	64067	Hs.657892	NM_022123	HPRD:11400	NPAS3	MOP6|PASD6|bHLHe12	neuronal PAS domain protein 3	protein-coding
Normal_309_TCF7.rep1_peak_2221	chr8	102218056	102218522	+	15.1538		promoter-TSS (NM_001267709)	promoter-TSS (NM_001267709)	3	NM_001267709	51123	Hs.374485	NM_016096	HPRD:13688	ZNF706	PNAS-106|PNAS-113	zinc finger protein 706	protein-coding
Normal_309_TCF7.rep1_peak_1094	chr17	80231389	80231651	+	15.0971		promoter-TSS (NM_001893)	promoter-TSS (NM_001893)	74	NM_139062	1453	Hs.631725	NM_001893	HPRD:02920	CSNK1D	ASPS|CKIdelta|FASPS2|HCKID	casein kinase 1, delta	protein-coding
Normal_309_TCF7.rep1_peak_154	chr1	150185837	150186087	+	15.0857		Intergenic	CpG	21064	NM_001136479	81611	Hs.656466	NM_030920	HPRD:16493	ANP32E	LANP-L|LANPL	acidic (leucine-rich) nuclear phosphoprotein 32 family, member E	protein-coding
Normal_309_TCF7.rep1_peak_680	chr14	50779166	50779462	+	15.068		promoter-TSS (NM_024884)	promoter-TSS (NM_024884)	267	NM_001003805	27109	Hs.438489	NM_015684	HPRD:12503	ATP5S	ATPW|FB|HSU79253	ATP synthase, H+ transporting, mitochondrial Fo complex, subunit s (factor B)	protein-coding
Normal_309_TCF7.rep1_peak_1279	chr19	51221640	51221991	+	15.068		Intergenic	CpG	-1620	NM_016148	50944	Hs.274255	NM_016148	HPRD:05413	SHANK1	SPANK-1|SSTRIP|synamon	SH3 and multiple ankyrin repeat domains 1	protein-coding
Normal_309_TCF7.rep1_peak_2001	chr6	41702115	41702690	+	15.068		promoter-TSS (NM_001271945)	promoter-TSS (NM_001271945)	-263	NM_001271945	7942	Hs.485360	NM_007162	HPRD:02847	TFEB	ALPHATFEB|BHLHE35|TCFEB	transcription factor EB	protein-coding
Normal_309_TCF7.rep1_peak_733	chr14	105399581	105399818	+	15.0193		TTS (NM_138790)	TTS (NM_138790)	8512	NM_138790	122618	Hs.407101	NM_138790	HPRD:11230	PLD4	C14orf175	phospholipase D family, member 4	protein-coding
Normal_309_TCF7.rep1_peak_1576	chr21	43352278	43352474	+	15.0164		intron (NM_015500, intron 2 of 13)	MER21C|LTR|ERVL	-5577	NM_199050	25966	Hs.473894	NM_015500	HPRD:10745	C2CD2	C21orf25|C21orf258|TMEM24L	C2 calcium-dependent domain containing 2	protein-coding
Normal_309_TCF7.rep1_peak_1922	chr5	154237106	154237897	+	14.9295		promoter-TSS (NM_001301074)	promoter-TSS (NM_001301074)	-308	NM_001301083	9337	Hs.26703	NM_004779	HPRD:07225	CNOT8	CAF1|CALIF|Caf1b|POP2|hCAF1	CCR4-NOT transcription complex, subunit 8	protein-coding
Normal_309_TCF7.rep1_peak_1087	chr17	79885538	79885961	+	14.9295		promoter-TSS (NM_002359)	promoter-TSS (NM_002359)	44	NR_015454	92659	Hs.336958	NR_015454	ENSG00000265688	MAFG-AS1	-	MAFG antisense RNA 1 (head to head)	ncRNA
Normal_309_TCF7.rep1_peak_1129	chr19	633241	633716	+	14.8581		promoter-TSS (NM_005035)	promoter-TSS (NM_005035)	90	NM_005035	5442	Hs.254113	NM_005035	HPRD:03468	POLRMT	APOLMT|MTRNAP|MTRPOL|h-mtRPOL	polymerase (RNA) mitochondrial (DNA directed)	protein-coding
Normal_309_TCF7.rep1_peak_1152	chr19	3155143	3155380	+	14.7433		promoter-TSS (NR_110670)	promoter-TSS (NR_110670)	-88	NR_110670	100996351		NR_110670	ENSG00000267551	LOC100996351	-	uncharacterized LOC100996351	ncRNA
Normal_309_TCF7.rep1_peak_892	chr16	71929078	71929436	+	14.6678		promoter-TSS (NM_014761)	promoter-TSS (NM_014761)	-139	NM_001270979	9798	Hs.232194	NM_014761		IST1	OLC1	increased sodium tolerance 1 homolog (yeast)	protein-coding
Normal_309_TCF7.rep1_peak_1003	chr17	39576056	39576328	+	14.6532		TTS (NM_003770)	TTS (NM_003770)	4630	NM_003770	8688	Hs.673852	NM_003770	HPRD:05175	KRT37	HA7|K37|KRTHA7	keratin 37	protein-coding
Normal_309_TCF7.rep1_peak_668	chr14	24682450	24682895	+	14.6532		TTS (NM_138476)	TTS (NM_138476)	364	NM_014169	29082	Hs.279761	NM_014169	HPRD:16597	CHMP4A	C14orf123|CHMP4|CHMP4B|HSPC134|SHAX2|SNF7|SNF7-1|VPS32-1|VPS32A	charged multivesicular body protein 4A	protein-coding
Normal_309_TCF7.rep1_peak_699	chr14	75761027	75761344	+	14.5515		promoter-TSS (NR_038421)	promoter-TSS (NR_038421)	78	NR_038421	731223	Hs.534624	NR_038421		LINC01220	-	long intergenic non-protein coding RNA 1220	ncRNA
Normal_309_TCF7.rep1_peak_1573	chr21	43033034	43033450	+	14.5201		Intergenic	Intergenic	-66220	NR_024367	54090	Hs.570442	NR_024367		LINC00111	C21orf21|NCRNA00111	long intergenic non-protein coding RNA 111	ncRNA
Normal_309_TCF7.rep1_peak_1274	chr19	49588510	49588733	+	14.383		5' UTR (NM_001301069, exon 1 of 10)	5' UTR (NM_001301069, exon 1 of 10)	224	NM_003089	6625	Hs.467097	NM_003089	HPRD:01617	SNRNP70	RNPU1Z|RPU1|SNRP70|Snp1|U1-70K|U170K|U1AP|U1RNP	small nuclear ribonucleoprotein 70kDa (U1)	protein-coding
Normal_309_TCF7.rep1_peak_280	chr10	21823747	21824527	+	14.3811		intron (NM_001195626, intron 1 of 21)	CpG	563	NM_001195626	8028	Hs.30385	NM_004641	HPRD:03874	MLLT10	AF10	myeloid/lymphoid or mixed-lineage leukemia (trithorax homolog, Drosophila); translocated to, 10	protein-coding
Normal_309_TCF7.rep1_peak_1750	chr3	148847244	148847675	+	14.3811		promoter-TSS (NM_032383)	promoter-TSS (NM_032383)	88	NM_032383	84343	Hs.558314	NM_032383	HPRD:05835	HPS3	SUTAL	Hermansky-Pudlak syndrome 3	protein-coding
Normal_309_TCF7.rep1_peak_1548	chr20	56702712	56703144	+	14.3811		Intergenic	Intergenic	-23055	NM_178456	128602	Hs.43977	NM_178456	HPRD:12787	C20orf85	LLC1|bA196N14.1	chromosome 20 open reading frame 85	protein-coding
Normal_309_TCF7.rep1_peak_1105	chr18	9017160	9017364	+	14.3811		Intergenic	Intergenic	-85366	NM_021074	4729	Hs.464572	NM_021074	HPRD:02757	NDUFV2	CI-24k	NADH dehydrogenase (ubiquinone) flavoprotein 2, 24kDa	protein-coding
Normal_309_TCF7.rep1_peak_1258	chr19	46009821	46010164	+	14.3811		promoter-TSS (NM_003370)	promoter-TSS (NM_003370)	-696	NM_003370	7408	Hs.515469	NM_003370	HPRD:03415	VASP	-	vasodilator-stimulated phosphoprotein	protein-coding
Normal_309_TCF7.rep1_peak_76	chr1	31296847	31297230	+	14.3811		Intergenic	Intergenic	-66355	NM_006762	7805	Hs.371021	NM_006762	HPRD:03280	LAPTM5	CLAST6	lysosomal protein transmembrane 5	protein-coding
Normal_309_TCF7.rep1_peak_2133	chr7	112031802	112032187	+	14.3531		Intergenic	CpG	-31205	NM_001197080	3475	Hs.7879	NM_001550		IFRD1	PC4|TIS7	interferon-related developmental regulator 1	protein-coding
Normal_309_TCF7.rep1_peak_1606	chr22	26064515	26064738	+	14.3001		intron (NM_005160, intron 6 of 20)	intron (NM_005160, intron 6 of 20)	-73494	NM_032608	84700	Hs.417959	NM_032608	HPRD:09529	MYO18B	-	myosin XVIIIB	protein-coding
Normal_309_TCF7.rep1_peak_2174	chr8	20128494	20129040	+	14.223		Intergenic	Intergenic	-4517	NR_047509	100874051	Hs.385799	NR_047509	ENSG00000253733	LZTS1-AS1	-	LZTS1 antisense RNA 1	ncRNA
Normal_309_TCF7.rep1_peak_2253	chr9	5437598	5438068	+	14.1884		5' UTR (NM_018465, exon 1 of 6)	5' UTR (NM_018465, exon 1 of 6)	104	NM_018465	55848	Hs.584242	NM_018465	HPRD:12961	PLGRKT	C9orf46|MDS030|PLG-RKT|Plg-R(KT)	plasminogen receptor, C-terminal lysine transmembrane protein	protein-coding
Normal_309_TCF7.rep1_peak_1479	chr20	2083227	2083739	+	14.1884		exon (NM_080836, exon 2 of 4)	exon (NM_080836, exon 2 of 4)	955	NM_080836	140901	Hs.100057	NM_080836	HPRD:11612	STK35	CLIK1|STK35L1	serine/threonine kinase 35	protein-coding
Normal_309_TCF7.rep1_peak_688	chr14	61189296	61189749	+	14.1407		intron (NM_017420, intron 1 of 2)	CpG	1330	NM_017420	51804	Hs.97849	NM_017420	HPRD:06960	SIX4	AREC3	SIX homeobox 4	protein-coding
Normal_309_TCF7.rep1_peak_1397	chr2	132250371	132250846	+	14.1301		promoter-TSS (NM_001085365)	promoter-TSS (NM_001085365)	222	NR_026922	150776	Hs.535622	NR_026922	ENSG00000152117	LOC150776	-	sphingomyelin phosphodiesterase 4, neutral membrane (neutral sphingomyelinase-3) pseudogene	pseudo
Normal_309_TCF7.rep1_peak_642	chr13	111364810	111365462	+	14.1222		promoter-TSS (NM_198219)	promoter-TSS (NM_198219)	166	NM_198217	3621	Hs.46700	NM_005537	HPRD:03337	ING1	p24ING1c|p33|p33ING1|p33ING1b|p47|p47ING1a	inhibitor of growth family, member 1	protein-coding
Normal_309_TCF7.rep1_peak_750	chr15	41523413	41523746	+	14.0725		promoter-TSS (NM_152596)	promoter-TSS (NM_152596)	142	NM_007236	11261	Hs.406234	NM_007236	HPRD:06101	CHP1	CHP|SLC9A1BP|Sid470p|p22|p24	calcineurin-like EF-hand protein 1	protein-coding
Normal_309_TCF7.rep1_peak_500	chr11	118977899	118978140	+	13.9881		promoter-TSS (NM_001290474)	promoter-TSS (NM_001290474)	-41	NM_014807	9854	Hs.26899	NM_014807		C2CD2L	TMEM24	C2CD2-like	protein-coding
Normal_309_TCF7.rep1_peak_2268	chr9	74525396	74525647	+	13.9783		promoter-TSS (NM_182505)	promoter-TSS (NM_182505)	627	NM_001025780	51104	Hs.380389	NM_016014	HPRD:12978	ABHD17B	C9orf77|FAM108B1	abhydrolase domain containing 17B	protein-coding
Normal_309_TCF7.rep1_peak_1419	chr2	176032883	176033125	+	13.8911		promoter-TSS (NM_001256094)	promoter-TSS (NM_001256094)	-70	NM_001256093	1386	Hs.592510	NM_001880	HPRD:00443	ATF2	CRE-BP1|CREB-2|CREB2|HB16|TREB7	activating transcription factor 2	protein-coding
Normal_309_TCF7.rep1_peak_960	chr17	17494640	17495433	+	13.8607		promoter-TSS (NM_148172)	promoter-TSS (NM_148172)	-19	NM_148172	10400	Hs.714193	NM_007169	HPRD:03862	PEMT	PEAMT|PEMPT|PEMT2|PNMT	phosphatidylethanolamine N-methyltransferase	protein-coding
Normal_309_TCF7.rep1_peak_235	chr1	212691931	212692209	+	13.8607		Intergenic	Intergenic	-46606	NM_001030287	467	Hs.460	NM_001674	HPRD:04395	ATF3	-	activating transcription factor 3	protein-coding
Normal_309_TCF7.rep1_peak_429	chr11	64036907	64037457	+	13.7799		TTS (NM_004322)	TTS (NM_004322)	-14629	NM_001170726	56834	Hs.523763	NM_020155	HPRD:12600	GPR137	C11orf4|GPR137A|TM7SF1L1	G protein-coupled receptor 137	protein-coding
Normal_309_TCF7.rep1_peak_693	chr14	70233967	70234542	+	13.7507		non-coding (NR_029378, exon 1 of 1)	non-coding (NR_029378, exon 1 of 1)	176	NR_029378	100289511	Hs.729250	NR_029378		LOC100289511	-	uncharacterized LOC100289511	ncRNA
Normal_309_TCF7.rep1_peak_472	chr11	76155818	76156212	+	13.7507		promoter-TSS (NM_020193)	promoter-TSS (NM_020193)	-54	NM_001300944	56946	Hs.352588	NM_020193	HPRD:10544	C11orf30	EMSY	chromosome 11 open reading frame 30	protein-coding
Normal_309_TCF7.rep1_peak_890	chr16	70719989	70720242	+	13.7363		promoter-TSS (NM_138383)	promoter-TSS (NM_138383)	-161	NM_138383	92154	Hs.432387	NM_138383	HPRD:14289	MTSS1L	ABBA-1	metastasis suppressor 1-like	protein-coding
Normal_309_TCF7.rep1_peak_2121	chr7	100136367	100136717	+	13.665		promoter-TSS (NM_006076)	promoter-TSS (NM_006076)	-292	NM_006076	3268	Hs.521083	NM_006076	HPRD:04932	AGFG2	HRBL|RABR	ArfGAP with FG repeats 2	protein-coding
Normal_309_TCF7.rep1_peak_1953	chr6	12008764	12009016	+	13.6504		Intergenic	Intergenic	-3834	NM_002114	3096	Hs.567284	NM_002114	HPRD:01925	HIVEP1	CIRIP|CRYBP1|GAAP|MBP-1|PRDII-BF1|Schnurri-1|ZAS1|ZNF40|ZNF40A	human immunodeficiency virus type I enhancer binding protein 1	protein-coding
Normal_309_TCF7.rep1_peak_1756	chr3	156892701	156892992	+	13.5883		Intergenic	CpG	-14364	NM_020307	57018	Hs.4859	NM_020307		CCNL1	ANIA6A|PRO1073|ania-6a	cyclin L1	protein-coding
Normal_309_TCF7.rep1_peak_1585	chr21	45300169	45300390	+	13.5883		intron (NM_020132, intron 1 of 9)	intron (NM_020132, intron 1 of 9)	15163	NM_020132	56894	Hs.248785	NM_020132	HPRD:10637	AGPAT3	LPAAT-GAMMA1|LPAAT3	1-acylglycerol-3-phosphate O-acyltransferase 3	protein-coding
Normal_309_TCF7.rep1_peak_2182	chr8	27491111	27491348	+	13.5843		promoter-TSS (NM_182826)	promoter-TSS (NM_182826)	-348	NM_182826	51435	Hs.128856	NM_016240	HPRD:04104	SCARA3	APC7|CSR|CSR1|MSLR1|MSRL1	scavenger receptor class A, member 3	protein-coding
Normal_309_TCF7.rep1_peak_487	chr11	110300521	110300895	+	13.5843		promoter-TSS (NM_004109)	promoter-TSS (NM_004109)	47	NM_004109	2230	Hs.744	NM_004109	HPRD:00059	FDX1	ADX|FDX|LOH11CR1D	ferredoxin 1	protein-coding
Normal_309_TCF7.rep1_peak_2006	chr6	43737003	43737353	+	13.5773		promoter-TSS (NM_001033756)	promoter-TSS (NM_001033756)	-768	NM_001204384	7422	Hs.73793	NM_003376	HPRD:01889	VEGFA	MVCD1|VEGF|VPF	vascular endothelial growth factor A	protein-coding
Normal_309_TCF7.rep1_peak_1352	chr2	60808959	60809182	+	13.5142		Intergenic	CpG	-28437	NM_022893	53335	Hs.370549	NM_018014	HPRD:05949	BCL11A	BCL11A-L|BCL11A-S|BCL11A-XL|BCL11a-M|CTIP1|EVI9|HBFQTL5|ZNF856	B-cell CLL/lymphoma 11A (zinc finger protein)	protein-coding
Normal_309_TCF7.rep1_peak_1266	chr19	47141906	47142406	+	13.5142		Intergenic	Intergenic	-4217	NM_033258	94235	Hs.283961	NM_033258	HPRD:13593	GNG8	-	guanine nucleotide binding protein (G protein), gamma 8	protein-coding
Normal_309_TCF7.rep1_peak_877	chr16	56716175	56716616	+	13.5142		promoter-TSS (NM_005952)	promoter-TSS (NM_005952)	13	NM_005952	4501	Hs.374950	NM_005952	HPRD:01130	MT1X	MT-1l|MT1	metallothionein 1X	protein-coding
Normal_309_TCF7.rep1_peak_2067	chr7	5569300	5569684	+	13.5142		intron (NM_001101, intron 1 of 5)	CpG-23985	740	NM_001101	60	Hs.520640	NM_001101	HPRD:00032	ACTB	BRWS1|PS1TP5BP1	actin, beta	protein-coding
Normal_309_TCF7.rep1_peak_1101	chr18	2571236	2571484	+	13.5105		promoter-TSS (NM_006101)	promoter-TSS (NM_006101)	129	NM_022840	64863	Hs.126888	NM_022840	HPRD:14390	METTL4	HsT661	methyltransferase like 4	protein-coding
Normal_309_TCF7.rep1_peak_601	chr12	121905220	121905670	+	13.4921		intron (NM_001005366, intron 12 of 22)	intron (NM_001005366, intron 12 of 22)	-23290	NR_106957	102465665		NR_106957		MIR7107	hsa-mir-7107	microRNA 7107	ncRNA
Normal_309_TCF7.rep1_peak_122	chr1	61516282	61516744	+	13.4921		Intergenic	CpG	-26433	NM_001145511	4774	Hs.740757	NM_005595	HPRD:09007	NFIA	CTF|NF-I/A|NF1-A|NFI-A|NFI-L	nuclear factor I/A	protein-coding
Normal_309_TCF7.rep1_peak_1510	chr20	33264780	33265042	+	13.4921		5' UTR (NM_080476, exon 1 of 12)	5' UTR (NM_080476, exon 1 of 12)	178	NM_080476	128869	Hs.253319	NM_080476	HPRD:12250	PIGU	CDC91L1|GAB1	phosphatidylinositol glycan anchor biosynthesis, class U	protein-coding
Normal_309_TCF7.rep1_peak_1578	chr21	44394704	44395046	+	13.4921		intron (NM_001286258, intron 1 of 9)	CpG	255	NM_004571	5316	Hs.431043	NM_004571	HPRD:03653	PKNOX1	PREP1|pkonx1c	PBX/knotted 1 homeobox 1	protein-coding
Normal_309_TCF7.rep1_peak_218	chr1	204485500	204485793	+	13.4921		intron (NM_001278519, intron 1 of 4)	CpG	139	NM_001204172	4194	Hs.497492	NM_002393	HPRD:04082	MDM4	HDMX|MDMX|MRP1	MDM4, p53 regulator	protein-coding
Normal_309_TCF7.rep1_peak_237	chr1	213630522	213630676	+	13.4111		Intergenic	Intergenic	406024	NM_001287218	26750	Hs.591416	NM_012424	HPRD:10204	RPS6KC1	RPK118|RSKL1|S6K-delta-1|S6PKh1|humS6PKh1	ribosomal protein S6 kinase, 52kDa, polypeptide 1	protein-coding
Normal_309_TCF7.rep1_peak_24	chr1	10753696	10754190	+	13.3327		exon (NM_001079843, exon 4 of 21)	exon (NM_001079843, exon 4 of 21)	102790	NM_001079843	54897	Hs.439894	NM_017766	HPRD:07897	CASZ1	CAS11|CST|SRG|ZNF693|dJ734G22.1	castor zinc finger 1	protein-coding
Normal_309_TCF7.rep1_peak_1718	chr3	73046160	73046487	+	13.3327		intron (NM_174907, intron 1 of 8)	CpG	204	NM_174907	151987	Hs.431092	NM_174907	HPRD:11453	PPP4R2	PP4R2	protein phosphatase 4, regulatory subunit 2	protein-coding
Normal_309_TCF7.rep1_peak_2029	chr6	134495986	134496302	+	13.306		promoter-TSS (NM_005627)	promoter-TSS (NM_005627)	-110	NM_005627	6446	Hs.510078	NM_005627	HPRD:04264	SGK1	SGK	serum/glucocorticoid regulated kinase 1	protein-coding
Normal_309_TCF7.rep1_peak_953	chr17	8029725	8030086	+	13.2955		Intergenic	CpG	-2495	NM_001165967	84667	Hs.434828	NM_032580	HPRD:09729	HES7	SCDO4|bHLHb37	hes family bHLH transcription factor 7	protein-coding
Normal_309_TCF7.rep1_peak_2005	chr6	43603452	43603683	+	13.2796		promoter-TSS (NM_014628)	promoter-TSS (NM_014628)	-10	NM_014628	9587	Hs.122346	NM_014628	HPRD:10065	MAD2L1BP	CMT2	MAD2L1 binding protein	protein-coding
Normal_309_TCF7.rep1_peak_367	chr10	124913616	124913937	+	13.2796		promoter-TSS (NM_004725)	promoter-TSS (NM_004725)	16	NM_004725	9184	Hs.418533	NM_004725	HPRD:04761	BUB3	BUB3L|hBUB3	BUB3 mitotic checkpoint protein	protein-coding
Normal_309_TCF7.rep1_peak_246	chr1	226814185	226814488	+	13.2796		Intergenic	Intergenic	48433	NR_103784	100506443	Hs.664293	NR_103784		ITPKB-IT1	-	ITPKB intronic transcript 1 (non-protein coding)	ncRNA
Normal_309_TCF7.rep1_peak_198	chr1	184942979	184943345	+	13.2796		intron (NM_052966, intron 1 of 13)	CpG	556	NM_052966	116496	Hs.518662	NM_052966	HPRD:10725	FAM129A	C1orf24|NIBAN	family with sequence similarity 129, member A	protein-coding
Normal_309_TCF7.rep1_peak_2060	chr7	2671493	2671892	+	13.2796		promoter-TSS (NM_025250)	promoter-TSS (NM_025250)	89	NM_025250	80727	Hs.440899	NM_025250	HPRD:12333	TTYH3	-	tweety family member 3	protein-coding
Normal_309_TCF7.rep1_peak_28	chr1	12239205	12239477	+	13.2796		intron (NM_001066, intron 1 of 9)	intron (NM_001066, intron 1 of 9)	12281	NM_001066	7133	Hs.256278	NM_001066	HPRD:01862	TNFRSF1B	CD120b|TBPII|TNF-R-II|TNF-R75|TNFBR|TNFR1B|TNFR2|TNFR80|p75|p75TNFR	tumor necrosis factor receptor superfamily, member 1B	protein-coding
Normal_309_TCF7.rep1_peak_583	chr12	100660796	100661078	+	13.2336		promoter-TSS (NM_152317)	promoter-TSS (NM_152317)	-80	NM_152317	120863	Hs.653118	NM_152317	HPRD:13136	DEPDC4	DEP.4	DEP domain containing 4	protein-coding
Normal_309_TCF7.rep1_peak_1583	chr21	45145688	45146081	+	13.2156		intron (NM_003681, intron 1 of 10)	intron (NM_003681, intron 1 of 10)	6906	NM_003681	8566	Hs.284491	NM_003681	HPRD:01526	PDXK	C21orf124|C21orf97|HEL-S-1a|PKH|PNK	pyridoxal (pyridoxine, vitamin B6) kinase	protein-coding
Normal_309_TCF7.rep1_peak_236	chr1	212781801	212782300	+	13.2111		promoter-TSS (NM_001674)	promoter-TSS (NM_001674)	80	NM_001674	467	Hs.460	NM_001674	HPRD:04395	ATF3	-	activating transcription factor 3	protein-coding
Normal_309_TCF7.rep1_peak_2301	chr9	123476703	123477110	+	13.1694		promoter-TSS (NM_001080497)	promoter-TSS (NM_001080497)	-141	NM_001080497	1955	Hs.744903	NM_001080497	ENSG00000106780	MEGF9	EGFL5	multiple EGF-like-domains 9	protein-coding
Normal_309_TCF7.rep1_peak_2338	chr9	139622456	139622769	+	13.1299		promoter-TSS (NR_003672)	promoter-TSS (NR_003672)	24	NR_003672	84973	Hs.495480	NR_003672	ENSG00000233016	SNHG7	NCRNA00061	small nucleolar RNA host gene 7 (non-protein coding)	ncRNA
[truncated: 1,979 more rows]

## Sheet: Normal_435_TCF7.rep1_sorted_pea
PeakID	Chr	Start	End	Strand	Peak Score	Focus Ratio/Region Size	Annotation	Detailed Annotation	Distance to TSS	Nearest PromoterID	Entrez ID	Nearest Unigene	Nearest Refseq	Nearest Ensembl	Gene Name	Gene Alias	Gene Description	Gene Type	Read density
[truncated: 143 more rows]

[truncated: 8 more sheets: BRCA1_N293_p63_peaks.narrowPeak, BRCA1_N323_p63_peaks.narrowPeak, BRCA1_N325_p63_peaks.narrowPeak, BRCA2_N322_p63_peaks.narrowPeak, BRCA2_N350_p63_peaks.narrowPeak, Normal_N309_p63_peaks.narrowPea, Normal_N334_p63_peaks.narrowPea, Normal_N342_p63_peaks.narrowPea]
