# Supplementary material for: Perturbed myoepithelial cell differentiation in BRCA mutation carriers and in ductal carcinoma in situ
Source: Nat Commun. 2019 Sep 13;10:4182. doi: 10.1038/s41467-019-12125-5 (PMC6744561; doi:10.1038/s41467-019-12125-5)
Supplement: Supplementary file 8 — Supplementary Data 6 [file 41467_2019_12125_MOESM8_ESM.xlsx]

## Sheet: SEs in normal myoepithelium
REGION_ID	CHROM	START	STOP	NUM_LOCI	CONSTITUENT_SIZE	merged.sorted.new_sorted_nodup.bam	enhancerRank	isSuper	super enhancer to the closest gene
153_chr11_95945361_95945621_lociStitched	chr11	95718371	96072045	153	70649	77985.1	1	1	MIR1260B
55_chr10_114819284_114819607_lociStitched	chr10	114713399	114907334	55	22482	38864.6	2	1	TCF7L2
79_chr1_92275202_92275469_lociStitched	chr1	92172011	92347042	79	33336	35426.3	3	1	TGFBR3
62_chr8_116457546_116457770_lociStitched	chr8	116427776	116606390	62	22787	35419.2	4	1	TRPS1
59_chr7_42139683_42139911_lociStitched	chr7	42100472	42268105	59	22004	34918	5	1	GLI3
66_chr10_20144338_20144685_lociStitched	chr10	20101922	20260462	66	30326	34086.1	6	1	PLXDC2
72_chr7_80544174_80544379_lociStitched	chr7	80371765	80551774	72	29153	33355.7	7	1	SEMA3C
60_chr4_152240333_152240654_lociStitched	chr4	152088190	152247325	60	24959	32272.6	8	1	SH3D19
59_chr13_97910708_97911554_lociStitched	chr13	97862291	98007040	59	24197	29007.7	9	1	MBNL2
70_chr2_36635163_36635397_lociStitched	chr2	36579649	36718159	70	24316	27577.3	10	1	CRIM1
64_chr11_8781759_8782015_lociStitched	chr11	8714808	8837937	64	29243	27063.8	11	1	ST5
54_chr3_171901121_171901447_lociStitched	chr3	171847052	171986092	54	22260	26570.5	12	1	FNDC3B
38_chr4_169803764_169803994_lociStitched	chr4	169724471	169848526	38	14616	24277.6	13	1	PALLD
52_chr14_70124439_70125327_lociStitched	chr14	70082609	70187139	52	23756	23529.7	14	1	KIAA0247
39_chr1_164560807_164561118_lociStitched	chr1	164530011	164633907	39	18086	23501.3	15	1	PBX1
51_chr2_218760018_218760218_lociStitched	chr2	218756564	218865609	51	24603	23455.6	16	1	TNS1
64_chr3_112984267_112984579_lociStitched	chr3	112926460	113013192	64	28032	22125.3	17	1	BOC
52_chr3_189531084_189531284_lociStitched	chr3	189504795	189619378	52	24022	21770.8	18	1	MIR944
63_chr5_67571006_67571206_lociStitched	chr5	67510850	67600135	63	36852	21732	19	1	PIK3R1
37_chr10_97215016_97215641_lociStitched	chr10	97167986	97279435	37	14833	21665.7	20	1	SORBS1
39_chr1_27854170_27854573_lociStitched	chr1	27802581	27920407	39	17743	21644.6	21	1	WASF2
52_chr4_159121718_159121933_lociStitched	chr4	159042144	159128205	52	31266	21515.2	22	1	FAM198B
51_chr8_30278289_30278586_lociStitched	chr8	30244198	30339304	51	19742	20723.6	23	1	RBPMS
32_chr9_27394274_27394755_lociStitched	chr9	27384107	27484205	32	14912	20720.3	24	1	IFNK
48_chr3_123406483_123407266_lociStitched	chr3	123324426	123435544	48	19056	20712.4	25	1	MYLK
39_chr3_71504702_71504958_lociStitched	chr3	71440876	71554178	39	16119	20700.3	26	1	MIR1284
39_chr12_27745016_27745640_lociStitched	chr12	27685700	27784881	39	15768	20619.7	27	1	PPFIBP1
33_chr5_9442373_9442644_lociStitched	chr5	9375748	9483712	33	10687	20329.6	28	1	SEMA5A
52_chr14_75040111_75040963_lociStitched	chr14	74972625	75073552	52	23406	20235.9	29	1	LTBP2
29_chr5_86704628_86704979_lociStitched	chr5	86597643	86704979	29	8592	20179.2	30	1	CCNH
42_chr9_14156069_14156295_lociStitched	chr9	14119113	14220772	42	16682	20098	31	1	NFIB
36_chr7_134479990_134480207_lociStitched	chr7	134461108	134553968	36	14575	20020.6	32	1	CALD1
54_chr5_125763458_125763955_lociStitched	chr5	125749536	125829450	54	30016	19267.3	33	1	GRAMD3
40_chr10_95227709_95228250_lociStitched	chr10	95136613	95231471	40	19220	19170.8	34	1	MYOF
46_chr20_19924860_19925210_lociStitched	chr20	19895321	19985209	46	19821	19092.2	35	1	NAA20
23_chr1_57017324_57017554_lociStitched	chr1	56943241	57039314	23	7101	18705.4	36	1	PPAP2B
41_chr2_148635448_148635850_lociStitched	chr2	148605777	148683038	41	15855	18249	37	1	ACVR2A
33_chr3_71108328_71109152_lociStitched	chr3	71056766	71145390	33	12513	17450.1	38	1	MIR1284
31_chr10_24739619_24740268_lociStitched	chr10	24694908	24782783	31	12158	16766.5	39	1	MIR603
28_chr11_82761809_82762765_lociStitched	chr11	82688625	82764377	28	12388	16498.8	40	1	SNORA70E
23_chr2_54725448_54725696_lociStitched	chr2	54689842	54773065	23	7024	16403.3	41	1	RPL23AP32
38_chr2_227606749_227607714_lociStitched	chr2	227585924	227659363	38	15784	16325.5	42	1	IRS1
5_chr10_42393705_42393905_lociStitched	chr10	42385071	42400768	5	1716	16284.1	43	1	LOC441666
40_chr12_11916645_11916847_lociStitched	chr12	11850164	11922822	40	19438	16217.3	44	1	ETV6
36_chr6_17957828_17958164_lociStitched	chr6	17904738	17981955	36	14210	15922.1	45	1	KIF13A
46_chr5_125894617_125895073_lociStitched	chr5	125850151	125927965	46	17800	15671.7	46	1	ALDH7A1
35_chr6_35063854_35064164_lociStitched	chr6	34980892	35064860	35	13305	15626.4	47	1	TCP11
22_chr15_67372869_67373571_lociStitched	chr15	67360986	67446106	22	8697	15551.4	48	1	SMAD3
27_chr3_112067299_112067595_lociStitched	chr3	112005986	112086692	27	14102	15318	49	1	CD200
29_chr1_39645000_39645336_lociStitched	chr1	39598365	39681760	29	11900	15311.3	50	1	MACF1
19_chr12_59447919_59449401_lociStitched	chr12	59404749	59491641	19	10364	15310.4	51	1	LRIG3
31_chr7_130680243_130680664_lociStitched	chr7	130625703	130697606	31	15008	15236.2	52	1	LOC646329
35_chr16_23134355_23134605_lociStitched	chr16	23076265	23158622	35	15086	15194.9	53	1	USP31
33_chr8_26477848_26478165_lociStitched	chr8	26443995	26517432	33	13131	15069.3	54	1	DPYSL2
22_chr11_94572423_94572623_lociStitched	chr11	94509593	94585246	22	7114	15047.4	55	1	AMOTL1
31_chr10_35050981_35051206_lociStitched	chr10	34990368	35067311	31	11277	14996.2	56	1	PARD3
9_chr1_16963169_16963617_lociStitched	chr1	16924519	16969746	9	4462	14956.6	57	1	NBPF1
31_chr12_80272285_80272485_lociStitched	chr12	80269016	80333285	31	15121	14871.8	58	1	PPP1R12A
22_chr22_33227191_33227435_lociStitched	chr22	33175874	33253778	22	9005	14622.6	59	1	TIMP3
25_chr16_53815613_53816408_lociStitched	chr16	53807324	53882157	25	8529	14622.4	60	1	FTO
18_chr10_20309608_20309863_lociStitched	chr10	20273144	20348845	18	5417	14580	61	1	PLXDC2
33_chr10_32572164_32572411_lociStitched	chr10	32572164	32638770	33	14132	14560.1	62	1	EPC1
8_chr16_46399919_46400204_lociStitched	chr16	46386038	46405174	8	2741	14367.3	63	1	ANKRD26P1
24_chr5_54788192_54788998_lociStitched	chr5	54775245	54847791	24	10176	14284.3	64	1	RNF138P1
24_chr7_130745250_130745525_lociStitched	chr7	130710812	130786512	24	9053	14095.3	65	1	FLJ43663
33_chr21_28312431_28313463_lociStitched	chr21	28287401	28349363	33	14522	13978.6	66	1	ADAMTS5
17_chr4_79501334_79501637_lociStitched	chr4	79455023	79532377	17	7259	13916	67	1	ANXA3
24_chr14_68860906_68861553_lociStitched	chr14	68825843	68888198	24	16047	13630.8	68	1	ZFP36L1
25_chr10_116136084_116136588_lociStitched	chr10	116114929	116188064	25	10198	13361.8	69	1	AFAP1L2
28_chr8_124728426_124729125_lociStitched	chr8	124676465	124754701	28	12541	13253.2	70	1	ANXA13
31_chr10_97008044_97008290_lociStitched	chr10	96989230	97055921	31	11859	13124.8	71	1	PDLIM1
22_chr10_24577439_24577647_lociStitched	chr10	24574842	24647058	22	7278	13042.2	72	1	MIR603
18_chr7_134415109_134415447_lociStitched	chr7	134353126	134429943	18	5871	12936	73	1	BPGM
18_chr20_48911634_48912225_lociStitched	chr20	48883667	48958275	18	11411	12899.7	74	1	LOC284751
23_chr9_124463728_124464033_lociStitched	chr9	124461928	124528736	23	10557	12853.9	75	1	DAB2IP
27_chr2_23725282_23725584_lociStitched	chr2	23721191	23794578	27	10042	12850.1	76	1	KLHL29
29_chr1_158008495_158008695_lociStitched	chr1	157955838	158008695	29	19647	12849.5	77	1	KIRREL
18_chr5_148866192_148866535_lociStitched	chr5	148854381	148927404	18	6488	12749.8	78	1	CSNK1A1
26_chr2_69404815_69405646_lociStitched	chr2	69354465	69414182	26	13497	12612.2	79	1	MIR3126
24_chr20_13238306_13238510_lociStitched	chr20	13211873	13273496	24	7974	12534.1	80	1	ISM1
18_chr3_152098143_152098584_lociStitched	chr3	152067741	152131357	18	6675	12494.2	81	1	TMEM14E
24_chr4_140837097_140837337_lociStitched	chr4	140779808	140846078	24	12769	12399.1	82	1	MGST2
20_chr1_94044229_94044976_lociStitched	chr1	94037624	94104372	20	10609	12388.4	83	1	LOC100129046
32_chr8_128844117_128844411_lociStitched	chr8	128813475	128888310	32	15172	12377.7	84	1	MIR1204
29_chr1_171178529_171178808_lociStitched	chr1	171150838	171195286	29	21193	12369.9	85	1	FMO2
27_chr2_161092753_161092986_lociStitched	chr2	161040423	161108780	27	13703	12345.3	86	1	ITGB6
20_chr3_42074646_42075013_lociStitched	chr3	42054723	42123198	20	7687	12168	87	1	TRAK1
24_chr18_34174064_34174342_lociStitched	chr18	34144938	34209518	24	10710	11979.6	88	1	KIAA1328
27_chr2_56120497_56120864_lociStitched	chr2	56089218	56148396	27	9470	11971.7	89	1	EFEMP1
29_chr5_77793744_77794087_lociStitched	chr5	77784062	77839541	29	12562	11944.6	90	1	LHFPL2
27_chr3_4587990_4588260_lociStitched	chr3	4536998	4596328	27	9278	11901.6	91	1	ITPR1
19_chr11_12443096_12443424_lociStitched	chr11	12405771	12457227	19	10578	11711.4	92	1	PARVA
17_chr4_77660105_77660316_lociStitched	chr4	77598844	77661438	17	6619	11661.3	93	1	ANKRD56
13_chr2_178135060_178135271_lociStitched	chr2	178099426	178163847	13	9016	11589.3	94	1	NFE2L2
24_chr8_30409202_30409441_lociStitched	chr8	30353434	30409441	24	8221	11453.4	95	1	GTF2E2
24_chr2_62194333_62194690_lociStitched	chr2	62164063	62226105	24	10539	11322.7	96	1	COMMD1
15_chr15_86245862_86246188_lociStitched	chr15	86209742	86270475	15	6330	11302.4	97	1	AKAP13
24_chr18_20449853_20450102_lociStitched	chr18	20394604	20465063	24	9426	11273.4	98	1	RBBP8
19_chr2_43327787_43328447_lociStitched	chr2	43298300	43357002	19	10086	11223.8	99	1	ZFP36L2
20_chr3_135860004_135860233_lociStitched	chr3	135854317	135906948	20	9992	11163	100	1	MSL2
16_chr12_29887532_29887969_lociStitched	chr12	29878815	29935515	16	6808	11090.5	101	1	TMTC1
23_chr12_65011822_65012294_lociStitched	chr12	65009559	65075594	23	8358	11080.7	102	1	MIR548Z
19_chr4_119937072_119937511_lociStitched	chr4	119906608	119963693	19	7968	11023.1	103	1	MYOZ2
15_chr9_109642698_109643158_lociStitched	chr9	109622627	109679226	15	6663	10957.6	104	1	ZNF462
20_chr12_63111675_63111875_lociStitched	chr12	63064854	63119491	20	8656	10916.5	105	1	MIRLET7I
15_chr3_24389289_24389489_lociStitched	chr3	24377814	24431798	15	5330	10877.8	106	1	THRB
25_chr15_93457331_93457802_lociStitched	chr15	93428497	93482351	25	14107	10862.4	107	1	MIR3175
21_chr3_189010353_189011040_lociStitched	chr3	188978637	189043172	21	7592	10841.9	108	1	TPRG1
18_chr8_116656686_116656919_lociStitched	chr8	116635930	116680081	18	14428	10821.4	109	1	TRPS1
25_chr9_71959264_71959744_lociStitched	chr9	71941639	71993502	25	13752	10818.6	110	1	FAM189A2
22_chr3_141168004_141168204_lociStitched	chr3	141119364	141168204	22	9415	10818.1	111	1	RASA2
12_chr7_104665174_104665374_lociStitched	chr7	104618712	104666216	12	8747	10655.1	112	1	LOC100216545
16_chr1_60230923_60231357_lociStitched	chr1	60169976	60231357	16	7688	10582.1	113	1	HOOK1
24_chr11_19859849_19860063_lociStitched	chr11	19834538	19901367	24	10533	10545.6	114	1	LOC100126784
18_chr15_21903269_21903614_lociStitched	chr15	21901261	21935519	18	6623	10493.2	115	1	LOC646214
23_chr18_45886707_45887383_lociStitched	chr18	45846497	45903330	23	10192	10480	116	1	KIAA0427
16_chr2_218705466_218705738_lociStitched	chr2	218686510	218739629	16	5742	10411.3	117	1	DIRC3
17_chr3_185927906_185929098_lociStitched	chr3	185893321	185961350	17	9537	10360.8	118	1	ETV5
12_chr2_189925442_189925658_lociStitched	chr2	189911988	189967045	12	3443	10339.7	119	1	MIR3129
20_chr2_159953088_159953293_lociStitched	chr2	159904315	159955445	20	8589	10328.3	120	1	TANC1
19_chr5_142021465_142021886_lociStitched	chr5	142004139	142062898	19	7008	10312.2	121	1	FGF1
13_chr1_22282100_22282529_lociStitched	chr1	22222861	22282529	13	7120	10286.8	122	1	HSPG2
20_chr3_25495684_25496555_lociStitched	chr3	25472115	25518770	20	12203	10250.1	123	1	RARB
27_chr8_47122522_47122833_lociStitched	chr8	47095695	47154937	27	13192	10225.2	124	1	NCRNA00293
29_chr1_201883678_201883981_lociStitched	chr1	201862930	201913420	29	9939	10219.2	125	1	LMOD1
18_chr17_56025618_56025819_lociStitched	chr17	55972973	56031937	18	8620	10212.6	126	1	CUEDC1
22_chr8_95290846_95291046_lociStitched	chr8	95266935	95324125	22	13059	10208.4	127	1	GEM
20_chr12_18419018_18419572_lociStitched	chr12	18405558	18450649	20	15766	10190.6	128	1	PIK3C2G
21_chr9_124065073_124065439_lociStitched	chr9	124034093	124080733	21	10475	10162.9	129	1	GSN
19_chr1_214588785_214589165_lociStitched	chr1	214539165	214594611	19	6019	10063.4	130	1	SMYD2
23_chr12_47514586_47514953_lociStitched	chr12	47460234	47518182	23	9257	10013.4	131	1	AMIGO2
18_chr3_4380798_4381046_lociStitched	chr3	4347482	4398841	18	9357	9984.19	132	1	SETMAR
9_chr3_73670551_73671047_lociStitched	chr3	73626556	73682760	9	2870	9948.11	133	1	PDZRN3
13_chr13_41200378_41200602_lociStitched	chr13	41162096	41213026	13	4320	9870.23	134	1	FOXO1
15_chr4_148767135_148767365_lociStitched	chr4	148719499	148767365	15	6831	9869.97	135	1	ARHGAP10
22_chr11_75042263_75042482_lociStitched	chr11	75013563	75060464	22	11462	9853.9	136	1	MIR326
24_chr11_3913260_3913509_lociStitched	chr11	3881133	3931305	24	9666	9818.66	137	1	STIM1
15_chr2_218304633_218305213_lociStitched	chr2	218251441	218305213	15	8077	9813.39	138	1	DIRC3
22_chr19_6101050_6101373_lociStitched	chr19	6053700	6105690	22	10824	9748.12	139	1	RFX2
16_chr2_36767095_36767688_lociStitched	chr2	36741364	36784164	16	5844	9681.36	140	1	FEZ2
20_chr5_151061910_151062327_lociStitched	chr5	151042682	151082314	20	12511	9674.17	141	1	SPARC
15_chr22_40894875_40895185_lociStitched	chr22	40853892	40908544	15	5615	9673.4	142	1	SGSM3
16_chr1_100128460_100128930_lociStitched	chr1	100114769	100161986	16	10776	9632.27	143	1	MIR548AA1
21_chr1_214696591_214697073_lociStitched	chr1	214671051	214721265	21	6690	9580.83	144	1	PTPN14
15_chr13_75906770_75906970_lociStitched	chr13	75897020	75947816	15	6606	9524.25	145	1	CTAGE11P
17_chr10_81920134_81920334_lociStitched	chr10	81906755	81961501	17	6131	9520.33	146	1	ANXA11
16_chr1_65472192_65472901_lociStitched	chr1	65467504	65515087	16	6921	9511.84	147	1	MIR3671
16_chr17_62326231_62326674_lociStitched	chr17	62279053	62334637	16	6703	9471.51	148	1	TEX2
13_chr10_112634444_112634648_lociStitched	chr10	112610933	112663291	13	4783	9377.32	149	1	PDCD4
16_chr2_20779313_20780051_lociStitched	chr2	20768433	20819712	16	7064	9343.03	150	1	HS1BP3
17_chr7_137643318_137643720_lociStitched	chr7	137643318	137683424	17	8095	9328.66	151	1	CREB3L2
9_chr1_145101151_145101481_lociStitched	chr1	145091918	145114507	9	5969	9293.11	152	1	SEC22B
17_chr3_4659859_4660080_lociStitched	chr3	4615365	4661962	17	8602	9282.12	153	1	ITPR1
11_chr8_20121220_20121471_lociStitched	chr8	20117632	20176338	11	4660	9275.55	154	1	LZTS1
19_chr4_119812568_119812944_lociStitched	chr4	119812568	119854735	19	8588	9259.87	155	1	SYNPO2
17_chr1_41192233_41192456_lociStitched	chr1	41164914	41216575	17	6334	9257.65	156	1	MIR30E
10_chr2_43583361_43583561_lociStitched	chr2	43532647	43583561	10	2854	9256.17	157	1	LOC100129726
15_chr12_32702861_32703180_lociStitched	chr12	32674701	32724245	15	6387	9239.96	158	1	FGD4
13_chr1_68620682_68621405_lociStitched	chr1	68577035	68624249	13	5064	9183.12	159	1	MIR1262
23_chr2_20391312_20391719_lociStitched	chr2	20366900	20422678	23	9094	9147.59	160	1	SDC1
13_chr22_22168351_22168958_lociStitched	chr22	22168351	22214573	13	5369	9091.87	161	1	MAPK1
12_chr16_53155533_53155733_lociStitched	chr16	53155533	53210220	12	3031	9045.23	162	1	CHD9
18_chr1_214631889_214632144_lociStitched	chr1	214607597	214657224	18	9206	9042.04	163	1	PTPN14
18_chr6_131334078_131334626_lociStitched	chr6	131297930	131339420	18	9015	9040.67	164	1	EPB41L2
10_chr7_42019939_42020227_lociStitched	chr7	42019939	42069040	10	3100	9039.49	165	1	GLI3
20_chr5_139076196_139076407_lociStitched	chr5	139032126	139077792	20	9914	9037.3	166	1	CXXC5
13_chr6_17831598_17832003_lociStitched	chr6	17831088	17877914	13	4500	9023.37	167	1	KIF13A
19_chr20_17563697_17564045_lociStitched	chr20	17543571	17593142	19	7698	9012.01	168	1	DSTN
16_chr16_70780237_70780742_lociStitched	chr16	70730713	70785536	16	5589	8947.11	169	1	LOC100130894
14_chr11_20063363_20063920_lociStitched	chr11	20031274	20085749	14	6876	8912.11	170	1	NAV2
13_chr6_50790127_50791230_lociStitched	chr6	50783530	50840871	13	9970	8905.06	171	1	TFAP2B
15_chr12_80218102_80218340_lociStitched	chr12	80205452	80255275	15	4312	8903.37	172	1	PPP1R12A
16_chr2_64359421_64359741_lociStitched	chr2	64325539	64369290	16	6371	8881.45	173	1	PELI1
12_chr11_114033195_114033527_lociStitched	chr11	114006009	114054443	12	4442	8858.58	174	1	ZBTB16
18_chr17_38668366_38668662_lociStitched	chr17	38668366	38715030	18	9497	8847.49	175	1	CCR7
9_chr6_155124706_155124915_lociStitched	chr6	155075058	155128060	9	2364	8808.93	176	1	RBM16
12_chr14_91554999_91555251_lociStitched	chr14	91531440	91588806	12	6272	8799.94	177	1	C14orf159
24_chr20_39780932_39781617_lociStitched	chr20	39768931	39807512	24	11122	8784.89	178	1	PLCG1
15_chr14_72161318_72161943_lociStitched	chr14	72161318	72207426	15	8093	8783.57	179	1	SIPA1L1
21_chr8_75892685_75893063_lociStitched	chr8	75878900	75922604	21	10855	8780.13	180	1	CRISPLD1
12_chr6_155522452_155522730_lociStitched	chr6	155492745	155550176	12	5224	8729.51	181	1	TIAM2
9_chr7_55186363_55186563_lociStitched	chr7	55158443	55202866	9	4350	8724.68	182	1	EGFR
10_chr11_102047706_102047973_lociStitched	chr11	102004691	102049133	10	3026	8723.96	183	1	YAP1
11_chr3_33424658_33424964_lociStitched	chr3	33424658	33477835	11	2699	8673.17	184	1	UBP1
23_chr2_38666140_38667455_lociStitched	chr2	38620423	38675944	23	9705	8644.62	185	1	ATL2
15_chr3_114164870_114165680_lociStitched	chr3	114163239	114200692	15	9512	8640.41	186	1	ZBTB20
14_chr3_114099462_114099845_lociStitched	chr3	114093550	114130287	14	8092	8592.78	187	1	ZBTB20
19_chr5_66307918_66308124_lociStitched	chr5	66284732	66326766	19	7627	8587.55	188	1	MAST4
8_chr10_20388967_20389188_lociStitched	chr10	20362865	20407564	8	1872	8573.27	189	1	PLXDC2
13_chr12_48223870_48224147_lociStitched	chr12	48186084	48230233	13	6899	8564.91	190	1	HDAC7
22_chr18_20504543_20504789_lociStitched	chr18	20478628	20525118	22	12202	8563.46	191	1	RBBP8
15_chr3_154799882_154801442_lociStitched	chr3	154787869	154833822	15	7871	8547.26	192	1	MME
8_chr15_67013179_67013394_lociStitched	chr15	67013179	67066421	8	2738	8529.37	193	1	SMAD6
13_chr20_51583501_51584105_lociStitched	chr20	51583501	51621103	13	9630	8516.85	194	1	TSHZ2
12_chr11_8892732_8892932_lociStitched	chr11	8853302	8904011	12	5186	8514.04	195	1	ST5
21_chr6_56492217_56492442_lociStitched	chr6	56492217	56537136	21	11634	8512.15	196	1	DST
23_chr7_55116466_55116721_lociStitched	chr7	55094198	55142011	23	8635	8510.71	197	1	EGFR
14_chr16_53239334_53239760_lociStitched	chr16	53239334	53280363	14	5858	8497.11	198	1	CHD9
14_chr4_88430737_88430994_lociStitched	chr4	88419126	88453962	14	8448	8486.05	199	1	SPARCL1
14_chr10_79630089_79630337_lociStitched	chr10	79623308	79670063	14	4443	8476.68	200	1	DLG5
18_chr10_97125900_97126118_lociStitched	chr10	97107600	97154544	18	5692	8454.61	201	1	SORBS1
13_chr9_75764077_75764366_lociStitched	chr9	75744739	75791498	13	6826	8454.03	202	1	ANXA1
15_chr8_93062688_93062888_lociStitched	chr8	93057778	93102910	15	6148	8448.71	203	1	RUNX1T1
11_chr6_108930031_108930267_lociStitched	chr6	108906974	108951424	11	2870	8414.39	204	1	FOXO3
19_chr12_90090299_90090706_lociStitched	chr12	90054498	90098791	19	7657	8411.24	205	1	LOC338758
15_chr4_144263228_144263496_lociStitched	chr4	144263228	144303868	15	6254	8351.52	206	1	GAB1
17_chr5_54862075_54862325_lociStitched	chr5	54862075	54907148	17	8223	8257.37	207	1	PPAP2A
18_chr9_80578942_80579218_lociStitched	chr9	80559642	80597422	18	7506	8251.15	208	1	GNAQ
10_chr7_47325553_47325783_lociStitched	chr7	47313156	47372259	10	4350	8244.87	209	1	TNS3
12_chr1_65448518_65448781_lociStitched	chr1	65399579	65449563	12	4059	8192.38	210	1	JAK1
14_chr10_116264109_116264498_lociStitched	chr10	116238506	116280027	14	5676	8187.94	211	1	ABLIM1
18_chr11_57572196_57572633_lociStitched	chr11	57533758	57573492	18	6264	8185.2	212	1	CTNND1
10_chr2_102367914_102368114_lociStitched	chr2	102340401	102383727	10	3827	8179.95	213	1	MAP4K4
14_chr2_158677864_158678070_lociStitched	chr2	158677864	158713578	14	6286	8171.36	214	1	ACVR1
24_chr7_20381604_20381804_lociStitched	chr7	20373267	20415243	24	10685	8164.33	215	1	ITGB8
12_chr2_47191176_47192170_lociStitched	chr2	47171185	47217630	12	6651	8155.74	216	1	MCFD2
18_chr2_43160775_43161400_lociStitched	chr2	43128308	43167484	18	9365	8113.35	217	1	HAAO
12_chr3_159514797_159515470_lociStitched	chr3	159475254	159517897	12	5765	8085.11	218	1	SCHIP1
16_chr20_51648413_51648635_lociStitched	chr20	51635490	51674860	16	6412	8039.35	219	1	TSHZ2
12_chr4_7886573_7886831_lociStitched	chr4	7886573	7934499	12	3538	8037.19	220	1	AFAP1
11_chr4_87952622_87952848_lociStitched	chr4	87935235	87976996	11	3249	8022.29	221	1	AFF1
14_chr16_27334145_27334491_lociStitched	chr16	27334145	27379417	14	6805	7958.82	222	1	IL4R
13_chr14_68950707_68950975_lociStitched	chr14	68909589	68950975	13	6533	7929.56	223	1	ZFP36L1
15_chr3_29359917_29360347_lociStitched	chr3	29354360	29391017	15	4941	7921.58	224	1	RBMS3
17_chr7_130567735_130567953_lociStitched	chr7	130567735	130610432	17	8519	7920.29	225	1	LOC646329
15_chr18_43986330_43986837_lociStitched	chr18	43964540	44005221	15	5887	7892.11	226	1	RNF165
7_chr21_28573589_28573841_lociStitched	chr21	28563443	28614773	7	2157	7884.29	227	1	ADAMTS5
11_chr2_161196817_161197018_lociStitched	chr2	161182632	161222295	11	3299	7881.04	228	1	ITGB6
12_chr13_35728571_35728852_lociStitched	chr13	35705661	35752521	12	3310	7867.79	229	1	NBEA
15_chr15_99262367_99262631_lociStitched	chr15	99242060	99277977	15	6230	7851.46	230	1	IGF1R
16_chr3_177540443_177540743_lociStitched	chr3	177528345	177572970	16	5368	7836.15	231	1	TBL1XR1
12_chr2_232468384_232468625_lociStitched	chr2	232462096	232508486	12	6508	7835.27	232	1	C2orf57
15_chr3_149269559_149271145_lociStitched	chr3	149234863	149273937	15	8210	7818.71	233	1	TM4SF4
14_chr5_150933750_150933959_lociStitched	chr5	150933750	150977104	14	4864	7816.73	234	1	FAT2
15_chr19_13151313_13151529_lociStitched	chr19	13112380	13151529	15	8247	7814.14	235	1	NFIX
13_chr1_77988359_77988604_lociStitched	chr1	77954193	77998569	13	5877	7792.43	236	1	ZZZ3
12_chr6_76317955_76318203_lociStitched	chr6	76308979	76342746	12	6404	7783.29	237	1	SENP6
12_chr5_39391548_39391991_lociStitched	chr5	39391548	39427957	12	7577	7773.32	238	1	DAB2
20_chr12_96032006_96032237_lociStitched	chr12	96018166	96058054	20	9338	7726.31	239	1	USP44
7_chr8_71239913_71240233_lociStitched	chr8	71220823	71261116	7	3588	7724.17	240	1	NCOA2
15_chr2_174788447_174788687_lociStitched	chr2	174784122	174822822	15	4583	7720.65	241	1	SP3
14_chr20_55363619_55364424_lociStitched	chr20	55355191	55403885	14	6977	7708.26	242	1	TFAP2C
14_chr7_92346134_92346639_lociStitched	chr7	92312040	92355431	14	5502	7706.24	243	1	FAM133B
14_chr8_103420835_103421256_lociStitched	chr8	103378287	103421256	14	4923	7700.04	244	1	UBR5
23_chr3_32443671_32443961_lociStitched	chr3	32443671	32484986	23	9174	7672.2	245	1	CMTM7
16_chr15_99725688_99725991_lociStitched	chr15	99703724	99743051	16	9135	7660.9	246	1	TTC23
11_chr17_49021652_49022015_lociStitched	chr17	48970624	49027945	11	4733	7652.35	247	1	TOB1
17_chr1_94441470_94441764_lociStitched	chr1	94425654	94462121	17	11581	7643.48	248	1	GCLM
12_chr2_85475584_85476037_lociStitched	chr2	85475584	85516128	12	5069	7634.44	249	1	TGOLN2
16_chr14_32932750_32933037_lociStitched	chr14	32903117	32947800	16	8703	7631.86	250	1	AKAP6
12_chr10_80873188_80873506_lociStitched	chr10	80831228	80878235	12	3178	7601.03	251	1	ZMIZ1
8_chr22_45945593_45945798_lociStitched	chr22	45901237	45949462	8	2949	7566.5	252	1	FBLN1
13_chr3_46972968_46973435_lociStitched	chr3	46961037	47001196	13	4864	7557.92	253	1	CCDC12
15_chr9_89883507_89883773_lociStitched	chr9	89862408	89905622	15	5528	7532.2	254	1	C9orf170
2_chr6_58776396_58777954_lociStitched	chr6	58776396	58779319	2	2759	7523.22	255	1	GUSBP4
21_chr4_74450335_74450664_lociStitched	chr4	74442975	74484283	21	8780	7522.19	256	1	RASSF6
9_chr2_102434769_102434969_lociStitched	chr2	102423048	102468585	9	2538	7518.16	257	1	MAP4K4
16_chr9_14236417_14236781_lociStitched	chr9	14236417	14273569	16	4507	7508.42	258	1	NFIB
14_chr3_29773464_29773664_lociStitched	chr3	29773464	29814048	14	4195	7503.98	259	1	RBMS3
10_chr2_68445198_68445427_lociStitched	chr2	68445198	68484433	10	3322	7501.73	260	1	PPP3R1
15_chr2_192709145_192709363_lociStitched	chr2	192697559	192734040	15	7513	7485.9	261	1	SDPR
26_chr1_68692488_68693017_lociStitched	chr1	68660242	68693017	26	8867	7485.81	262	1	WLS
17_chr14_59781597_59781825_lociStitched	chr14	59781597	59816623	17	6866	7446.53	263	1	GPR135
8_chr4_44699010_44699266_lociStitched	chr4	44682835	44721815	8	2785	7445.18	264	1	GUF1
15_chr18_20580778_20580978_lociStitched	chr18	20538661	20580978	15	4623	7435.1	265	1	RBBP8
13_chr5_95358782_95359364_lociStitched	chr5	95358782	95404005	13	5507	7430.14	266	1	MIR583
16_chr3_143828476_143828813_lociStitched	chr3	143822650	143862744	16	6179	7425.41	267	1	C3orf58
13_chr3_171485886_171486161_lociStitched	chr3	171459316	171495530	13	6644	7420.25	268	1	PLD1
16_chr5_9244694_9245189_lociStitched	chr5	9229064	9267953	16	7679	7420.02	269	1	SEMA5A
17_chr14_50466373_50467556_lociStitched	chr14	50466373	50511684	17	8680	7417.41	270	1	C14orf182
8_chr10_63810212_63810640_lociStitched	chr10	63775951	63816251	8	3812	7370.87	271	1	ARID5B
17_chr2_39934043_39934490_lociStitched	chr2	39924302	39965058	17	8263	7368.68	272	1	TMEM178
21_chr6_56406923_56407172_lociStitched	chr6	56389495	56423877	21	7144	7361.19	273	1	DST
20_chr1_209585261_209585711_lociStitched	chr1	209557217	209597525	20	7988	7336.06	274	1	LOC642587
18_chr3_57171377_57171687_lociStitched	chr3	57162045	57196409	18	6178	7329.84	275	1	IL17RD
11_chr3_15288361_15288563_lociStitched	chr3	15288361	15328043	11	3190	7309.42	276	1	CAPN7
19_chr16_19771185_19771430_lociStitched	chr16	19756593	19797662	19	7038	7306.18	277	1	C16orf88
14_chr22_31654002_31654335_lociStitched	chr22	31646073	31684854	14	6141	7298.58	278	1	LIMK2
15_chr22_30613926_30614356_lociStitched	chr22	30571781	30622163	15	6473	7295.31	279	1	LIF
8_chr10_75848145_75848467_lociStitched	chr10	75816150	75859764	8	2315	7292.26	280	1	AP3M1
13_chr4_119676273_119677294_lociStitched	chr4	119667791	119706358	13	4512	7281.45	281	1	SEC24D
13_chr14_52125637_52125857_lociStitched	chr14	52125637	52159868	13	5261	7267.24	282	1	FRMD6
17_chr15_20853867_20854137_lociStitched	chr15	20852890	20878368	17	5464	7238.3	283	1	BCL8
21_chr10_54636094_54638209_lociStitched	chr10	54620804	54656832	21	13817	7212.81	284	1	MBL2
13_chr3_187902003_187902507_lociStitched	chr3	187874755	187909371	13	4868	7203.59	285	1	FLJ42393
9_chr3_37552730_37552941_lociStitched	chr3	37523917	37563930	9	4752	7202.34	286	1	ITGA9
10_chr3_188012557_188012997_lociStitched	chr3	187983318	188022591	10	3701	7159.47	287	1	LPP
14_chr3_123079125_123079441_lociStitched	chr3	123079125	123116456	14	5462	7152.62	288	1	ADCY5
13_chr7_84673499_84673715_lociStitched	chr7	84667776	84709339	13	4361	7115.59	289	1	SEMA3D
15_chr5_108725465_108725701_lociStitched	chr5	108712221	108749802	15	5549	7110.33	290	1	PJA2
12_chr1_192482175_192482719_lociStitched	chr1	192481078	192514569	12	8313	7096.74	291	1	RGS1
16_chr8_119018261_119018481_lociStitched	chr8	118997006	119032202	16	6073	7081.44	292	1	EXT1
17_chr1_56045386_56045611_lociStitched	chr1	56035286	56070718	17	8656	7050.97	293	1	USP24
12_chr9_117786117_117786576_lociStitched	chr9	117786117	117826725	12	5359	7037.37	294	1	TNC
10_chr8_38604964_38605164_lociStitched	chr8	38591710	38637912	10	3605	7036.56	295	1	TACC1
16_chr6_122428233_122428685_lociStitched	chr6	122416009	122451682	16	6577	7034.72	296	1	HSF2
18_chr9_14293903_14294189_lociStitched	chr9	14293903	14327571	18	11340	7026.51	297	1	NFIB
14_chr18_42276628_42276901_lociStitched	chr18	42263213	42296788	14	5714	7020.53	298	1	SETBP1
12_chr5_139264268_139264586_lociStitched	chr5	139249939	139290653	12	3571	7006.88	299	1	PSD2
12_chr4_140910069_140910667_lociStitched	chr4	140877508	140910667	12	5324	6976.65	300	1	MAML3
15_chr1_208011469_208011707_lociStitched	chr1	207980639	208011707	15	5247	6971.66	301	1	LOC148696
11_chr2_106431916_106432141_lociStitched	chr2	106406207	106440495	11	3754	6970.75	302	1	NCK2
13_chr1_164691935_164692237_lociStitched	chr1	164663301	164695071	13	4550	6967.16	303	1	PBX1
15_chr11_85858667_85859067_lociStitched	chr11	85858667	85897444	15	6440	6960.47	304	1	EED
7_chr7_134617929_134618670_lociStitched	chr7	134617929	134656025	7	2423	6929.66	305	1	AGBL3
10_chr6_148254323_148254658_lociStitched	chr6	148254323	148293598	10	6002	6928.11	306	1	SASH1
15_chr7_17050414_17050681_lociStitched	chr7	17022715	17064284	15	6391	6925.4	307	1	AGR3
8_chr2_29318520_29318862_lociStitched	chr2	29318520	29353953	8	6352	6923.61	308	1	CLIP4
11_chr1_2229961_2230457_lociStitched	chr1	2186762	2230457	11	3800	6868.85	309	1	SKI
14_chr3_152176179_152176437_lociStitched	chr3	152145748	152182754	14	4907	6853.51	310	1	TMEM14E
14_chr5_140908278_140908613_lociStitched	chr5	140873280	140909711	14	6727	6852.67	311	1	PCDHGC5
8_chr15_99420235_99420451_lociStitched	chr15	99385262	99427355	8	2210	6844.32	312	1	PGPEP1L
12_chr2_161262959_161263321_lociStitched	chr2	161241126	161276749	12	4020	6818.24	313	1	RBMS1
14_chr11_68113461_68113780_lociStitched	chr11	68082896	68125430	14	4804	6809.69	314	1	LRP5
8_chr11_111223471_111224758_lociStitched	chr11	111180333	111224758	8	3348	6788.14	315	1	C11orf92
16_chr10_115256723_115257060_lociStitched	chr10	115222925	115257500	16	7934	6783.61	316	1	HABP2
11_chr3_29644545_29644777_lociStitched	chr3	29644545	29679481	11	3874	6774.09	317	1	RBMS3
14_chr2_208014101_208014358_lociStitched	chr2	207995787	208028141	14	5021	6768.46	318	1	KLF7
7_chr1_167727997_167728289_lociStitched	chr1	167708717	167746042	7	3315	6755.82	319	1	MPZL1
14_chr17_70060645_70060845_lociStitched	chr17	70021180	70060845	14	7485	6754.95	320	1	SOX9
14_chr12_59300893_59301659_lociStitched	chr12	59281215	59310184	14	6097	6746.88	321	1	LRIG3
19_chr12_6335331_6335594_lociStitched	chr12	6306927	6343485	19	6729	6744.95	322	1	CD9
13_chr1_21634088_21634288_lociStitched	chr1	21625978	21662071	13	4243	6738.56	323	1	ECE1
11_chr7_135430310_135430567_lociStitched	chr7	135419317	135454890	11	5523	6733.97	324	1	FAM180A
18_chr1_164758624_164759091_lociStitched	chr1	164741086	164771744	18	8114	6683.44	325	1	PBX1
13_chr10_88544528_88545110_lociStitched	chr10	88544528	88580643	13	3446	6674.05	326	1	BMPR1A
18_chr6_131258710_131258960_lociStitched	chr6	131234718	131267028	18	6374	6672.02	327	1	EPB41L2
10_chr4_100012330_100013159_lociStitched	chr4	99985528	100022340	10	4435	6666.65	328	1	ADH5
13_chr14_22986064_22986468_lociStitched	chr14	22978892	23009328	13	6211	6641.14	329	1	DAD1
13_chr18_34245679_34246047_lociStitched	chr18	34231378	34268846	13	5087	6635.58	330	1	KIAA1328
9_chr7_135354260_135354460_lociStitched	chr7	135354260	135392032	9	2975	6625.21	331	1	PL-5283
8_chr17_63058823_63059451_lociStitched	chr17	63058823	63104272	8	4848	6594.65	332	1	GNA13
8_chr3_151257209_151257814_lociStitched	chr3	151255140	151285518	8	4207	6585.95	333	1	MIR548H2
19_chr8_103755203_103755500_lociStitched	chr8	103747251	103786519	19	7273	6585.24	334	1	KLF10
13_chr12_112528094_112528315_lociStitched	chr12	112526994	112571209	13	4805	6583.61	335	1	NAA25
9_chr3_134087442_134087642_lociStitched	chr3	134069175	134111980	9	5167	6553.45	336	1	AMOTL2
10_chr11_69865794_69866308_lociStitched	chr11	69830692	69876200	10	2998	6521.3	337	1	ANO1
12_chr18_43649214_43649573_lociStitched	chr18	43610095	43650643	12	5683	6516.06	338	1	PSTPIP2
14_chr14_51776463_51777305_lociStitched	chr14	51776463	51807098	14	6339	6509.94	339	1	TMX1
12_chr6_147874506_147874763_lociStitched	chr6	147874506	147908779	12	6617	6505.02	340	1	SAMD5
13_chr11_11994507_11994851_lociStitched	chr11	11967956	12002910	13	3693	6504.94	341	1	DKK3
15_chr5_125701882_125702100_lociStitched	chr5	125673357	125706530	15	6560	6485.32	342	1	GRAMD3
8_chr16_48302447_48302703_lociStitched	chr16	48302447	48341046	8	3043	6484.63	343	1	LONP2
8_chr3_73542541_73542803_lociStitched	chr3	73542541	73576581	8	3242	6481.22	344	1	PDZRN3
20_chr11_65275273_65275661_lociStitched	chr11	65239245	65275661	20	9851	6460.2	345	1	MALAT1
14_chr5_149880687_149881168_lociStitched	chr5	149844437	149884542	14	4945	6436.85	346	1	NDST1
16_chr1_64990848_64991468_lociStitched	chr1	64966910	64995339	16	8747	6436.33	347	1	CACHD1
8_chr1_33752814_33753025_lociStitched	chr1	33725446	33761787	8	2032	6435.99	348	1	ZNF362
14_chr2_69021241_69021606_lociStitched	chr2	69007011	69038430	14	5881	6415.76	349	1	ARHGAP25
9_chr1_61428797_61429261_lociStitched	chr1	61428260	61472602	9	3109	6407.42	350	1	NFIA
12_chr1_183163666_183163867_lociStitched	chr1	183149131	183186303	12	6501	6386.15	351	1	LAMC2
16_chr3_37962335_37962581_lociStitched	chr3	37962335	37990130	16	6483	6381.73	352	1	MIR26A1
18_chr15_68625697_68626119_lociStitched	chr15	68625697	68659131	18	8289	6379.21	353	1	FEM1B
9_chr8_118955119_118955319_lociStitched	chr8	118936378	118971975	9	3458	6378.98	354	1	EXT1
10_chr5_149400967_149401334_lociStitched	chr5	149373537	149406450	10	7610	6368.67	355	1	TIGD6
9_chr15_50168342_50169189_lociStitched	chr15	50144893	50181061	9	3396	6351.1	356	1	ATP8B4
8_chr12_12026818_12027018_lociStitched	chr12	12005194	12039079	8	5045	6343.27	357	1	BCL2L14
18_chr6_72018922_72019195_lociStitched	chr6	71993261	72022088	18	7683	6339.06	358	1	OGFRL1
18_chr2_173333228_173333471_lociStitched	chr2	173295795	173335832	18	6534	6329.85	359	1	ITGA6
15_chr3_65868780_65869050_lociStitched	chr3	65863215	65897728	15	6263	6329.68	360	1	MAGI1
12_chr10_104384000_104384239_lociStitched	chr10	104378291	104417747	12	6722	6320.85	361	1	TRIM8
17_chr1_184937671_184938002_lociStitched	chr1	184909306	184941473	17	6145	6317.6	362	1	FAM129A
10_chr6_126231313_126231558_lociStitched	chr6	126231313	126264786	10	4901	6309.66	363	1	HINT3
13_chr2_43076153_43076457_lociStitched	chr2	43076153	43108067	13	5236	6309.4	364	1	HAAO
9_chr1_167629452_167629993_lociStitched	chr1	167618744	167653690	9	4427	6304.26	365	1	RCSD1
11_chr12_80181584_80182142_lociStitched	chr12	80158684	80189754	11	4599	6304.1	366	1	PAWR
19_chr2_235343568_235343954_lociStitched	chr2	235336033	235374560	19	7417	6303.02	367	1	ARL4C
12_chr16_23473816_23474016_lociStitched	chr16	23473816	23509309	12	4482	6300.01	368	1	COG7
13_chr4_123681861_123682111_lociStitched	chr4	123681861	123719987	13	5737	6298.42	369	1	FGF2
11_chr5_54730694_54731005_lociStitched	chr5	54730694	54758326	11	5599	6280.75	370	1	RNF138P1
11_chr11_86642090_86642966_lociStitched	chr11	86627282	86659213	11	3929	6274.44	371	1	FZD4
13_chr19_46986261_46986490_lociStitched	chr19	46952589	46997093	13	5111	6266.16	372	1	PNMAL1
12_chr10_114513176_114513706_lociStitched	chr10	114510912	114544938	12	4943	6264.19	373	1	LOC143188
8_chr22_36219462_36219736_lociStitched	chr22	36211312	36244952	8	4703	6260.4	374	1	RBFOX2
12_chr18_56689564_56689803_lociStitched	chr18	56657261	56692589	12	5313	6249.52	375	1	LOC390858
11_chr3_97590236_97590807_lociStitched	chr3	97590236	97630083	11	2985	6240.04	376	1	MINA
15_chr12_77162241_77162441_lociStitched	chr12	77161842	77189684	15	6761	6225.47	377	1	ZDHHC17
8_chr9_130296438_130296861_lociStitched	chr9	130284050	130323865	8	2631	6223.08	378	1	FAM129B
12_chr1_19716298_19716498_lociStitched	chr1	19679125	19718422	12	4248	6205	379	1	PQLC2
11_chr10_93334981_93335688_lociStitched	chr10	93334272	93368878	11	5056	6204.86	380	1	LOC100188947
10_chr6_21707321_21707573_lociStitched	chr6	21707321	21742816	10	2906	6197.43	381	1	FLJ22536
10_chr4_88021369_88021569_lociStitched	chr4	87994772	88025525	10	3415	6196.73	382	1	AFF1
17_chr8_124520086_124520355_lociStitched	chr8	124515632	124549679	17	8218	6196.55	383	1	FBXO32
8_chr14_68428427_68428682_lociStitched	chr14	68428427	68467362	8	3319	6194.56	384	1	RAD51L1
12_chr10_82227869_82228100_lociStitched	chr10	82208780	82236862	12	4836	6192.08	385	1	TSPAN14
17_chr14_29052299_29052790_lociStitched	chr14	29044083	29073751	17	10149	6173.91	386	1	FOXG1
7_chr3_152021836_152022036_lociStitched	chr3	151991539	152022036	7	2656	6172.59	387	1	MBNL1
13_chr19_38470342_38470542_lociStitched	chr19	38457060	38496243	13	4960	6171.32	388	1	SIPA1L3
9_chr2_168962275_168962543_lociStitched	chr2	168939919	168974061	9	3991	6166.05	389	1	STK39
14_chr1_234671710_234671915_lociStitched	chr1	234666939	234701533	14	7136	6164.65	390	1	IRF2BP2
8_chr11_85743767_85744225_lociStitched	chr11	85743767	85776273	8	3246	6140.38	391	1	PICALM
15_chr17_53346135_53346702_lociStitched	chr17	53346135	53373067	15	8238	6137.8	392	1	HLF
10_chr2_39653902_39654412_lociStitched	chr2	39621740	39654412	10	3090	6129.27	393	1	MAP4K3
7_chr9_15466688_15466894_lociStitched	chr9	15430161	15466894	7	1647	6123.39	394	1	SNAPC3
9_chr1_27019723_27019971_lociStitched	chr1	27019723	27054123	9	3294	6123.2	395	1	ARID1A
11_chr2_233157100_233157465_lociStitched	chr2	233124586	233157465	11	4881	6122.07	396	1	ALPP
8_chr3_25625186_25625464_lociStitched	chr3	25614684	25645653	8	3308	6116.38	397	1	TOP2B
8_chr4_154929595_154932171_lociStitched	chr4	154924584	154957597	8	6630	6107.4	398	1	SFRP2
14_chr18_60827009_60827209_lociStitched	chr18	60813406	60846811	14	6284	6099.75	399	1	BCL2
16_chr3_123535866_123536438_lociStitched	chr3	123518887	123550805	16	8821	6080.38	400	1	MYLK
9_chr1_235098570_235098952_lociStitched	chr1	235098570	235135064	9	3727	6072.6	401	1	SNORA14B
16_chr5_9185827_9186122_lociStitched	chr5	9185827	9215955	16	6176	6061.75	402	1	SEMA5A
12_chr1_27745312_27745724_lociStitched	chr1	27728617	27760493	12	3774	6056.44	403	1	GPR3
10_chr18_52955007_52955213_lociStitched	chr18	52952731	52985613	10	2384	6047	404	1	TCF4
8_chr2_169085499_169085828_lociStitched	chr2	169063037	169097914	8	2785	6044.18	405	1	STK39
11_chr12_109883018_109883218_lociStitched	chr12	109876285	109905669	11	5828	6029.6	406	1	KCTD10
7_chr2_129042443_129042776_lociStitched	chr2	129039970	129080523	7	3370	6022.12	407	1	HS6ST1
11_chr18_60928754_60929043_lociStitched	chr18	60904799	60939089	11	4409	6014.47	408	1	BCL2
13_chr14_75104277_75104512_lociStitched	chr14	75101669	75131612	13	5179	6009.56	409	1	LTBP2
17_chr15_42085350_42085585_lociStitched	chr15	42069221	42098928	17	7091	5977.05	410	1	MAPKBP1
16_chr22_29295739_29296037_lociStitched	chr22	29295739	29325870	16	7080	5971.96	411	1	ZNRF3
12_chr9_129850635_129851155_lociStitched	chr9	129850635	129880701	12	5860	5968.1	412	1	ANGPTL2
11_chr8_119068770_119069457_lociStitched	chr8	119045576	119074994	11	4284	5963.03	413	1	EXT1
12_chr1_202070791_202071121_lociStitched	chr1	202054004	202098800	12	3551	5957.87	414	1	GPR37L1
8_chr12_89960034_89960327_lociStitched	chr12	89960034	89993375	8	2845	5931.36	415	1	POC1B
10_chr5_142690674_142690896_lociStitched	chr5	142690674	142722598	10	3322	5921.9	416	1	NR3C1
7_chr2_192087312_192087642_lociStitched	chr2	192066535	192098026	7	4110	5914.01	417	1	MYO1B
13_chr3_24254277_24254658_lociStitched	chr3	24254277	24284407	13	4332	5905.48	418	1	LOC152024
14_chr8_48432776_48433103_lociStitched	chr8	48421700	48449682	14	8677	5890.21	419	1	CEBPD
6_chr1_201419701_201419991_lociStitched	chr1	201419701	201456354	6	2899	5886.47	420	1	PHLDA3
5_chr9_66456942_66457144_lociStitched	chr9	66456942	66479995	5	1515	5885.43	421	1	LOC442421
13_chr2_173090298_173090514_lociStitched	chr2	173077275	173118664	13	4019	5877.24	422	1	DLX2
11_chr20_51697163_51697698_lociStitched	chr20	51697163	51727497	11	3816	5875.7	423	1	TSHZ2
13_chr2_88389354_88389582_lociStitched	chr2	88364327	88400585	13	6017	5870.17	424	1	SMYD1
13_chr6_112334838_112335275_lociStitched	chr6	112328381	112364697	13	4012	5850.51	425	1	WISP3
9_chr1_184494519_184494747_lociStitched	chr1	184494519	184525070	9	3141	5835.24	426	1	C1orf21
15_chr6_11206671_11206889_lociStitched	chr6	11195107	11230456	15	6217	5832.59	427	1	NEDD9
8_chr12_11965116_11966399_lociStitched	chr12	11946489	11976024	8	4081	5824.3	428	1	ETV6
9_chr5_56122664_56122872_lociStitched	chr5	56113711	56145101	9	2931	5819.71	429	1	MAP3K1
5_chr6_79774427_79774655_lociStitched	chr6	79754077	79786647	5	2920	5810.49	430	1	PHIP
11_chr9_35924588_35925260_lociStitched	chr9	35912462	35949955	11	4830	5807.67	431	1	LOC158376
10_chr2_161765827_161766104_lociStitched	chr2	161765827	161797882	10	4822	5801.95	432	1	TANK
9_chr13_76030046_76030318_lociStitched	chr13	76006470	76039323	9	3494	5801.84	433	1	TBC1D4
8_chr8_18576495_18576695_lociStitched	chr8	18576495	18612123	8	2387	5800.24	434	1	PSD3
11_chr1_202178615_202178911_lociStitched	chr1	202169997	202211226	11	2990	5788.55	435	1	LGR6
6_chr7_104735401_104735956_lociStitched	chr7	104735401	104767695	6	1926	5774.17	436	1	MLL5
8_chr15_71924115_71924315_lociStitched	chr15	71886802	71924315	8	3368	5769.5	437	1	NR2E3
9_chr1_19251820_19252042_lociStitched	chr1	19239827	19278539	9	3035	5756.47	438	1	IFFO2
8_chr2_23636494_23637144_lociStitched	chr2	23624171	23657907	8	3158	5735.12	439	1	KLHL29
11_chr2_157314437_157314875_lociStitched	chr2	157313782	157338340	11	6672	5729.38	440	1	GPD2
10_chr4_150022686_150022934_lociStitched	chr4	150022686	150060050	10	4606	5724.16	441	1	NR3C2
7_chr19_15407592_15407980_lociStitched	chr19	15407592	15443258	7	3004	5699.43	442	1	BRD4
8_chr1_62791105_62791505_lociStitched	chr1	62760493	62804408	8	3561	5695.78	443	1	KANK4
9_chr1_175148233_175148551_lociStitched	chr1	175137103	175169061	9	3249	5691.72	444	1	KIAA0040
10_chr3_42205635_42206010_lociStitched	chr3	42205635	42232658	10	4549	5688.34	445	1	TRAK1
8_chr18_60434788_60435847_lociStitched	chr18	60434788	60464041	8	4140	5680.93	446	1	PHLPP1
9_chr1_225935554_225935826_lociStitched	chr1	225923356	225961195	9	2441	5675.85	447	1	SRP9
10_chr12_29716042_29716278_lociStitched	chr12	29705916	29735145	10	3289	5670.43	448	1	OVCH1
11_chr1_52102122_52102504_lociStitched	chr1	52079601	52110159	11	4878	5659.34	449	1	OSBPL9
13_chr6_18349884_18350860_lociStitched	chr6	18326355	18364496	13	5658	5648.68	450	1	RNF144B
7_chr13_80195942_80196511_lociStitched	chr13	80195942	80233949	7	2910	5647.84	451	1	NDFIP2
8_chr2_106377430_106377739_lociStitched	chr2	106363951	106393577	8	2283	5643.75	452	1	NCK2
10_chr3_66476399_66476735_lociStitched	chr3	66476399	66504254	10	3096	5640.64	453	1	LRIG1
12_chr4_146726764_146727285_lociStitched	chr4	146703715	146731042	12	5488	5637.56	454	1	C4orf51
14_chr13_38144124_38144490_lociStitched	chr13	38144124	38172972	14	6588	5636.9	455	1	POSTN
8_chr8_107511516_107511981_lociStitched	chr8	107511516	107541261	8	4884	5609.91	456	1	OXR1
10_chr14_77431014_77431271_lociStitched	chr14	77403849	77444285	10	4740	5600.39	457	1	C14orf4
6_chr12_26351142_26352063_lociStitched	chr12	26338350	26365818	6	5137	5581.5	458	1	SSPN
12_chr6_106824193_106825352_lociStitched	chr6	106808812	106840357	12	6297	5577.16	459	1	ATG5
9_chr5_9505585_9505785_lociStitched	chr5	9505585	9537285	9	3273	5576.03	460	1	SEMA5A
11_chr13_53171650_53172013_lociStitched	chr13	53171650	53204814	11	3784	5564.92	461	1	HNRNPA1L2
14_chr6_72098911_72099284_lociStitched	chr6	72098911	72125316	14	6708	5563.53	462	1	MIR30A
5_chr9_71386331_71386692_lociStitched	chr9	71386331	71416883	5	2634	5548.24	463	1	FAM122A
10_chr10_52831581_52831864_lociStitched	chr10	52831581	52858256	10	5951	5540.4	464	1	PRKG1
12_chr12_26441131_26441853_lociStitched	chr12	26424109	26452491	12	5444	5534.49	465	1	SSPN
18_chr17_56492410_56492613_lociStitched	chr17	56462408	56492613	18	7389	5533.56	466	1	RNF43
10_chr11_12714627_12715215_lociStitched	chr11	12689573	12718287	10	5321	5530.32	467	1	TEAD1
13_chr3_4797380_4797699_lociStitched	chr3	4797380	4825153	13	5028	5526.83	468	1	EGOT
12_chr14_52008082_52008282_lociStitched	chr14	51999290	52034440	12	4915	5525.58	469	1	FRMD6
9_chr8_107676173_107676544_lociStitched	chr8	107672673	107705460	9	2356	5524.61	470	1	OXR1
7_chr11_95072943_95073276_lociStitched	chr11	95060987	95092914	7	2667	5513.79	471	1	SESN3
15_chr11_9713162_9713388_lociStitched	chr11	9711352	9739993	15	7221	5510.53	472	1	SWAP70
11_chr4_79566207_79566702_lociStitched	chr4	79552252	79580536	11	4697	5506.89	473	1	ANXA3
10_chr6_151072693_151073106_lociStitched	chr6	151059407	151090228	10	4999	5504.63	474	1	MTHFD1L
13_chr12_50997619_50998459_lociStitched	chr12	50991824	51015929	13	8202	5486.3	475	1	DIP2B
14_chr12_52937956_52938168_lociStitched	chr12	52903879	52938168	14	6407	5482.81	476	1	KRT5
10_chr2_196477090_196478513_lociStitched	chr2	196455490	196487532	10	5113	5482.39	477	1	SLC39A10
8_chr6_144780479_144780683_lociStitched	chr6	144768320	144800205	8	2317	5474.65	478	1	UTRN
8_chr1_165872679_165872973_lociStitched	chr1	165844732	165872973	8	6190	5473.11	479	1	MIR3658
9_chr10_75700636_75701081_lociStitched	chr10	75694952	75726610	9	3911	5470.5	480	1	C10orf55
7_chr8_13360836_13361256_lociStitched	chr8	13335200	13369465	7	2436	5458.41	481	1	DLC1
11_chr6_149428847_149429088_lociStitched	chr6	149399926	149435507	11	4015	5458.13	482	1	TAB2
10_chr20_45624073_45624356_lociStitched	chr20	45591718	45624356	10	3771	5447.28	483	1	EYA2
2_chr1_121484365_121485462_lociStitched	chr1	121478286	121485462	2	1370	5446.58	484	1	EMBP1
10_chr12_80609351_80609621_lociStitched	chr12	80605514	80636882	10	4841	5445.48	485	1	C12orf64
14_chr14_71829713_71830152_lociStitched	chr14	71821077	71852183	14	5300	5443.55	486	1	SNORD56B
6_chr18_56563483_56563732_lociStitched	chr18	56550429	56581580	6	1349	5435.85	487	1	ZNF532
9_chr8_52763647_52764061_lociStitched	chr8	52763647	52791692	9	2373	5426.71	488	1	PCMTD1
9_chr15_60686531_60686931_lociStitched	chr15	60654546	60686931	9	6116	5421.25	489	1	ANXA2
10_chr14_74198693_74198893_lociStitched	chr14	74198693	74230064	10	3788	5411.5	490	1	C14orf43
10_chr7_32131324_32132672_lociStitched	chr7	32131324	32170444	10	5891	5410.3	491	1	PDE1C
8_chr18_24121068_24121377_lociStitched	chr18	24121068	24155809	8	3107	5405.7	492	1	KCTD1
8_chr1_36000769_36000975_lociStitched	chr1	35989343	36019597	8	4493	5403.36	493	1	KIAA0319L
11_chr8_91897915_91898218_lociStitched	chr8	91897915	91928003	11	3643	5397.79	494	1	LOC100127983
8_chr4_95452729_95452953_lociStitched	chr4	95452729	95484002	8	2038	5397.72	495	1	PDLIM5
16_chr14_68614670_68614870_lociStitched	chr14	68606100	68631408	16	8468	5380.48	496	1	RAD51L1
10_chr4_77530324_77530663_lociStitched	chr4	77530324	77562580	10	3497	5380.3	497	1	SHROOM3
10_chr21_36506777_36507032_lociStitched	chr21	36506777	36540613	10	5743	5379.92	498	1	RUNX1
16_chr15_93368116_93368316_lociStitched	chr15	93347686	93379020	16	7171	5376.91	499	1	ASB9P1
10_chr6_113974820_113975160_lociStitched	chr6	113941732	113975160	10	3417	5371.88	500	1	MARCKS
11_chr22_29404149_29404374_lociStitched	chr22	29373609	29408189	11	3812	5366.82	501	1	C22orf31
15_chr22_40978794_40979147_lociStitched	chr22	40978794	41005049	15	7697	5366.52	502	1	MKL1
12_chr12_11812554_11812792_lociStitched	chr12	11805497	11829139	12	4898	5357.28	503	1	ETV6
10_chr11_27450256_27450753_lociStitched	chr11	27424710	27453123	10	3907	5355.85	504	1	CCDC34
10_chr2_106496100_106496478_lociStitched	chr2	106475972	106503976	10	2918	5354.36	505	1	NCK2
11_chr13_52192337_52192568_lociStitched	chr13	52191562	52218147	11	4792	5346.24	506	1	WDFY2
8_chr9_611179_611573_lociStitched	chr9	611179	643022	8	2744	5343.26	507	1	KANK1
10_chr10_60426806_60427024_lociStitched	chr10	60397310	60427719	10	3475	5327.66	508	1	LOC728640
8_chr11_62321139_62322118_lociStitched	chr11	62289443	62322118	8	3737	5322.76	509	1	AHNAK
12_chr6_148834181_148834489_lociStitched	chr6	148815306	148842813	12	3760	5308.85	510	1	SASH1
7_chr13_31396118_31396408_lociStitched	chr13	31369965	31407858	7	1925	5305.02	511	1	ALOX5AP
7_chr20_35100318_35101563_lociStitched	chr20	35093687	35121103	7	3923	5294.03	512	1	DLGAP4
14_chr18_22861332_22861823_lociStitched	chr18	22858703	22880132	14	6364	5290.82	513	1	ZNF521
10_chr18_22808347_22808722_lociStitched	chr18	22808347	22833236	10	4894	5286.42	514	1	ZNF521
9_chr1_171246129_171246329_lociStitched	chr1	171219987	171247972	9	3610	5280.77	515	1	FMO1
10_chr1_223895797_223896022_lociStitched	chr1	223892565	223919552	10	2992	5275.96	516	1	CAPN2
15_chr15_72474743_72475139_lociStitched	chr15	72447754	72477253	15	7085	5265.57	517	1	GRAMD2
11_chr15_71763359_71764473_lociStitched	chr15	71739244	71772652	11	3832	5265.1	518	1	THSD4
12_chr1_19753727_19754141_lociStitched	chr1	19750138	19775663	12	5711	5263.26	519	1	CAPZB
10_chr3_8816900_8817107_lociStitched	chr3	8790192	8825069	10	4491	5259.45	520	1	OXTR
15_chr1_89470263_89470720_lociStitched	chr1	89450591	89475563	15	6583	5259.1	521	1	CCBL2
17_chr5_79013354_79013554_lociStitched	chr5	78988672	79013554	17	7156	5250.1	522	1	CMYA5
4_chr18_24783083_24783381_lociStitched	chr18	24783083	24816220	4	2435	5248.9	523	1	CHST9
7_chr1_110435376_110435733_lociStitched	chr1	110407520	110445302	7	2552	5244.14	524	1	CSF1
7_chr5_81068885_81069664_lociStitched	chr5	81068885	81097177	7	5231	5242.51	525	1	SSBP2
12_chr22_36519755_36520055_lociStitched	chr22	36519755	36554764	12	4594	5240.85	526	1	APOL3
8_chr8_38691123_38691608_lociStitched	chr8	38675553	38709379	8	2707	5239.65	527	1	TACC1
11_chr7_87168360_87168589_lociStitched	chr7	87136402	87168589	11	3270	5236.82	528	1	ABCB4
7_chr2_166745715_166746145_lociStitched	chr2	166732708	166761291	7	2451	5236.41	529	1	TTC21B
9_chr9_2104756_2104997_lociStitched	chr9	2104756	2128631	9	3970	5228.62	530	1	SMARCA2
10_chr20_30289257_30289517_lociStitched	chr20	30283037	30307670	10	4607	5224.66	531	1	BCL2L1
11_chr5_66476968_66477283_lociStitched	chr5	66476968	66504051	11	4264	5218.89	532	1	CD180
9_chr12_89762526_89762749_lociStitched	chr12	89751653	89779918	9	4448	5214.89	533	1	DUSP6
7_chr4_155418534_155418852_lociStitched	chr4	155418534	155456117	7	1888	5212.76	534	1	DCHS2
8_chr6_148769757_148769957_lociStitched	chr6	148752471	148782947	8	3021	5211.4	535	1	SASH1
7_chr11_116947849_116948166_lociStitched	chr11	116943677	116971917	7	5579	5207.46	536	1	SIK3
9_chr6_19138840_19139164_lociStitched	chr6	19134181	19166947	9	4064	5206.52	537	1	MIR548A1
13_chr2_217406138_217406654_lociStitched	chr2	217398309	217425782	13	5714	5203.39	538	1	RPL37A
18_chr6_18691369_18691658_lociStitched	chr6	18691369	18717910	18	6707	5183.46	539	1	MIR548A1
7_chr3_4871996_4872497_lociStitched	chr3	4869172	4895591	7	2733	5180.77	540	1	EGOT
8_chr18_3678895_3679095_lociStitched	chr18	3652349	3689438	8	3259	5177.62	541	1	FLJ35776
14_chr1_224690489_224690689_lociStitched	chr1	224683123	224710201	14	6221	5177.31	542	1	WDR26
7_chr7_94250597_94250853_lociStitched	chr7	94250597	94279487	7	1771	5177.09	543	1	SGCE
7_chr12_90738212_90739134_lociStitched	chr12	90721828	90755116	7	3214	5162.97	544	1	C12orf12
12_chr11_17002165_17002365_lociStitched	chr11	17001322	17031024	12	5493	5162.21	545	1	PLEKHA7
8_chr19_39846414_39846620_lociStitched	chr19	39837516	39865892	8	2871	5161.59	546	1	SAMD4B
13_chr6_106041712_106041912_lociStitched	chr6	106041712	106068070	13	6508	5158.26	547	1	PREP
4_chr3_73078163_73078393_lociStitched	chr3	73057872	73090629	4	1164	5155.95	548	1	PPP4R2
9_chr4_18421021_18421844_lociStitched	chr4	18389446	18421844	9	3433	5154.52	549	1	LCORL
6_chr1_95350043_95350453_lociStitched	chr1	95319755	95350453	6	3339	5135.78	550	1	SLC44A3
10_chr17_1670064_1670615_lociStitched	chr17	1658027	1686894	10	6318	5135.44	551	1	SERPINF1
11_chr14_33172181_33172819_lociStitched	chr14	33167333	33194854	11	4528	5135.42	552	1	NPAS3
6_chr1_162139905_162140148_lociStitched	chr1	162131759	162163497	6	1593	5132.03	553	1	NOS1AP
9_chr21_47469623_47470387_lociStitched	chr21	47458445	47486220	9	4343	5130.04	554	1	COL6A2
11_chr15_49283526_49283736_lociStitched	chr15	49253005	49283736	11	2765	5129	555	1	SHC4
13_chr16_54974475_54974705_lociStitched	chr16	54953149	54984023	13	6623	5122	556	1	IRX5
7_chr4_124032441_124032727_lociStitched	chr4	124019747	124050075	7	2973	5119.37	557	1	SPATA5
6_chr17_66527177_66527442_lociStitched	chr17	66505559	66532592	6	3411	5117.35	558	1	PRKAR1A
7_chr12_120668661_120669038_lociStitched	chr12	120668661	120697870	7	2511	5114.5	559	1	PXN
13_chr2_55992403_55992695_lociStitched	chr2	55989177	56014242	13	8792	5098.22	560	1	PNPT1
6_chr12_64492563_64492923_lociStitched	chr12	64474859	64504422	6	1679	5093.7	561	1	C12orf66
6_chr15_63178378_63178921_lociStitched	chr15	63178378	63213767	6	3437	5092.48	562	1	MIR190
13_chr14_51865796_51866005_lociStitched	chr14	51849581	51868775	13	7813	5090.25	563	1	FRMD6
10_chr5_81002840_81003117_lociStitched	chr5	80992721	81018115	10	3174	5088.96	564	1	SSBP2
7_chr6_125374218_125374470_lociStitched	chr6	125344055	125379305	7	1968	5083.05	565	1	RNF217
7_chr14_69404925_69405125_lociStitched	chr14	69404925	69433710	7	2308	5077.67	566	1	ACTN1
9_chr2_161330061_161330449_lociStitched	chr2	161321790	161346675	9	3059	5074.05	567	1	RBMS1
16_chr3_124782402_124782829_lociStitched	chr3	124756724	124782829	16	5890	5072.2	568	1	HEG1
10_chr21_40010054_40010270_lociStitched	chr21	39991869	40030492	10	3489	5071.2	569	1	ERG
10_chr13_77590421_77590658_lociStitched	chr13	77569666	77594383	10	3225	5066.98	570	1	CLN5
12_chr1_108579207_108579655_lociStitched	chr1	108579207	108602748	12	5456	5063.67	571	1	VAV3
10_chr1_8585261_8585624_lociStitched	chr1	8563387	8588104	10	4045	5057.1	572	1	RERE
8_chr18_34302894_34303328_lociStitched	chr18	34302894	34332031	8	4585	5055.27	573	1	KIAA1328
7_chr6_112544634_112544973_lociStitched	chr6	112544634	112573486	7	1725	5054.87	574	1	LAMA4
11_chr2_147849326_147849526_lociStitched	chr2	147832369	147859568	11	4899	5053.57	575	1	PABPC1P2
9_chr14_51132337_51132646_lociStitched	chr14	51116088	51145775	9	7490	5049.76	576	1	SAV1
16_chr4_141644094_141644434_lociStitched	chr4	141639778	141662993	16	5670	5046.94	577	1	TBC1D9
8_chr7_69142867_69143130_lociStitched	chr7	69119186	69144329	8	3354	5046.2	578	1	AUTS2
10_chr4_166217143_166217425_lociStitched	chr4	166217143	166246241	10	4262	5042.68	579	1	SC4MOL
7_chr11_95282005_95282205_lociStitched	chr11	95282005	95311665	7	2682	5039.23	580	1	FAM76B
8_chr4_108925705_108925907_lociStitched	chr4	108908123	108934939	8	4262	5033.36	581	1	HADH
6_chr14_59197435_59197645_lociStitched	chr14	59197435	59229762	6	3219	5033.31	582	1	DACT1
6_chr7_107547574_107547867_lociStitched	chr7	107534839	107561327	6	2013	5032.72	583	1	DLD
8_chr5_172897330_172897647_lociStitched	chr5	172897330	172926725	8	3272	5026.55	584	1	LOC285593
9_chr3_171804567_171805200_lociStitched	chr3	171798992	171826288	9	2722	5025.19	585	1	FNDC3B
9_chr4_114366712_114367093_lociStitched	chr4	114366712	114392801	9	3409	5024.74	586	1	CAMK2D
8_chr12_116674449_116674649_lociStitched	chr12	116673613	116702463	8	1906	5014.13	587	1	MED13L
5_chr1_211454707_211454987_lociStitched	chr1	211453681	211484086	5	1583	5010.74	588	1	TRAF5
9_chr10_105835563_105835825_lociStitched	chr10	105812546	105843757	9	4719	5006.24	589	1	COL17A1
14_chr14_68977037_68977418_lociStitched	chr14	68972315	68991633	14	8905	5005.29	590	1	ZFP36L1
14_chr12_96764030_96764430_lociStitched	chr12	96747683	96770612	14	4689	5003.11	591	1	CDK17
8_chr2_64426610_64427022_lociStitched	chr2	64407330	64438747	8	5094	4998.44	592	1	LOC150992
10_chr1_169943440_169943652_lociStitched	chr1	169943440	169972500	10	3540	4995.41	593	1	KIFAP3
7_chr17_67444133_67445391_lociStitched	chr17	67444133	67477237	7	3952	4995.39	594	1	MAP2K6
6_chr14_55152653_55152990_lociStitched	chr14	55152653	55180541	6	2912	4994.74	595	1	SAMD4A
8_chr1_215777537_215777836_lociStitched	chr1	215772908	215799493	8	3161	4987.35	596	1	KCTD3
12_chr17_55367389_55367642_lociStitched	chr17	55359445	55387911	12	5211	4981.55	597	1	MSI2
14_chr2_85372645_85372859_lociStitched	chr2	85367072	85390817	14	4458	4974.58	598	1	TCF7L1
8_chr3_52104454_52104674_lociStitched	chr3	52073510	52104674	8	4880	4973.77	599	1	DUSP7
7_chr2_137394400_137394604_lociStitched	chr2	137394400	137424703	7	4170	4972.72	600	1	THSD7B
10_chr19_47430702_47430923_lociStitched	chr19	47404232	47430923	10	4505	4959.19	601	1	GRLF1
11_chr11_119563074_119563765_lociStitched	chr11	119551517	119580243	11	4044	4958.11	602	1	PVRL1
9_chr12_69208598_69208845_lociStitched	chr12	69208598	69236847	9	2988	4952.05	603	1	MDM2
9_chr18_72958550_72961346_lociStitched	chr18	72956830	72976700	9	5810	4951.6	604	1	TSHZ1
6_chr10_126336578_126336778_lociStitched	chr10	126336578	126364148	6	1977	4951.57	605	1	FAM53B
14_chr3_11666268_11666580_lociStitched	chr3	11663310	11683264	14	5738	4950.59	606	1	VGLL4
12_chr2_106554724_106555389_lociStitched	chr2	106533307	106563498	12	3977	4945.29	607	1	NCK2
9_chr6_43056679_43057897_lociStitched	chr6	43055376	43082409	9	4351	4944.34	608	1	PTK7
8_chr11_19677904_19678638_lociStitched	chr11	19649166	19681791	8	4325	4942.69	609	1	NAV2
5_chr14_71380555_71380755_lociStitched	chr14	71367588	71395572	5	3591	4941.97	610	1	PCNX
12_chr7_134875340_134875752_lociStitched	chr7	134860993	134892120	12	5799	4930.52	611	1	WDR91
6_chr3_30709649_30709914_lociStitched	chr3	30709649	30733032	6	1964	4929.14	612	1	TGFBR2
14_chr3_170209848_170210048_lociStitched	chr3	170202551	170225200	14	6985	4923.89	613	1	CLDN11
7_chr17_15141618_15141950_lociStitched	chr17	15141618	15171621	7	2303	4923.49	614	1	PMP22
9_chr10_64915117_64915369_lociStitched	chr10	64901424	64930696	9	2668	4917.7	615	1	NRBF2
15_chr9_34253796_34254193_lociStitched	chr9	34230434	34256916	15	6471	4915.06	616	1	UBAP1
12_chr21_36186892_36187560_lociStitched	chr21	36166994	36191677	12	6297	4914.39	617	1	RUNX1
14_chr16_79036461_79036708_lociStitched	chr16	79018849	79047632	14	7250	4910.38	618	1	MAF
10_chr1_17893125_17893349_lociStitched	chr1	17891048	17915772	10	4840	4910.19	619	1	ARHGEF10L
12_chr16_70626305_70626656_lociStitched	chr16	70610703	70635919	12	4255	4907.03	620	1	IL34
5_chr7_74075024_74075288_lociStitched	chr7	74075024	74103066	5	1215	4901.74	621	1	GTF2I
10_chr20_48869002_48870019_lociStitched	chr20	48841606	48870019	10	4522	4901.24	622	1	CEBPB
12_chr6_134816329_134816599_lociStitched	chr6	134816329	134846316	12	4917	4893.88	623	1	SGK1
8_chr9_117179100_117179978_lociStitched	chr9	117149649	117180463	8	4367	4887.1	624	1	AKNA
8_chr3_11618264_11618956_lociStitched	chr3	11618264	11641705	8	4086	4880.42	625	1	VGLL4
6_chr1_95235375_95235582_lociStitched	chr1	95200679	95235582	6	1862	4879.44	626	1	SLC44A3
6_chr4_141051585_141051815_lociStitched	chr4	141051585	141084387	6	2036	4857.98	627	1	MAML3
9_chr15_92471863_92472176_lociStitched	chr15	92461843	92487190	9	4029	4856.49	628	1	SLCO3A1
12_chr2_189869036_189869284_lociStitched	chr2	189867757	189896464	12	4248	4854.35	629	1	MIR3606
10_chr4_47521620_47521835_lociStitched	chr4	47510405	47534824	10	3658	4852.06	630	1	ATP10D
7_chr16_68813133_68813341_lociStitched	chr16	68777322	68813341	7	2263	4844.56	631	1	CDH1
8_chr4_123081495_123081726_lociStitched	chr4	123072552	123094582	8	4789	4839.99	632	1	KIAA1109
10_chr10_60727964_60728436_lociStitched	chr10	60704008	60728436	10	3967	4836.74	633	1	PHYHIPL
7_chr1_109370508_109370922_lociStitched	chr1	109357838	109389422	7	4887	4822.88	634	1	AKNAD1
6_chr4_87229476_87229856_lociStitched	chr4	87201502	87229856	6	3220	4817.34	635	1	MAPK10
10_chr1_159888569_159889007_lociStitched	chr1	159886508	159913461	10	6548	4813.81	636	1	TAGLN2
10_chr3_171122066_171122844_lociStitched	chr3	171098303	171122844	10	4571	4807.58	637	1	TNIK
7_chr16_15939769_15939969_lociStitched	chr16	15939769	15973451	7	4274	4806.42	638	1	MYH11
9_chr13_48826678_48827073_lociStitched	chr13	48809583	48832980	9	2654	4798.72	639	1	ITM2B
8_chr3_154881672_154882125_lociStitched	chr3	154881672	154903441	8	3617	4789.18	640	1	MME
8_chr19_13972048_13972620_lociStitched	chr19	13951072	13973118	8	6717	4786.19	641	1	MIR23A
8_chr14_76168433_76168667_lociStitched	chr14	76168433	76193084	8	5169	4782.29	642	1	TTLL5
12_chr1_49066433_49066674_lociStitched	chr1	49060436	49083883	12	6251	4780.84	643	1	SPATA6
9_chr6_147954132_147954470_lociStitched	chr6	147954132	147980291	9	3119	4768.79	644	1	SAMD5
11_chr3_69141631_69142049_lociStitched	chr3	69141631	69165958	11	4420	4768.09	645	1	LMOD3
10_chr1_162260057_162260891_lociStitched	chr1	162238287	162262863	10	4011	4762.83	646	1	MIR556
6_chr12_88443317_88443838_lociStitched	chr12	88443317	88469336	6	1787	4761.48	647	1	C12orf29
6_chr3_71307008_71307518_lociStitched	chr3	71292871	71320809	6	2258	4760.64	648	1	MIR1284
7_chr2_24481679_24482021_lociStitched	chr2	24481679	24510462	7	2451	4757.83	649	1	ITSN2
7_chr1_100982442_100982693_lociStitched	chr1	100954870	100982693	7	1967	4757.73	650	1	GPR88
11_chr10_112579400_112580959_lociStitched	chr10	112576912	112598368	11	6139	4756.8	651	1	LOC282997
9_chr9_72745570_72745903_lociStitched	chr9	72743697	72768798	9	2526	4756.64	652	1	MAMDC2
10_chr2_43477480_43477793_lociStitched	chr2	43477480	43504806	10	4324	4741.06	653	1	LOC100129726
8_chr1_170169767_170170415_lociStitched	chr1	170169390	170195551	8	3084	4740.37	654	1	MIR3119-1
10_chr17_57934530_57934828_lociStitched	chr17	57906980	57934828	10	5940	4739.73	655	1	MIR21
6_chr1_162660048_162660728_lociStitched	chr1	162630817	162660728	6	2122	4719.96	656	1	DDR2
11_chr3_64785522_64785929_lociStitched	chr3	64781459	64803084	11	4171	4712.09	657	1	MIR548A2
11_chr6_121766225_121766668_lociStitched	chr6	121751858	121774943	11	6781	4709.34	658	1	GJA1
7_chr6_80415303_80415511_lociStitched	chr6	80386533	80415511	7	2464	4708.93	659	1	RNY4
5_chr7_81599334_81599600_lociStitched	chr7	81572784	81599600	5	1559	4703.53	660	1	HGF
11_chr9_135988111_135988334_lociStitched	chr9	135988111	136014056	11	5549	4701.23	661	1	RALGDS
9_chr5_151000557_151001339_lociStitched	chr5	151000557	151028748	9	4686	4699.44	662	1	SPARC
7_chr6_121831923_121832540_lociStitched	chr6	121806834	121835732	7	2398	4698.81	663	1	GJA1
14_chr7_23027642_23027842_lociStitched	chr7	23027642	23051107	14	5833	4685.96	664	1	FAM126A
9_chr12_45678828_45679202_lociStitched	chr12	45653805	45679202	9	2453	4685.75	665	1	ANO6
8_chr2_54814469_54814672_lociStitched	chr2	54814469	54835576	8	2480	4681.53	666	1	SPTBN1
7_chr13_47214900_47215658_lociStitched	chr13	47214900	47240697	7	2827	4679.58	667	1	LRCH1
11_chr11_86387457_86387657_lociStitched	chr11	86387457	86411050	11	5568	4676.13	668	1	ME3
11_chr2_168582766_168583300_lociStitched	chr2	168563037	168589630	11	3493	4675.05	669	1	B3GALT1
5_chr6_157169289_157170175_lociStitched	chr6	157169289	157192259	5	1740	4672.1	670	1	ARID1B
5_chr6_146213428_146213664_lociStitched	chr6	146195919	146224034	5	1168	4667.09	671	1	FBXO30

## Sheet: SEs in MCF10DCIS cells
REGION_ID	CHROM	START	STOP	NUM_LOCI	CONSTITUENT_SIZE	MCF10DCIS_H3K27ac_unique.sorted.dedup_sorted_nodup.bam	MCF10DCIS_H3K27ac_input_unique.sorted.dedup_sorted_nodup.bam	enhancerRank	isSuper	super enhancer to the closest gene
54_MCF10DCIS_H3K27ac.rep1_peak_93821_lociStitched	chr8	128280601	128419856	54	66051	222543	36874.7	1	1	POU5F1B
52_MCF10DCIS_H3K27ac.rep1_peak_93765_lociStitched	chr8	128170459	128268063	52	57537	183378	26460.4	2	1	POU5F1B
38_MCF10DCIS_H3K27ac.rep1_peak_46415_lociStitched	chr19	39122756	39227251	38	81859	144778	12915.6	3	1	ACTN4
45_MCF10DCIS_H3K27ac.rep1_peak_41751_lociStitched	chr17	73671286	73756904	45	59941	127374	9906	4	1	ITGB4
77_MCF10DCIS_H3K27ac.rep1_peak_66790_lociStitched	chr3	149239404	149377076	77	87410	136433	20430.5	5	1	WWTR1
53_MCF10DCIS_H3K27ac.rep1_peak_38885_lociStitched	chr17	17566297	17690535	53	78870	134376	19791.1	6	1	RAI1
100_MCF10DCIS_H3K27ac.rep1_peak_29854_lociStitched	chr14	70346113	70500555	100	99637	136233	22394.1	7	1	SMOC1
MCF10DCIS_H3K27ac.rep1_peak_12873	chr10	74002410	74027889	1	25480	113374	6629.64	8	1	DDIT4
19_MCF10DCIS_H3K27ac.rep1_peak_8534_lociStitched	chr1	209527364	209609152	19	47496	119051	12628.1	9	1	LOC642587
31_MCF10DCIS_H3K27ac.rep1_peak_32609_lociStitched	chr15	60635987	60721452	31	57729	115489	12460.8	10	1	ANXA2
56_MCF10DCIS_H3K27ac.rep1_peak_64259_lociStitched	chr3	57928667	58058363	56	80569	119333	17599.7	11	1	FLNB
62_MCF10DCIS_H3K27ac.rep1_peak_20324_lociStitched	chr11	126176809	126304325	62	81906	110493	10252.3	12	1	ST3GAL4
29_MCF10DCIS_H3K27ac.rep1_peak_12796_lociStitched	chr10	73710405	73809099	29	45086	120347	26489.5	13	1	CHST3
62_MCF10DCIS_H3K27ac.rep1_peak_14609_lociStitched	chr10	105406124	105596377	62	65216	113600	21023	14	1	SH3PXD2A
14_MCF10DCIS_H3K27ac.rep1_peak_57120_lociStitched	chr20	25175557	25240099	14	50230	96825.9	6047.59	15	1	PYGB
15_MCF10DCIS_H3K27ac.rep1_peak_60644_lociStitched	chr22	30589514	30659416	15	47266	94213.9	5710.99	16	1	LIF
46_MCF10DCIS_H3K27ac.rep1_peak_13253_lociStitched	chr10	79561693	79683839	46	71804	98901.6	13607.1	17	1	DLG5
40_MCF10DCIS_H3K27ac.rep1_peak_4560_lociStitched	chr1	94189221	94294793	40	54265	93568.5	10356.6	18	1	MIR760
42_MCF10DCIS_H3K27ac.rep1_peak_58005_lociStitched	chr20	45923755	46022311	42	49274	88858.1	8426.54	19	1	ZMYND8
62_MCF10DCIS_H3K27ac.rep1_peak_68118_lociStitched	chr3	185373656	185517256	62	59777	101698	21583.1	20	1	C3orf65
15_MCF10DCIS_H3K27ac.rep1_peak_48581_lociStitched	chr2	20378474	20442878	15	39329	87731.1	8031.18	21	1	SDC1
68_MCF10DCIS_H3K27ac.rep1_peak_67524_lociStitched	chr3	171803867	171936919	68	55507	96688.9	19372.4	22	1	FNDC3B
47_MCF10DCIS_H3K27ac.rep1_peak_29294_lociStitched	chr14	61929283	62092088	47	55716	99929.7	24062.6	23	1	HIF1A
53_MCF10DCIS_H3K27ac.rep1_peak_374_lociStitched	chr1	8062458	8160040	53	55441	85130.5	9377.63	24	1	ERRFI1
31_MCF10DCIS_H3K27ac.rep1_peak_49623_lociStitched	chr2	43237439	43316436	31	48726	85174.6	10403.9	25	1	ZFP36L2
24_MCF10DCIS_H3K27ac.rep1_peak_39938_lociStitched	chr17	38627350	38717097	24	54953	82423.6	7664.39	26	1	TNS4
31_MCF10DCIS_H3K27ac.rep1_peak_5954_lociStitched	chr1	151942097	152025080	31	35658	87347.9	12713	27	1	S100A10
65_MCF10DCIS_H3K27ac.rep1_peak_95870_lociStitched	chr9	37913401	38074706	65	69372	86895	14146.4	28	1	SHB
69_MCF10DCIS_H3K27ac.rep1_peak_52374_lociStitched	chr2	121886016	122043365	69	59226	85755.2	13925.4	29	1	TFCP2L1
20_MCF10DCIS_H3K27ac.rep1_peak_67479_lociStitched	chr3	171488390	171548556	20	39277	80700.7	9235.48	30	1	PLD1
11_MCF10DCIS_H3K27ac.rep1_peak_53660_lociStitched	chr2	173291415	173348106	11	43528	76969.4	5623.75	31	1	ITGA6
MCF10DCIS_H3K27ac.rep1_peak_12890	chr10	74086409	74101672	1	15264	75239	3916.49	32	1	DNAJB12
88_MCF10DCIS_H3K27ac.rep1_peak_38839_lociStitched	chr17	16905395	17076463	88	69222	83618	14078.9	33	1	MPRIP
33_MCF10DCIS_H3K27ac.rep1_peak_49661_lociStitched	chr2	43355041	43457916	33	36814	81425.6	12057	34	1	ZFP36L2
54_MCF10DCIS_H3K27ac.rep1_peak_95152_lociStitched	chr9	14118146	14223400	54	59706	84245.3	15493.4	35	1	NFIB
22_MCF10DCIS_H3K27ac.rep1_peak_38954_lociStitched	chr17	17708659	17763643	22	33438	74442.8	8159.63	36	1	SREBF1
33_MCF10DCIS_H3K27ac.rep1_peak_14664_lociStitched	chr10	105609143	105677996	33	45485	74533.4	8551.54	37	1	SH3PXD2A
38_MCF10DCIS_H3K27ac.rep1_peak_56174_lociStitched	chr20	335363	425560	38	40893	71878	7910.28	38	1	RBCK1
33_MCF10DCIS_H3K27ac.rep1_peak_76941_lociStitched	chr5	133828104	133928884	33	31033	75040.8	12133.9	39	1	PHF15
26_MCF10DCIS_H3K27ac.rep1_peak_51204_lociStitched	chr2	85115770	85201479	26	34441	73684	11330.7	40	1	TMSB10
24_MCF10DCIS_H3K27ac.rep1_peak_85401_lociStitched	chr7	5631733	5718413	24	38289	68806.6	7333.13	41	1	FSCN1
33_MCF10DCIS_H3K27ac.rep1_peak_80659_lociStitched	chr6	30690627	30762645	33	38988	67646.5	6402.4	42	1	IER3
MCF10DCIS_H3K27ac.rep1_peak_12875	chr10	74029707	74041774	1	12068	63818.7	3344.97	43	1	DDIT4
28_MCF10DCIS_H3K27ac.rep1_peak_13526_lociStitched	chr10	82204016	82271771	28	45230	67924.4	7791.82	44	1	TSPAN14
25_MCF10DCIS_H3K27ac.rep1_peak_78330_lociStitched	chr5	158584063	158658596	25	33331	70866	11403.5	45	1	RNF145
53_MCF10DCIS_H3K27ac.rep1_peak_58243_lociStitched	chr20	48853586	48997628	53	58010	71315.2	12113.9	46	1	LOC284751
56_MCF10DCIS_H3K27ac.rep1_peak_19416_lociStitched	chr11	102008637	102194547	56	48889	76334.6	17847.4	47	1	BIRC3
23_MCF10DCIS_H3K27ac.rep1_peak_44652_lociStitched	chr19	2021677	2094496	23	39534	67590.6	9175.19	48	1	MKNK2
32_MCF10DCIS_H3K27ac.rep1_peak_29713_lociStitched	chr14	69351246	69455606	32	41572	70860.4	13441.6	49	1	ACTN1
25_MCF10DCIS_H3K27ac.rep1_peak_34613_lociStitched	chr15	101243314	101313518	25	33626	63520.6	6107.75	50	1	ASB7
33_MCF10DCIS_H3K27ac.rep1_peak_94771_lociStitched	chr9	671813	764107	33	41201	70392.6	13133.4	51	1	KANK1
41_MCF10DCIS_H3K27ac.rep1_peak_30941_lociStitched	chr14	102687177	102792671	41	45481	65859.9	8808.75	52	1	RAGE
19_MCF10DCIS_H3K27ac.rep1_peak_6357_lociStitched	chr1	156060844	156103710	19	28353	62121.4	5529.71	53	1	LMNA
42_MCF10DCIS_H3K27ac.rep1_peak_69988_lociStitched	chr4	41120986	41219507	42	48838	65871.1	9714.17	54	1	APBB2
32_MCF10DCIS_H3K27ac.rep1_peak_85799_lociStitched	chr7	20366313	20448405	32	40310	64154.9	8611.45	55	1	ITGB8
24_MCF10DCIS_H3K27ac.rep1_peak_467_lociStitched	chr1	8908736	8973993	24	30725	60277.9	5181.41	56	1	ENO1
50_MCF10DCIS_H3K27ac.rep1_peak_2488_lociStitched	chr1	39568471	39682438	50	56062	65645	10781.3	57	1	MACF1
32_MCF10DCIS_H3K27ac.rep1_peak_29682_lociStitched	chr14	68972719	69075173	32	34742	68961.8	14169.4	58	1	ZFP36L1
15_MCF10DCIS_H3K27ac.rep1_peak_18178_lociStitched	chr11	65236663	65278800	15	33753	58283.9	3821.83	59	1	MALAT1
37_MCF10DCIS_H3K27ac.rep1_peak_81639_lociStitched	chr6	43960711	44052945	37	46897	62248.7	7876.78	60	1	C6orf223
39_MCF10DCIS_H3K27ac.rep1_peak_32219_lociStitched	chr15	52274159	52396413	39	42129	70027.1	16455.4	61	1	MAPK6
33_MCF10DCIS_H3K27ac.rep1_peak_66541_lociStitched	chr3	141079935	141160783	33	35135	64460.1	11601.7	62	1	ZBTB38
43_MCF10DCIS_H3K27ac.rep1_peak_32948_lociStitched	chr15	67357253	67469549	43	40338	67871.7	15328.4	63	1	SMAD3
8_MCF10DCIS_H3K27ac.rep1_peak_94615_lociStitched	chr8	145002287	145045887	8	25036	55358.9	2947.36	64	1	PLEC
28_MCF10DCIS_H3K27ac.rep1_peak_13948_lociStitched	chr10	95181858	95242478	28	39017	59177.2	7031.92	65	1	MYOF
19_MCF10DCIS_H3K27ac.rep1_peak_29442_lociStitched	chr14	65129363	65204633	19	32915	61781.6	9679.72	66	1	PLEKHG3
45_MCF10DCIS_H3K27ac.rep1_peak_22121_lociStitched	chr12	46751065	46888329	45	47335	65420	13822.5	67	1	SLC38A2
36_MCF10DCIS_H3K27ac.rep1_peak_82888_lociStitched	chr6	106921257	107019552	36	47012	60431.8	9318.37	68	1	AIM1
39_MCF10DCIS_H3K27ac.rep1_peak_34149_lociStitched	chr15	90541059	90631332	39	40341	58415.7	7546.82	69	1	ZNF710
47_MCF10DCIS_H3K27ac.rep1_peak_15056_lociStitched	chr10	114745256	114871487	47	43266	66321.8	15501.2	70	1	TCF7L2
48_MCF10DCIS_H3K27ac.rep1_peak_13369_lociStitched	chr10	80828626	80918507	48	46693	60004.6	9185.84	71	1	ZMIZ1
17_MCF10DCIS_H3K27ac.rep1_peak_93877_lociStitched	chr8	128630356	128701026	17	21828	69058.7	18416.6	72	1	MYC
29_MCF10DCIS_H3K27ac.rep1_peak_47012_lociStitched	chr19	46008541	46087624	29	37374	59826.3	9323.89	73	1	VASP
44_MCF10DCIS_H3K27ac.rep1_peak_68486_lociStitched	chr3	190221996	190314454	44	38627	64286	14053.6	74	1	IL1RAP
29_MCF10DCIS_H3K27ac.rep1_peak_15680_lociStitched	chr10	126769394	126849176	29	37427	59461.5	9302.58	75	1	CTBP2
47_MCF10DCIS_H3K27ac.rep1_peak_60702_lociStitched	chr22	31198562	31306756	47	42624	59225.4	9153.21	76	1	C22orf27
46_MCF10DCIS_H3K27ac.rep1_peak_70378_lociStitched	chr4	62239829	62381492	46	41363	64470.8	14463.8	77	1	LPHN3
52_MCF10DCIS_H3K27ac.rep1_peak_82072_lociStitched	chr6	56503002	56632735	52	52243	62687	12869.5	78	1	DST
24_MCF10DCIS_H3K27ac.rep1_peak_58252_lociStitched	chr20	49028244	49081448	24	29876	54534.1	4719.19	79	1	PTPN1
9_MCF10DCIS_H3K27ac.rep1_peak_40607_lociStitched	chr17	48103611	48157581	9	26607	56204.4	6417.03	80	1	ITGA3
35_MCF10DCIS_H3K27ac.rep1_peak_12607_lociStitched	chr10	71076004	71169339	35	40306	60070.4	11349.5	81	1	HK1
MCF10DCIS_H3K27ac.rep1_peak_61864	chr22	46467177	46487992	1	20816	50047.6	1502.84	82	1	LOC400931
31_MCF10DCIS_H3K27ac.rep1_peak_33217_lociStitched	chr15	72447393	72532411	31	34158	59096	10788.8	83	1	GRAMD2
30_MCF10DCIS_H3K27ac.rep1_peak_23410_lociStitched	chr12	66018523	66090091	30	32608	55694.2	7435.92	84	1	HMGA2
39_MCF10DCIS_H3K27ac.rep1_peak_48062_lociStitched	chr2	9349293	9459088	39	34742	63439.6	15590.9	85	1	ASAP2
24_MCF10DCIS_H3K27ac.rep1_peak_32523_lociStitched	chr15	59539793	59608535	24	35189	57399.6	9685.75	86	1	LDHAL6B
39_MCF10DCIS_H3K27ac.rep1_peak_40890_lociStitched	chr17	55944265	56033228	39	41648	58608.8	10951.3	87	1	CUEDC1
9_MCF10DCIS_H3K27ac.rep1_peak_29711_lociStitched	chr14	69250935	69291642	9	24270	53102.3	5483.23	88	1	C14orf181
13_MCF10DCIS_H3K27ac.rep1_peak_93686_lociStitched	chr8	127548742	127593186	13	20475	58075	10533.2	89	1	FAM84B
31_MCF10DCIS_H3K27ac.rep1_peak_47908_lociStitched	chr2	1678785	1745646	31	34044	55040	7588.72	90	1	PXDN
42_MCF10DCIS_H3K27ac.rep1_peak_93092_lociStitched	chr8	118982908	119124922	42	42819	62145.3	14769.5	91	1	EXT1
34_MCF10DCIS_H3K27ac.rep1_peak_70577_lociStitched	chr4	74513895	74596524	34	41891	55857.2	8552.1	92	1	IL8
36_MCF10DCIS_H3K27ac.rep1_peak_420_lociStitched	chr1	8176324	8278774	36	36904	56142.6	9015.6	93	1	ERRFI1
MCF10DCIS_H3K27ac.rep1_peak_46838	chr19	44255199	44277853	1	22655	49480.9	3042.43	94	1	C19orf61
27_MCF10DCIS_H3K27ac.rep1_peak_7992_lociStitched	chr1	201404165	201486904	27	34202	56618.3	10458.2	95	1	PHLDA3
11_MCF10DCIS_H3K27ac.rep1_peak_41008_lociStitched	chr17	57902479	57933884	11	24280	50197.8	4384.14	96	1	MIR21
33_MCF10DCIS_H3K27ac.rep1_peak_59237_lociStitched	chr21	34733480	34818113	33	33828	52734.8	7354.61	97	1	IFNGR2
13_MCF10DCIS_H3K27ac.rep1_peak_46196_lociStitched	chr19	35579679	35619159	13	24579	49650	4690.22	98	1	LOC100128675
17_MCF10DCIS_H3K27ac.rep1_peak_10392_lociStitched	chr10	4702900	4747949	17	26440	50590	5739.24	99	1	LOC100216001
17_MCF10DCIS_H3K27ac.rep1_peak_31539_lociStitched	chr15	39463980	39507380	17	33321	51680.7	6944	100	1	C15orf54
39_MCF10DCIS_H3K27ac.rep1_peak_20193_lociStitched	chr11	122978914	123069405	39	40899	53317.3	8596.65	101	1	ASAM
25_MCF10DCIS_H3K27ac.rep1_peak_9103_lociStitched	chr1	223886356	223935972	25	29174	51789.2	7119.9	102	1	CAPN2
31_MCF10DCIS_H3K27ac.rep1_peak_40690_lociStitched	chr17	48711595	48782081	31	30890	53505.9	8951.72	103	1	ABCC3
45_MCF10DCIS_H3K27ac.rep1_peak_60963_lociStitched	chr22	36699196	36784044	45	40364	51850.6	7313.9	104	1	MYH9
8_MCF10DCIS_H3K27ac.rep1_peak_6067_lociStitched	chr1	153525306	153550458	8	17588	47539.8	3259.7	105	1	S100A2
20_MCF10DCIS_H3K27ac.rep1_peak_98544_lociStitched	chr9	137246312	137306348	20	34443	48329	4370.62	106	1	RXRA
23_MCF10DCIS_H3K27ac.rep1_peak_72863_lociStitched	chr4	157672343	157751246	23	38123	51705.1	7795.62	107	1	PDGFC
37_MCF10DCIS_H3K27ac.rep1_peak_11505_lociStitched	chr10	32150347	32253502	37	41293	56652.7	12770.6	108	1	ARHGAP12
MCF10DCIS_H3K27ac.rep1_peak_6078	chr1	153578934	153590649	1	11716	45267.9	1519.44	109	1	S100A16
MCF10DCIS_H3K27ac.rep1_peak_12889	chr10	74077555	74086208	1	8654	45417	1925.29	110	1	DNAJB12
11_MCF10DCIS_H3K27ac.rep1_peak_46719_lociStitched	chr19	42734758	42787433	11	22828	49072	5641.49	111	1	ERF
18_MCF10DCIS_H3K27ac.rep1_peak_28787_lociStitched	chr14	50462750	50512047	18	23744	50258.3	6872	112	1	C14orf182
6_MCF10DCIS_H3K27ac.rep1_peak_64002_lociStitched	chr3	52069432	52096680	6	21247	45381.5	2038.15	113	1	DUSP7
9_MCF10DCIS_H3K27ac.rep1_peak_49096_lociStitched	chr2	29320179	29354905	9	25174	48626.8	5417.26	114	1	CLIP4
27_MCF10DCIS_H3K27ac.rep1_peak_98003_lociStitched	chr9	130280452	130348288	27	36258	48319.6	5236.94	115	1	FAM129B
30_MCF10DCIS_H3K27ac.rep1_peak_2666_lociStitched	chr1	41329177	41418270	30	36001	50979	8054.01	116	1	CITED4
25_MCF10DCIS_H3K27ac.rep1_peak_92722_lociStitched	chr8	103733518	103823665	25	32888	51221.5	8374.66	117	1	AZIN1
16_MCF10DCIS_H3K27ac.rep1_peak_60675_lociStitched	chr22	30787314	30823283	16	27203	45932.4	3201.24	118	1	SEC14L2
5_MCF10DCIS_H3K27ac.rep1_peak_90795_lociStitched	chr8	29188582	29211482	5	15935	44602.3	1905.28	119	1	DUSP4
38_MCF10DCIS_H3K27ac.rep1_peak_49147_lociStitched	chr2	31547089	31637634	38	34314	55974.9	13491.2	120	1	XDH
9_MCF10DCIS_H3K27ac.rep1_peak_9754_lociStitched	chr1	234724652	234768002	9	21758	48430.6	5990.97	121	1	IRF2BP2
43_MCF10DCIS_H3K27ac.rep1_peak_8790_lociStitched	chr1	214576171	214652546	43	37774	53126.4	11250	122	1	PTPN14
25_MCF10DCIS_H3K27ac.rep1_peak_53287_lociStitched	chr2	161050392	161137048	25	31963	50780.4	8934.23	123	1	ITGB6
17_MCF10DCIS_H3K27ac.rep1_peak_45320_lociStitched	chr19	11194280	11264509	17	26051	47516.9	5843.05	124	1	LDLR
22_MCF10DCIS_H3K27ac.rep1_peak_921_lociStitched	chr1	16464256	16516498	22	33933	45419.2	4038.31	125	1	EPHA2
3_MCF10DCIS_H3K27ac.rep1_peak_5780_lociStitched	chr1	150530639	150552155	3	19963	43955	2876.69	126	1	MCL1
24_MCF10DCIS_H3K27ac.rep1_peak_33829_lociStitched	chr15	83917494	83991359	24	26848	48551.5	7489.91	127	1	BNC1
37_MCF10DCIS_H3K27ac.rep1_peak_99509_lociStitched	chrX	45595593	45685154	37	43273	49930.3	8875.5	128	1	MIR222
17_MCF10DCIS_H3K27ac.rep1_peak_24716_lociStitched	chr12	109191620	109251393	17	30218	46461.6	5409.46	129	1	SSH1
6_MCF10DCIS_H3K27ac.rep1_peak_16030_lociStitched	chr11	1838269	1864532	6	17300	42719.4	1883.06	130	1	SYT8
19_MCF10DCIS_H3K27ac.rep1_peak_38694_lociStitched	chr17	15844732	15898241	19	29386	45204.4	4462.65	131	1	ADORA2B
17_MCF10DCIS_H3K27ac.rep1_peak_42981_lociStitched	chr18	20393808	20449110	17	31360	46072.1	5403.01	132	1	RBBP8
26_MCF10DCIS_H3K27ac.rep1_peak_11383_lociStitched	chr10	29865567	29978898	26	31893	54353.5	13724.4	133	1	SVIL
31_MCF10DCIS_H3K27ac.rep1_peak_59438_lociStitched	chr21	36506660	36605346	31	34614	50596.3	9987.02	134	1	RUNX1
6_MCF10DCIS_H3K27ac.rep1_peak_93891_lociStitched	chr8	128738242	128773655	6	13768	48983.3	8484.95	135	1	MYC
16_MCF10DCIS_H3K27ac.rep1_peak_42364_lociStitched	chr17	80162288	80206570	16	28841	45362.5	5092.43	136	1	SLC16A3
29_MCF10DCIS_H3K27ac.rep1_peak_23739_lociStitched	chr12	76078423	76165022	29	33424	48824.5	8564.64	137	1	KRR1
49_MCF10DCIS_H3K27ac.rep1_peak_59361_lociStitched	chr21	36298921	36436820	49	39735	53766.8	13527.9	138	1	C21orf96
36_MCF10DCIS_H3K27ac.rep1_peak_43976_lociStitched	chr18	55927668	56006135	36	39055	47299.9	7407.28	139	1	NEDD4L
13_MCF10DCIS_H3K27ac.rep1_peak_61230_lociStitched	chr22	38678905	38732575	13	26497	44148.9	4304.33	140	1	CSNK1E
22_MCF10DCIS_H3K27ac.rep1_peak_55295_lociStitched	chr2	224538938	224593870	22	23296	45346.4	5520.67	141	1	SCG2
16_MCF10DCIS_H3K27ac.rep1_peak_67116_lociStitched	chr3	156469059	156539916	16	24391	50258.9	10579	142	1	PA2G4P4
45_MCF10DCIS_H3K27ac.rep1_peak_62997_lociStitched	chr3	31915140	32024326	45	38229	49788.8	10143.4	143	1	ZNF860
24_MCF10DCIS_H3K27ac.rep1_peak_34179_lociStitched	chr15	90700630	90764594	24	34789	44909.1	5417.75	144	1	SEMA4B
13_MCF10DCIS_H3K27ac.rep1_peak_25580_lociStitched	chr12	125386015	125426266	13	23934	42871.3	3429.39	145	1	UBC
19_MCF10DCIS_H3K27ac.rep1_peak_39319_lociStitched	chr17	27429095	27508439	19	26467	45495.8	6069.82	146	1	MYO18A
21_MCF10DCIS_H3K27ac.rep1_peak_91368_lociStitched	chr8	48262897	48308192	21	29297	43514.9	4153.55	147	1	KIAA0146
36_MCF10DCIS_H3K27ac.rep1_peak_79433_lociStitched	chr6	6771338	6859053	36	32795	47822.2	8701.33	148	1	LY86-AS1
29_MCF10DCIS_H3K27ac.rep1_peak_12759_lociStitched	chr10	73585968	73659759	29	19487	56597.7	17754.1	149	1	PSAP
16_MCF10DCIS_H3K27ac.rep1_peak_92977_lociStitched	chr8	116626299	116685713	16	26089	45124.9	6351.36	150	1	TRPS1
21_MCF10DCIS_H3K27ac.rep1_peak_68446_lociStitched	chr3	190020251	190105169	21	30040	52037.8	13332.1	151	1	CLDN1
24_MCF10DCIS_H3K27ac.rep1_peak_64682_lociStitched	chr3	71438745	71516524	24	31256	49459.7	10780.2	152	1	MIR1284
28_MCF10DCIS_H3K27ac.rep1_peak_26832_lociStitched	chr13	52150208	52222295	28	35411	45703.2	7064.53	153	1	WDFY2
26_MCF10DCIS_H3K27ac.rep1_peak_18881_lociStitched	chr11	76474724	76547990	26	31140	44772.9	6198.3	154	1	TSKU
8_MCF10DCIS_H3K27ac.rep1_peak_23793_lociStitched	chr12	76408984	76432594	8	20710	40942.1	2443.64	155	1	PHLDA1
19_MCF10DCIS_H3K27ac.rep1_peak_25145_lociStitched	chr12	120659190	120703541	19	32888	41907.3	3450.51	156	1	PXN
37_MCF10DCIS_H3K27ac.rep1_peak_83257_lociStitched	chr6	117708879	117785612	37	30530	45993.8	7673.3	157	1	ROS1
14_MCF10DCIS_H3K27ac.rep1_peak_40372_lociStitched	chr17	43225920	43280047	14	22583	44676.4	6370.75	158	1	HEXIM2
14_MCF10DCIS_H3K27ac.rep1_peak_10324_lociStitched	chr10	3781511	3829989	14	22473	44173.2	5919.16	159	1	KLF6
23_MCF10DCIS_H3K27ac.rep1_peak_49372_lociStitched	chr2	37849309	37916642	23	28346	47988.2	9736.35	160	1	CDC42EP3
30_MCF10DCIS_H3K27ac.rep1_peak_55822_lociStitched	chr2	235860558	235939544	30	31833	44311.1	6358.37	161	1	SH3BP4
19_MCF10DCIS_H3K27ac.rep1_peak_15392_lociStitched	chr10	121410196	121447655	19	29512	42302.4	4397.69	162	1	BAG3
26_MCF10DCIS_H3K27ac.rep1_peak_23764_lociStitched	chr12	76322020	76391151	26	27453	44271.5	6532.88	163	1	PHLDA1
30_MCF10DCIS_H3K27ac.rep1_peak_61091_lociStitched	chr22	37888373	37963921	30	28578	43727.2	6036.29	164	1	CARD10
33_MCF10DCIS_H3K27ac.rep1_peak_11591_lociStitched	chr10	33218630	33300130	33	27934	48076.8	10546.1	165	1	ITGB1
19_MCF10DCIS_H3K27ac.rep1_peak_52146_lociStitched	chr2	113379516	113424053	19	30963	41446.1	3959.34	166	1	FLJ42351
29_MCF10DCIS_H3K27ac.rep1_peak_69446_lociStitched	chr4	15638134	15698084	29	31439	43194	5743.21	167	1	FBXL5
29_MCF10DCIS_H3K27ac.rep1_peak_57214_lociStitched	chr20	30249116	30319133	29	30873	43410.5	6098.48	168	1	BCL2L1
16_MCF10DCIS_H3K27ac.rep1_peak_40031_lociStitched	chr17	39798808	39848229	16	23961	41311	4047.58	169	1	EIF1
13_MCF10DCIS_H3K27ac.rep1_peak_5794_lociStitched	chr1	150567725	150598991	13	24120	41330.5	4267.81	170	1	ENSA
32_MCF10DCIS_H3K27ac.rep1_peak_16467_lociStitched	chr11	12139893	12222063	32	32729	44215.7	7296.7	171	1	MICAL2
27_MCF10DCIS_H3K27ac.rep1_peak_62925_lociStitched	chr3	30636344	30703096	27	30535	43395.5	6621.8	172	1	TGFBR2
29_MCF10DCIS_H3K27ac.rep1_peak_67903_lociStitched	chr3	182970386	183017133	29	27591	43703.8	7035.42	173	1	B3GNT5
19_MCF10DCIS_H3K27ac.rep1_peak_6049_lociStitched	chr1	153479281	153511832	19	21890	41235.6	4638.52	174	1	S100A6
17_MCF10DCIS_H3K27ac.rep1_peak_17037_lociStitched	chr11	33704230	33755829	17	30465	41537.2	5041.22	175	1	C11orf91
15_MCF10DCIS_H3K27ac.rep1_peak_29071_lociStitched	chr14	55537979	55576279	15	20219	41567	5174.33	176	1	MAPK1IP1L
19_MCF10DCIS_H3K27ac.rep1_peak_44508_lociStitched	chr19	1154107	1217186	19	27955	40111.9	3740.58	177	1	SBNO2
14_MCF10DCIS_H3K27ac.rep1_peak_61157_lociStitched	chr22	38276310	38310453	14	25409	39349.8	3018.24	178	1	MICALL1
21_MCF10DCIS_H3K27ac.rep1_peak_51753_lociStitched	chr2	101696355	101777137	21	28797	43977.7	7658.13	179	1	TBC1D8
11_MCF10DCIS_H3K27ac.rep1_peak_57423_lociStitched	chr20	33888896	33918242	11	20206	38945.1	2787.87	180	1	FAM83C
18_MCF10DCIS_H3K27ac.rep1_peak_14348_lociStitched	chr10	102104902	102139845	18	22471	40603.8	4483.19	181	1	NCRNA00263
22_MCF10DCIS_H3K27ac.rep1_peak_30021_lociStitched	chr14	74189913	74274215	22	31054	42825.4	6718.87	182	1	C14orf43
18_MCF10DCIS_H3K27ac.rep1_peak_30164_lociStitched	chr14	75687047	75726636	18	24497	39434.6	3559.05	183	1	FOS
21_MCF10DCIS_H3K27ac.rep1_peak_24879_lociStitched	chr12	110970211	111023772	21	29950	41322.3	5473.93	184	1	PPTC7
12_MCF10DCIS_H3K27ac.rep1_peak_46450_lociStitched	chr19	39317148	39356219	12	20709	40497.1	4794.01	185	1	HNRNPL
19_MCF10DCIS_H3K27ac.rep1_peak_8570_lociStitched	chr1	209965935	210024323	19	22977	43942.8	8343.65	186	1	C1orf107
31_MCF10DCIS_H3K27ac.rep1_peak_10516_lociStitched	chr10	5569587	5665260	31	27494	45549.9	10141.3	187	1	CALML3
MCF10DCIS_H3K27ac.rep1_peak_22591	chr12	52536524	52552171	1	15648	36679.7	1314.35	188	1	KRT80
36_MCF10DCIS_H3K27ac.rep1_peak_67247_lociStitched	chr3	159531159	159602681	36	30892	45609.6	10349.2	189	1	SCHIP1
5_MCF10DCIS_H3K27ac.rep1_peak_1903_lociStitched	chr1	28831420	28854247	5	15426	37281.1	2221.07	190	1	RCC1
17_MCF10DCIS_H3K27ac.rep1_peak_28761_lociStitched	chr14	50327380	50381648	17	20237	42160.8	7228.5	191	1	ARF6
31_MCF10DCIS_H3K27ac.rep1_peak_60415_lociStitched	chr22	25338246	25398486	31	34146	39619.8	4728.84	192	1	TMEM211
MCF10DCIS_H3K27ac.rep1_peak_12888	chr10	74067051	74077377	1	10327	37769.4	2889.21	193	1	DDIT4
18_MCF10DCIS_H3K27ac.rep1_peak_95054_lociStitched	chr9	12747621	12820147	18	22249	45836.4	11103.7	194	1	C9orf150
23_MCF10DCIS_H3K27ac.rep1_peak_48805_lociStitched	chr2	26463256	26528994	23	24763	43913	9209.89	195	1	HADHB
13_MCF10DCIS_H3K27ac.rep1_peak_31680_lociStitched	chr15	40605909	40639769	13	21768	38962.7	4306.99	196	1	C15orf52
8_MCF10DCIS_H3K27ac.rep1_peak_32061_lociStitched	chr15	45923547	45953376	8	17983	38473.4	4137.28	197	1	SQRDL
26_MCF10DCIS_H3K27ac.rep1_peak_54219_lociStitched	chr2	192030055	192095620	26	25589	41260.1	6930.22	198	1	STAT4
18_MCF10DCIS_H3K27ac.rep1_peak_18144_lociStitched	chr11	65183456	65222592	18	22176	37574.5	3436.14	199	1	MIR612
17_MCF10DCIS_H3K27ac.rep1_peak_41568_lociStitched	chr17	70584500	70631821	17	22599	39257.5	5479.77	200	1	LOC100499467
17_MCF10DCIS_H3K27ac.rep1_peak_94090_lociStitched	chr8	130969239	131029478	17	24027	39330	5722.7	201	1	FAM49B
7_MCF10DCIS_H3K27ac.rep1_peak_19935_lociStitched	chr11	118777954	118809162	7	21508	35792.5	2209.53	202	1	BCL9L
29_MCF10DCIS_H3K27ac.rep1_peak_26509_lociStitched	chr13	45709684	45795961	29	30700	42275.7	8731.23	203	1	KCTD4
23_MCF10DCIS_H3K27ac.rep1_peak_63040_lociStitched	chr3	32439869	32485849	23	24581	38034.7	4653.18	204	1	CMTM7
17_MCF10DCIS_H3K27ac.rep1_peak_70871_lociStitched	chr4	79449953	79492672	17	27408	37639.7	4361.61	205	1	ANXA3
7_MCF10DCIS_H3K27ac.rep1_peak_8285_lociStitched	chr1	205406624	205426438	7	15525	35494.8	2268.7	206	1	MIR135B
20_MCF10DCIS_H3K27ac.rep1_peak_47208_lociStitched	chr19	47597877	47663371	20	21831	41641.1	8415.98	207	1	SAE1
17_MCF10DCIS_H3K27ac.rep1_peak_7833_lociStitched	chr1	198848086	198907047	17	21085	42416.5	9215.6	208	1	MIR181A1
21_MCF10DCIS_H3K27ac.rep1_peak_72901_lociStitched	chr4	157850652	157893406	21	29035	37281.5	4100.11	209	1	PDGFC
25_MCF10DCIS_H3K27ac.rep1_peak_68301_lociStitched	chr3	188985539	189053868	25	26134	43532.4	10379.2	210	1	TPRG1
14_MCF10DCIS_H3K27ac.rep1_peak_61136_lociStitched	chr22	38138186	38181787	14	22481	36629.2	3518.6	211	1	TRIOBP
21_MCF10DCIS_H3K27ac.rep1_peak_1799_lociStitched	chr1	27830373	27904663	21	27295	38437.6	5348.88	212	1	WASF2
21_MCF10DCIS_H3K27ac.rep1_peak_68393_lociStitched	chr3	189614476	189680625	21	24204	43201.9	10206.8	213	1	MIR944
23_MCF10DCIS_H3K27ac.rep1_peak_15482_lociStitched	chr10	123844633	123917748	23	27317	41163.7	8203.5	214	1	TACC2
24_MCF10DCIS_H3K27ac.rep1_peak_23429_lociStitched	chr12	66205792	66271161	24	20480	39306.4	6386.55	215	1	RPSAP52
14_MCF10DCIS_H3K27ac.rep1_peak_48983_lociStitched	chr2	28171314	28232717	14	24765	42638.2	9732.38	216	1	MIR4263
43_MCF10DCIS_H3K27ac.rep1_peak_76092_lociStitched	chr5	106836562	106955387	43	34016	44939.6	12060.7	217	1	EFNA5
23_MCF10DCIS_H3K27ac.rep1_peak_77883_lociStitched	chr5	148894044	148945379	23	18125	39877	7002.09	218	1	CSNK1A1
29_MCF10DCIS_H3K27ac.rep1_peak_2813_lociStitched	chr1	43379538	43434065	29	31447	37601.8	4738.4	219	1	FLJ32224
18_MCF10DCIS_H3K27ac.rep1_peak_49022_lociStitched	chr2	28592170	28637007	18	19470	38407.4	5689.82	220	1	FOSL2
10_MCF10DCIS_H3K27ac.rep1_peak_12132_lociStitched	chr10	54194667	54215842	10	18344	35286	2816.28	221	1	DKK1
19_MCF10DCIS_H3K27ac.rep1_peak_62094_lociStitched	chr3	5018153	5068742	19	24185	37107	4780.66	222	1	BHLHE40
14_MCF10DCIS_H3K27ac.rep1_peak_61975_lociStitched	chr22	50324508	50364867	14	20074	34971.1	2655.62	223	1	PIM3
36_MCF10DCIS_H3K27ac.rep1_peak_66346_lociStitched	chr3	134026174	134101440	36	30434	42194.1	9905.01	224	1	AMOTL2
6_MCF10DCIS_H3K27ac.rep1_peak_57896_lociStitched	chr20	43961393	43989905	6	18892	34873	2611.7	225	1	SDC4
6_MCF10DCIS_H3K27ac.rep1_peak_15921_lociStitched	chr11	502403	536366	6	11983	34903.8	2655.91	226	1	RNH1
MCF10DCIS_H3K27ac.rep1_peak_12882	chr10	74050406	74060052	1	9647	34423.7	2549.44	227	1	DDIT4
16_MCF10DCIS_H3K27ac.rep1_peak_67155_lociStitched	chr3	156842838	156894665	16	17348	38922.1	7172.86	228	1	CCNL1
38_MCF10DCIS_H3K27ac.rep1_peak_92930_lociStitched	chr8	116427171	116514956	38	28452	40679.6	9024.3	229	1	TRPS1
29_MCF10DCIS_H3K27ac.rep1_peak_7407_lociStitched	chr1	181057874	181130320	29	25347	40881.3	9475.94	230	1	IER5
17_MCF10DCIS_H3K27ac.rep1_peak_54618_lociStitched	chr2	204501509	204553677	17	20396	36528	5169.85	231	1	CD28
32_MCF10DCIS_H3K27ac.rep1_peak_37762_lociStitched	chr16	87856457	87905863	32	34106	35127.7	3833.91	232	1	SLC7A5
23_MCF10DCIS_H3K27ac.rep1_peak_82312_lociStitched	chr6	74385608	74457005	23	22104	38354.5	7061.16	233	1	CD109
23_MCF10DCIS_H3K27ac.rep1_peak_22688_lociStitched	chr12	53261119	53322319	23	24328	36046.8	4877.64	234	1	KRT8
22_MCF10DCIS_H3K27ac.rep1_peak_43913_lociStitched	chr18	55710967	55761286	22	31903	35983.1	4820.56	235	1	NEDD4L
27_MCF10DCIS_H3K27ac.rep1_peak_25370_lociStitched	chr12	123310872	123384768	27	25969	37162.3	6103.81	236	1	HIP1R
32_MCF10DCIS_H3K27ac.rep1_peak_78711_lociStitched	chr5	172272185	172358578	32	26307	41632.8	10617.7	237	1	ERGIC1
28_MCF10DCIS_H3K27ac.rep1_peak_21652_lociStitched	chr12	27694011	27747286	28	30322	36051.2	5039.81	238	1	PPFIBP1
12_MCF10DCIS_H3K27ac.rep1_peak_66743_lociStitched	chr3	149057374	149119244	12	19741	40234.1	9453.74	239	1	TM4SF1
46_MCF10DCIS_H3K27ac.rep1_peak_86998_lociStitched	chr7	55111360	55210013	46	33628	40270.2	9589.07	240	1	EGFR
22_MCF10DCIS_H3K27ac.rep1_peak_93613_lociStitched	chr8	126421718	126477005	22	20642	35494.3	4837.61	241	1	TRIB1
50_MCF10DCIS_H3K27ac.rep1_peak_51822_lociStitched	chr2	102349851	102475125	50	33882	42705.9	12151.6	242	1	MAP4K4
17_MCF10DCIS_H3K27ac.rep1_peak_58441_lociStitched	chr20	52194415	52240998	17	22476	34429.5	3931.61	243	1	ZNF217
24_MCF10DCIS_H3K27ac.rep1_peak_8811_lociStitched	chr1	214689099	214758628	24	21194	40556.3	10074.8	244	1	PTPN14
21_MCF10DCIS_H3K27ac.rep1_peak_77289_lociStitched	chr5	139013262	139065126	21	23935	35755	5295.31	245	1	CXXC5
MCF10DCIS_H3K27ac.rep1_peak_46840	chr19	44278917	44291623	1	12707	31895.9	1602.23	246	1	KCNN4
32_MCF10DCIS_H3K27ac.rep1_peak_77818_lociStitched	chr5	148492580	148587098	32	26979	44310	14196.6	247	1	ABLIM3
25_MCF10DCIS_H3K27ac.rep1_peak_30132_lociStitched	chr14	75590339	75651715	25	24951	35659.5	5566.8	248	1	TMED10
17_MCF10DCIS_H3K27ac.rep1_peak_29614_lociStitched	chr14	68591978	68659252	17	20272	40135.7	10138.2	249	1	RAD51L1
14_MCF10DCIS_H3K27ac.rep1_peak_22672_lociStitched	chr12	52883081	52923240	14	19954	33789.8	3843.22	250	1	KRT5
5_MCF10DCIS_H3K27ac.rep1_peak_24068_lociStitched	chr12	89737108	89749880	5	10384	31053.8	1252.93	251	1	DUSP6
21_MCF10DCIS_H3K27ac.rep1_peak_55324_lociStitched	chr2	224612474	224680968	21	22472	36534.7	6746.66	252	1	AP1S3
33_MCF10DCIS_H3K27ac.rep1_peak_77796_lociStitched	chr5	148329034	148420082	33	24722	43384.4	13629.9	253	1	SH3TC2
22_MCF10DCIS_H3K27ac.rep1_peak_90846_lociStitched	chr8	29498582	29555969	22	25240	35689	5979.73	254	1	C8orf75
14_MCF10DCIS_H3K27ac.rep1_peak_77965_lociStitched	chr5	149294658	149333355	14	16732	35376.8	5823.9	255	1	PDE6A
MCF10DCIS_H3K27ac.rep1_peak_14180	chr10	99471473	99478549	1	7077	30140.2	681.419	256	1	MARVELD1
20_MCF10DCIS_H3K27ac.rep1_peak_34121_lociStitched	chr15	90351396	90399493	20	23682	33364.9	3982.43	257	1	ANPEP
31_MCF10DCIS_H3K27ac.rep1_peak_13464_lociStitched	chr10	81882591	81968099	31	26460	39453.4	10107	258	1	PLAC9
28_MCF10DCIS_H3K27ac.rep1_peak_59325_lociStitched	chr21	36166812	36221125	28	32780	31805.7	2465.81	259	1	RUNX1
9_MCF10DCIS_H3K27ac.rep1_peak_51084_lociStitched	chr2	75061243	75103530	9	21215	35136.3	5810.23	260	1	HK2
8_MCF10DCIS_H3K27ac.rep1_peak_18225_lociStitched	chr11	65661348	65686590	8	17294	31262.2	1994.12	261	1	FOSL1
19_MCF10DCIS_H3K27ac.rep1_peak_90869_lociStitched	chr8	29576730	29632389	19	26496	34742.3	5532.5	262	1	C8orf75
33_MCF10DCIS_H3K27ac.rep1_peak_35647_lociStitched	chr16	22022745	22089627	33	27935	35828.7	6714.95	263	1	C16orf52
40_MCF10DCIS_H3K27ac.rep1_peak_89038_lociStitched	chr7	129464301	129563980	40	28771	38695.4	9628.99	264	1	UBE2H
13_MCF10DCIS_H3K27ac.rep1_peak_29690_lociStitched	chr14	69136051	69173477	13	20838	34226.1	5183.5	265	1	ZFP36L1
21_MCF10DCIS_H3K27ac.rep1_peak_3923_lociStitched	chr1	68152554	68236771	21	27758	37468.1	8472.23	266	1	GADD45A
11_MCF10DCIS_H3K27ac.rep1_peak_20846_lociStitched	chr12	6472348	6506299	11	17364	31703.4	2767.01	267	1	SCNN1A
4_MCF10DCIS_H3K27ac.rep1_peak_85373_lociStitched	chr7	5458033	5470470	4	11870	29705.8	776.069	268	1	TNRC18
25_MCF10DCIS_H3K27ac.rep1_peak_11132_lociStitched	chr10	24607909	24679172	25	23327	37527.1	8672.71	269	1	MIR603
30_MCF10DCIS_H3K27ac.rep1_peak_27406_lociStitched	chr13	96133333	96188123	30	22805	36775	7939.07	270	1	CLDN10
23_MCF10DCIS_H3K27ac.rep1_peak_64112_lociStitched	chr3	53255936	53306376	23	30120	33174.4	4408.46	271	1	TKT
25_MCF10DCIS_H3K27ac.rep1_peak_77169_lociStitched	chr5	137824043	137883566	25	18624	36588.8	7862.99	272	1	ETF1
15_MCF10DCIS_H3K27ac.rep1_peak_23702_lociStitched	chr12	76016328	76060752	15	19719	33486.8	4788.91	273	1	KRR1
30_MCF10DCIS_H3K27ac.rep1_peak_13128_lociStitched	chr10	76947439	77023050	30	21392	37276.2	8793.56	274	1	COMTD1
15_MCF10DCIS_H3K27ac.rep1_peak_15181_lociStitched	chr10	118176302	118202337	15	19356	31968.4	3504.31	275	1	PNLIPRP3
15_MCF10DCIS_H3K27ac.rep1_peak_61667_lociStitched	chr22	43313934	43359201	15	26324	32243.7	3992.55	276	1	PACSIN2
25_MCF10DCIS_H3K27ac.rep1_peak_62886_lociStitched	chr3	30533759	30596177	25	25578	34473.5	6229.32	277	1	TGFBR2
8_MCF10DCIS_H3K27ac.rep1_peak_1719_lociStitched	chr1	27320183	27360474	8	21838	31479.4	3243.43	278	1	FAM46B
12_MCF10DCIS_H3K27ac.rep1_peak_6471_lociStitched	chr1	157965332	158008182	12	19523	33804.4	5711.9	279	1	KIRREL
12_MCF10DCIS_H3K27ac.rep1_peak_11917_lociStitched	chr10	43876538	43916910	12	16230	32814.4	4723.52	280	1	HNRNPF
20_MCF10DCIS_H3K27ac.rep1_peak_9217_lociStitched	chr1	225610649	225663287	20	20720	35046.4	6958.74	281	1	LBR
14_MCF10DCIS_H3K27ac.rep1_peak_44247_lociStitched	chr18	68023394	68065555	14	14852	32173.1	4131.78	282	1	SOCS6
27_MCF10DCIS_H3K27ac.rep1_peak_93388_lociStitched	chr8	124160812	124232951	27	24334	34576.2	6571.86	283	1	FAM83A
14_MCF10DCIS_H3K27ac.rep1_peak_51250_lociStitched	chr2	85639439	85704062	14	20040	36214.7	8226.51	284	1	SH2D6
11_MCF10DCIS_H3K27ac.rep1_peak_15862_lociStitched	chr10	135058351	135118097	11	15887	33398	5442.86	285	1	ADAM8
28_MCF10DCIS_H3K27ac.rep1_peak_86623_lociStitched	chr7	43650777	43714835	28	21284	34213.4	6290.5	286	1	STK17A
37_MCF10DCIS_H3K27ac.rep1_peak_52621_lociStitched	chr2	131554659	131653338	37	23257	35731.7	7904.19	287	1	ARHGEF4
7_MCF10DCIS_H3K27ac.rep1_peak_40999_lociStitched	chr17	57823758	57865954	7	15782	33908.7	6093.1	288	1	TMEM49
6_MCF10DCIS_H3K27ac.rep1_peak_10706_lociStitched	chr10	11915366	11945085	6	19408	30889.9	3084.83	289	1	C10orf47
21_MCF10DCIS_H3K27ac.rep1_peak_15604_lociStitched	chr10	126359879	126433933	21	23215	35931	8205.18	290	1	FAM53B
23_MCF10DCIS_H3K27ac.rep1_peak_3815_lociStitched	chr1	65607499	65650997	23	25940	31679.6	3953.97	291	1	AK4
27_MCF10DCIS_H3K27ac.rep1_peak_17200_lociStitched	chr11	35160010	35216038	27	25231	33157.4	5468.33	292	1	CD44
15_MCF10DCIS_H3K27ac.rep1_peak_8537_lociStitched	chr1	209794260	209844842	15	17814	34825.7	7137.12	293	1	LAMB3
20_MCF10DCIS_H3K27ac.rep1_peak_58034_lociStitched	chr20	46397133	46451117	20	22501	32185.3	4658.82	294	1	SULF2
5_MCF10DCIS_H3K27ac.rep1_peak_46506_lociStitched	chr19	39887947	39904476	5	13105	29249.7	1743.81	295	1	ZFP36
10_MCF10DCIS_H3K27ac.rep1_peak_95197_lociStitched	chr9	14308633	14327555	10	14139	29836.2	2386.06	296	1	NFIB
18_MCF10DCIS_H3K27ac.rep1_peak_23167_lociStitched	chr12	59429751	59479546	18	23271	32760.1	5318.11	297	1	LRIG3
27_MCF10DCIS_H3K27ac.rep1_peak_46306_lociStitched	chr19	38418943	38506551	27	25609	38205.8	10775.8	298	1	SIPA1L3
17_MCF10DCIS_H3K27ac.rep1_peak_68359_lociStitched	chr3	189507343	189562380	17	21571	35774.1	8365.62	299	1	MIR944
37_MCF10DCIS_H3K27ac.rep1_peak_48226_lociStitched	chr2	10469514	10554711	37	26658	37750.8	10598.5	300	1	HPCAL1
16_MCF10DCIS_H3K27ac.rep1_peak_66115_lociStitched	chr3	128896608	128965131	16	18324	36200.7	9106.71	301	1	CNBP
23_MCF10DCIS_H3K27ac.rep1_peak_7939_lociStitched	chr1	201223156	201288754	23	20882	35698.4	8613.02	302	1	PKP1
14_MCF10DCIS_H3K27ac.rep1_peak_41987_lociStitched	chr17	75442740	75476737	14	18650	30927.1	3855.26	303	1	2018-09-09
18_MCF10DCIS_H3K27ac.rep1_peak_83641_lociStitched	chr6	129988717	130038932	18	25025	31710.8	4685.06	304	1	ARHGAP18
10_MCF10DCIS_H3K27ac.rep1_peak_57189_lociStitched	chr20	30131559	30162853	10	20496	29982.8	3007.35	305	1	PSIMCT-1
9_MCF10DCIS_H3K27ac.rep1_peak_50817_lociStitched	chr2	70297812	70336983	9	13583	32182.9	5292	306	1	PCBP1
16_MCF10DCIS_H3K27ac.rep1_peak_14140_lociStitched	chr10	99294802	99337000	16	19073	31479.7	4595.36	307	1	ANKRD2
18_MCF10DCIS_H3K27ac.rep1_peak_11623_lociStitched	chr10	33526020	33566484	18	23431	32067.7	5240.09	308	1	NRP1
16_MCF10DCIS_H3K27ac.rep1_peak_87258_lociStitched	chr7	73214191	73270374	16	18829	30782.7	4045.18	309	1	CLDN4
19_MCF10DCIS_H3K27ac.rep1_peak_41539_lociStitched	chr17	70381698	70431409	19	21243	33584.8	6939.66	310	1	LOC100499467
13_MCF10DCIS_H3K27ac.rep1_peak_95348_lociStitched	chr9	21546775	21593051	13	25337	28668	2026.89	311	1	LOC554202
25_MCF10DCIS_H3K27ac.rep1_peak_91297_lociStitched	chr8	42109937	42159392	25	23124	31023.1	4426.22	312	1	IKBKB
9_MCF10DCIS_H3K27ac.rep1_peak_2258_lociStitched	chr1	33792871	33815455	9	20354	28487.5	1930.93	313	1	MIR3605
10_MCF10DCIS_H3K27ac.rep1_peak_57194_lociStitched	chr20	30175452	30201375	10	18158	28582.7	2154.2	314	1	ID1
10_MCF10DCIS_H3K27ac.rep1_peak_41909_lociStitched	chr17	75117845	75150241	10	18850	30491.1	4075.42	315	1	SEC14L1
13_MCF10DCIS_H3K27ac.rep1_peak_77438_lociStitched	chr5	140886341	140909629	13	17956	29370.8	2990.18	316	1	PCDHGC5
20_MCF10DCIS_H3K27ac.rep1_peak_37672_lociStitched	chr16	85745996	85815527	20	21841	31713.1	5381.7	317	1	C16orf74
16_MCF10DCIS_H3K27ac.rep1_peak_81432_lociStitched	chr6	42178542	42228714	16	19661	31021.3	4716.17	318	1	MRPS10
10_MCF10DCIS_H3K27ac.rep1_peak_6828_lociStitched	chr1	167502856	167543099	10	19494	31993.2	5738.65	319	1	CREG1
MCF10DCIS_H3K27ac.rep1_peak_6445	chr1	156714574	156723124	1	8551	27236	1028.57	320	1	HDGF
12_MCF10DCIS_H3K27ac.rep1_peak_36906_lociStitched	chr16	68669957	68706758	12	18231	28947.7	2925.68	321	1	CDH3
13_MCF10DCIS_H3K27ac.rep1_peak_86859_lociStitched	chr7	48121473	48154313	13	16548	29007.6	3037.7	322	1	UPP1
MCF10DCIS_H3K27ac.rep1_peak_79092	chr5	180667519	180676289	1	8771	27131.7	1162.03	323	1	GNB2L1
23_MCF10DCIS_H3K27ac.rep1_peak_12839_lociStitched	chr10	73882314	73940921	23	14805	42589.7	16679.6	324	1	SPOCK2
11_MCF10DCIS_H3K27ac.rep1_peak_32354_lociStitched	chr15	56185256	56210129	11	17474	29472	3599.12	325	1	NEDD4
16_MCF10DCIS_H3K27ac.rep1_peak_58186_lociStitched	chr20	48737680	48789659	16	23736	30080.2	4210.3	326	1	TMEM189
11_MCF10DCIS_H3K27ac.rep1_peak_76928_lociStitched	chr5	133770167	133813205	11	13665	31262.8	5483.04	327	1	CDKN2AIPNL
27_MCF10DCIS_H3K27ac.rep1_peak_69504_lociStitched	chr4	15884503	15957987	27	23515	32604.9	6885.45	328	1	FGFBP1
31_MCF10DCIS_H3K27ac.rep1_peak_4509_lociStitched	chr1	94033199	94096879	31	26639	31483.4	5871.3	329	1	LOC100129046
12_MCF10DCIS_H3K27ac.rep1_peak_88452_lociStitched	chr7	105690400	105714587	12	17136	27832	2230.04	330	1	SYPL1
8_MCF10DCIS_H3K27ac.rep1_peak_31116_lociStitched	chr14	105131797	105165274	8	18757	27856.2	2259.7	331	1	INF2
23_MCF10DCIS_H3K27ac.rep1_peak_4946_lociStitched	chr1	109739298	109821005	23	23680	32078.2	6618.27	332	1	SARS
17_MCF10DCIS_H3K27ac.rep1_peak_1688_lociStitched	chr1	27173629	27205066	17	18827	27875.2	2417.51	333	1	SFN
27_MCF10DCIS_H3K27ac.rep1_peak_59581_lociStitched	chr21	40152530	40226087	27	23264	32313.6	6907	334	1	ETS2
10_MCF10DCIS_H3K27ac.rep1_peak_30078_lociStitched	chr14	75029684	75051568	10	16296	27348.4	2013.33	335	1	LTBP2
14_MCF10DCIS_H3K27ac.rep1_peak_91112_lociStitched	chr8	37887411	37936059	14	18187	29286.1	3974.54	336	1	EIF4EBP1
18_MCF10DCIS_H3K27ac.rep1_peak_62187_lociStitched	chr3	9425240	9469228	18	16709	29502.8	4205.25	337	1	SETD5
23_MCF10DCIS_H3K27ac.rep1_peak_37320_lociStitched	chr16	75505490	75554629	23	20119	29208.2	3945.86	338	1	CHST6
14_MCF10DCIS_H3K27ac.rep1_peak_62216_lociStitched	chr3	9888997	9941692	14	20243	29788.5	4605.54	339	1	CIDEC
MCF10DCIS_H3K27ac.rep1_peak_20097	chr11	122042972	122053446	1	10475	26321.2	1153.19	340	1	MIR100
18_MCF10DCIS_H3K27ac.rep1_peak_42366_lociStitched	chr17	80224124	80259747	18	18081	29595.6	4463.56	341	1	CSNK1D
13_MCF10DCIS_H3K27ac.rep1_peak_57028_lociStitched	chr20	22354230	22386524	13	20462	28454.2	3348.89	342	1	LOC284788
22_MCF10DCIS_H3K27ac.rep1_peak_65472_lociStitched	chr3	111613729	111686643	22	22581	36661.2	11622.5	343	1	ABHD10
6_MCF10DCIS_H3K27ac.rep1_peak_41929_lociStitched	chr17	75274967	75289578	6	12132	26713.3	1700.72	344	1	2018-09-09
17_MCF10DCIS_H3K27ac.rep1_peak_17631_lociStitched	chr11	57529282	57568220	17	23146	28502.6	3508.31	345	1	CTNND1
13_MCF10DCIS_H3K27ac.rep1_peak_58775_lociStitched	chr20	60923783	60956868	13	22376	27027.1	2090.97	346	1	LAMA5
15_MCF10DCIS_H3K27ac.rep1_peak_14712_lociStitched	chr10	106069847	106111025	15	19305	29586.4	4719	347	1	ITPRIP
11_MCF10DCIS_H3K27ac.rep1_peak_47148_lociStitched	chr19	47260870	47300300	11	15613	29576.4	4731.6	348	1	SLC1A5
18_MCF10DCIS_H3K27ac.rep1_peak_13323_lociStitched	chr10	80679310	80738412	18	16194	31146.8	6371.2	349	1	LOC283050
17_MCF10DCIS_H3K27ac.rep1_peak_53712_lociStitched	chr2	173973434	174027155	17	21947	30368.5	5613.84	350	1	ZAK
13_MCF10DCIS_H3K27ac.rep1_peak_13665_lociStitched	chr10	89601137	89636620	13	17927	29078.3	4403.44	351	1	PTEN
31_MCF10DCIS_H3K27ac.rep1_peak_13017_lociStitched	chr10	75757807	75845880	31	18342	35299.7	10630.4	352	1	VCL
14_MCF10DCIS_H3K27ac.rep1_peak_98075_lociStitched	chr9	130706347	130743369	14	24993	27622.1	2958.06	353	1	FAM102A
20_MCF10DCIS_H3K27ac.rep1_peak_50637_lociStitched	chr2	65566876	65624740	20	23895	32814.7	8187.76	354	1	SPRED2
21_MCF10DCIS_H3K27ac.rep1_peak_83128_lociStitched	chr6	111872963	111928273	21	23583	29695.9	5127.24	355	1	TRAF3IP2
9_MCF10DCIS_H3K27ac.rep1_peak_45467_lociStitched	chr19	13262711	13305366	9	14327	27708.7	3156.47	356	1	IER2
10_MCF10DCIS_H3K27ac.rep1_peak_67848_lociStitched	chr3	182066945	182110804	10	15605	31306.6	6767.44	357	1	ATP11B
11_MCF10DCIS_H3K27ac.rep1_peak_66911_lociStitched	chr3	151011120	151038812	11	16583	28467.4	3971.03	358	1	GPR87
17_MCF10DCIS_H3K27ac.rep1_peak_8486_lociStitched	chr1	208374372	208413842	17	19409	29792	5296.87	359	1	PLXNA2
16_MCF10DCIS_H3K27ac.rep1_peak_49827_lociStitched	chr2	46513704	46562377	16	22403	31379.5	6887.23	360	1	EPAS1
29_MCF10DCIS_H3K27ac.rep1_peak_93555_lociStitched	chr8	126122176	126204734	29	25519	33493.8	9007.08	361	1	NSMCE2
9_MCF10DCIS_H3K27ac.rep1_peak_77523_lociStitched	chr5	141721802	141746943	9	13102	27630	3147.65	362	1	SPRY4
13_MCF10DCIS_H3K27ac.rep1_peak_59875_lociStitched	chr21	45169508	45205429	13	18931	27131.1	2780.29	363	1	CSTB
8_MCF10DCIS_H3K27ac.rep1_peak_55758_lociStitched	chr2	235149220	235171105	8	19636	26478.7	2153.48	364	1	SPP2
10_MCF10DCIS_H3K27ac.rep1_peak_39047_lociStitched	chr17	18867590	18914757	10	16699	31252.9	7117.5	365	1	FAM83G
14_MCF10DCIS_H3K27ac.rep1_peak_77243_lociStitched	chr5	138597525	138648179	14	15290	31400.4	7309.37	366	1	MATR3
14_MCF10DCIS_H3K27ac.rep1_peak_35739_lociStitched	chr16	23258912	23302722	14	19628	28213.6	4210.14	367	1	SCNN1B
22_MCF10DCIS_H3K27ac.rep1_peak_47895_lociStitched	chr2	1604569	1661472	22	18403	30864.2	6919.4	368	1	PXDN
39_MCF10DCIS_H3K27ac.rep1_peak_71302_lociStitched	chr4	95367942	95480718	39	25357	35016.9	11074.6	369	1	PDLIM5
12_MCF10DCIS_H3K27ac.rep1_peak_34327_lociStitched	chr15	93344330	93388885	12	17205	27735.5	3840.64	370	1	ASB9P1
12_MCF10DCIS_H3K27ac.rep1_peak_72804_lociStitched	chr4	155627782	155671087	12	17843	28187.2	4300.19	371	1	LRAT
24_MCF10DCIS_H3K27ac.rep1_peak_72034_lociStitched	chr4	123747469	123836156	24	24001	32716.6	8833.23	372	1	FGF2
12_MCF10DCIS_H3K27ac.rep1_peak_39575_lociStitched	chr17	34090990	34139828	12	20147	28077	4195.18	373	1	MMP28
12_MCF10DCIS_H3K27ac.rep1_peak_82857_lociStitched	chr6	106808002	106839702	12	22224	26973.5	3141.47	374	1	ATG5
25_MCF10DCIS_H3K27ac.rep1_peak_65946_lociStitched	chr3	126611248	126681111	25	19850	33261.8	9438.49	375	1	PLXNA1
10_MCF10DCIS_H3K27ac.rep1_peak_48485_lociStitched	chr2	19303477	19342102	10	13718	29752.8	6156.82	376	1	OSR1
MCF10DCIS_H3K27ac.rep1_peak_46985	chr19	45904284	45911494	1	7211	24749.8	1154.32	377	1	PPP1R13L
4_MCF10DCIS_H3K27ac.rep1_peak_22640_lociStitched	chr12	52671705	52682707	4	10423	24557.6	973.677	378	1	KRT81
10_MCF10DCIS_H3K27ac.rep1_peak_12939_lociStitched	chr10	75003678	75024052	10	12187	27869.6	4294.84	379	1	MRPS16
12_MCF10DCIS_H3K27ac.rep1_peak_28779_lociStitched	chr14	50412544	50443166	12	18584	27765	4222.77	380	1	C14orf182
8_MCF10DCIS_H3K27ac.rep1_peak_68600_lociStitched	chr3	193848771	193879368	8	14234	27341.5	3821.57	381	1	HES1
15_MCF10DCIS_H3K27ac.rep1_peak_65976_lociStitched	chr3	126700765	126738826	15	20530	27095.6	3638.63	382	1	PLXNA1
8_MCF10DCIS_H3K27ac.rep1_peak_56354_lociStitched	chr20	3764253	3794281	8	15413	25505.8	2101.96	383	1	CDC25B
24_MCF10DCIS_H3K27ac.rep1_peak_8134_lociStitched	chr1	203599889	203676923	24	20495	33817.9	10415	384	1	ATP2B4
20_MCF10DCIS_H3K27ac.rep1_peak_96730_lociStitched	chr9	95853541	95907408	20	19318	27547.6	4174.69	385	1	NINJ1
30_MCF10DCIS_H3K27ac.rep1_peak_87906_lociStitched	chr7	92321147	92399258	30	26069	31689.6	8334.44	386	1	CDK6
26_MCF10DCIS_H3K27ac.rep1_peak_51701_lociStitched	chr2	101347008	101417891	26	20183	30174.9	6833.12	387	1	NPAS2
16_MCF10DCIS_H3K27ac.rep1_peak_19812_lociStitched	chr11	114150994	114183615	16	14460	26468.7	3147.93	388	1	NNMT
6_MCF10DCIS_H3K27ac.rep1_peak_44846_lociStitched	chr19	4042591	4065880	6	12465	24632.8	1313.5	389	1	ZBTB7A
10_MCF10DCIS_H3K27ac.rep1_peak_98268_lociStitched	chr9	132243078	132269637	10	14420	25047.8	1744.93	390	1	C9orf50
18_MCF10DCIS_H3K27ac.rep1_peak_17852_lociStitched	chr11	62305417	62335578	18	20484	25841.9	2587.81	391	1	AHNAK
23_MCF10DCIS_H3K27ac.rep1_peak_19559_lociStitched	chr11	107690672	107730764	23	18731	26885.7	3644.36	392	1	SLC35F2
7_MCF10DCIS_H3K27ac.rep1_peak_68717_lociStitched	chr3	195619823	195642740	7	16338	25742.7	2614.83	393	1	TNK2
12_MCF10DCIS_H3K27ac.rep1_peak_7896_lociStitched	chr1	200608584	200657316	12	14643	29828.9	6739.64	394	1	DDX59
25_MCF10DCIS_H3K27ac.rep1_peak_41578_lociStitched	chr17	70676424	70723745	25	21120	29353.2	6265.3	395	1	FLJ26484
24_MCF10DCIS_H3K27ac.rep1_peak_20797_lociStitched	chr12	6276169	6345393	24	20403	28658.7	5579.45	396	1	CD9
16_MCF10DCIS_H3K27ac.rep1_peak_32035_lociStitched	chr15	45440273	45490795	16	18756	28736.9	5688.78	397	1	SHF
7_MCF10DCIS_H3K27ac.rep1_peak_45407_lociStitched	chr19	12888073	12907404	7	15284	24225.6	1227.52	398	1	JUNB
31_MCF10DCIS_H3K27ac.rep1_peak_57372_lociStitched	chr20	33478096	33548616	31	24009	29216.4	6241.02	399	1	GSS
5_MCF10DCIS_H3K27ac.rep1_peak_22152_lociStitched	chr12	46940363	46971657	5	18750	26240	3276.48	400	1	SLC38A2
28_MCF10DCIS_H3K27ac.rep1_peak_63538_lociStitched	chr3	45161210	45225554	28	26676	29077.1	6138.42	401	1	CDCP1
7_MCF10DCIS_H3K27ac.rep1_peak_15021_lociStitched	chr10	114710049	114732478	7	13148	25447.9	2556.91	402	1	TCF7L2
14_MCF10DCIS_H3K27ac.rep1_peak_70647_lociStitched	chr4	75225901	75257927	14	17665	26098	3241.03	403	1	EREG
11_MCF10DCIS_H3K27ac.rep1_peak_52025_lociStitched	chr2	109825161	109862496	11	16187	26209.2	3457.22	404	1	MIR4265
14_MCF10DCIS_H3K27ac.rep1_peak_65060_lociStitched	chr3	98672621	98705803	14	17135	28237.9	5514.85	405	1	DCBLD2
19_MCF10DCIS_H3K27ac.rep1_peak_76024_lociStitched	chr5	106717189	106769678	19	20650	28191.8	5490.35	406	1	EFNA5
9_MCF10DCIS_H3K27ac.rep1_peak_36601_lociStitched	chr16	57652402	57689528	9	16517	25357.1	2661.93	407	1	GPR56
17_MCF10DCIS_H3K27ac.rep1_peak_6554_lociStitched	chr1	160959825	161003791	17	16926	27988.8	5363.85	408	1	F11R
MCF10DCIS_H3K27ac.rep1_peak_22628	chr12	52623300	52631463	1	8164	23419.6	810.586	409	1	KRT7
21_MCF10DCIS_H3K27ac.rep1_peak_2584_lociStitched	chr1	40392074	40456173	21	20127	28299.7	5743.27	410	1	MFSD2A
6_MCF10DCIS_H3K27ac.rep1_peak_37523_lociStitched	chr16	82660515	82689251	6	15854	26681.4	4137.98	411	1	CDH13
15_MCF10DCIS_H3K27ac.rep1_peak_5680_lociStitched	chr1	149215686	149259677	15	12217	30019.5	7487.27	412	1	LOC388692
14_MCF10DCIS_H3K27ac.rep1_peak_16779_lociStitched	chr11	18327359	18352353	14	20001	25179	2656.86	413	1	HPS5
25_MCF10DCIS_H3K27ac.rep1_peak_65090_lociStitched	chr3	99343755	99402730	25	17870	31368.8	8905.23	414	1	COL8A1
11_MCF10DCIS_H3K27ac.rep1_peak_48168_lociStitched	chr2	10235522	10278586	11	13449	28125.1	5671.53	415	1	RRM2
MCF10DCIS_H3K27ac.rep1_peak_20094	chr11	122022126	122032980	1	10855	23473.9	1032.22	416	1	MIR100
8_MCF10DCIS_H3K27ac.rep1_peak_34866_lociStitched	chr16	2201122	2226879	8	12813	24255.4	1823.6	417	1	TRAF7
6_MCF10DCIS_H3K27ac.rep1_peak_42543_lociStitched	chr18	3583625	3606710	6	10535	24430.9	2013.01	418	1	FLJ35776
24_MCF10DCIS_H3K27ac.rep1_peak_7521_lociStitched	chr1	183148624	183218629	24	19179	32636.3	10304.7	419	1	LAMC2
8_MCF10DCIS_H3K27ac.rep1_peak_51267_lociStitched	chr2	85758561	85779076	8	10244	25383.2	3060.84	420	1	MAT2A
2_MCF10DCIS_H3K27ac.rep1_peak_77658_lociStitched	chr5	142772113	142785628	2	13003	24112.1	1832.63	421	1	NR3C1
12_MCF10DCIS_H3K27ac.rep1_peak_50108_lociStitched	chr2	54758265	54827733	12	15541	32087.3	9850.56	422	1	SPTBN1
22_MCF10DCIS_H3K27ac.rep1_peak_19334_lociStitched	chr11	95959238	96014278	22	21776	28009.9	5779.2	423	1	MIR1260B
11_MCF10DCIS_H3K27ac.rep1_peak_55936_lociStitched	chr2	238771838	238809147	11	16831	25258.2	3051.88	424	1	RAMP1
17_MCF10DCIS_H3K27ac.rep1_peak_82619_lociStitched	chr6	88403591	88443281	17	19365	25905.7	3703.08	425	1	AKIRIN2
10_MCF10DCIS_H3K27ac.rep1_peak_48184_lociStitched	chr2	10410056	10448028	10	15634	26895.6	4765.49	426	1	HPCAL1
22_MCF10DCIS_H3K27ac.rep1_peak_14305_lociStitched	chr10	101720123	101770248	22	19814	28024.9	5944.82	427	1	DNMBP
18_MCF10DCIS_H3K27ac.rep1_peak_82205_lociStitched	chr6	72075992	72125250	18	25540	26707.7	4654.88	428	1	MIR30A
MCF10DCIS_H3K27ac.rep1_peak_61863	chr22	46459042	46467094	1	8053	22721.1	685.225	429	1	C22orf26
29_MCF10DCIS_H3K27ac.rep1_peak_4620_lociStitched	chr1	94672164	94736944	29	20727	28529.1	6581.65	430	1	ARHGAP29
8_MCF10DCIS_H3K27ac.rep1_peak_45643_lociStitched	chr19	16177117	16196320	8	13838	23297.1	1447.91	431	1	TPM4
19_MCF10DCIS_H3K27ac.rep1_peak_72253_lociStitched	chr4	139106321	139181634	19	17002	29507.6	7666.86	432	1	SLC7A11
3_MCF10DCIS_H3K27ac.rep1_peak_70619_lociStitched	chr4	74973506	75000084	3	11500	24473	2684.38	433	1	CXCL2
18_MCF10DCIS_H3K27ac.rep1_peak_36548_lociStitched	chr16	57286883	57334363	18	19314	25439.8	3660.71	434	1	PLLP
19_MCF10DCIS_H3K27ac.rep1_peak_27045_lociStitched	chr13	73973651	74008723	19	18055	25297.4	3570.33	435	1	KLF5
17_MCF10DCIS_H3K27ac.rep1_peak_58323_lociStitched	chr20	49434402	49472681	17	15404	24678.5	2966.62	436	1	BCAS4
7_MCF10DCIS_H3K27ac.rep1_peak_77516_lociStitched	chr5	141695410	141708136	7	10740	23484.6	1786.73	437	1	SPRY4
9_MCF10DCIS_H3K27ac.rep1_peak_60880_lociStitched	chr22	33380329	33402668	9	20633	23511.8	1856.37	438	1	SYN3
21_MCF10DCIS_H3K27ac.rep1_peak_26989_lociStitched	chr13	73627383	73671184	21	21142	26000.3	4384.48	439	1	KLF5
12_MCF10DCIS_H3K27ac.rep1_peak_84576_lociStitched	chr6	155574740	155614648	12	17027	25533.1	3994.79	440	1	CLDN20
30_MCF10DCIS_H3K27ac.rep1_peak_96614_lociStitched	chr9	93881443	93970994	30	20661	29972.7	8462.57	441	1	LOC100129316
3_MCF10DCIS_H3K27ac.rep1_peak_55424_lociStitched	chr2	228677955	228691117	3	8677	22762.4	1276.71	442	1	CCL20
22_MCF10DCIS_H3K27ac.rep1_peak_81442_lociStitched	chr6	42245104	42308080	22	20620	27149	5674.14	443	1	MRPS10
4_MCF10DCIS_H3K27ac.rep1_peak_21178_lociStitched	chr12	12857160	12895071	4	12092	24570.1	3199.69	444	1	APOLD1
9_MCF10DCIS_H3K27ac.rep1_peak_30636_lociStitched	chr14	95063467	95082674	9	14157	22894.7	1532.72	445	1	SERPINA3
2_MCF10DCIS_H3K27ac.rep1_peak_73725_lociStitched	chr5	1881651	1890761	2	8873	21974.2	630.412	446	1	IRX4
9_MCF10DCIS_H3K27ac.rep1_peak_19994_lociStitched	chr11	119551485	119574292	9	19003	23358.9	2022.98	447	1	PVRL1
10_MCF10DCIS_H3K27ac.rep1_peak_63718_lociStitched	chr3	48440929	48478550	10	14319	23900.6	2577.04	448	1	PLXNB1
23_MCF10DCIS_H3K27ac.rep1_peak_10271_lociStitched	chr10	3109632	3151532	23	17427	25693.1	4370.17	449	1	PFKP
25_MCF10DCIS_H3K27ac.rep1_peak_13061_lociStitched	chr10	75941154	76001693	25	19777	28513.9	7204.14	450	1	ADK
9_MCF10DCIS_H3K27ac.rep1_peak_40942_lociStitched	chr17	56471365	56494928	9	13540	24743.5	3546.23	451	1	RNF43
15_MCF10DCIS_H3K27ac.rep1_peak_43357_lociStitched	chr18	33032784	33072497	15	16264	25019.2	3832.3	452	1	INO80C
17_MCF10DCIS_H3K27ac.rep1_peak_27486_lociStitched	chr13	97896042	97935856	17	20433	27216.9	6031.82	453	1	MBNL2
15_MCF10DCIS_H3K27ac.rep1_peak_25507_lociStitched	chr12	124964706	125009728	15	16475	24050.8	2939.94	454	1	NCOR2
18_MCF10DCIS_H3K27ac.rep1_peak_47185_lociStitched	chr19	47393830	47454947	18	14321	29409.5	8299.69	455	1	GRLF1
15_MCF10DCIS_H3K27ac.rep1_peak_38096_lociStitched	chr17	2277603	2327365	15	18243	24766.5	3662.48	456	1	MNT
6_MCF10DCIS_H3K27ac.rep1_peak_42307_lociStitched	chr17	79798806	79830666	6	12150	24576.8	3495.04	457	1	P4HB
18_MCF10DCIS_H3K27ac.rep1_peak_21214_lociStitched	chr12	13023367	13060953	18	19780	24367	3322.6	458	1	GPRC5A
16_MCF10DCIS_H3K27ac.rep1_peak_57068_lociStitched	chr20	23116825	23143943	16	18596	23394.7	2394.52	459	1	LOC200261
17_MCF10DCIS_H3K27ac.rep1_peak_18399_lociStitched	chr11	67098949	67150070	17	17771	24594.3	3670.49	460	1	POLD4
34_MCF10DCIS_H3K27ac.rep1_peak_24833_lociStitched	chr12	110721531	110784550	34	21018	27507.8	6635.9	461	1	ATP2A2
8_MCF10DCIS_H3K27ac.rep1_peak_3490_lociStitched	chr1	59034901	59059137	8	13654	23111.4	2244.25	462	1	TACSTD2
17_MCF10DCIS_H3K27ac.rep1_peak_43087_lociStitched	chr18	21404619	21466997	17	20738	26697.8	5844.82	463	1	LAMA3
19_MCF10DCIS_H3K27ac.rep1_peak_27870_lociStitched	chr13	110745352	110791322	19	17809	25136.4	4284.4	464	1	COL4A1
15_MCF10DCIS_H3K27ac.rep1_peak_52193_lociStitched	chr2	113533676	113591779	15	16671	26587.9	5740.58	465	1	IL1A
13_MCF10DCIS_H3K27ac.rep1_peak_60772_lociStitched	chr22	31603067	31652984	13	18130	25577.5	4787.04	466	1	LIMK2
13_MCF10DCIS_H3K27ac.rep1_peak_20427_lociStitched	chr11	128985680	129027341	13	13162	24884.1	4120.27	467	1	ARHGAP32
16_MCF10DCIS_H3K27ac.rep1_peak_89796_lociStitched	chr7	157064051	157113333	16	19148	24572	3814.43	468	1	DNAJB6
15_MCF10DCIS_H3K27ac.rep1_peak_54147_lociStitched	chr2	191434556	191477792	15	19818	25124.4	4388.45	469	1	TMEM194B
21_MCF10DCIS_H3K27ac.rep1_peak_83419_lociStitched	chr6	125282121	125336188	21	20918	26336	5639.19	470	1	RNF217
19_MCF10DCIS_H3K27ac.rep1_peak_27763_lociStitched	chr13	107152171	107187974	19	21974	24159.9	3469.31	471	1	EFNB2
16_MCF10DCIS_H3K27ac.rep1_peak_65655_lociStitched	chr3	119853625	119902439	16	17206	27350.5	6677.76	472	1	GSK3B
22_MCF10DCIS_H3K27ac.rep1_peak_18503_lociStitched	chr11	68069874	68122681	22	17597	24476	3844.35	473	1	LRP5
8_MCF10DCIS_H3K27ac.rep1_peak_69243_lociStitched	chr4	7956614	7980845	8	13886	22752.9	2127.48	474	1	AFAP1
6_MCF10DCIS_H3K27ac.rep1_peak_92635_lociStitched	chr8	102503471	102520839	6	11743	22243.2	1623.91	475	1	GRHL2
12_MCF10DCIS_H3K27ac.rep1_peak_14510_lociStitched	chr10	104386482	104434021	12	12372	24829.6	4235.72	476	1	TRIM8
26_MCF10DCIS_H3K27ac.rep1_peak_34241_lociStitched	chr15	90937505	91007147	26	19401	27390.2	6852.77	477	1	IQGAP1
12_MCF10DCIS_H3K27ac.rep1_peak_76093_lociStitched	chr5	106982078	107010407	12	14281	23343.1	2818.74	478	1	EFNA5
7_MCF10DCIS_H3K27ac.rep1_peak_22176_lociStitched	chr12	47471981	47491328	7	14395	22496.7	2033.37	479	1	AMIGO2
11_MCF10DCIS_H3K27ac.rep1_peak_78106_lociStitched	chr5	150948669	150976899	11	15577	24546	4099	480	1	FAT2
10_MCF10DCIS_H3K27ac.rep1_peak_46893_lociStitched	chr19	45221372	45259717	10	14111	24663.5	4221.78	481	1	BCL3
15_MCF10DCIS_H3K27ac.rep1_peak_70804_lociStitched	chr4	77609556	77654572	15	17155	24916.4	4488.1	482	1	ANKRD56
15_MCF10DCIS_H3K27ac.rep1_peak_4527_lociStitched	chr1	94127376	94172225	15	15942	24675.9	4269.62	483	1	BCAR3
17_MCF10DCIS_H3K27ac.rep1_peak_98636_lociStitched	chr9	139420786	139471046	17	15806	23657.4	3307.11	484	1	NOTCH1
6_MCF10DCIS_H3K27ac.rep1_peak_80704_lociStitched	chr6	30840403	30858977	6	12791	21993.5	1669.8	485	1	DDR1
11_MCF10DCIS_H3K27ac.rep1_peak_16527_lociStitched	chr11	12695173	12719485	11	17544	22544.5	2226.98	486	1	TEAD1
11_MCF10DCIS_H3K27ac.rep1_peak_85562_lociStitched	chr7	12728671	12768986	11	18467	24225.3	3922.65	487	1	ARL4A
5_MCF10DCIS_H3K27ac.rep1_peak_12114_lociStitched	chr10	54072888	54102855	5	12475	24408.1	4120.46	488	1	DKK1
7_MCF10DCIS_H3K27ac.rep1_peak_54496_lociStitched	chr2	201980147	202000078	7	13438	22304.8	2098.73	489	1	CFLAR
5_MCF10DCIS_H3K27ac.rep1_peak_82931_lociStitched	chr6	107551407	107571033	5	14911	22022.3	1850.73	490	1	BEND3
15_MCF10DCIS_H3K27ac.rep1_peak_65164_lociStitched	chr3	100237363	100281419	15	17180	26706.7	6551.13	491	1	TMEM45A
15_MCF10DCIS_H3K27ac.rep1_peak_64861_lociStitched	chr3	78770892	78815974	15	17905	27098.8	6965.17	492	1	ROBO1
9_MCF10DCIS_H3K27ac.rep1_peak_55026_lociStitched	chr2	219137752	219166541	9	17128	22415.1	2317.51	493	1	TMBIM1
20_MCF10DCIS_H3K27ac.rep1_peak_5555_lociStitched	chr1	145422113	145459812	20	16173	25118.8	5036.59	494	1	TXNIP
11_MCF10DCIS_H3K27ac.rep1_peak_27364_lociStitched	chr13	93868825	93916099	11	16291	24733.8	4651.76	495	1	GPC6
8_MCF10DCIS_H3K27ac.rep1_peak_80703_lociStitched	chr6	30778132	30808137	8	16937	22530.8	2469.41	496	1	DDR1
8_MCF10DCIS_H3K27ac.rep1_peak_20013_lociStitched	chr11	119991568	120024061	8	15392	22719.1	2661.18	497	1	TRIM29
5_MCF10DCIS_H3K27ac.rep1_peak_64576_lociStitched	chr3	69131392	69147611	5	13100	22432.5	2432.85	498	1	ARL6IP5
8_MCF10DCIS_H3K27ac.rep1_peak_35520_lociStitched	chr16	18999044	19022646	8	13972	21520.3	1645.06	499	1	TMC7
21_MCF10DCIS_H3K27ac.rep1_peak_35781_lociStitched	chr16	23395875	23447473	21	17033	24173.7	4329.07	500	1	COG7
13_MCF10DCIS_H3K27ac.rep1_peak_43316_lociStitched	chr18	29928916	29974692	13	18872	24705.3	4879.72	501	1	FAM59A
9_MCF10DCIS_H3K27ac.rep1_peak_44151_lociStitched	chr18	61137390	61155063	9	12525	21603.5	1809.72	502	1	SERPINB5
20_MCF10DCIS_H3K27ac.rep1_peak_81504_lociStitched	chr6	43055179	43097595	20	17214	23091.3	3333.9	503	1	PTK7
MCF10DCIS_H3K27ac.rep1_peak_6179	chr1	154939248	154946985	1	7738	20487.6	743.526	504	1	SHC1
20_MCF10DCIS_H3K27ac.rep1_peak_14840_lociStitched	chr10	111643603	111676397	20	20499	23667.4	3925.44	505	1	XPNPEP1
11_MCF10DCIS_H3K27ac.rep1_peak_31729_lociStitched	chr15	41058547	41091722	11	16304	23607.3	3874.84	506	1	C15orf62
18_MCF10DCIS_H3K27ac.rep1_peak_91215_lociStitched	chr8	41127349	41182693	18	16309	24130	4421.99	507	1	SFRP1
18_MCF10DCIS_H3K27ac.rep1_peak_33155_lociStitched	chr15	71566211	71593473	18	14928	23720.7	4021.14	508	1	THSD4
7_MCF10DCIS_H3K27ac.rep1_peak_68141_lociStitched	chr3	185529986	185544567	7	12695	21448.7	1761.38	509	1	IGF2BP2
17_MCF10DCIS_H3K27ac.rep1_peak_95122_lociStitched	chr9	14072158	14104148	17	15027	24427.6	4740.92	510	1	NFIB
25_MCF10DCIS_H3K27ac.rep1_peak_87638_lociStitched	chr7	80481484	80551783	25	22753	26474.6	6833.06	511	1	SEMA3C
23_MCF10DCIS_H3K27ac.rep1_peak_16860_lociStitched	chr11	19999454	20082437	23	21563	27716.3	8157.23	512	1	NAV2
MCF10DCIS_H3K27ac.rep1_peak_25262	chr12	122235237	122244139	1	8903	20096.3	557.265	513	1	LOC338799
23_MCF10DCIS_H3K27ac.rep1_peak_81288_lociStitched	chr6	39151577	39194785	23	21530	23289.1	3802.3	514	1	KCNK5
15_MCF10DCIS_H3K27ac.rep1_peak_49268_lociStitched	chr2	36579540	36608577	15	19827	23441.6	3960.65	515	1	CRIM1
11_MCF10DCIS_H3K27ac.rep1_peak_55529_lociStitched	chr2	231637747	231664176	11	17998	22084.1	2637.61	516	1	CAB39
12_MCF10DCIS_H3K27ac.rep1_peak_76713_lociStitched	chr5	130594271	130622441	12	14883	22961.4	3515.62	517	1	CDC42SE2
10_MCF10DCIS_H3K27ac.rep1_peak_90810_lociStitched	chr8	29367873	29389814	10	14738	21458.3	2029.54	518	1	DUSP4
12_MCF10DCIS_H3K27ac.rep1_peak_67741_lociStitched	chr3	177306802	177338465	12	14096	24241.2	4825.44	519	1	TBL1XR1
13_MCF10DCIS_H3K27ac.rep1_peak_15828_lociStitched	chr10	134201198	134238467	13	14308	22380	2974.07	520	1	PWWP2B
8_MCF10DCIS_H3K27ac.rep1_peak_89064_lociStitched	chr7	129587690	129625252	8	11972	22514.7	3113.89	521	1	UBE2H
22_MCF10DCIS_H3K27ac.rep1_peak_58119_lociStitched	chr20	48257789	48319429	22	21739	25321.7	5923.6	522	1	B4GALT5
7_MCF10DCIS_H3K27ac.rep1_peak_71366_lociStitched	chr4	96452433	96478212	7	18179	21806.5	2412.91	523	1	UNC5C
10_MCF10DCIS_H3K27ac.rep1_peak_64819_lociStitched	chr3	74572205	74591354	10	15527	22333.5	2945.12	524	1	CNTN3
24_MCF10DCIS_H3K27ac.rep1_peak_32203_lociStitched	chr15	52125618	52180870	24	17414	27769.7	8414.88	525	1	TMOD3
28_MCF10DCIS_H3K27ac.rep1_peak_31335_lociStitched	chr15	31623693	31692381	28	16553	27633.2	8324.99	526	1	KLF13
7_MCF10DCIS_H3K27ac.rep1_peak_9271_lociStitched	chr1	226053609	226085381	7	11931	23072.8	3841.23	527	1	TMEM63A
13_MCF10DCIS_H3K27ac.rep1_peak_60590_lociStitched	chr22	29983516	30025640	13	18736	23105	3934.38	528	1	NF2
3_MCF10DCIS_H3K27ac.rep1_peak_80253_lociStitched	chr6	26117777	26128375	3	10294	20129.8	988.793	529	1	HIST1H2BC
19_MCF10DCIS_H3K27ac.rep1_peak_12706_lociStitched	chr10	73000993	73033656	19	16964	22887	3772.58	530	1	UNC5B
17_MCF10DCIS_H3K27ac.rep1_peak_74616_lociStitched	chr5	52614435	52660120	17	16954	24076	5002.51	531	1	FST
32_MCF10DCIS_H3K27ac.rep1_peak_42995_lociStitched	chr18	20493166	20562243	32	18783	26187.1	7142.56	532	1	RBBP8
11_MCF10DCIS_H3K27ac.rep1_peak_56873_lociStitched	chr20	17812539	17838496	11	16348	21479.4	2442.55	533	1	SNORD17
19_MCF10DCIS_H3K27ac.rep1_peak_2188_lociStitched	chr1	33219225	33255492	19	17108	21916.1	2915.87	534	1	KIAA1522
12_MCF10DCIS_H3K27ac.rep1_peak_1378_lociStitched	chr1	23880706	23921782	12	16941	22657.5	3676.3	535	1	ID3
28_MCF10DCIS_H3K27ac.rep1_peak_98399_lociStitched	chr9	134236713	134298921	28	20693	23701.2	4721.59	536	1	BAT2L1
6_MCF10DCIS_H3K27ac.rep1_peak_47357_lociStitched	chr19	49117261	49139475	6	11927	21614.2	2661.24	537	1	SPHK2
19_MCF10DCIS_H3K27ac.rep1_peak_1011_lociStitched	chr1	17533297	17578734	19	21660	22459.5	3507.74	538	1	PADI3
24_MCF10DCIS_H3K27ac.rep1_peak_53192_lociStitched	chr2	159887059	159955759	24	19596	25453.3	6526.5	539	1	TANC1
11_MCF10DCIS_H3K27ac.rep1_peak_87896_lociStitched	chr7	92250591	92279626	11	17725	21857.5	3010.93	540	1	FAM133B
10_MCF10DCIS_H3K27ac.rep1_peak_24306_lociStitched	chr12	95592445	95625249	10	15105	21972.1	3132.78	541	1	FGD6
13_MCF10DCIS_H3K27ac.rep1_peak_78089_lociStitched	chr5	150435100	150475252	13	16052	24002.9	5167.56	542	1	TNIP1
3_MCF10DCIS_H3K27ac.rep1_peak_42538_lociStitched	chr18	3446427	3459560	3	10497	20002.9	1178.03	543	1	TGIF1
10_MCF10DCIS_H3K27ac.rep1_peak_8388_lociStitched	chr1	207046305	207083743	10	16625	24173.7	5353.63	544	1	IL24
11_MCF10DCIS_H3K27ac.rep1_peak_88726_lociStitched	chr7	116135614	116178097	11	14490	23038.5	4218.56	545	1	CAV1
12_MCF10DCIS_H3K27ac.rep1_peak_37728_lociStitched	chr16	87810586	87843235	12	14726	21388.4	2589.07	546	1	KLHDC4
12_MCF10DCIS_H3K27ac.rep1_peak_78118_lociStitched	chr5	150991753	151030871	12	16561	24049.7	5273.11	547	1	SPARC
7_MCF10DCIS_H3K27ac.rep1_peak_28895_lociStitched	chr14	51848291	51867678	7	9699	21816.2	3047.64	548	1	FRMD6
13_MCF10DCIS_H3K27ac.rep1_peak_9090_lociStitched	chr1	223818296	223856105	13	14278	24417.1	5690.25	549	1	CAPN8
8_MCF10DCIS_H3K27ac.rep1_peak_22927_lociStitched	chr12	56302641	56334753	8	15352	21682	2970.36	550	1	WIBG
3_MCF10DCIS_H3K27ac.rep1_peak_55591_lociStitched	chr2	232565506	232577423	3	8602	19696.4	1001.03	551	1	PTMA
25_MCF10DCIS_H3K27ac.rep1_peak_48945_lociStitched	chr2	27903923	27958546	25	18053	26361.1	7674.53	552	1	SUPT7L
MCF10DCIS_H3K27ac.rep1_peak_8404	chr1	207198478	207206095	1	7618	19751.6	1092.28	553	1	C1orf116
30_MCF10DCIS_H3K27ac.rep1_peak_52998_lociStitched	chr2	153261448	153330722	30	21783	26040.1	7391.54	554	1	FMNL2
9_MCF10DCIS_H3K27ac.rep1_peak_78915_lociStitched	chr5	176855890	176883937	9	11641	21778.5	3158.09	555	1	PRR7
8_MCF10DCIS_H3K27ac.rep1_peak_33024_lociStitched	chr15	68549166	68580623	8	13014	22790.6	4177.49	556	1	FEM1B
10_MCF10DCIS_H3K27ac.rep1_peak_94519_lociStitched	chr8	143740594	143777370	10	14278	21723.6	3114.93	557	1	PSCA
4_MCF10DCIS_H3K27ac.rep1_peak_41226_lociStitched	chr17	62398657	62410865	4	10320	20317.8	1716.44	558	1	PECAM1
11_MCF10DCIS_H3K27ac.rep1_peak_30234_lociStitched	chr14	77489770	77519544	11	14770	20972.8	2387.87	559	1	C14orf4
17_MCF10DCIS_H3K27ac.rep1_peak_2549_lociStitched	chr1	39841300	39887248	17	17655	22716.7	4158.29	560	1	KIAA0754
17_MCF10DCIS_H3K27ac.rep1_peak_90828_lociStitched	chr8	29437256	29466247	17	15561	21163.4	2626.58	561	1	C8orf75
6_MCF10DCIS_H3K27ac.rep1_peak_71905_lociStitched	chr4	119258481	119275076	6	15876	20104.8	1569.89	562	1	PRSS12
6_MCF10DCIS_H3K27ac.rep1_peak_30177_lociStitched	chr14	75743585	75770265	6	11804	20706.3	2174.42	563	1	FOS
13_MCF10DCIS_H3K27ac.rep1_peak_50595_lociStitched	chr2	65057530	65104500	13	12754	24748.5	6265.8	564	1	LOC400958
23_MCF10DCIS_H3K27ac.rep1_peak_61411_lociStitched	chr22	40877017	40940498	23	20364	24281.5	5808.51	565	1	MKL1
19_MCF10DCIS_H3K27ac.rep1_peak_57487_lociStitched	chr20	34425273	34475496	19	14254	22736	4268.95	566	1	PHF20
12_MCF10DCIS_H3K27ac.rep1_peak_24149_lociStitched	chr12	92502835	92542355	12	16033	22289.3	3845.3	567	1	BTG1
10_MCF10DCIS_H3K27ac.rep1_peak_76873_lociStitched	chr5	133363952	133396218	10	11937	22805.6	4372.04	568	1	VDAC1
MCF10DCIS_H3K27ac.rep1_peak_6320	chr1	155943409	155954481	1	11073	19666.1	1235.64	569	1	ARHGEF2
8_MCF10DCIS_H3K27ac.rep1_peak_26456_lociStitched	chr13	44874371	44889160	8	12416	19913.4	1486.29	570	1	SERP2
16_MCF10DCIS_H3K27ac.rep1_peak_55268_lociStitched	chr2	224387880	224442655	16	16780	24046.2	5641.82	571	1	SCG2
7_MCF10DCIS_H3K27ac.rep1_peak_6416_lociStitched	chr1	156457706	156481346	7	8614	21091.6	2694.96	572	1	MEF2D
8_MCF10DCIS_H3K27ac.rep1_peak_50805_lociStitched	chr2	70142204	70175816	8	10798	23309.9	4924.16	573	1	MXD1
13_MCF10DCIS_H3K27ac.rep1_peak_96204_lociStitched	chr9	75732955	75778178	13	19613	23104.4	4743.89	574	1	ANXA1
7_MCF10DCIS_H3K27ac.rep1_peak_16078_lociStitched	chr11	2932131	2973391	7	12545	21566.6	3214.15	575	1	PHLDA2
13_MCF10DCIS_H3K27ac.rep1_peak_86618_lociStitched	chr7	43606790	43636669	13	15237	21375.4	3050.65	576	1	STK17A
6_MCF10DCIS_H3K27ac.rep1_peak_32513_lociStitched	chr15	59455178	59468951	6	10550	20264.2	1987.44	577	1	MIR2116
19_MCF10DCIS_H3K27ac.rep1_peak_97754_lociStitched	chr9	124461489	124517063	19	18517	22401.9	4129.15	578	1	DAB2IP
25_MCF10DCIS_H3K27ac.rep1_peak_60472_lociStitched	chr22	25506283	25578747	25	18420	24094.3	5840.6	579	1	CRYBB3
11_MCF10DCIS_H3K27ac.rep1_peak_9395_lociStitched	chr1	228072806	228135598	11	12211	24821.7	6574.32	580	1	WNT9A
13_MCF10DCIS_H3K27ac.rep1_peak_32417_lociStitched	chr15	57336333	57365959	13	13634	22732	4506.11	581	1	TCF12
21_MCF10DCIS_H3K27ac.rep1_peak_2362_lociStitched	chr1	36704980	36768364	21	15867	24174.7	5951.76	582	1	C1orf113
21_MCF10DCIS_H3K27ac.rep1_peak_5297_lociStitched	chr1	117027111	117058738	21	18808	21111	2928.66	583	1	CD58
12_MCF10DCIS_H3K27ac.rep1_peak_78695_lociStitched	chr5	172184780	172210007	12	14022	21629.6	3461.14	584	1	DUSP1
24_MCF10DCIS_H3K27ac.rep1_peak_100658_lociStitched	chrX	130862395	130975853	24	18865	28217	10052.4	585	1	LOC286467
6_MCF10DCIS_H3K27ac.rep1_peak_28128_lociStitched	chr14	23291801	23322833	6	10206	20574.2	2432.91	586	1	MMP14
20_MCF10DCIS_H3K27ac.rep1_peak_74581_lociStitched	chr5	52279968	52335547	20	19030	24043.5	5902.49	587	1	ITGA2
16_MCF10DCIS_H3K27ac.rep1_peak_41284_lociStitched	chr17	62769242	62814046	16	15247	22007.7	3915.87	588	1	LOC146880
14_MCF10DCIS_H3K27ac.rep1_peak_61816_lociStitched	chr22	45898455	45950383	14	17505	22085	4003.65	589	1	FBLN1
MCF10DCIS_H3K27ac.rep1_peak_12863	chr10	73981751	73991082	1	9332	20806.3	2755.44	590	1	ASCC1
9_MCF10DCIS_H3K27ac.rep1_peak_13932_lociStitched	chr10	95135786	95167054	9	11410	21903.2	3946.02	591	1	MYOF
9_MCF10DCIS_H3K27ac.rep1_peak_95522_lociStitched	chr9	33150855	33170857	9	13151	19812	1856.19	592	1	B4GALT1
11_MCF10DCIS_H3K27ac.rep1_peak_11697_lociStitched	chr10	34778465	34818438	11	15480	23108.4	5180.5	593	1	PARD3
9_MCF10DCIS_H3K27ac.rep1_peak_48348_lociStitched	chr2	12835107	12874566	9	12883	23703	5776.8	594	1	TRIB2
8_MCF10DCIS_H3K27ac.rep1_peak_78504_lociStitched	chr5	168072577	168086516	8	12374	20069.4	2148	595	1	PANK3
7_MCF10DCIS_H3K27ac.rep1_peak_14288_lociStitched	chr10	101534600	101548805	7	12039	19659.7	1740.11	596	1	ABCC2
26_MCF10DCIS_H3K27ac.rep1_peak_75904_lociStitched	chr5	96021503	96072798	26	19429	23123.8	5206.44	597	1	CAST
24_MCF10DCIS_H3K27ac.rep1_peak_1727_lociStitched	chr1	27424296	27488992	24	18478	23077.1	5175.68	598	1	SLC9A1
10_MCF10DCIS_H3K27ac.rep1_peak_18002_lociStitched	chr11	64011821	64045715	10	10843	20136.4	2237	599	1	PLCB3
8_MCF10DCIS_H3K27ac.rep1_peak_46507_lociStitched	chr19	39921013	39941461	8	9570	20546.2	2662.33	600	1	RPS16
28_MCF10DCIS_H3K27ac.rep1_peak_81065_lociStitched	chr6	35550614	35615625	28	17899	24619.7	6748.14	601	1	FKBP5
6_MCF10DCIS_H3K27ac.rep1_peak_81107_lociStitched	chr6	35677849	35702886	6	11905	19962	2093.09	602	1	FKBP5
9_MCF10DCIS_H3K27ac.rep1_peak_20837_lociStitched	chr12	6431059	6455311	9	13494	20073.4	2206.93	603	1	TNFRSF1A
15_MCF10DCIS_H3K27ac.rep1_peak_43170_lociStitched	chr18	24036428	24073097	15	17207	21249.7	3391.88	604	1	KCTD1
13_MCF10DCIS_H3K27ac.rep1_peak_73739_lociStitched	chr5	1917902	1976268	13	14761	22313.3	4459.16	605	1	IRX4
4_MCF10DCIS_H3K27ac.rep1_peak_90434_lociStitched	chr8	22831630	22849293	4	13113	19512.3	1662.09	606	1	RHOBTB2
20_MCF10DCIS_H3K27ac.rep1_peak_90502_lociStitched	chr8	23380406	23419246	20	16250	21187.2	3340.24	607	1	SLC25A37
14_MCF10DCIS_H3K27ac.rep1_peak_96691_lociStitched	chr9	95468121	95544967	14	16165	24659.9	6823.92	608	1	BICD2
11_MCF10DCIS_H3K27ac.rep1_peak_66309_lociStitched	chr3	133908818	133963300	11	10746	25938.9	8106.92	609	1	RYK
4_MCF10DCIS_H3K27ac.rep1_peak_14456_lociStitched	chr10	103872130	103895662	4	11645	20174	2393.2	610	1	LDB1
12_MCF10DCIS_H3K27ac.rep1_peak_78958_lociStitched	chr5	177618915	177664372	12	11711	23505.8	5741.22	611	1	HNRNPAB
13_MCF10DCIS_H3K27ac.rep1_peak_25989_lociStitched	chr13	31366324	31408594	13	16175	21879	4125.55	612	1	ALOX5AP
16_MCF10DCIS_H3K27ac.rep1_peak_76373_lociStitched	chr5	118607923	118671463	16	12637	26286.5	8565.19	613	1	TNFAIP8
23_MCF10DCIS_H3K27ac.rep1_peak_9718_lociStitched	chr1	234630789	234670355	23	16219	23154	5448.24	614	1	TARBP1
13_MCF10DCIS_H3K27ac.rep1_peak_53421_lociStitched	chr2	165664887	165707365	13	14242	21965.4	4286.03	615	1	COBLL1
20_MCF10DCIS_H3K27ac.rep1_peak_586_lociStitched	chr1	9927395	9967611	20	15075	21238.1	3579.22	616	1	CTNNBIP1
32_MCF10DCIS_H3K27ac.rep1_peak_79476_lociStitched	chr6	7127648	7170813	32	18988	21690.4	4031.61	617	1	RREB1
21_MCF10DCIS_H3K27ac.rep1_peak_86167_lociStitched	chr7	29144443	29184281	21	17215	21532.4	3880.22	618	1	CPVL
5_MCF10DCIS_H3K27ac.rep1_peak_85866_lociStitched	chr7	22893791	22904211	5	8583	18674.7	1024.29	619	1	SNORD93
18_MCF10DCIS_H3K27ac.rep1_peak_29007_lociStitched	chr14	54632593	54680337	18	17028	24444.9	6798.75	620	1	CDKN3
13_MCF10DCIS_H3K27ac.rep1_peak_97481_lociStitched	chr9	116310358	116365121	13	17804	21949	4304.37	621	1	RGS3
3_MCF10DCIS_H3K27ac.rep1_peak_40344_lociStitched	chr17	43116894	43128978	3	9471	19061.3	1425.91	622	1	DCAKD
14_MCF10DCIS_H3K27ac.rep1_peak_65639_lociStitched	chr3	119804731	119833179	14	13159	21660.3	4065.22	623	1	GSK3B
5_MCF10DCIS_H3K27ac.rep1_peak_51710_lociStitched	chr2	101432270	101449118	5	8592	19253.9	1659.53	624	1	NPAS2
MCF10DCIS_H3K27ac.rep1_peak_68199	chr3	186499956	186506531	1	6576	18718.4	1132.21	625	1	SNORD2
17_MCF10DCIS_H3K27ac.rep1_peak_100836_lociStitched	chrX	150007814	150044390	17	19567	20724	3171.14	626	1	CD99L2
6_MCF10DCIS_H3K27ac.rep1_peak_38339_lociStitched	chr17	6548396	6585148	6	10663	20757.5	3204.77	627	1	C17orf100
9_MCF10DCIS_H3K27ac.rep1_peak_59872_lociStitched	chr21	45131532	45155805	9	15677	19396.6	1854.46	628	1	PDXK
31_MCF10DCIS_H3K27ac.rep1_peak_2218_lociStitched	chr1	33399364	33475100	31	21067	24387	6876.83	629	1	RNF19B
11_MCF10DCIS_H3K27ac.rep1_peak_36323_lociStitched	chr16	53064631	53096206	11	12972	20406.9	2898.59	630	1	CHD9
18_MCF10DCIS_H3K27ac.rep1_peak_15637_lociStitched	chr10	126723825	126754996	18	15326	21177.6	3706.23	631	1	MIR4296
8_MCF10DCIS_H3K27ac.rep1_peak_41624_lociStitched	chr17	71283145	71309146	8	12947	20572	3101.92	632	1	CDC42EP4
3_MCF10DCIS_H3K27ac.rep1_peak_82277_lociStitched	chr6	74224494	74234331	3	9215	18257.5	831.226	633	1	EEF1A1
8_MCF10DCIS_H3K27ac.rep1_peak_24768_lociStitched	chr12	110256321	110283558	8	13663	19599.7	2173.51	634	1	TRPV4
15_MCF10DCIS_H3K27ac.rep1_peak_1102_lociStitched	chr1	19248444	19278421	15	16273	19859.8	2440.13	635	1	IFFO2
MCF10DCIS_H3K27ac.rep1_peak_93930	chr8	128862769	128870580	1	7812	19133.8	1716.86	636	1	MIR1204
12_MCF10DCIS_H3K27ac.rep1_peak_36949_lociStitched	chr16	68936724	68993799	12	14180	22618.8	5222.36	637	1	TMCO7
13_MCF10DCIS_H3K27ac.rep1_peak_58317_lociStitched	chr20	49340895	49380333	13	15670	21028.3	3632.24	638	1	PARD6B
16_MCF10DCIS_H3K27ac.rep1_peak_79768_lociStitched	chr6	13393396	13430505	16	13390	20948	3562.46	639	1	C6orf114
20_MCF10DCIS_H3K27ac.rep1_peak_28572_lociStitched	chr14	35824929	35876878	20	14864	24348.5	6966.36	640	1	NFKBIA
8_MCF10DCIS_H3K27ac.rep1_peak_48861_lociStitched	chr2	26966863	26999597	8	10935	21863	4510.75	641	1	C2orf18
16_MCF10DCIS_H3K27ac.rep1_peak_90460_lociStitched	chr8	22899560	22963855	16	13713	22908.3	5600.09	642	1	TNFRSF10B
25_MCF10DCIS_H3K27ac.rep1_peak_22263_lociStitched	chr12	48251440	48298819	25	17942	21434.3	4136.19	643	1	VDR
4_MCF10DCIS_H3K27ac.rep1_peak_55882_lociStitched	chr2	237993673	238009055	4	14979	18783	1504.36	644	1	COPS8
13_MCF10DCIS_H3K27ac.rep1_peak_71168_lociStitched	chr4	89519837	89552016	13	14748	20578.5	3317.65	645	1	HERC3
21_MCF10DCIS_H3K27ac.rep1_peak_96989_lociStitched	chr9	100968283	101017924	21	16555	21420.1	4164.88	646	1	TBC1D2
11_MCF10DCIS_H3K27ac.rep1_peak_61588_lociStitched	chr22	42684515	42721594	11	13064	19981.9	2766.09	647	1	LOC388906
12_MCF10DCIS_H3K27ac.rep1_peak_2405_lociStitched	chr1	37936885	37973281	12	14871	20512.8	3297.48	648	1	ZC3H12A
8_MCF10DCIS_H3K27ac.rep1_peak_75315_lociStitched	chr5	73920311	73945640	8	13526	19478	2266.95	649	1	ENC1
14_MCF10DCIS_H3K27ac.rep1_peak_38240_lociStitched	chr17	4738757	4778693	14	16363	20367.4	3162.93	650	1	MINK1
22_MCF10DCIS_H3K27ac.rep1_peak_22467_lociStitched	chr12	50925241	50975901	22	18823	21616.6	4412.49	651	1	DIP2B
4_MCF10DCIS_H3K27ac.rep1_peak_20865_lociStitched	chr12	6637554	6650762	4	11476	18308.9	1113.43	652	1	GAPDH
12_MCF10DCIS_H3K27ac.rep1_peak_2328_lociStitched	chr1	36600834	36639366	12	13627	20317.9	3124.95	653	1	MAP7D1
13_MCF10DCIS_H3K27ac.rep1_peak_19068_lociStitched	chr11	86406438	86455552	13	17721	21531.6	4341.68	654	1	ME3
13_MCF10DCIS_H3K27ac.rep1_peak_66422_lociStitched	chr3	136651380	136682268	13	11537	22094.2	4914.28	655	1	IL20RB
18_MCF10DCIS_H3K27ac.rep1_peak_57708_lociStitched	chr20	39589304	39646973	18	13840	22387.1	5207.51	656	1	TOP1
18_MCF10DCIS_H3K27ac.rep1_peak_43934_lociStitched	chr18	55844251	55899574	18	17122	22505.4	5344.2	657	1	NEDD4L
MCF10DCIS_H3K27ac.rep1_peak_45495	chr19	13946829	13955882	1	9054	17717.6	557.665	658	1	MIR23A
23_MCF10DCIS_H3K27ac.rep1_peak_92596_lociStitched	chr8	102074916	102139490	23	15946	23027.1	5908.52	659	1	FLJ42969
26_MCF10DCIS_H3K27ac.rep1_peak_20145_lociStitched	chr11	122502741	122592582	26	17499	25065.6	7950.93	660	1	UBASH3B
14_MCF10DCIS_H3K27ac.rep1_peak_23152_lociStitched	chr12	59281152	59314464	14	14648	20373.6	3281.23	661	1	LRIG3
9_MCF10DCIS_H3K27ac.rep1_peak_47293_lociStitched	chr19	48220723	48251675	9	12692	20419	3345.91	662	1	GLTSCR2
17_MCF10DCIS_H3K27ac.rep1_peak_24364_lociStitched	chr12	96587617	96632065	17	14708	21077.2	4013.65	663	1	ELK3
14_MCF10DCIS_H3K27ac.rep1_peak_65930_lociStitched	chr3	126465197	126514754	14	12617	24104.5	7042.05	664	1	CHCHD6
MCF10DCIS_H3K27ac.rep1_peak_61861	chr22	46447952	46455854	1	7903	17729.7	670.88	665	1	C22orf26
9_MCF10DCIS_H3K27ac.rep1_peak_8646_lociStitched	chr1	211747637	211787526	9	11776	22333.9	5285.29	666	1	SLC30A1
12_MCF10DCIS_H3K27ac.rep1_peak_75030_lociStitched	chr5	66530650	66566093	12	13631	20429.3	3384.81	667	1	CD180
14_MCF10DCIS_H3K27ac.rep1_peak_27926_lociStitched	chr13	111596635	111627869	14	14070	19646.2	2604.92	668	1	ANKRD10
18_MCF10DCIS_H3K27ac.rep1_peak_41397_lociStitched	chr17	65404094	65437061	18	14230	21267	4236.26	669	1	PITPNC1
13_MCF10DCIS_H3K27ac.rep1_peak_33718_lociStitched	chr15	80860803	80908990	13	14769	21375.8	4356.1	670	1	FAM108C1
11_MCF10DCIS_H3K27ac.rep1_peak_28460_lociStitched	chr14	34823682	34859235	11	14345	21989.5	4984.53	671	1	C14orf147
15_MCF10DCIS_H3K27ac.rep1_peak_31839_lociStitched	chr15	42069038	42103531	15	17063	21478.8	4487.54	672	1	MAPKBP1
7_MCF10DCIS_H3K27ac.rep1_peak_98733_lociStitched	chr9	140301702	140331086	7	10689	18929.2	1948.16	673	1	EXD3
12_MCF10DCIS_H3K27ac.rep1_peak_67245_lociStitched	chr3	159479394	159517393	12	12255	22054.6	5095.67	674	1	SCHIP1
13_MCF10DCIS_H3K27ac.rep1_peak_40044_lociStitched	chr17	39926800	39966164	13	15473	20056	3117.63	675	1	JUP
6_MCF10DCIS_H3K27ac.rep1_peak_81062_lociStitched	chr6	35436154	35462195	6	9568	18942.2	2010.37	676	1	RPL10A
15_MCF10DCIS_H3K27ac.rep1_peak_77010_lociStitched	chr5	134442490	134494892	15	14969	23769.5	6875.14	677	1	PITX1
6_MCF10DCIS_H3K27ac.rep1_peak_42341_lociStitched	chr17	80051207	80068288	6	11225	18392.8	1506.54	678	1	FASN
12_MCF10DCIS_H3K27ac.rep1_peak_76777_lociStitched	chr5	131697641	131726289	12	14890	20569.3	3689.86	679	1	SLC22A5
6_MCF10DCIS_H3K27ac.rep1_peak_2836_lociStitched	chr1	43813985	43839772	6	10843	18896.7	2026.86	680	1	CDC20
11_MCF10DCIS_H3K27ac.rep1_peak_63491_lociStitched	chr3	44996686	45036813	11	15112	20472.8	3603.4	681	1	ZDHHC3
3_MCF10DCIS_H3K27ac.rep1_peak_24070_lociStitched	chr12	89762981	89780725	3	11874	18538.9	1687.45	682	1	DUSP6
3_MCF10DCIS_H3K27ac.rep1_peak_63865_lociStitched	chr3	49934651	49945199	3	10083	17721.7	882.868	683	1	MST1R
10_MCF10DCIS_H3K27ac.rep1_peak_61548_lociStitched	chr22	42221567	42256636	10	17733	19835	3001.91	684	1	SREBF2
12_MCF10DCIS_H3K27ac.rep1_peak_11632_lociStitched	chr10	33579212	33630708	12	13260	23616.1	6807.77	685	1	NRP1
8_MCF10DCIS_H3K27ac.rep1_peak_89845_lociStitched	chr7	158594629	158616457	8	11796	18800.5	1997.26	686	1	ESYT2
9_MCF10DCIS_H3K27ac.rep1_peak_61226_lociStitched	chr22	38608301	38639536	9	12187	19131.4	2336.38	687	1	MAFF
7_MCF10DCIS_H3K27ac.rep1_peak_96963_lociStitched	chr9	100742781	100765619	7	7118	19028.6	2240.41	688	1	ANP32B
8_MCF10DCIS_H3K27ac.rep1_peak_14689_lociStitched	chr10	105836164	105854677	8	9481	19216.5	2447.42	689	1	COL17A1
8_MCF10DCIS_H3K27ac.rep1_peak_8215_lociStitched	chr1	204375607	204392628	8	13032	19150.3	2398.26	690	1	PPP1R15B
16_MCF10DCIS_H3K27ac.rep1_peak_44753_lociStitched	chr19	3129518	3177722	16	12962	20240.9	3499.61	691	1	GNA15
10_MCF10DCIS_H3K27ac.rep1_peak_84963_lociStitched	chr6	163990285	164011274	10	15557	18818.7	2080.01	692	1	QKI
MCF10DCIS_H3K27ac.rep1_peak_93894	chr8	128806063	128811119	1	5057	17851.7	1128.5	693	1	MIR1204
12_MCF10DCIS_H3K27ac.rep1_peak_38146_lociStitched	chr17	2852733	2884142	12	13557	19401.3	2688.61	694	1	OR1D5
17_MCF10DCIS_H3K27ac.rep1_peak_87444_lociStitched	chr7	75910661	75949722	17	13071	19616.4	2917.86	695	1	HSPB1
3_MCF10DCIS_H3K27ac.rep1_peak_94710_lociStitched	chr8	146014838	146032063	3	10179	17960.5	1276.37	696	1	ZNF517
5_MCF10DCIS_H3K27ac.rep1_peak_10408_lociStitched	chr10	4804449	4824536	5	11528	19576.8	2902.57	697	1	AKR1E2
8_MCF10DCIS_H3K27ac.rep1_peak_58865_lociStitched	chr20	62312451	62334480	8	11228	18204.8	1531.02	698	1	TNFRSF6B
14_MCF10DCIS_H3K27ac.rep1_peak_72033_lociStitched	chr4	123660076	123720968	14	16887	22938	6271.88	699	1	BBS12
12_MCF10DCIS_H3K27ac.rep1_peak_78231_lociStitched	chr5	154132881	154161931	12	7763	20558.7	3898.51	700	1	LARP1
15_MCF10DCIS_H3K27ac.rep1_peak_7306_lociStitched	chr1	179125567	179163011	15	15145	21968.4	5350.75	701	1	ABL2
15_MCF10DCIS_H3K27ac.rep1_peak_44094_lociStitched	chr18	60407791	60452525	15	16278	20966.8	4357.09	702	1	PHLPP1
11_MCF10DCIS_H3K27ac.rep1_peak_85993_lociStitched	chr7	26221914	26245807	11	10812	19033.2	2446.64	703	1	HNRNPA2B1
MCF10DCIS_H3K27ac.rep1_peak_14384	chr10	102755671	102762106	1	6436	17161.5	581.081	704	1	LZTS2
2_MCF10DCIS_H3K27ac.rep1_peak_94578_lociStitched	chr8	144651874	144661849	2	8895	17226.8	650.37	705	1	C8orf73
13_MCF10DCIS_H3K27ac.rep1_peak_36924_lociStitched	chr16	68766113	68795650	13	17581	19178.4	2616.98	706	1	CDH1
15_MCF10DCIS_H3K27ac.rep1_peak_65037_lociStitched	chr3	98595987	98625187	15	15591	20781.6	4231.08	707	1	DCBLD2
10_MCF10DCIS_H3K27ac.rep1_peak_58541_lociStitched	chr20	55339200	55385695	10	14454	20285.8	3761.45	708	1	TFAP2C
15_MCF10DCIS_H3K27ac.rep1_peak_76039_lociStitched	chr5	106789661	106823753	15	19710	20223.4	3709.21	709	1	EFNA5
MCF10DCIS_H3K27ac.rep1_peak_80269	chr6	26193453	26201018	1	7566	17299.6	786.76	710	1	HIST1H3D
5_MCF10DCIS_H3K27ac.rep1_peak_33042_lociStitched	chr15	69104624	69114272	5	7438	17760	1252.31	711	1	ANP32A
13_MCF10DCIS_H3K27ac.rep1_peak_30535_lociStitched	chr14	93499352	93527063	13	15705	18796.4	2297.24	712	1	ITPK1-AS1
9_MCF10DCIS_H3K27ac.rep1_peak_6634_lociStitched	chr1	161695686	161708565	9	10909	18370.6	1911.24	713	1	FCRLB
13_MCF10DCIS_H3K27ac.rep1_peak_50263_lociStitched	chr2	58323847	58359888	13	13686	21631.8	5225.94	714	1	VRK2
21_MCF10DCIS_H3K27ac.rep1_peak_77059_lociStitched	chr5	135329134	135393867	21	16325	25640.7	9237.4	715	1	TGFBI
12_MCF10DCIS_H3K27ac.rep1_peak_17133_lociStitched	chr11	34653347	34678387	12	17870	18950.3	2556.58	716	1	EHF
14_MCF10DCIS_H3K27ac.rep1_peak_16936_lociStitched	chr11	27465567	27494369	14	15167	19130.3	2762.11	717	1	LGR4
19_MCF10DCIS_H3K27ac.rep1_peak_9795_lociStitched	chr1	235086114	235162696	19	14779	26252.3	9894.39	718	1	SNORA14B
8_MCF10DCIS_H3K27ac.rep1_peak_73749_lociStitched	chr5	2743106	2760417	8	11104	17543	1213.5	719	1	IRX2
18_MCF10DCIS_H3K27ac.rep1_peak_99485_lociStitched	chrX	45330767	45377287	18	13848	21082.9	4763.65	720	1	MIR221
18_MCF10DCIS_H3K27ac.rep1_peak_21032_lociStitched	chr12	10513163	10550255	18	15540	19729.2	3416.17	721	1	KLRK1
9_MCF10DCIS_H3K27ac.rep1_peak_64664_lociStitched	chr3	71100508	71120630	9	13864	19443.9	3145.07	722	1	MIR1284
11_MCF10DCIS_H3K27ac.rep1_peak_30977_lociStitched	chr14	103017857	103072207	11	12439	20625.8	4358.87	723	1	RCOR1
23_MCF10DCIS_H3K27ac.rep1_peak_24458_lociStitched	chr12	101964177	102015843	23	17723	21214.1	4959.94	724	1	MYBPC1
13_MCF10DCIS_H3K27ac.rep1_peak_44372_lociStitched	chr18	74797129	74841999	13	15115	19724.9	3477.43	725	1	MBP
9_MCF10DCIS_H3K27ac.rep1_peak_6142_lociStitched	chr1	154377331	154406562	9	13391	19801.1	3577.87	726	1	IL6R
12_MCF10DCIS_H3K27ac.rep1_peak_58571_lociStitched	chr20	56261714	56294377	12	15579	18882.5	2662.03	727	1	PMEPA1
6_MCF10DCIS_H3K27ac.rep1_peak_52060_lociStitched	chr2	110855495	110873599	6	11889	17738.3	1520.74	728	1	MALL
8_MCF10DCIS_H3K27ac.rep1_peak_50580_lociStitched	chr2	64864428	64879123	8	12867	18352.6	2136.65	729	1	SERTAD2
5_MCF10DCIS_H3K27ac.rep1_peak_18557_lociStitched	chr11	69048192	69070555	5	9800	17881.5	1668.28	730	1	MYEOV
20_MCF10DCIS_H3K27ac.rep1_peak_51111_lociStitched	chr2	75814717	75848099	20	15980	21284.4	5077.4	731	1	FAM176A
15_MCF10DCIS_H3K27ac.rep1_peak_13415_lociStitched	chr10	80987429	81008526	15	15676	18265.8	2099.15	732	1	PPIF
7_MCF10DCIS_H3K27ac.rep1_peak_56857_lociStitched	chr20	17536767	17575176	7	11474	19481	3353.11	733	1	DSTN
12_MCF10DCIS_H3K27ac.rep1_peak_67935_lociStitched	chr3	183085822	183103696	12	10137	18739.1	2616.75	734	1	MCF2L2
12_MCF10DCIS_H3K27ac.rep1_peak_71848_lociStitched	chr4	114871572	114902636	12	14285	19287.6	3171.63	735	1	ARSJ
7_MCF10DCIS_H3K27ac.rep1_peak_2286_lociStitched	chr1	35227713	35252764	7	10070	18144.4	2054.18	736	1	GJB3
9_MCF10DCIS_H3K27ac.rep1_peak_46564_lociStitched	chr19	40922713	40945833	9	8268	18731.8	2647.24	737	1	SERTAD1
6_MCF10DCIS_H3K27ac.rep1_peak_16322_lociStitched	chr11	9586569	9600045	6	10913	17408.3	1334.12	738	1	WEE1
12_MCF10DCIS_H3K27ac.rep1_peak_97128_lociStitched	chr9	109622363	109655958	12	15827	19381	3312.47	739	1	ZNF462
7_MCF10DCIS_H3K27ac.rep1_peak_78925_lociStitched	chr5	176897308	176925349	7	12076	18784.7	2717.17	740	1	DBN1
10_MCF10DCIS_H3K27ac.rep1_peak_40229_lociStitched	chr17	41463645	41513568	10	12277	20982.6	4932.39	741	1	ARL4D
25_MCF10DCIS_H3K27ac.rep1_peak_3239_lociStitched	chr1	52033616	52111023	25	16368	23740.7	7694.26	742	1	OSBPL9
MCF10DCIS_H3K27ac.rep1_peak_5715	chr1	149855174	149861459	1	6286	16845.7	801.966	743	1	HIST2H2BE
4_MCF10DCIS_H3K27ac.rep1_peak_97700_lociStitched	chr9	124039544	124052605	4	10774	17320.2	1278.67	744	1	GSN
20_MCF10DCIS_H3K27ac.rep1_peak_95320_lociStitched	chr9	19072245	19130917	20	13666	23850.2	7809.24	745	1	HAUS6
8_MCF10DCIS_H3K27ac.rep1_peak_69833_lociStitched	chr4	38664653	38685131	8	11722	17697.1	1666.91	746	1	FLJ13197
9_MCF10DCIS_H3K27ac.rep1_peak_77634_lociStitched	chr5	142605338	142643194	9	10044	21449.2	5439.91	747	1	NR3C1
15_MCF10DCIS_H3K27ac.rep1_peak_15324_lociStitched	chr10	120833551	120891633	15	13192	22367.4	6371.6	748	1	FAM45A
13_MCF10DCIS_H3K27ac.rep1_peak_6940_lociStitched	chr1	169071542	169102370	13	12185	20047.4	4053.88	749	1	ATP1B1
2_MCF10DCIS_H3K27ac.rep1_peak_36436_lociStitched	chr16	54959938	54971480	2	10552	16737.1	747.922	750	1	IRX5
13_MCF10DCIS_H3K27ac.rep1_peak_15397_lociStitched	chr10	121481876	121531012	13	13465	21958.9	5974.94	751	1	INPP5F
17_MCF10DCIS_H3K27ac.rep1_peak_16161_lociStitched	chr11	3880533	3948106	17	15974	22116.6	6155.9	752	1	STIM1
10_MCF10DCIS_H3K27ac.rep1_peak_87459_lociStitched	chr7	75967106	76023389	10	11722	20419.5	4468.87	753	1	YWHAG
6_MCF10DCIS_H3K27ac.rep1_peak_94226_lociStitched	chr8	134577037	134588645	6	8314	17033.6	1084.19	754	1	ST3GAL1
17_MCF10DCIS_H3K27ac.rep1_peak_79546_lociStitched	chr6	7532791	7562828	17	16419	18932.3	2991.69	755	1	DSP
15_MCF10DCIS_H3K27ac.rep1_peak_36454_lociStitched	chr16	55560151	55604536	15	14577	20261.8	4327.54	756	1	CAPNS2
9_MCF10DCIS_H3K27ac.rep1_peak_1476_lociStitched	chr1	24735337	24765336	9	15241	18785.4	2867.9	757	1	NIPAL3
10_MCF10DCIS_H3K27ac.rep1_peak_50873_lociStitched	chr2	70767925	70798704	10	9371	20117.2	4201.33	758	1	TGFA
9_MCF10DCIS_H3K27ac.rep1_peak_37284_lociStitched	chr16	75267585	75322162	9	15093	19680.5	3782.19	759	1	BCAR1
22_MCF10DCIS_H3K27ac.rep1_peak_22509_lociStitched	chr12	51161337	51186557	22	14046	18171	2292.5	760	1	ATF1
5_MCF10DCIS_H3K27ac.rep1_peak_68161_lociStitched	chr3	185813396	185826878	5	11331	17501	1635.37	761	1	ETV5
20_MCF10DCIS_H3K27ac.rep1_peak_41255_lociStitched	chr17	62617330	62677075	20	15641	23467.8	7629.44	762	1	SMURF2
13_MCF10DCIS_H3K27ac.rep1_peak_5080_lociStitched	chr1	113147898	113188935	13	11763	19509	3676.92	763	1	CAPZA1
12_MCF10DCIS_H3K27ac.rep1_peak_89656_lociStitched	chr7	151284084	151307064	12	13687	17981.8	2203.78	764	1	PRKAG2
8_MCF10DCIS_H3K27ac.rep1_peak_77588_lociStitched	chr5	142246458	142260787	8	12321	17753.6	1988.87	765	1	ARHGAP26
4_MCF10DCIS_H3K27ac.rep1_peak_81173_lociStitched	chr6	36634620	36652272	4	9636	17193	1435.11	766	1	CDKN1A
10_MCF10DCIS_H3K27ac.rep1_peak_716_lociStitched	chr1	11961177	12000766	10	13307	18662.3	2905.83	767	1	KIAA2013
6_MCF10DCIS_H3K27ac.rep1_peak_44262_lociStitched	chr18	68082304	68101230	6	12149	17419.5	1691.98	768	1	SOCS6
3_MCF10DCIS_H3K27ac.rep1_peak_9932_lociStitched	chr1	239880259	239887456	3	6819	16848.2	1130.65	769	1	CHRM3
MCF10DCIS_H3K27ac.rep1_peak_80466	chr6	27802591	27808509	1	5919	16281	588.841	770	1	HIST1H2AK
17_MCF10DCIS_H3K27ac.rep1_peak_48303_lociStitched	chr2	11878438	11919874	17	13599	20974.9	5283.09	771	1	LPIN1
12_MCF10DCIS_H3K27ac.rep1_peak_50881_lociStitched	chr2	70819820	70845261	12	10804	19533.6	3854.31	772	1	TGFA
3_MCF10DCIS_H3K27ac.rep1_peak_64714_lociStitched	chr3	71627098	71635649	3	8203	16786.5	1113.34	773	1	FOXP1
MCF10DCIS_H3K27ac.rep1_peak_89131	chr7	130593962	130601441	1	7480	16482.2	810.724	774	1	LOC646329
11_MCF10DCIS_H3K27ac.rep1_peak_56660_lociStitched	chr20	10634496	10660681	11	12456	17952.4	2285.95	775	1	JAG1
6_MCF10DCIS_H3K27ac.rep1_peak_28159_lociStitched	chr14	23443220	23477134	6	10841	18642.5	2977.65	776	1	JUB
1_MCF10DCIS_H3K27ac.rep1_peak_7123_lociStitched	chr1	173832992	173839722	1	6731	16713.3	1050.55	777	1	SNORD75
13_MCF10DCIS_H3K27ac.rep1_peak_53901_lociStitched	chr2	180102618	180143324	13	16370	19652.9	3993.26	778	1	SESTD1
7_MCF10DCIS_H3K27ac.rep1_peak_21322_lociStitched	chr12	15055536	15068389	7	9530	16976.2	1327.71	779	1	MGP
10_MCF10DCIS_H3K27ac.rep1_peak_83966_lociStitched	chr6	138407588	138430638	10	10473	17866.1	2224.32	780	1	PERP
16_MCF10DCIS_H3K27ac.rep1_peak_24059_lociStitched	chr12	89602382	89642281	16	15878	19770	4129.55	781	1	DUSP6
7_MCF10DCIS_H3K27ac.rep1_peak_28839_lociStitched	chr14	51117680	51145482	7	11239	19450.3	3819.99	782	1	SAV1
5_MCF10DCIS_H3K27ac.rep1_peak_5590_lociStitched	chr1	145527368	145545523	5	5940	18067.9	2452.74	783	1	ITGA10
7_MCF10DCIS_H3K27ac.rep1_peak_1657_lociStitched	chr1	27018043	27033371	7	9625	17037.1	1422.44	784	1	ARID1A
8_MCF10DCIS_H3K27ac.rep1_peak_12635_lociStitched	chr10	71887628	71920226	8	10536	19232.8	3628.16	785	1	TYSND1
5_MCF10DCIS_H3K27ac.rep1_peak_36498_lociStitched	chr16	56638006	56649297	5	8021	16562.8	958.606	786	1	MT2A
MCF10DCIS_H3K27ac.rep1_peak_39277	chr17	27043559	27050949	1	7391	16121.3	526.168	787	1	RPL23A
13_MCF10DCIS_H3K27ac.rep1_peak_6996_lociStitched	chr1	171388854	171411491	13	13076	18609.9	3019.78	788	1	BAT2L2
13_MCF10DCIS_H3K27ac.rep1_peak_69585_lociStitched	chr4	22473689	22509866	13	15888	19040	3462.14	789	1	GPR125
25_MCF10DCIS_H3K27ac.rep1_peak_97718_lociStitched	chr9	124080081	124138458	25	13688	21220	5656.73	790	1	STOM
16_MCF10DCIS_H3K27ac.rep1_peak_20477_lociStitched	chr11	129692946	129732648	16	14222	19068.9	3509.66	791	1	TMEM45B
2_MCF10DCIS_H3K27ac.rep1_peak_70656_lociStitched	chr4	75272572	75282554	2	9899	16558.1	1004.19	792	1	AREG
9_MCF10DCIS_H3K27ac.rep1_peak_82554_lociStitched	chr6	86159291	86178893	9	15185	17455.6	1917.08	793	1	NT5E
MCF10DCIS_H3K27ac.rep1_peak_6192	chr1	154975148	154981733	1	6586	16291.9	771.104	794	1	ZBTB7B
1_MCF10DCIS_H3K27ac.rep1_peak_80846_lociStitched	chr6	32934480	32939760	1	5281	16017.4	500.544	795	1	BRD2
13_MCF10DCIS_H3K27ac.rep1_peak_34561_lociStitched	chr15	100142163	100177660	13	16540	19012.2	3496.45	796	1	MEF2A
MCF10DCIS_H3K27ac.rep1_peak_79635	chr6	10415625	10421272	1	5648	15840.4	330.349	797	1	TFAP2A
12_MCF10DCIS_H3K27ac.rep1_peak_85389_lociStitched	chr7	5588149	5610437	12	11113	16889.8	1397.46	798	1	ACTB
10_MCF10DCIS_H3K27ac.rep1_peak_24697_lociStitched	chr12	109078093	109097731	10	12544	17444.4	1965.76	799	1	CORO1C
6_MCF10DCIS_H3K27ac.rep1_peak_78577_lociStitched	chr5	170171741	170185323	6	10510	17150	1685.53	800	1	GABRP
12_MCF10DCIS_H3K27ac.rep1_peak_17694_lociStitched	chr11	59304186	59348585	12	12519	19366.8	3911.55	801	1	MIR3162
15_MCF10DCIS_H3K27ac.rep1_peak_21808_lociStitched	chr12	31643735	31686764	15	12193	19733.1	4302.9	802	1	DENND5B
MCF10DCIS_H3K27ac.rep1_peak_46602	chr19	41221768	41228977	1	7210	16275.8	851.383	803	1	ITPKC
MCF10DCIS_H3K27ac.rep1_peak_79634	chr6	10404778	10415390	1	10613	16230	833.042	804	1	LOC100130275
18_MCF10DCIS_H3K27ac.rep1_peak_39770_lociStitched	chr17	37013937	37065214	18	17460	19500.6	4107.29	805	1	LASP1
17_MCF10DCIS_H3K27ac.rep1_peak_70533_lociStitched	chr4	74454536	74484941	17	16234	18337.3	2958.41	806	1	RASSF6
17_MCF10DCIS_H3K27ac.rep1_peak_8030_lociStitched	chr1	201975819	202034476	17	14883	22811.7	7449.44	807	1	ELF3
10_MCF10DCIS_H3K27ac.rep1_peak_17247_lociStitched	chr11	35914555	35951423	10	12909	19455.2	4099.72	808	1	LDLRAD3
11_MCF10DCIS_H3K27ac.rep1_peak_19153_lociStitched	chr11	88256459	88291301	11	11794	19201.4	3850.04	809	1	CTSC
11_MCF10DCIS_H3K27ac.rep1_peak_51314_lociStitched	chr2	86134235	86164136	11	14627	19486.5	4141.29	810	1	ST3GAL5
9_MCF10DCIS_H3K27ac.rep1_peak_65589_lociStitched	chr3	115502244	115534129	9	11640	19306.4	4007.94	811	1	GAP43
9_MCF10DCIS_H3K27ac.rep1_peak_26228_lociStitched	chr13	39377722	39401084	9	13706	17533.2	2240.42	812	1	FREM2
5_MCF10DCIS_H3K27ac.rep1_peak_4839_lociStitched	chr1	100502197	100518684	5	12163	16675	1383.26	813	1	HIAT1
18_MCF10DCIS_H3K27ac.rep1_peak_72699_lociStitched	chr4	153591189	153632370	18	12789	19087.4	3801.01	814	1	TMEM154
24_MCF10DCIS_H3K27ac.rep1_peak_86565_lociStitched	chr7	42195986	42284874	24	18256	23510.9	8231.03	815	1	GLI3
17_MCF10DCIS_H3K27ac.rep1_peak_37118_lociStitched	chr16	70710171	70750431	17	14450	18237.8	2959.11	816	1	MTSS1L
9_MCF10DCIS_H3K27ac.rep1_peak_16236_lociStitched	chr11	7660575	7699364	9	12397	18040.8	2804.44	817	1	CYB5R2
13_MCF10DCIS_H3K27ac.rep1_peak_21089_lociStitched	chr12	11788543	11823203	13	13607	18473.8	3261.51	818	1	ETV6
9_MCF10DCIS_H3K27ac.rep1_peak_23762_lociStitched	chr12	76244205	76286468	9	13056	19669.2	4458.75	819	1	PHLDA1
13_MCF10DCIS_H3K27ac.rep1_peak_84019_lociStitched	chr6	138998307	139017084	13	12489	17008.2	1808.23	820	1	FLJ46906
5_MCF10DCIS_H3K27ac.rep1_peak_40199_lociStitched	chr17	41140935	41164236	5	11909	17196.1	2015.54	821	1	RPL27
10_MCF10DCIS_H3K27ac.rep1_peak_1446_lociStitched	chr1	24605040	24628153	10	12930	17450.3	2295.12	822	1	GRHL3
7_MCF10DCIS_H3K27ac.rep1_peak_45804_lociStitched	chr19	17607318	17623698	7	10136	16514.3	1359.54	823	1	PGLS
9_MCF10DCIS_H3K27ac.rep1_peak_52723_lociStitched	chr2	135809340	135832746	9	14688	18006.2	2857.87	824	1	RAB3GAP1
9_MCF10DCIS_H3K27ac.rep1_peak_48795_lociStitched	chr2	26255417	26308240	9	9744	22814.3	7680.46	825	1	RAB10
11_MCF10DCIS_H3K27ac.rep1_peak_55696_lociStitched	chr2	234313212	234338775	11	14365	17692.2	2558.86	826	1	DGKD
11_MCF10DCIS_H3K27ac.rep1_peak_65547_lociStitched	chr3	113455711	113472781	11	11064	17408	2285.67	827	1	NAA50
8_MCF10DCIS_H3K27ac.rep1_peak_41840_lociStitched	chr17	74247339	74273534	8	10608	18189.8	3070.05	828	1	FAM100B
5_MCF10DCIS_H3K27ac.rep1_peak_22328_lociStitched	chr12	49653559	49663991	5	7569	16028.8	909.67	829	1	TUBA1C
2_MCF10DCIS_H3K27ac.rep1_peak_42750_lociStitched	chr18	11849166	11861191	2	11874	16164	1048.58	830	1	CHMP1B
19_MCF10DCIS_H3K27ac.rep1_peak_39896_lociStitched	chr17	38467260	38515209	19	15084	18436.4	3342.05	831	1	RARA
24_MCF10DCIS_H3K27ac.rep1_peak_79920_lociStitched	chr6	16669174	16727144	24	18507	20892.4	5808.59	832	1	ATXN1
5_MCF10DCIS_H3K27ac.rep1_peak_97878_lociStitched	chr9	127621474	127635418	5	9727	16222.4	1157.35	833	1	ARPC5L
15_MCF10DCIS_H3K27ac.rep1_peak_34020_lociStitched	chr15	89166658	89207834	15	16325	18838	3804.66	834	1	ISG20
13_MCF10DCIS_H3K27ac.rep1_peak_67749_lociStitched	chr3	177527072	177555117	13	14611	19070.6	4044.09	835	1	TBL1XR1
12_MCF10DCIS_H3K27ac.rep1_peak_967_lociStitched	chr1	17221618	17256682	12	8562	19783.1	4789.74	836	1	CROCC
10_MCF10DCIS_H3K27ac.rep1_peak_55126_lociStitched	chr2	220546551	220572435	10	12961	17267.2	2280.38	837	1	SLC4A3
21_MCF10DCIS_H3K27ac.rep1_peak_16484_lociStitched	chr11	12235033	12303487	21	14275	20926.4	5955.5	838	1	MICALCL
8_MCF10DCIS_H3K27ac.rep1_peak_62006_lociStitched	chr22	50719986	50746062	8	10830	16490.5	1520.23	839	1	PLXNB2
14_MCF10DCIS_H3K27ac.rep1_peak_40256_lociStitched	chr17	41602158	41634412	14	14273	17617.1	2648.05	840	1	ETV4
7_MCF10DCIS_H3K27ac.rep1_peak_44600_lociStitched	chr19	1852923	1876638	7	11954	16434.5	1470.33	841	1	KLF16
MCF10DCIS_H3K27ac.rep1_peak_38748	chr17	16342241	16348456	1	6216	15482.8	535.111	842	1	SNORD65
8_MCF10DCIS_H3K27ac.rep1_peak_22224_lociStitched	chr12	48145136	48177013	8	12890	17554.7	2607.54	843	1	SLC48A1
9_MCF10DCIS_H3K27ac.rep1_peak_19452_lociStitched	chr11	102321586	102349256	9	13585	17581.5	2636.95	844	1	TMEM123
17_MCF10DCIS_H3K27ac.rep1_peak_79080_lociStitched	chr5	180576598	180620064	17	12513	19990	5055.1	845	1	OR2V2
21_MCF10DCIS_H3K27ac.rep1_peak_16596_lociStitched	chr11	13113235	13191328	21	15804	22592.3	7676.54	846	1	RASSF10
23_MCF10DCIS_H3K27ac.rep1_peak_21263_lociStitched	chr12	13306856	13376470	23	19032	21684.8	6794.33	847	1	EMP1
3_MCF10DCIS_H3K27ac.rep1_peak_43271_lociStitched	chr18	29026224	29036909	3	10004	15904.6	1025.76	848	1	DSG3
11_MCF10DCIS_H3K27ac.rep1_peak_14299_lociStitched	chr10	101665748	101705128	11	13282	19544.3	4674.41	849	1	NCRNA00093
16_MCF10DCIS_H3K27ac.rep1_peak_41966_lociStitched	chr17	75380203	75426750	16	15620	20294.5	5432.03	850	1	MIR4316
11_MCF10DCIS_H3K27ac.rep1_peak_55435_lociStitched	chr2	228703924	228729721	11	12141	17353.6	2491.99	851	1	WDR69
15_MCF10DCIS_H3K27ac.rep1_peak_54153_lociStitched	chr2	191500667	191545845	15	12337	19616.3	4757.24	852	1	NAB1
10_MCF10DCIS_H3K27ac.rep1_peak_88250_lociStitched	chr7	100397049	100435464	10	11727	17640.2	2788.93	853	1	EPHB4
19_MCF10DCIS_H3K27ac.rep1_peak_63368_lociStitched	chr3	42191384	42233601	19	15904	18410.8	3567.34	854	1	TRAK1
12_MCF10DCIS_H3K27ac.rep1_peak_22769_lociStitched	chr12	53738573	53778255	12	11551	18106.9	3273.76	855	1	SP1
7_MCF10DCIS_H3K27ac.rep1_peak_28961_lociStitched	chr14	53151243	53178391	7	9711	18718.5	3893.02	856	1	ERO1L
11_MCF10DCIS_H3K27ac.rep1_peak_33317_lociStitched	chr15	74243677	74289757	11	13560	20468.7	5658.62	857	1	STOML1
7_MCF10DCIS_H3K27ac.rep1_peak_28914_lociStitched	chr14	51998783	52032601	7	11537	19851.2	5049.03	858	1	FRMD6
12_MCF10DCIS_H3K27ac.rep1_peak_56977_lociStitched	chr20	19944961	19975992	12	12467	17585.3	2786.58	859	1	NAA20
9_MCF10DCIS_H3K27ac.rep1_peak_12340_lociStitched	chr10	63778810	63810988	9	13434	18769.4	3983.64	860	1	ARID5B
5_MCF10DCIS_H3K27ac.rep1_peak_10590_lociStitched	chr10	6763277	6791720	5	11169	18462.4	3677.68	861	1	LOC439949
28_MCF10DCIS_H3K27ac.rep1_peak_87501_lociStitched	chr7	76197187	76250097	28	14035	17396.8	2629.63	862	1	POMZP3
9_MCF10DCIS_H3K27ac.rep1_peak_20368_lociStitched	chr11	126454446	126477230	9	10051	16689.3	1922.97	863	1	ST3GAL4
15_MCF10DCIS_H3K27ac.rep1_peak_83225_lociStitched	chr6	116684542	116719955	15	15107	18294.4	3544.84	864	1	DSE
4_MCF10DCIS_H3K27ac.rep1_peak_29425_lociStitched	chr14	64967546	64977891	4	8290	16225.1	1476.23	865	1	ZBTB1
18_MCF10DCIS_H3K27ac.rep1_peak_31585_lociStitched	chr15	39871655	39891541	18	14395	17632.9	2901.37	866	1	THBS1
8_MCF10DCIS_H3K27ac.rep1_peak_6588_lociStitched	chr1	161071503	161091019	8	9741	17582	2855.19	867	1	NIT1
9_MCF10DCIS_H3K27ac.rep1_peak_22522_lociStitched	chr12	51417378	51464824	9	10470	18921.5	4198.97	868	1	LETMD1
8_MCF10DCIS_H3K27ac.rep1_peak_10478_lociStitched	chr10	5325013	5339949	8	7771	16598.4	1892.39	869	1	UCN3
3_MCF10DCIS_H3K27ac.rep1_peak_14697_lociStitched	chr10	105869198	105881602	3	7754	16439	1734.08	870	1	C10orf78
17_MCF10DCIS_H3K27ac.rep1_peak_2042_lociStitched	chr1	31862656	31908198	17	14428	18440	3743.55	871	1	SERINC2
9_MCF10DCIS_H3K27ac.rep1_peak_82813_lociStitched	chr6	106035218	106057945	9	13067	17243	2554.51	872	1	PREP
10_MCF10DCIS_H3K27ac.rep1_peak_88272_lociStitched	chr7	100737767	100787409	10	12491	18700.1	4030.93	873	1	SERPINE1
6_MCF10DCIS_H3K27ac.rep1_peak_28805_lociStitched	chr14	50526465	50550837	6	7686	17252.9	2600.49	874	1	C14orf183
14_MCF10DCIS_H3K27ac.rep1_peak_25327_lociStitched	chr12	122883605	122934724	14	11840	18862.9	4232.65	875	1	CLIP1
4_MCF10DCIS_H3K27ac.rep1_peak_9242_lociStitched	chr1	225836093	225845413	4	8755	15939.1	1317.85	876	1	ENAH
5_MCF10DCIS_H3K27ac.rep1_peak_40853_lociStitched	chr17	55272814	55294681	5	9511	18016.2	3402.51	877	1	MSI2
13_MCF10DCIS_H3K27ac.rep1_peak_48103_lociStitched	chr2	9659174	9706641	13	11333	21407.6	6802.02	878	1	ADAM17
5_MCF10DCIS_H3K27ac.rep1_peak_42254_lociStitched	chr17	79300548	79320500	5	7640	16616	2029.12	879	1	TMEM105
12_MCF10DCIS_H3K27ac.rep1_peak_11435_lociStitched	chr10	30116881	30152841	12	11289	18958.1	4379.93	880	1	SVIL
5_MCF10DCIS_H3K27ac.rep1_peak_866_lociStitched	chr1	16157245	16179989	5	10318	16466.7	1894.58	881	1	SPEN
30_MCF10DCIS_H3K27ac.rep1_peak_60330_lociStitched	chr22	23524968	23600822	30	14804	21064.7	6493.1	882	1	BCR
18_MCF10DCIS_H3K27ac.rep1_peak_88764_lociStitched	chr7	116311580	116357249	18	13831	19550.9	4982.49	883	1	MET
8_MCF10DCIS_H3K27ac.rep1_peak_18367_lociStitched	chr11	66821725	66849703	8	11530	16848.4	2294.2	884	1	RHOD
8_MCF10DCIS_H3K27ac.rep1_peak_37996_lociStitched	chr17	1010839	1029876	8	10242	15692.2	1142.22	885	1	ABR
13_MCF10DCIS_H3K27ac.rep1_peak_43653_lociStitched	chr18	46448464	46482665	13	14010	16967.1	2424.85	886	1	SMAD7
15_MCF10DCIS_H3K27ac.rep1_peak_83988_lociStitched	chr6	138764300	138816589	15	14179	19665.9	5145.24	887	1	NHSL1
17_MCF10DCIS_H3K27ac.rep1_peak_53979_lociStitched	chr2	182740983	182789953	17	13032	19558.6	5043.91	888	1	SSFA2
8_MCF10DCIS_H3K27ac.rep1_peak_22199_lociStitched	chr12	47660698	47674990	8	11343	15949.9	1457.78	889	1	LOC100233209
7_MCF10DCIS_H3K27ac.rep1_peak_40137_lociStitched	chr17	40669981	40707385	7	11316	17074.9	2603.32	890	1	NAGLU
11_MCF10DCIS_H3K27ac.rep1_peak_48154_lociStitched	chr2	10025220	10055416	11	8332	19265	4795.12	891	1	GRHL1
12_MCF10DCIS_H3K27ac.rep1_peak_87058_lociStitched	chr7	56072839	56122852	12	10735	18474.8	4011.04	892	1	PSPH
21_MCF10DCIS_H3K27ac.rep1_peak_20154_lociStitched	chr11	122629496	122688652	21	12124	20006.6	5542.92	893	1	CRTAM
10_MCF10DCIS_H3K27ac.rep1_peak_87728_lociStitched	chr7	83669773	83715529	10	11968	17954.7	3491.18	894	1	SEMA3A
10_MCF10DCIS_H3K27ac.rep1_peak_75014_lociStitched	chr5	66299373	66318260	10	13055	16371.3	1917.03	895	1	CD180
11_MCF10DCIS_H3K27ac.rep1_peak_14890_lociStitched	chr10	112152322	112177976	11	14786	17416.5	2973.3	896	1	DUSP5
4_MCF10DCIS_H3K27ac.rep1_peak_42274_lociStitched	chr17	79476382	79487189	4	8134	15598.8	1170.4	897	1	ACTG1
5_MCF10DCIS_H3K27ac.rep1_peak_31142_lociStitched	chr14	105432899	105449582	5	10883	15732.1	1309.62	898	1	AHNAK2
10_MCF10DCIS_H3K27ac.rep1_peak_40534_lociStitched	chr17	46121824	46151787	10	10296	18184.5	3769.35	899	1	NFE2L1
15_MCF10DCIS_H3K27ac.rep1_peak_78032_lociStitched	chr5	149852397	149883831	15	12355	17999.1	3599.19	900	1	NDST1
13_MCF10DCIS_H3K27ac.rep1_peak_30878_lociStitched	chr14	102413864	102448209	13	13229	17330.5	2936.5	901	1	DYNC1H1
7_MCF10DCIS_H3K27ac.rep1_peak_14859_lociStitched	chr10	111827067	111844349	7	11136	16811.9	2419.48	902	1	ADD3
8_MCF10DCIS_H3K27ac.rep1_peak_12569_lociStitched	chr10	70976179	71001770	8	9181	17343	2978.79	903	1	HKDC1
9_MCF10DCIS_H3K27ac.rep1_peak_23379_lociStitched	chr12	65980356	66003970	9	10956	16971.4	2614.07	904	1	HMGA2
12_MCF10DCIS_H3K27ac.rep1_peak_27812_lociStitched	chr13	109894985	109926097	12	13737	17124	2768.97	905	1	IRS2
10_MCF10DCIS_H3K27ac.rep1_peak_4765_lociStitched	chr1	98352002	98386594	10	15533	18185	3832.79	906	1	DPYD
16_MCF10DCIS_H3K27ac.rep1_peak_93459_lociStitched	chr8	124673128	124706834	16	14065	17557.5	3205.44	907	1	KLHL38
13_MCF10DCIS_H3K27ac.rep1_peak_23336_lociStitched	chr12	65050326	65086116	13	12911	17597.9	3281.94	908	1	MIR548Z
10_MCF10DCIS_H3K27ac.rep1_peak_9278_lociStitched	chr1	226104925	226132653	10	9525	17715.4	3405	909	1	PYCR2
5_MCF10DCIS_H3K27ac.rep1_peak_30084_lociStitched	chr14	75076287	75089433	5	10397	15383.4	1077.97	910	1	LTBP2
12_MCF10DCIS_H3K27ac.rep1_peak_78198_lociStitched	chr5	153731540	153752078	12	10476	17391.6	3090.97	911	1	SAP30L
4_MCF10DCIS_H3K27ac.rep1_peak_34270_lociStitched	chr15	91404892	91417849	4	8647	15500.5	1202.41	912	1	FURIN
9_MCF10DCIS_H3K27ac.rep1_peak_22101_lociStitched	chr12	46649548	46664555	9	8080	15743.8	1448.18	913	1	SLC38A1
7_MCF10DCIS_H3K27ac.rep1_peak_17808_lociStitched	chr11	61730798	61749629	7	11489	15744.6	1453.75	914	1	FTH1
12_MCF10DCIS_H3K27ac.rep1_peak_98232_lociStitched	chr9	131883552	131908430	12	8114	16352.3	2062.39	915	1	PPP2R4
18_MCF10DCIS_H3K27ac.rep1_peak_81755_lociStitched	chr6	47061259	47139054	18	14599	22591.7	8308.51	916	1	GPR110
14_MCF10DCIS_H3K27ac.rep1_peak_48840_lociStitched	chr2	26549160	26580992	14	12427	18911.4	4634.74	917	1	EPT1
11_MCF10DCIS_H3K27ac.rep1_peak_21360_lociStitched	chr12	15409436	15433567	11	10595	16681.8	2405.86	918	1	RERG
5_MCF10DCIS_H3K27ac.rep1_peak_48505_lociStitched	chr2	19546870	19563376	5	7929	16139.6	1866.83	919	1	OSR1
3_MCF10DCIS_H3K27ac.rep1_peak_48700_lociStitched	chr2	24292493	24308227	3	6859	16385.4	2131.96	920	1	SF3B14
11_MCF10DCIS_H3K27ac.rep1_peak_84689_lociStitched	chr6	158246408	158288915	11	14030	18622.3	4369.72	921	1	SNX9
4_MCF10DCIS_H3K27ac.rep1_peak_17648_lociStitched	chr11	58340181	58359955	4	8536	16044.6	1803.39	922	1	ZFP91
14_MCF10DCIS_H3K27ac.rep1_peak_24320_lociStitched	chr12	96001830	96048055	14	11279	18781.2	4543.92	923	1	USP44
5_MCF10DCIS_H3K27ac.rep1_peak_53644_lociStitched	chr2	173111124	173127509	5	11925	15777.1	1543.47	924	1	DLX2
3_MCF10DCIS_H3K27ac.rep1_peak_20539_lociStitched	chr11	130498667	130508356	3	9477	15243.7	1011.53	925	1	ADAMTS15
9_MCF10DCIS_H3K27ac.rep1_peak_56054_lociStitched	chr2	241372363	241392503	9	9792	15495.7	1266.81	926	1	GPC1
12_MCF10DCIS_H3K27ac.rep1_peak_83996_lociStitched	chr6	138910559	138926601	12	12334	15713.1	1487.09	927	1	NHSL1
8_MCF10DCIS_H3K27ac.rep1_peak_86841_lociStitched	chr7	47796598	47831777	8	10181	17624.7	3405.33	928	1	C7orf69
16_MCF10DCIS_H3K27ac.rep1_peak_93432_lociStitched	chr8	124518497	124565542	16	12986	18954.4	4737.43	929	1	FBXO32
3_MCF10DCIS_H3K27ac.rep1_peak_78855_lociStitched	chr5	175960305	175973048	3	8786	15680.3	1465.44	930	1	RNF44
11_MCF10DCIS_H3K27ac.rep1_peak_30868_lociStitched	chr14	102172332	102200880	11	9744	16420.8	2209.62	931	1	NCRNA00239
15_MCF10DCIS_H3K27ac.rep1_peak_91268_lociStitched	chr8	42029424	42065220	15	15067	17357.5	3160.79	932	1	PLAT
12_MCF10DCIS_H3K27ac.rep1_peak_86736_lociStitched	chr7	44654712	44681580	12	11488	16612.5	2420.81	933	1	OGDH
24_MCF10DCIS_H3K27ac.rep1_peak_11729_lociStitched	chr10	34979017	35061563	24	15293	24607	10417.3	934	1	PARD3
10_MCF10DCIS_H3K27ac.rep1_peak_98294_lociStitched	chr9	132499698	132540906	10	12398	17768.9	3626.3	935	1	PTGES
11_MCF10DCIS_H3K27ac.rep1_peak_7916_lociStitched	chr1	200851461	200886577	11	11856	18242.8	4112.08	936	1	C1orf106
19_MCF10DCIS_H3K27ac.rep1_peak_42770_lociStitched	chr18	11989690	12046270	19	13136	18660.1	4532.06	937	1	IMPA2
9_MCF10DCIS_H3K27ac.rep1_peak_9258_lociStitched	chr1	225922582	225961398	9	12330	19233.3	5112.07	938	1	SRP9
12_MCF10DCIS_H3K27ac.rep1_peak_7813_lociStitched	chr1	198392453	198437300	12	13479	20571.3	6466.94	939	1	ATP6V1G3
4_MCF10DCIS_H3K27ac.rep1_peak_35880_lociStitched	chr16	27327331	27341246	4	12837	15429	1334.45	940	1	IL4R
11_MCF10DCIS_H3K27ac.rep1_peak_52824_lociStitched	chr2	143614373	143638669	11	14606	16484.8	2390.73	941	1	KYNU
3_MCF10DCIS_H3K27ac.rep1_peak_94593_lociStitched	chr8	144817035	144824813	3	6956	14609.4	527.348	942	1	LOC100128338
23_MCF10DCIS_H3K27ac.rep1_peak_82992_lociStitched	chr6	108970919	109016679	23	15403	18761.6	4685.82	943	1	NCRNA00222
2_MCF10DCIS_H3K27ac.rep1_peak_58191_lociStitched	chr20	48803068	48812505	2	8337	14850.1	798.37	944	1	CEBPB
15_MCF10DCIS_H3K27ac.rep1_peak_35187_lociStitched	chr16	9161229	9196005	15	11377	16908.1	2872.5	945	1	C16orf72
8_MCF10DCIS_H3K27ac.rep1_peak_89953_lociStitched	chr8	8144994	8170799	8	10395	16572	2554.7	946	1	FLJ10661
9_MCF10DCIS_H3K27ac.rep1_peak_44135_lociStitched	chr18	61093733	61123317	9	12834	16948.7	2931.77	947	1	VPS4B
4_MCF10DCIS_H3K27ac.rep1_peak_41808_lociStitched	chr17	73864501	73875073	4	8267	15131.7	1130.15	948	1	TRIM47
15_MCF10DCIS_H3K27ac.rep1_peak_62509_lociStitched	chr3	14432500	14476681	15	14745	17681.2	3693.53	949	1	SLC6A6
12_MCF10DCIS_H3K27ac.rep1_peak_32744_lociStitched	chr15	63775211	63814620	12	9455	19349.8	5375.39	950	1	USP3
13_MCF10DCIS_H3K27ac.rep1_peak_10689_lociStitched	chr10	11856215	11902214	13	9765	19200	5230.09	951	1	C10orf47
12_MCF10DCIS_H3K27ac.rep1_peak_831_lociStitched	chr1	15726470	15760291	12	11594	16430.2	2468.93	952	1	EFHD2
6_MCF10DCIS_H3K27ac.rep1_peak_76993_lociStitched	chr5	134360256	134373089	6	7211	15427.8	1482.21	953	1	PITX1
13_MCF10DCIS_H3K27ac.rep1_peak_45788_lociStitched	chr19	17561421	17593010	13	14734	16277.8	2334.43	954	1	SLC27A1
6_MCF10DCIS_H3K27ac.rep1_peak_30226_lociStitched	chr14	77404379	77429275	6	12607	15980.7	2043.96	955	1	C14orf4
12_MCF10DCIS_H3K27ac.rep1_peak_91317_lociStitched	chr8	42342307	42374750	12	12015	16821.7	2900.4	956	1	C8orf40
7_MCF10DCIS_H3K27ac.rep1_peak_79839_lociStitched	chr6	14712865	14746249	7	9258	17269.5	3361.77	957	1	JARID2
3_MCF10DCIS_H3K27ac.rep1_peak_1351_lociStitched	chr1	23692520	23704864	3	8780	14874.5	986.286	958	1	ZNF436
10_MCF10DCIS_H3K27ac.rep1_peak_46280_lociStitched	chr19	36618321	36641677	10	10430	16685.5	2835.42	959	1	CAPNS1
10_MCF10DCIS_H3K27ac.rep1_peak_87544_lociStitched	chr7	77021609	77056207	10	12167	17281.7	3445.96	960	1	PION
10_MCF10DCIS_H3K27ac.rep1_peak_50748_lociStitched	chr2	69018591	69060357	10	12700	19688.5	5855.59	961	1	ARHGAP25
10_MCF10DCIS_H3K27ac.rep1_peak_11112_lociStitched	chr10	24527320	24549217	10	12390	16394.3	2586.04	962	1	PRINS
16_MCF10DCIS_H3K27ac.rep1_peak_69252_lociStitched	chr4	8184635	8231016	16	11923	17156.3	3348.71	963	1	SH3TC1
9_MCF10DCIS_H3K27ac.rep1_peak_14995_lociStitched	chr10	114375323	114403372	9	10528	17404.4	3623.93	964	1	MIR4295
17_MCF10DCIS_H3K27ac.rep1_peak_4992_lociStitched	chr1	110506330	110548865	17	13949	17886	4113.13	965	1	AHCYL1
5_MCF10DCIS_H3K27ac.rep1_peak_39813_lociStitched	chr17	37773825	37790753	5	9910	14939	1181.57	966	1	PPP1R1B
10_MCF10DCIS_H3K27ac.rep1_peak_97197_lociStitched	chr9	110800844	110820784	10	12557	15908.1	2183.43	967	1	KLF4
11_MCF10DCIS_H3K27ac.rep1_peak_42845_lociStitched	chr18	12836243	12890720	11	11066	18631.1	4919.27	968	1	PTPN2
7_MCF10DCIS_H3K27ac.rep1_peak_10884_lociStitched	chr10	17241211	17274672	7	10014	17918.4	4222.78	969	1	VIM
8_MCF10DCIS_H3K27ac.rep1_peak_60057_lociStitched	chr22	18038500	18061830	8	10795	15192.5	1504.79	970	1	SLC25A18
6_MCF10DCIS_H3K27ac.rep1_peak_27858_lociStitched	chr13	110653802	110670948	6	10035	15524	1851.77	971	1	IRS2
4_MCF10DCIS_H3K27ac.rep1_peak_85384_lociStitched	chr7	5565384	5573022	4	6967	14263.2	598.819	972	1	ACTB
9_MCF10DCIS_H3K27ac.rep1_peak_50074_lociStitched	chr2	54257589	54280822	9	10897	16751	3087.67	973	1	PSME4
10_MCF10DCIS_H3K27ac.rep1_peak_64836_lociStitched	chr3	74640741	74673983	10	10668	18382.8	4720.36	974	1	CNTN3
19_MCF10DCIS_H3K27ac.rep1_peak_93347_lociStitched	chr8	124030243	124078379	19	12522	18248.4	4592.17	975	1	DERL1
2_MCF10DCIS_H3K27ac.rep1_peak_6428_lociStitched	chr1	156627160	156633000	2	5690	14322.6	682.696	976	1	NES
8_MCF10DCIS_H3K27ac.rep1_peak_71980_lociStitched	chr4	122279335	122302703	8	11072	15747.7	2117.14	977	1	QRFPR
9_MCF10DCIS_H3K27ac.rep1_peak_37149_lociStitched	chr16	71370619	71404534	9	10025	16547.1	2926.86	978	1	CALB2
MCF10DCIS_H3K27ac.rep1_peak_18027	chr11	64083582	64093307	1	9726	14360.9	748.825	979	1	PRDX5
MCF10DCIS_H3K27ac.rep1_peak_16258	chr11	8703070	8710490	1	7421	14382.9	770.938	980	1	SNORA45
1_MCF10DCIS_H3K27ac.rep1_peak_47450_lociStitched	chr19	49990694	49994400	1	3707	14100.2	499.198	981	1	SNORD32A
5_MCF10DCIS_H3K27ac.rep1_peak_86409_lociStitched	chr7	36819207	36837096	5	9704	15398.9	1805	982	1	AOAH
9_MCF10DCIS_H3K27ac.rep1_peak_40348_lociStitched	chr17	43169698	43207745	9	11197	17806	4238.44	983	1	PLCD3
9_MCF10DCIS_H3K27ac.rep1_peak_46708_lociStitched	chr19	42688733	42713893	9	10803	16809.4	3245.64	984	1	DEDD2
9_MCF10DCIS_H3K27ac.rep1_peak_48526_lociStitched	chr2	19846924	19873212	9	11600	17442.1	3882.74	985	1	FLJ12334
6_MCF10DCIS_H3K27ac.rep1_peak_31151_lociStitched	chr14	105481238	105493582	6	10244	14656	1102.32	986	1	CDCA4
7_MCF10DCIS_H3K27ac.rep1_peak_95099_lociStitched	chr9	13895792	13915802	7	6985	16616.3	3065.53	987	1	NFIB
16_MCF10DCIS_H3K27ac.rep1_peak_65428_lociStitched	chr3	111431076	111488297	16	13919	21721.1	8171.16	988	1	PHLDB2
8_MCF10DCIS_H3K27ac.rep1_peak_84406_lociStitched	chr6	150570963	150595038	8	14359	15759.5	2234.16	989	1	IYD
12_MCF10DCIS_H3K27ac.rep1_peak_37593_lociStitched	chr16	85006459	85039875	12	13619	16424	2910.53	990	1	ZDHHC7
14_MCF10DCIS_H3K27ac.rep1_peak_81164_lociStitched	chr6	36544605	36584888	14	11957	17084	3581.16	991	1	SRSF3
MCF10DCIS_H3K27ac.rep1_peak_32908	chr15	66792834	66798729	1	5896	14371.4	881.892	992	1	SNORD18A
5_MCF10DCIS_H3K27ac.rep1_peak_45742_lociStitched	chr19	17352895	17372251	5	8892	14759	1283.3	993	1	NR2F6
7_MCF10DCIS_H3K27ac.rep1_peak_3879_lociStitched	chr1	67392783	67413396	7	11763	15379.4	1904.64	994	1	MIER1
17_MCF10DCIS_H3K27ac.rep1_peak_37625_lociStitched	chr16	85384050	85431115	17	13012	17070.5	3595.77	995	1	LOC400548
15_MCF10DCIS_H3K27ac.rep1_peak_14549_lociStitched	chr10	104912586	104951043	15	14136	18305.5	4834.04	996	1	NT5C2
2_MCF10DCIS_H3K27ac.rep1_peak_7503_lociStitched	chr1	183127773	183135197	2	7337	14462.7	994.074	997	1	LAMC2
15_MCF10DCIS_H3K27ac.rep1_peak_2007_lociStitched	chr1	31471241	31544483	15	9534	20178.2	6716.29	998	1	PUM1
5_MCF10DCIS_H3K27ac.rep1_peak_32894_lociStitched	chr15	66678263	66693209	5	8279	15567.8	2111.87	999	1	MAP2K1
16_MCF10DCIS_H3K27ac.rep1_peak_53112_lociStitched	chr2	158015044	158050702	16	11923	17140.8	3690.6	1000	1	GALNT5
11_MCF10DCIS_H3K27ac.rep1_peak_47121_lociStitched	chr19	46945016	46978177	11	11960	17515.6	4082.12	1001	1	PNMAL1
11_MCF10DCIS_H3K27ac.rep1_peak_14103_lociStitched	chr10	99165685	99194516	11	9961	16742.2	3315.57	1002	1	PGAM1
10_MCF10DCIS_H3K27ac.rep1_peak_18383_lociStitched	chr11	67006442	67045960	10	10600	16680.5	3256.28	1003	1	ADRBK1
6_MCF10DCIS_H3K27ac.rep1_peak_41528_lociStitched	chr17	70101300	70133631	6	9421	17494.3	4080.17	1004	1	SOX9
5_MCF10DCIS_H3K27ac.rep1_peak_27251_lociStitched	chr13	80908737	80917781	5	8266	14065.2	651.168	1005	1	SPRY2
18_MCF10DCIS_H3K27ac.rep1_peak_78653_lociStitched	chr5	171834664	171881486	18	13715	19604.4	6194.55	1006	1	SH3PXD2B
11_MCF10DCIS_H3K27ac.rep1_peak_63909_lociStitched	chr3	50282518	50309158	11	12750	15592.4	2192.47	1007	1	SEMA3B
3_MCF10DCIS_H3K27ac.rep1_peak_62833_lociStitched	chr3	29321897	29334440	3	12201	14662.8	1273.11	1008	1	RBMS3
8_MCF10DCIS_H3K27ac.rep1_peak_556_lociStitched	chr1	9880091	9912553	8	12624	15903.1	2515.8	1009	1	CLSTN1
9_MCF10DCIS_H3K27ac.rep1_peak_51033_lociStitched	chr2	74414538	74436954	9	9700	16222.5	2835.62	1010	1	MTHFD2
16_MCF10DCIS_H3K27ac.rep1_peak_23274_lociStitched	chr12	64291538	64329038	16	12625	17148.8	3768.75	1011	1	SRGAP1
MCF10DCIS_H3K27ac.rep1_peak_14173	chr10	99442006	99447013	1	5008	14105.7	726.516	1012	1	AVPI1
9_MCF10DCIS_H3K27ac.rep1_peak_48962_lociStitched	chr2	27974683	28001162	9	9670	17153.1	3775.91	1013	1	MRPL33
17_MCF10DCIS_H3K27ac.rep1_peak_90102_lociStitched	chr8	11701950	11735949	17	13677	16346.7	2971.51	1014	1	CTSB
11_MCF10DCIS_H3K27ac.rep1_peak_62876_lociStitched	chr3	30361528	30399304	11	14330	17135.2	3770.04	1015	1	TGFBR2
9_MCF10DCIS_H3K27ac.rep1_peak_65995_lociStitched	chr3	126973215	127006324	9	9096	17912	4565.73	1016	1	PLXNA1
8_MCF10DCIS_H3K27ac.rep1_peak_17178_lociStitched	chr11	35099134	35138741	8	12251	17114.2	3770.59	1017	1	CD44
19_MCF10DCIS_H3K27ac.rep1_peak_54825_lociStitched	chr2	213766377	213822154	19	13673	18925.1	5583.28	1018	1	IKZF2
17_MCF10DCIS_H3K27ac.rep1_peak_50526_lociStitched	chr2	64332540	64371576	17	13020	19026.1	5703.16	1019	1	PELI1
7_MCF10DCIS_H3K27ac.rep1_peak_9414_lociStitched	chr1	228268942	228281034	7	8057	14955.4	1633.63	1020	1	ARF1
7_MCF10DCIS_H3K27ac.rep1_peak_88413_lociStitched	chr7	104643719	104660992	7	8533	14972.2	1659.94	1021	1	LOC100216545
MCF10DCIS_H3K27ac.rep1_peak_56892	chr20	17944911	17953187	1	8277	14120.5	828.428	1022	1	SNX5
4_MCF10DCIS_H3K27ac.rep1_peak_39290_lociStitched	chr17	27132591	27140419	4	7051	14108.4	816.46	1023	1	C17orf63
15_MCF10DCIS_H3K27ac.rep1_peak_90550_lociStitched	chr8	25027526	25054546	15	13789	15574.3	2288.59	1024	1	DOCK5
MCF10DCIS_H3K27ac.rep1_peak_14182	chr10	99481007	99487968	1	6962	14170.5	900.057	1025	1	LOC100270710
12_MCF10DCIS_H3K27ac.rep1_peak_81746_lociStitched	chr6	47001978	47032044	12	13364	16196.6	2928.43	1026	1	GPR110
MCF10DCIS_H3K27ac.rep1_peak_86059	chr7	27176304	27183351	1	7048	13773.4	512.317	1027	1	HOXA5
10_MCF10DCIS_H3K27ac.rep1_peak_73716_lociStitched	chr5	1792702	1814284	10	10226	15018.9	1758.93	1028	1	NDUFS6
13_MCF10DCIS_H3K27ac.rep1_peak_72417_lociStitched	chr4	143294544	143330100	13	11948	17049.1	3790.27	1029	1	INPP4B
20_MCF10DCIS_H3K27ac.rep1_peak_59104_lociStitched	chr21	30534734	30591829	20	14697	18881.3	5623.86	1030	1	NCRNA00189
11_MCF10DCIS_H3K27ac.rep1_peak_74331_lociStitched	chr5	38815981	38854862	11	10381	17189.3	3946.42	1031	1	OSMR
11_MCF10DCIS_H3K27ac.rep1_peak_31803_lociStitched	chr15	41525176	41557053	11	10993	17583.4	4341.65	1032	1	CHP
8_MCF10DCIS_H3K27ac.rep1_peak_8186_lociStitched	chr1	204047043	204074535	8	12568	16723.4	3483.24	1033	1	SOX13
11_MCF10DCIS_H3K27ac.rep1_peak_4790_lociStitched	chr1	98779770	98801195	11	11237	15421.7	2198.2	1034	1	MIR137
15_MCF10DCIS_H3K27ac.rep1_peak_50183_lociStitched	chr2	55635750	55659278	15	12608	16624.9	3402.15	1035	1	CCDC88A
9_MCF10DCIS_H3K27ac.rep1_peak_100928_lociStitched	chrX	153267338	153286246	9	10196	14532.7	1310.32	1036	1	IRAK1
14_MCF10DCIS_H3K27ac.rep1_peak_9496_lociStitched	chr1	230208525	230270382	14	11961	21532.4	8325.95	1037	1	GALNT2
8_MCF10DCIS_H3K27ac.rep1_peak_64001_lociStitched	chr3	52011386	52039890	8	8466	15503.3	2297.42	1038	1	RPL29
14_MCF10DCIS_H3K27ac.rep1_peak_84466_lociStitched	chr6	151356528	151390112	14	12733	16489.7	3284.52	1039	1	MTHFD1L
12_MCF10DCIS_H3K27ac.rep1_peak_83125_lociStitched	chr6	111783198	111806301	12	11412	15368.1	2169.37	1040	1	REV3L
3_MCF10DCIS_H3K27ac.rep1_peak_47688_lociStitched	chr19	55894087	55901325	3	6166	14075	876.522	1041	1	RPL28
5_MCF10DCIS_H3K27ac.rep1_peak_17927_lociStitched	chr11	62643431	62652981	5	7136	14075.7	880.51	1042	1	SLC3A2
MCF10DCIS_H3K27ac.rep1_peak_80230	chr6	26024404	26032301	1	7898	13962.7	791.279	1043	1	HIST1H4B
5_MCF10DCIS_H3K27ac.rep1_peak_77363_lociStitched	chr5	139717102	139729538	5	10408	14977.9	1811.93	1044	1	HBEGF
21_MCF10DCIS_H3K27ac.rep1_peak_24194_lociStitched	chr12	92987386	93018922	21	13458	16487	3352.28	1045	1	C12orf74
11_MCF10DCIS_H3K27ac.rep1_peak_45163_lociStitched	chr19	8419201	8439449	11	12687	14833.7	1704.88	1046	1	ANGPTL4
4_MCF10DCIS_H3K27ac.rep1_peak_15837_lociStitched	chr10	134257766	134267108	4	5808	13857	739.886	1047	1	C10orf91
9_MCF10DCIS_H3K27ac.rep1_peak_2450_lociStitched	chr1	38464862	38496004	9	13417	15686.2	2572.33	1048	1	UTP11L
18_MCF10DCIS_H3K27ac.rep1_peak_73063_lociStitched	chr4	166120553	166162675	18	11664	16545.5	3432.94	1049	1	KLHL2
4_MCF10DCIS_H3K27ac.rep1_peak_7969_lociStitched	chr1	201361016	201369850	4	7599	14168	1062.73	1050	1	LAD1
6_MCF10DCIS_H3K27ac.rep1_peak_85929_lociStitched	chr7	24851663	24872390	6	10014	15209.5	2114.15	1051	1	DFNA5
10_MCF10DCIS_H3K27ac.rep1_peak_76908_lociStitched	chr5	133579835	133604256	10	11143	16767.5	3677.8	1052	1	PPP2CA
11_MCF10DCIS_H3K27ac.rep1_peak_33519_lociStitched	chr15	75943473	75965886	11	10735	15487.4	2398.19	1053	1	SNX33
24_MCF10DCIS_H3K27ac.rep1_peak_77999_lociStitched	chr5	149384001	149438530	24	11077	20950	7863.08	1054	1	TIGD6
5_MCF10DCIS_H3K27ac.rep1_peak_71898_lociStitched	chr4	119198663	119210052	5	6741	14301.2	1215.21	1055	1	SNORA24
12_MCF10DCIS_H3K27ac.rep1_peak_34484_lociStitched	chr15	99255662	99304677	12	14005	17454.2	4372.14	1056	1	IGF1R
9_MCF10DCIS_H3K27ac.rep1_peak_68588_lociStitched	chr3	193786656	193822433	9	8719	17623.8	4543.68	1057	1	HES1
10_MCF10DCIS_H3K27ac.rep1_peak_92139_lociStitched	chr8	86846592	86875880	10	12844	15827.2	2747.21	1058	1	REXO1L1
10_MCF10DCIS_H3K27ac.rep1_peak_46631_lociStitched	chr19	41718897	41736283	10	10971	15151.9	2081.1	1059	1	AXL
6_MCF10DCIS_H3K27ac.rep1_peak_22157_lociStitched	chr12	47053922	47073050	6	12299	15002.1	1951.06	1060	1	SLC38A4
19_MCF10DCIS_H3K27ac.rep1_peak_63620_lociStitched	chr3	46967941	47004330	19	16948	16102.1	3071.23	1061	1	CCDC12
16_MCF10DCIS_H3K27ac.rep1_peak_81409_lociStitched	chr6	42055441	42111388	16	14230	17522.6	4503.73	1062	1	C6orf132
15_MCF10DCIS_H3K27ac.rep1_peak_50711_lociStitched	chr2	67663600	67692786	15	13476	17462	4445.03	1063	1	ETAA1
MCF10DCIS_H3K27ac.rep1_peak_58078	chr20	47892723	47900194	1	7472	13744.4	727.675	1064	1	SNORD12B
13_MCF10DCIS_H3K27ac.rep1_peak_69965_lociStitched	chr4	40978633	41022006	13	12170	17227.8	4220.19	1065	1	APBB2
10_MCF10DCIS_H3K27ac.rep1_peak_67507_lociStitched	chr3	171752719	171786705	10	7070	18080.6	5074.11	1066	1	FNDC3B
9_MCF10DCIS_H3K27ac.rep1_peak_47159_lociStitched	chr19	47359607	47379307	9	10956	15598.5	2594.49	1067	1	AP2S1
15_MCF10DCIS_H3K27ac.rep1_peak_94205_lociStitched	chr8	134332537	134403732	15	14151	19948.8	6955.75	1068	1	NDRG1
7_MCF10DCIS_H3K27ac.rep1_peak_39085_lociStitched	chr17	19609113	19632501	7	10356	14729.8	1740.07	1069	1	SLC47A2
8_MCF10DCIS_H3K27ac.rep1_peak_13611_lociStitched	chr10	88829799	88854695	8	9455	15662.1	2683.79	1070	1	GLUD1
17_MCF10DCIS_H3K27ac.rep1_peak_36970_lociStitched	chr16	69073071	69112352	17	11843	16313.4	3338.89	1071	1	HAS3
10_MCF10DCIS_H3K27ac.rep1_peak_91467_lociStitched	chr8	49606386	49623285	10	12288	14663.3	1710.18	1072	1	EFCAB1
9_MCF10DCIS_H3K27ac.rep1_peak_49974_lociStitched	chr2	48533934	48573792	9	8320	18593.8	5655.85	1073	1	FOXN2
5_MCF10DCIS_H3K27ac.rep1_peak_95751_lociStitched	chr9	35905240	35945865	5	9078	16400.3	3485.62	1074	1	LOC158376
13_MCF10DCIS_H3K27ac.rep1_peak_64335_lociStitched	chr3	58145301	58174976	13	12920	16537.9	3629.25	1075	1	DNASE1L3
14_MCF10DCIS_H3K27ac.rep1_peak_42015_lociStitched	chr17	76290170	76352635	14	11828	20151.2	7245.94	1076	1	SOCS3
MCF10DCIS_H3K27ac.rep1_peak_46993	chr19	45926984	45930496	1	3513	13516.6	622.678	1077	1	ERCC1
16_MCF10DCIS_H3K27ac.rep1_peak_75099_lociStitched	chr5	67691108	67752522	16	13334	19222.6	6331.78	1078	1	PIK3R1
5_MCF10DCIS_H3K27ac.rep1_peak_48513_lociStitched	chr2	19735816	19745097	5	8056	14273.2	1387.51	1079	1	OSR1
18_MCF10DCIS_H3K27ac.rep1_peak_66082_lociStitched	chr3	128477951	128528687	18	11975	20340.1	7463.27	1080	1	RAB7A
4_MCF10DCIS_H3K27ac.rep1_peak_66943_lociStitched	chr3	151983942	152005227	4	7571	15891.4	3020.34	1081	1	LOC401093
5_MCF10DCIS_H3K27ac.rep1_peak_19382_lociStitched	chr11	101980220	101991568	5	8597	13858.2	994.085	1082	1	YAP1
MCF10DCIS_H3K27ac.rep1_peak_8402	chr1	207176352	207183082	1	6731	13826.1	969.793	1083	1	C1orf116
6_MCF10DCIS_H3K27ac.rep1_peak_11982_lociStitched	chr10	48331518	48344121	6	8011	14381.3	1535.05	1084	1	ZNF488
10_MCF10DCIS_H3K27ac.rep1_peak_40504_lociStitched	chr17	46013665	46045512	10	13826	16557.3	3713.36	1085	1	PRR15L
8_MCF10DCIS_H3K27ac.rep1_peak_85185_lociStitched	chr7	940856	990490	8	9520	15778.6	2948.26	1086	1	ADAP1
9_MCF10DCIS_H3K27ac.rep1_peak_11336_lociStitched	chr10	29258637	29281751	9	11517	15692.1	2870.76	1087	1	BAMBI
19_MCF10DCIS_H3K27ac.rep1_peak_38659_lociStitched	chr17	15532772	15563899	19	12604	14785.3	1989.02	1088	1	CDRT1
4_MCF10DCIS_H3K27ac.rep1_peak_66843_lociStitched	chr3	149525782	149538134	4	8626	14586.5	1791.04	1089	1	RNF13
7_MCF10DCIS_H3K27ac.rep1_peak_54130_lociStitched	chr2	191392623	191416665	7	11464	15252.2	2459.5	1090	1	TMEM194B
11_MCF10DCIS_H3K27ac.rep1_peak_47567_lociStitched	chr19	51841790	51869754	11	11099	15975.8	3187.9	1091	1	ETFB
MCF10DCIS_H3K27ac.rep1_peak_47631	chr19	54703782	54710915	1	7134	13717.5	932.996	1092	1	RPS9
3_MCF10DCIS_H3K27ac.rep1_peak_21437_lociStitched	chr12	18411936	18428842	3	9784	14425.9	1641.57	1093	1	PIK3C2G
14_MCF10DCIS_H3K27ac.rep1_peak_73197_lociStitched	chr4	170145287	170189550	14	12609	17014.7	4235.97	1094	1	SH3RF1
11_MCF10DCIS_H3K27ac.rep1_peak_16226_lociStitched	chr11	7593176	7623596	11	11700	15346.9	2576.57	1095	1	PPFIBP2
3_MCF10DCIS_H3K27ac.rep1_peak_6852_lociStitched	chr1	167683182	167695899	3	6118	14639.8	1873.21	1096	1	MPZL1
14_MCF10DCIS_H3K27ac.rep1_peak_25395_lociStitched	chr12	123421746	123453754	14	11789	15626.3	2861.52	1097	1	ABCB9
9_MCF10DCIS_H3K27ac.rep1_peak_24967_lociStitched	chr12	113567876	113598480	9	11869	15185.7	2433.02	1098	1	CCDC42B
10_MCF10DCIS_H3K27ac.rep1_peak_4884_lociStitched	chr1	108211781	108234932	10	14727	14974.1	2241.02	1099	1	VAV3
5_MCF10DCIS_H3K27ac.rep1_peak_9759_lociStitched	chr1	234783062	234795753	5	6087	14631.5	1901.11	1100	1	NCRNA00184
8_MCF10DCIS_H3K27ac.rep1_peak_28861_lociStitched	chr14	51405038	51431387	8	8825	16144	3420.1	1101	1	PYGL
9_MCF10DCIS_H3K27ac.rep1_peak_58791_lociStitched	chr20	61275268	61300584	9	11728	14779.5	2065.79	1102	1	LOC100127888
10_MCF10DCIS_H3K27ac.rep1_peak_76759_lociStitched	chr5	131579588	131605992	10	8387	16122.3	3411.4	1103	1	PDLIM4
12_MCF10DCIS_H3K27ac.rep1_peak_47819_lociStitched	chr2	29224	47768	12	11290	15235.8	2531.26	1104	1	FAM110C
6_MCF10DCIS_H3K27ac.rep1_peak_21987_lociStitched	chr12	42862392	42878620	6	12305	14249.8	1556.27	1105	1	PRICKLE1
16_MCF10DCIS_H3K27ac.rep1_peak_21091_lociStitched	chr12	11841575	11900228	16	14163	18681	5988.47	1106	1	ETV6
11_MCF10DCIS_H3K27ac.rep1_peak_58477_lociStitched	chr20	52389826	52447641	11	11459	18055.6	5376.8	1107	1	SUMO1P1
13_MCF10DCIS_H3K27ac.rep1_peak_2884_lociStitched	chr1	44287011	44353806	13	9819	19003.2	6358.88	1108	1	ARTN
13_MCF10DCIS_H3K27ac.rep1_peak_19123_lociStitched	chr11	88035228	88070915	13	12040	16151.9	3511.6	1109	1	CTSC
5_MCF10DCIS_H3K27ac.rep1_peak_86382_lociStitched	chr7	36426223	36435507	5	7993	13520.3	894.978	1110	1	KIAA0895
2_MCF10DCIS_H3K27ac.rep1_peak_59768_lociStitched	chr21	44613568	44619970	2	6195	13291.2	677.972	1111	1	CRYAA
11_MCF10DCIS_H3K27ac.rep1_peak_72128_lociStitched	chr4	125859333	125876010	11	12416	14202.1	1590.99	1112	1	ANKRD50
17_MCF10DCIS_H3K27ac.rep1_peak_41495_lociStitched	chr17	69398337	69437651	17	11746	18564.1	5956.07	1113	1	SOX9
13_MCF10DCIS_H3K27ac.rep1_peak_40391_lociStitched	chr17	43354256	43399025	13	13595	18386.6	5793.11	1114	1	MAP3K14
4_MCF10DCIS_H3K27ac.rep1_peak_42438_lociStitched	chr17	80831771	80848746	4	6918	14539.1	1947.03	1115	1	ZNF750
9_MCF10DCIS_H3K27ac.rep1_peak_14912_lociStitched	chr10	112253402	112273368	9	9310	14948.5	2379.95	1116	1	DUSP5
14_MCF10DCIS_H3K27ac.rep1_peak_10989_lociStitched	chr10	21644208	21662607	14	8895	14963.9	2399.23	1117	1	MIR1915
4_MCF10DCIS_H3K27ac.rep1_peak_88075_lociStitched	chr7	97910973	97924760	4	7485	13624.3	1069.87	1118	1	BRI3
7_MCF10DCIS_H3K27ac.rep1_peak_291_lociStitched	chr1	6647480	6670434	7	9023	14155.7	1604.48	1119	1	KLHL21
18_MCF10DCIS_H3K27ac.rep1_peak_24172_lociStitched	chr12	92931387	92969015	18	12967	16533.7	3984.81	1120	1	CLLU1OS
MCF10DCIS_H3K27ac.rep1_peak_80456	chr6	27776221	27782278	1	6058	13058.3	516.056	1121	1	HIST1H3H
11_MCF10DCIS_H3K27ac.rep1_peak_33589_lociStitched	chr15	77779036	77803089	11	7395	15648.9	3134.11	1122	1	HMG20A
7_MCF10DCIS_H3K27ac.rep1_peak_66402_lociStitched	chr3	136447940	136477461	7	6338	15997.4	3486.43	1123	1	STAG1
12_MCF10DCIS_H3K27ac.rep1_peak_83745_lociStitched	chr6	133910204	133944873	12	11205	15972	3466.9	1124	1	MGC34034
3_MCF10DCIS_H3K27ac.rep1_peak_5842_lociStitched	chr1	151166694	151177899	3	7633	13759.7	1265.04	1125	1	PIP5K1A
8_MCF10DCIS_H3K27ac.rep1_peak_92527_lociStitched	chr8	101677138	101693677	8	10028	13992	1510.01	1126	1	SNX31
18_MCF10DCIS_H3K27ac.rep1_peak_56389_lociStitched	chr20	4065749	4117721	18	12689	17010.4	4531.96	1127	1	SMOX
12_MCF10DCIS_H3K27ac.rep1_peak_76682_lociStitched	chr5	129851005	129887088	12	10006	17713.1	5235.64	1128	1	CHSY3
11_MCF10DCIS_H3K27ac.rep1_peak_22654_lociStitched	chr12	52820362	52849729	11	12450	15279.7	2813.36	1129	1	KRT75
5_MCF10DCIS_H3K27ac.rep1_peak_13299_lociStitched	chr10	79700282	79710559	5	8598	13624.2	1158.22	1130	1	LOC100128292
7_MCF10DCIS_H3K27ac.rep1_peak_40219_lociStitched	chr17	41433781	41450970	7	8110	13974.7	1510.91	1131	1	LOC100130581
5_MCF10DCIS_H3K27ac.rep1_peak_51904_lociStitched	chr2	106003540	106027698	5	8436	14801.6	2350.57	1132	1	FHL2
9_MCF10DCIS_H3K27ac.rep1_peak_34844_lociStitched	chr16	2043795	2073807	9	7374	14642.9	2193.88	1133	1	ZNF598
9_MCF10DCIS_H3K27ac.rep1_peak_60172_lociStitched	chr22	19935677	19974681	9	10949	15254.5	2808.29	1134	1	COMT
4_MCF10DCIS_H3K27ac.rep1_peak_5623_lociStitched	chr1	146633515	146645144	4	8227	14067.6	1624.57	1135	1	PRKAB2
16_MCF10DCIS_H3K27ac.rep1_peak_36291_lociStitched	chr16	51558566	51613176	16	12717	17928.5	5493.77	1136	1	SALL1
8_MCF10DCIS_H3K27ac.rep1_peak_71945_lociStitched	chr4	120129399	120155420	8	9234	15248.3	2818.07	1137	1	USP53
15_MCF10DCIS_H3K27ac.rep1_peak_70686_lociStitched	chr4	75544319	75561398	15	11570	14284.9	1866.73	1138	1	BTC
10_MCF10DCIS_H3K27ac.rep1_peak_2069_lociStitched	chr1	32028814	32050458	10	9704	14187.6	1770.48	1139	1	TINAGL1
11_MCF10DCIS_H3K27ac.rep1_peak_29649_lociStitched	chr14	68924729	68956519	11	11858	17131.6	4723.99	1140	1	ZFP36L1
10_MCF10DCIS_H3K27ac.rep1_peak_46681_lociStitched	chr19	42363832	42376720	10	7462	13926.8	1543.98	1141	1	RPS19
MCF10DCIS_H3K27ac.rep1_peak_34973	chr16	3069809	3074905	1	5097	12633	262.954	1142	1	THOC6
11_MCF10DCIS_H3K27ac.rep1_peak_84125_lociStitched	chr6	142622229	142650301	11	8720	15153.3	2798.78	1143	1	GPR126
5_MCF10DCIS_H3K27ac.rep1_peak_1089_lociStitched	chr1	18990570	19008020	5	7430	13785.5	1434.39	1144	1	PAX7
1_MCF10DCIS_H3K27ac.rep1_peak_20921_lociStitched	chr12	7069796	7074363	1	4568	12715.9	364.903	1145	1	MIR200C
9_MCF10DCIS_H3K27ac.rep1_peak_7217_lociStitched	chr1	178201232	178213059	9	7989	14282.3	1931.35	1146	1	RASAL2
6_MCF10DCIS_H3K27ac.rep1_peak_75780_lociStitched	chr5	92898205	92922101	6	10796	14110.6	1785.03	1147	1	FLJ42709
12_MCF10DCIS_H3K27ac.rep1_peak_40126_lociStitched	chr17	40558875	40588479	12	10325	14745.8	2427.53	1148	1	PTRF
10_MCF10DCIS_H3K27ac.rep1_peak_70700_lociStitched	chr4	75582120	75608760	10	10306	15264.7	2957.04	1149	1	BTC
17_MCF10DCIS_H3K27ac.rep1_peak_17530_lociStitched	chr11	47530753	47569861	17	12559	15795.7	3488.43	1150	1	CELF1
8_MCF10DCIS_H3K27ac.rep1_peak_53970_lociStitched	chr2	182634680	182657405	8	10646	14678.1	2372.49	1151	1	NEUROD1
MCF10DCIS_H3K27ac.rep1_peak_14160	chr10	99406035	99413088	1	7054	13055.8	756.787	1152	1	PI4K2A
6_MCF10DCIS_H3K27ac.rep1_peak_11788_lociStitched	chr10	35618478	35630138	6	9642	13482.5	1183.49	1153	1	CCNY
4_MCF10DCIS_H3K27ac.rep1_peak_77191_lociStitched	chr5	138051525	138062753	4	8350	13709.4	1421.46	1154	1	CTNNA1
12_MCF10DCIS_H3K27ac.rep1_peak_31861_lociStitched	chr15	42209498	42240364	12	13007	16763.3	4475.57	1155	1	SPTBN5
2_MCF10DCIS_H3K27ac.rep1_peak_56071_lociStitched	chr2	241504800	241524105	2	10015	13627.4	1339.77	1156	1	RNPEPL1
6_MCF10DCIS_H3K27ac.rep1_peak_7545_lociStitched	chr1	183423212	183447745	6	7964	15482.8	3208.92	1157	1	SMG7
20_MCF10DCIS_H3K27ac.rep1_peak_24638_lociStitched	chr12	107737797	107791730	20	13160	17350.2	5080.49	1158	1	BTBD11
MCF10DCIS_H3K27ac.rep1_peak_67299	chr3	160116229	160123532	1	7304	13254.9	990.287	1159	1	SMC4
12_MCF10DCIS_H3K27ac.rep1_peak_15367_lociStitched	chr10	121053472	121085736	12	10825	15799.7	3536.13	1160	1	GRK5
11_MCF10DCIS_H3K27ac.rep1_peak_39309_lociStitched	chr17	27235448	27279418	11	10651	16312.9	4076.02	1161	1	PHF12
14_MCF10DCIS_H3K27ac.rep1_peak_90026_lociStitched	chr8	8894576	8947137	14	12767	16819.5	4588.58	1162	1	ERI1
10_MCF10DCIS_H3K27ac.rep1_peak_35088_lociStitched	chr16	4509126	4551116	10	10339	15792.4	3564.95	1163	1	HMOX2
MCF10DCIS_H3K27ac.rep1_peak_61342	chr22	39710867	39716923	1	6057	12733.3	511.126	1164	1	RNU86
7_MCF10DCIS_H3K27ac.rep1_peak_90062_lociStitched	chr8	10538728	10574125	7	10128	15277.3	3065.38	1165	1	C8orf74
7_MCF10DCIS_H3K27ac.rep1_peak_87318_lociStitched	chr7	73888574	73904179	7	10765	13498.3	1287.41	1166	1	GTF2IRD1
6_MCF10DCIS_H3K27ac.rep1_peak_29030_lociStitched	chr14	54902544	54921465	6	8306	14871.9	2662.18	1167	1	CNIH
10_MCF10DCIS_H3K27ac.rep1_peak_93558_lociStitched	chr8	126225917	126245408	10	9341	14214.8	2007.57	1168	1	NSMCE2
8_MCF10DCIS_H3K27ac.rep1_peak_11190_lociStitched	chr10	24988275	25021712	8	8618	16180.2	4009.1	1169	1	ARHGAP21
3_MCF10DCIS_H3K27ac.rep1_peak_10629_lociStitched	chr10	8091840	8107712	3	8276	13662.6	1496.73	1170	1	GATA3
7_MCF10DCIS_H3K27ac.rep1_peak_54491_lociStitched	chr2	201808679	201834717	7	9845	14727.1	2562.14	1171	1	ORC2
13_MCF10DCIS_H3K27ac.rep1_peak_82791_lociStitched	chr6	105792742	105843363	13	12138	17292.1	5138.03	1172	1	PREP
10_MCF10DCIS_H3K27ac.rep1_peak_93685_lociStitched	chr8	127500729	127535201	10	7839	20993.4	8855.86	1173	1	FAM84B
16_MCF10DCIS_H3K27ac.rep1_peak_3956_lociStitched	chr1	68252042	68302881	16	10901	16690.4	4560.26	1174	1	GNG12
5_MCF10DCIS_H3K27ac.rep1_peak_95066_lociStitched	chr9	12849746	12861865	5	6137	14082.3	1952.37	1175	1	C9orf150
4_MCF10DCIS_H3K27ac.rep1_peak_5719_lociStitched	chr1	149896726	149912739	4	8275	14109.1	1995.22	1176	1	MTMR11
12_MCF10DCIS_H3K27ac.rep1_peak_33960_lociStitched	chr15	86130352	86162995	12	11556	15681.7	3571.14	1177	1	AKAP13
16_MCF10DCIS_H3K27ac.rep1_peak_15601_lociStitched	chr10	126307521	126344348	16	12753	15854	3756.35	1178	1	FAM53B

## Sheet: SEs in MCF10DCIS-TCF7 cells
REGION_ID	CHROM	START	STOP	NUM_LOCI	CONSTITUENT_SIZE	MCF10DCIS.TetTCF7_H3K27ac_unique.sorted.dedup_sorted_nodup.bam	MCF10DCIS.TetTCF7_H3K27ac_input_unique.sorted.dedup_sorted_nodup.bam	enhancerRank	isSuper	Enhancer to gene
117_MCF10DCIS-TetTCF7_H3K27ac.rep1_peak_104435_lociStitched	chr8	128113639	128361602	117	122916	346057	66057.3	1	1	POU5F1B
30_MCF10DCIS-TetTCF7_H3K27ac.rep1_peak_51924_lociStitched	chr19	39125385	39227062	30	88746	159694	12496.1	2	1	ACTN4
36_MCF10DCIS-TetTCF7_H3K27ac.rep1_peak_46629_lociStitched	chr17	73669185	73758265	36	72638	149476	10244.2	3	1	ITGB4
55_MCF10DCIS-TetTCF7_H3K27ac.rep1_peak_14638_lociStitched	chr10	79562433	79687247	55	93126	151000	13767	4	1	DLG5
112_MCF10DCIS-TetTCF7_H3K27ac.rep1_peak_65139_lociStitched	chr20	48853622	49158906	112	99675	143453	26407.1	5	1	LOC284751
95_MCF10DCIS-TetTCF7_H3K27ac.rep1_peak_46889_lociStitched	chr17	75277495	75491912	95	87450	140936	25001	6	1	MIR4316
MCF10DCIS-TetTCF7_H3K27ac_SuperEnhancers	chr1	209527280	209609104	21	47905	113678	12650	7	1	LOC642587
30_MCF10DCIS-TetTCF7_H3K27ac.rep1_peak_14195_lociStitched	chr10	73710303	73809222	30	49918	126982	26540	8	1	CHST3
65_MCF10DCIS-TetTCF7_H3K27ac.rep1_peak_86021_lociStitched	chr5	133768327	133928865	65	58013	118782	19970.9	9	1	PHF15
78_MCF10DCIS-TetTCF7_H3K27ac.rep1_peak_32370_lociStitched	chr14	61927906	62092697	78	76684	123148	24356.1	10	1	HIF1A
81_MCF10DCIS-TetTCF7_H3K27ac.rep1_peak_106542_lociStitched	chr9	37900941	38069225	81	98420	111471	14792.2	11	1	MCART1
MCF10DCIS-TetTCF7_H3K27ac.rep1_peak_14257	chr10	74001373	74028700	1	27328	102946	7064.03	12	1	DDIT4
40_MCF10DCIS-TetTCF7_H3K27ac.rep1_peak_63830_lociStitched	chr20	25175333	25290978	40	67832	104185	10361.8	13	1	PYGB
58_MCF10DCIS-TetTCF7_H3K27ac.rep1_peak_71815_lociStitched	chr3	57928579	58059431	58	78200	108136	17730.4	14	1	FLNB
37_MCF10DCIS-TetTCF7_H3K27ac.rep1_peak_36040_lociStitched	chr15	60636007	60720074	37	57422	98148.2	12290.6	15	1	ANXA2
42_MCF10DCIS-TetTCF7_H3K27ac.rep1_peak_64780_lociStitched	chr20	45922877	46022268	42	60678	94222.7	8507.87	16	1	ZMYND8
11_MCF10DCIS-TetTCF7_H3K27ac.rep1_peak_52395_lociStitched	chr19	44240391	44291206	11	42421	91924.3	6941.33	17	1	C19orf61
54_MCF10DCIS-TetTCF7_H3K27ac.rep1_peak_55553_lociStitched	chr2	43198668	43316449	54	59179	96945.5	14487.1	18	1	ZFP36L2
48_MCF10DCIS-TetTCF7_H3K27ac.rep1_peak_90421_lociStitched	chr6	30690647	30811777	48	62944	92119.4	10562.5	19	1	IER3
54_MCF10DCIS-TetTCF7_H3K27ac.rep1_peak_55606_lociStitched	chr2	43329518	43482965	54	46593	99065.4	18413.6	20	1	ZFP36L2
21_MCF10DCIS-TetTCF7_H3K27ac.rep1_peak_67810_lociStitched	chr22	30589437	30659453	21	49089	84684.4	5713.31	21	1	LIF
65_MCF10DCIS-TetTCF7_H3K27ac.rep1_peak_76283_lociStitched	chr3	185394074	185544467	65	58959	100297	22017.5	22	1	C3orf65
86_MCF10DCIS-TetTCF7_H3K27ac.rep1_peak_32984_lociStitched	chr14	70346146	70496247	86	66416	99997.3	21824.7	23	1	SMOC1
33_MCF10DCIS-TetTCF7_H3K27ac.rep1_peak_44171_lociStitched	chr17	38627388	38717196	33	59420	84284.8	7669.6	24	1	TNS4
51_MCF10DCIS-TetTCF7_H3K27ac.rep1_peak_76533_lociStitched	chr3	188985261	189122909	51	56083	95982	21142.7	25	1	TPRG1
77_MCF10DCIS-TetTCF7_H3K27ac.rep1_peak_74778_lociStitched	chr3	149241230	149373592	77	68206	94638.8	19801.4	26	1	WWTR1
48_MCF10DCIS-TetTCF7_H3K27ac.rep1_peak_469_lociStitched	chr1	8062417	8160778	48	56566	83892.1	9413.15	27	1	ERRFI1
11_MCF10DCIS-TetTCF7_H3K27ac.rep1_peak_104461_lociStitched	chr8	128378144	128419627	11	24052	85206.1	11254.3	28	1	POU5F1B
35_MCF10DCIS-TetTCF7_H3K27ac.rep1_peak_75557_lociStitched	chr3	171466877	171556357	35	45720	86482.4	13833.6	29	1	PLD1
71_MCF10DCIS-TetTCF7_H3K27ac.rep1_peak_21326_lociStitched	chr11	101980178	102193714	71	61166	93080.3	20499.5	30	1	BIRC3
57_MCF10DCIS-TetTCF7_H3K27ac.rep1_peak_22354_lociStitched	chr11	126201878	126311352	57	63824	80255.4	8528.02	31	1	ST3GAL4
66_MCF10DCIS-TetTCF7_H3K27ac.rep1_peak_17225_lociStitched	chr10	126724153	126849154	66	61396	85663.2	14575.1	32	1	CTBP2
68_MCF10DCIS-TetTCF7_H3K27ac.rep1_peak_75619_lociStitched	chr3	171803864	171935822	68	56542	89797.4	19199.9	33	1	FNDC3B
45_MCF10DCIS-TetTCF7_H3K27ac.rep1_peak_15390_lociStitched	chr10	95135671	95242461	45	51401	82538	12697.3	34	1	MYOF
86_MCF10DCIS-TetTCF7_H3K27ac.rep1_peak_58690_lociStitched	chr2	121885898	122043409	86	63429	83622.6	13939.7	35	1	TFCP2L1
37_MCF10DCIS-TetTCF7_H3K27ac.rep1_peak_16188_lociStitched	chr10	105576586	105681899	37	48089	81017.3	12532.2	36	1	SH3PXD2A
28_MCF10DCIS-TetTCF7_H3K27ac.rep1_peak_14925_lociStitched	chr10	82188326	82284581	28	52454	78784.7	10905.7	37	1	TSPAN14
71_MCF10DCIS-TetTCF7_H3K27ac.rep1_peak_105700_lociStitched	chr9	14118323	14258988	71	59330	88000	20677.8	38	1	NFIB
18_MCF10DCIS-TetTCF7_H3K27ac.rep1_peak_54344_lociStitched	chr2	20378475	20442878	18	39836	74160.1	8031.05	39	1	SDC1
57_MCF10DCIS-TetTCF7_H3K27ac.rep1_peak_45425_lociStitched	chr17	55937895	56033238	57	54611	77532.9	11641.4	40	1	CUEDC1
43_MCF10DCIS-TetTCF7_H3K27ac.rep1_peak_5109_lociStitched	chr1	94188042	94294148	43	49844	76184.1	10430.2	41	1	MIR760
32_MCF10DCIS-TetTCF7_H3K27ac.rep1_peak_612_lociStitched	chr1	8908595	8978153	32	41511	70858.7	5606.37	42	1	ENO1
52_MCF10DCIS-TetTCF7_H3K27ac.rep1_peak_26031_lociStitched	chr12	76016663	76186423	52	58806	81977.1	17230.6	43	1	KRR1
32_MCF10DCIS-TetTCF7_H3K27ac.rep1_peak_6651_lociStitched	chr1	151942827	152025087	32	35925	76542.9	12594	44	1	S100A10
MCF10DCIS-TetTCF7_H3K27ac.rep1_peak_14275	chr10	74086420	74100340	1	13921	66728.3	3619.2	45	1	DNAJB12
18_MCF10DCIS-TetTCF7_H3K27ac.rep1_peak_60040_lociStitched	chr2	173291501	173361005	18	43758	68906.3	7075.51	46	1	ITGA6
35_MCF10DCIS-TetTCF7_H3K27ac.rep1_peak_87616_lociStitched	chr5	158584034	158667939	35	39002	73500.8	12720	47	1	RNF145
90_MCF10DCIS-TetTCF7_H3K27ac.rep1_peak_42935_lociStitched	chr17	16912001	17076266	90	62166	74362.8	13601.1	48	1	MPRIP
41_MCF10DCIS-TetTCF7_H3K27ac.rep1_peak_45136_lociStitched	chr17	48708333	48782138	41	46482	69959.8	9314.19	49	1	ABCC3
32_MCF10DCIS-TetTCF7_H3K27ac.rep1_peak_50018_lociStitched	chr19	2021641	2094684	32	42092	69763.4	9196.11	50	1	MKNK2
29_MCF10DCIS-TetTCF7_H3K27ac.rep1_peak_32052_lociStitched	chr14	55521843	55598970	29	34332	70671.5	10335	51	1	LGALS3
46_MCF10DCIS-TetTCF7_H3K27ac.rep1_peak_32849_lociStitched	chr14	69350801	69456020	46	49574	73790.1	13552.2	52	1	ACTN1
47_MCF10DCIS-TetTCF7_H3K27ac.rep1_peak_74552_lociStitched	chr3	141079686	141171513	47	43362	73094.3	13177.2	53	1	RASA2
51_MCF10DCIS-TetTCF7_H3K27ac.rep1_peak_78419_lociStitched	chr4	41120780	41219376	51	55372	69451	9711.71	54	1	APBB2
61_MCF10DCIS-TetTCF7_H3K27ac.rep1_peak_68188_lociStitched	chr22	36692756	36815848	61	54622	69645.5	10315.1	55	1	MYH9
35_MCF10DCIS-TetTCF7_H3K27ac.rep1_peak_10167_lociStitched	chr1	223886280	223965246	35	42003	68771.5	10763.1	56	1	CAPN2
68_MCF10DCIS-TetTCF7_H3K27ac.rep1_peak_2845_lociStitched	chr1	39568534	39704171	68	63211	70571.9	12722.8	57	1	MACF1
50_MCF10DCIS-TetTCF7_H3K27ac.rep1_peak_105304_lociStitched	chr9	649126	764707	50	49988	74018.1	16343.2	58	1	KANK1
53_MCF10DCIS-TetTCF7_H3K27ac.rep1_peak_49271_lociStitched	chr18	55868322	56011981	53	53710	71269.2	13748.2	59	1	NEDD4L
22_MCF10DCIS-TetTCF7_H3K27ac.rep1_peak_7106_lociStitched	chr1	156056502	156117056	22	30004	64829.1	7738.8	60	1	LMNA
52_MCF10DCIS-TetTCF7_H3K27ac.rep1_peak_61840_lociStitched	chr2	224553091	224681733	52	39431	69762.6	12915.7	61	1	AP1S3
24_MCF10DCIS-TetTCF7_H3K27ac.rep1_peak_31704_lociStitched	chr14	50462904	50550901	24	33264	67880.9	11545.2	62	1	C14orf182
14_MCF10DCIS-TetTCF7_H3K27ac.rep1_peak_19989_lociStitched	chr11	65235974	65278288	14	34677	60162	3833.65	63	1	MALAT1
52_MCF10DCIS-TetTCF7_H3K27ac.rep1_peak_87106_lociStitched	chr5	148813449	148945027	52	39191	73591.6	17605.1	64	1	CSNK1A1
34_MCF10DCIS-TetTCF7_H3K27ac.rep1_peak_109452_lociStitched	chr9	137215077	137305783	34	43396	62042.9	6276.86	65	1	RXRA
28_MCF10DCIS-TetTCF7_H3K27ac.rep1_peak_57345_lociStitched	chr2	85115771	85219193	28	32567	68910.1	13848.2	66	1	KCMF1
22_MCF10DCIS-TetTCF7_H3K27ac.rep1_peak_104506_lociStitched	chr8	128630210	128702256	22	25331	73573.4	18746.4	67	1	MYC
68_MCF10DCIS-TetTCF7_H3K27ac.rep1_peak_9764_lociStitched	chr1	214548681	214654050	68	50849	69490.9	15225.8	68	1	PTPN14
44_MCF10DCIS-TetTCF7_H3K27ac.rep1_peak_2090_lociStitched	chr1	27803488	27934138	44	43966	62620.5	9602.77	69	1	WASF2
37_MCF10DCIS-TetTCF7_H3K27ac.rep1_peak_13955_lociStitched	chr10	71076051	71169329	37	45838	64324.5	11342.6	70	1	HK1
17_MCF10DCIS-TetTCF7_H3K27ac.rep1_peak_45031_lociStitched	chr17	48103570	48185856	17	29798	62257.6	9923.69	71	1	ITGA3
54_MCF10DCIS-TetTCF7_H3K27ac.rep1_peak_510_lociStitched	chr1	8175066	8299994	54	44069	63238.6	10968.7	72	1	SLC45A1
29_MCF10DCIS-TetTCF7_H3K27ac.rep1_peak_38313_lociStitched	chr15	101244462	101311976	29	33917	58075.5	5860.22	73	1	ASB7
31_MCF10DCIS-TetTCF7_H3K27ac.rep1_peak_44653_lociStitched	chr17	43116104	43207988	31	38514	62903.8	10778	74	1	NMT1
52_MCF10DCIS-TetTCF7_H3K27ac.rep1_peak_88129_lociStitched	chr5	172277099	172382671	52	43108	65074.6	13006.5	75	1	LOC100268168
62_MCF10DCIS-TetTCF7_H3K27ac.rep1_peak_91966_lociStitched	chr6	56503072	56637890	62	55519	65346.3	13279.6	76	1	DST
31_MCF10DCIS-TetTCF7_H3K27ac.rep1_peak_10589_lociStitched	chr1	229356334	229423595	31	37257	60588.7	9194.58	77	1	RAB4A
51_MCF10DCIS-TetTCF7_H3K27ac.rep1_peak_62401_lociStitched	chr2	235860584	235963408	51	49526	59586.5	8380.16	78	1	SH3BP4
49_MCF10DCIS-TetTCF7_H3K27ac.rep1_peak_35605_lociStitched	chr15	52273837	52396999	49	41932	67714.5	16614.6	79	1	MAPK6
37_MCF10DCIS-TetTCF7_H3K27ac.rep1_peak_46162_lociStitched	chr17	65354216	65446384	37	39291	62748	11714.6	80	1	PITPNC1
56_MCF10DCIS-TetTCF7_H3K27ac.rep1_peak_88971_lociStitched	chr6	6749619	6859765	56	46211	61461.5	10695.2	81	1	LY86-AS1
49_MCF10DCIS-TetTCF7_H3K27ac.rep1_peak_91454_lociStitched	chr6	43960683	44055659	49	47043	58733.2	8110.95	82	1	C6orf223
34_MCF10DCIS-TetTCF7_H3K27ac.rep1_peak_108860_lociStitched	chr9	130257488	130348304	34	39947	56051.6	7029.16	83	1	FAM129B
14_MCF10DCIS-TetTCF7_H3K27ac.rep1_peak_45630_lociStitched	chr17	57902080	57951546	14	27897	55491	6549.3	84	1	MIR21
39_MCF10DCIS-TetTCF7_H3K27ac.rep1_peak_37819_lociStitched	chr15	90541172	90650561	39	41437	57812.1	8958.96	85	1	IDH2
20_MCF10DCIS-TetTCF7_H3K27ac.rep1_peak_46374_lociStitched	chr17	70557599	70631798	20	32526	55077.9	6366.27	86	1	LOC100499467
15_MCF10DCIS-TetTCF7_H3K27ac.rep1_peak_44697_lociStitched	chr17	43225901	43280169	15	24911	54675	6381.92	87	1	HEXIM2
36_MCF10DCIS-TetTCF7_H3K27ac.rep1_peak_70476_lociStitched	chr3	32436070	32538046	36	35776	58024.3	9810.09	88	1	CMTM7
39_MCF10DCIS-TetTCF7_H3K27ac.rep1_peak_74266_lociStitched	chr3	134001498	134101981	39	42609	60731.9	13213.5	89	1	AMOTL2
40_MCF10DCIS-TetTCF7_H3K27ac.rep1_peak_59566_lociStitched	chr2	161050486	161152036	40	39292	57802.3	10398.7	90	1	ITGB6
50_MCF10DCIS-TetTCF7_H3K27ac.rep1_peak_70311_lociStitched	chr3	30636922	30750597	50	44316	58724.5	11367.5	91	1	TGFBR2
13_MCF10DCIS-TetTCF7_H3K27ac.rep1_peak_104290_lociStitched	chr8	127548423	127593886	13	20975	58079	10742.9	92	1	FAM84B
45_MCF10DCIS-TetTCF7_H3K27ac.rep1_peak_36457_lociStitched	chr15	67357159	67478234	45	41446	62946.9	16502.5	93	1	SMAD3
MCF10DCIS-TetTCF7_H3K27ac.rep1_peak_69199	chr22	46467190	46487033	1	19844	47206.5	1420.76	94	1	LOC400931
24_MCF10DCIS-TetTCF7_H3K27ac.rep1_peak_1094_lociStitched	chr1	16448556	16516202	24	36912	50545.1	5073.45	95	1	EPHA2
21_MCF10DCIS-TetTCF7_H3K27ac.rep1_peak_52258_lociStitched	chr19	42733806	42787359	21	25844	50928.9	5708.75	96	1	ERF
31_MCF10DCIS-TetTCF7_H3K27ac.rep1_peak_36831_lociStitched	chr15	72447012	72531585	31	34574	55995.8	10808.4	97	1	GRAMD2
43_MCF10DCIS-TetTCF7_H3K27ac.rep1_peak_85615_lociStitched	chr5	125758106	125874950	43	37732	60852.4	16346.5	98	1	GRAMD3
17_MCF10DCIS-TetTCF7_H3K27ac.rep1_peak_51677_lociStitched	chr19	35579713	35619133	17	25220	49117.3	4683.1	99	1	LOC100128675
16_MCF10DCIS-TetTCF7_H3K27ac.rep1_peak_32818_lociStitched	chr14	69241879	69291624	16	24741	50919	6810.09	100	1	C14orf181
38_MCF10DCIS-TetTCF7_H3K27ac.rep1_peak_8900_lociStitched	chr1	201403830	201486860	38	35391	54218.6	10495	101	1	PHLDA3
42_MCF10DCIS-TetTCF7_H3K27ac.rep1_peak_102022_lociStitched	chr8	42108212	42184512	42	36984	50541.1	6897.52	102	1	IKBKB
42_MCF10DCIS-TetTCF7_H3K27ac.rep1_peak_57945_lociStitched	chr2	101662111	101777034	42	39985	54381.6	10848.7	103	1	TBC1D8
50_MCF10DCIS-TetTCF7_H3K27ac.rep1_peak_12709_lociStitched	chr10	29840747	30017947	50	35058	64376.8	20856.4	104	1	SVIL
38_MCF10DCIS-TetTCF7_H3K27ac.rep1_peak_63944_lociStitched	chr20	30249110	30329771	38	36924	50082.4	7057.84	105	1	BCL2L1
21_MCF10DCIS-TetTCF7_H3K27ac.rep1_peak_102124_lociStitched	chr8	48253429	48308772	21	33988	47761	4980.87	106	1	KIAA0146
40_MCF10DCIS-TetTCF7_H3K27ac.rep1_peak_16135_lociStitched	chr10	105470563	105562814	40	34009	52813.7	10267.5	107	1	SH3PXD2A
55_MCF10DCIS-TetTCF7_H3K27ac.rep1_peak_92906_lociStitched	chr6	106887438	107022923	55	41608	55603	13155.6	108	1	AIM1
43_MCF10DCIS-TetTCF7_H3K27ac.rep1_peak_12265_lociStitched	chr10	21567273	21664437	43	35191	53799.7	11504.2	109	1	NEBL
32_MCF10DCIS-TetTCF7_H3K27ac.rep1_peak_34139_lociStitched	chr14	102687399	102790046	32	34261	50861.6	8591.55	110	1	RAGE
39_MCF10DCIS-TetTCF7_H3K27ac.rep1_peak_86285_lociStitched	chr5	137785407	137883267	39	30026	54292.7	12291.2	111	1	EGR1
38_MCF10DCIS-TetTCF7_H3K27ac.rep1_peak_24314_lociStitched	chr12	46751210	46888205	38	43336	55757	13781.7	112	1	SLC38A2
9_MCF10DCIS-TetTCF7_H3K27ac.rep1_peak_9379_lociStitched	chr1	207174692	207221362	9	26148	48732.8	6762.48	113	1	C1orf116
6_MCF10DCIS-TetTCF7_H3K27ac.rep1_peak_17602_lociStitched	chr11	1838356	1865399	6	18738	43733.9	1884.9	114	1	SYT8
42_MCF10DCIS-TetTCF7_H3K27ac.rep1_peak_12824_lociStitched	chr10	32146945	32253133	42	37439	54686.8	13093	115	1	ARHGAP12
25_MCF10DCIS-TetTCF7_H3K27ac.rep1_peak_48102_lociStitched	chr18	20393793	20449516	25	33026	46890.9	5432.99	116	1	RBBP8
9_MCF10DCIS-TetTCF7_H3K27ac.rep1_peak_47395_lociStitched	chr17	80162282	80207316	9	28078	46452.6	5142.88	117	1	SLC16A3
60_MCF10DCIS-TetTCF7_H3K27ac.rep1_peak_89064_lociStitched	chr6	7110952	7244387	60	44013	53747.6	12476.2	118	1	RREB1
31_MCF10DCIS-TetTCF7_H3K27ac.rep1_peak_54853_lociStitched	chr2	28548656	28643045	31	26517	52527.5	11421.1	119	1	FOSL2
9_MCF10DCIS-TetTCF7_H3K27ac.rep1_peak_10936_lociStitched	chr1	234724563	234768016	9	22651	46768.5	6009.55	120	1	IRF2BP2
70_MCF10DCIS-TetTCF7_H3K27ac.rep1_peak_99545_lociStitched	chr7	129464168	129564779	70	46777	50355.8	9739.14	121	1	UBE2H
31_MCF10DCIS-TetTCF7_H3K27ac.rep1_peak_34803_lociStitched	chr15	39464484	39541208	31	35393	52203	11746.4	122	1	C15orf54
7_MCF10DCIS-TetTCF7_H3K27ac.rep1_peak_104516_lociStitched	chr8	128738218	128773663	7	14648	48853.8	8492.62	123	1	MYC
55_MCF10DCIS-TetTCF7_H3K27ac.rep1_peak_18250_lociStitched	chr11	13052580	13205149	55	43600	55519.9	15165.4	124	1	RASSF10
30_MCF10DCIS-TetTCF7_H3K27ac.rep1_peak_87840_lociStitched	chr5	168404302	168478067	30	34133	49850.4	9618.96	125	1	MIR218-2
MCF10DCIS-TetTCF7_H3K27ac.rep1_peak_14260	chr10	74033620	74041710	1	8091	42289.7	2251.45	126	1	DDIT4
33_MCF10DCIS-TetTCF7_H3K27ac.rep1_peak_31450_lociStitched	chr14	35798539	35882559	33	31836	51042.2	11065.4	127	1	NFKBIA
30_MCF10DCIS-TetTCF7_H3K27ac.rep1_peak_81582_lociStitched	chr4	157672365	157758966	30	37827	48661.1	8686.08	128	1	PDGFC
46_MCF10DCIS-TetTCF7_H3K27ac.rep1_peak_67882_lociStitched	chr22	31198459	31294652	46	36314	47836.8	8012.88	129	1	C22orf27
35_MCF10DCIS-TetTCF7_H3K27ac.rep1_peak_25679_lociStitched	chr12	65980469	66068104	35	35419	49128.2	9306.84	130	1	HMGA2
52_MCF10DCIS-TetTCF7_H3K27ac.rep1_peak_45961_lociStitched	chr17	62617381	62749418	52	33678	56049.7	16293.4	131	1	SMURF2
27_MCF10DCIS-TetTCF7_H3K27ac.rep1_peak_66950_lociStitched	chr21	45131622	45203585	27	32434	45106.4	5505.17	132	1	PDXK
29_MCF10DCIS-TetTCF7_H3K27ac.rep1_peak_72347_lociStitched	chr3	71438937	71516304	29	31785	50211.2	10715.3	133	1	MIR1284
22_MCF10DCIS-TetTCF7_H3K27ac.rep1_peak_77870_lociStitched	chr4	15884511	15957912	22	35192	46360.1	6877.67	134	1	FGFBP1
27_MCF10DCIS-TetTCF7_H3K27ac.rep1_peak_20753_lociStitched	chr11	76474695	76551259	27	33210	45724	6454.35	135	1	TSKU
25_MCF10DCIS-TetTCF7_H3K27ac.rep1_peak_98920_lociStitched	chr7	105688815	105752779	25	25586	45388.9	6217.3	136	1	SYPL1
28_MCF10DCIS-TetTCF7_H3K27ac.rep1_peak_72926_lociStitched	chr3	100236870	100322955	28	30821	51478.8	12370.4	137	1	GPR128
14_MCF10DCIS-TetTCF7_H3K27ac.rep1_peak_71500_lociStitched	chr3	52071187	52124820	14	24598	42842	3791.85	138	1	C3orf74
20_MCF10DCIS-TetTCF7_H3K27ac.rep1_peak_19956_lociStitched	chr11	65176330	65222487	20	26815	42847.5	3923.34	139	1	NEAT1
21_MCF10DCIS-TetTCF7_H3K27ac.rep1_peak_27167_lociStitched	chr12	109191869	109251399	21	32905	44189.1	5369.61	140	1	SSH1
14_MCF10DCIS-TetTCF7_H3K27ac.rep1_peak_9238_lociStitched	chr1	205407253	205464747	14	21029	45805.5	7025.77	141	1	MIR135B
34_MCF10DCIS-TetTCF7_H3K27ac.rep1_peak_32758_lociStitched	chr14	68968166	69066858	34	29023	52395.6	13678.7	142	1	ZFP36L1
48_MCF10DCIS-TetTCF7_H3K27ac.rep1_peak_100560_lociStitched	chr8	8091746	8244740	48	33938	53394.9	14687.4	143	1	SGK223
32_MCF10DCIS-TetTCF7_H3K27ac.rep1_peak_75301_lociStitched	chr3	159531568	159610782	32	33110	50205.8	11541.5	144	1	SCHIP1
27_MCF10DCIS-TetTCF7_H3K27ac.rep1_peak_68406_lociStitched	chr22	38276182	38332258	27	29549	42886.9	4772.07	145	1	MICALL1
14_MCF10DCIS-TetTCF7_H3K27ac.rep1_peak_51950_lociStitched	chr19	39319655	39356360	14	23118	42640.2	4540.41	146	1	HNRNPL
25_MCF10DCIS-TetTCF7_H3K27ac.rep1_peak_46409_lociStitched	chr17	70676706	70724605	25	31471	44292.2	6375.36	147	1	FLJ26484
30_MCF10DCIS-TetTCF7_H3K27ac.rep1_peak_55021_lociStitched	chr2	31584364	31654053	30	31156	48301.4	10453.4	148	1	XDH
51_MCF10DCIS-TetTCF7_H3K27ac.rep1_peak_70409_lociStitched	chr3	31914245	32023988	51	38395	48023.5	10184.2	149	1	ZNF860
13_MCF10DCIS-TetTCF7_H3K27ac.rep1_peak_68492_lociStitched	chr22	38678922	38732622	13	26541	42127.7	4301.37	150	1	CSNK1E
40_MCF10DCIS-TetTCF7_H3K27ac.rep1_peak_17162_lociStitched	chr10	126307140	126434046	40	34129	51447.7	13629.7	151	1	FAM53B
26_MCF10DCIS-TetTCF7_H3K27ac.rep1_peak_33165_lociStitched	chr14	74189943	74274170	26	33387	44404.5	6712.89	152	1	C14orf43
38_MCF10DCIS-TetTCF7_H3K27ac.rep1_peak_53598_lociStitched	chr2	1678833	1761454	38	29839	47094	9418.79	153	1	PXDN
25_MCF10DCIS-TetTCF7_H3K27ac.rep1_peak_76634_lociStitched	chr3	189507495	189581791	25	31039	48790.2	11159.3	154	1	MIR944
21_MCF10DCIS-TetTCF7_H3K27ac.rep1_peak_96067_lociStitched	chr7	20366184	20406358	21	29282	41668.5	4190.15	155	1	ITGB8
30_MCF10DCIS-TetTCF7_H3K27ac.rep1_peak_60018_lociStitched	chr2	173036752	173127531	30	32526	45353.2	7915.93	156	1	DLX2
13_MCF10DCIS-TetTCF7_H3K27ac.rep1_peak_44286_lociStitched	chr17	39801777	39848364	13	23216	41182.9	3759.57	157	1	EIF1
53_MCF10DCIS-TetTCF7_H3K27ac.rep1_peak_91599_lociStitched	chr6	47001975	47173517	53	37863	55047.8	17651.7	158	1	GPR110
4_MCF10DCIS-TetTCF7_H3K27ac.rep1_peak_101446_lociStitched	chr8	29189708	29211298	4	15977	39110.3	1742.31	159	1	DUSP4
29_MCF10DCIS-TetTCF7_H3K27ac.rep1_peak_76056_lociStitched	chr3	182970304	183047100	29	29689	48527.4	11304.4	160	1	B3GNT5
29_MCF10DCIS-TetTCF7_H3K27ac.rep1_peak_23795_lociStitched	chr12	27693885	27747351	29	35505	42238.1	5052.54	161	1	PPFIBP1
43_MCF10DCIS-TetTCF7_H3K27ac.rep1_peak_78852_lociStitched	chr4	62239921	62349259	43	33438	47758.8	10977.5	162	1	LPHN3
27_MCF10DCIS-TetTCF7_H3K27ac.rep1_peak_22815_lociStitched	chr12	6291129	6359430	27	31321	42442.2	5730.45	163	1	CD9
26_MCF10DCIS-TetTCF7_H3K27ac.rep1_peak_3045_lociStitched	chr1	41325307	41387535	26	32336	41954.1	5476.06	164	1	CITED4
29_MCF10DCIS-TetTCF7_H3K27ac.rep1_peak_45200_lociStitched	chr17	48959480	49034672	29	28005	45521.2	9248.62	165	1	TOB1
12_MCF10DCIS-TetTCF7_H3K27ac.rep1_peak_34958_lociStitched	chr15	40605677	40639094	12	22938	40391.1	4290.74	166	1	C15orf52
26_MCF10DCIS-TetTCF7_H3K27ac.rep1_peak_35948_lociStitched	chr15	59539846	59606997	26	28154	45481.4	9454.86	167	1	LDHAL6B
9_MCF10DCIS-TetTCF7_H3K27ac.rep1_peak_105127_lociStitched	chr8	145003147	145032408	9	24924	37939.8	1913.67	168	1	PLEC
25_MCF10DCIS-TetTCF7_H3K27ac.rep1_peak_52448_lociStitched	chr19	45221498	45284738	25	25347	42883	6943.75	169	1	BCL3
17_MCF10DCIS-TetTCF7_H3K27ac.rep1_peak_27680_lociStitched	chr12	120660185	120703526	17	35185	39214.9	3341.59	170	1	PXN
25_MCF10DCIS-TetTCF7_H3K27ac.rep1_peak_45603_lociStitched	chr17	57823615	57888453	25	20623	44783.6	9012.48	171	1	MIR21
21_MCF10DCIS-TetTCF7_H3K27ac.rep1_peak_49881_lociStitched	chr19	1154479	1217120	21	27437	39438.8	3708.35	172	1	SBNO2
MCF10DCIS-TetTCF7_H3K27ac.rep1_peak_24821	chr12	52536401	52552284	1	15884	37045.5	1332.58	173	1	KRT80
25_MCF10DCIS-TetTCF7_H3K27ac.rep1_peak_52604_lociStitched	chr19	46008613	46085772	25	30226	44767.7	9104.76	174	1	VASP
46_MCF10DCIS-TetTCF7_H3K27ac.rep1_peak_66337_lociStitched	chr21	36161295	36259483	46	36939	40100	4565.74	175	1	RUNX1
29_MCF10DCIS-TetTCF7_H3K27ac.rep1_peak_66237_lociStitched	chr21	34733357	34823981	29	26673	43481.4	7947.72	176	1	IFNGR2
19_MCF10DCIS-TetTCF7_H3K27ac.rep1_peak_46822_lociStitched	chr17	75087947	75155983	19	24060	43903.6	8599.75	177	1	SEC14L1
MCF10DCIS-TetTCF7_H3K27ac.rep1_peak_14274	chr10	74077497	74086218	1	8722	37131.4	1931.7	178	1	DNAJB12
47_MCF10DCIS-TetTCF7_H3K27ac.rep1_peak_27299_lociStitched	chr12	110704594	110787841	47	35841	43529.9	8391.3	179	1	ATP2A2
27_MCF10DCIS-TetTCF7_H3K27ac.rep1_peak_11964_lociStitched	chr10	11861716	11944174	27	27948	44345.9	9235.3	180	1	C10orf47
13_MCF10DCIS-TetTCF7_H3K27ac.rep1_peak_47624_lociStitched	chr18	3583293	3627229	13	22862	39032.7	3980.6	181	1	FLJ35776
18_MCF10DCIS-TetTCF7_H3K27ac.rep1_peak_16911_lociStitched	chr10	121410936	121447714	18	28444	39341.4	4299.35	182	1	BAG3
17_MCF10DCIS-TetTCF7_H3K27ac.rep1_peak_69310_lociStitched	chr22	50324203	50364876	17	23099	37712	2684.42	183	1	PIM3
8_MCF10DCIS-TetTCF7_H3K27ac.rep1_peak_6760_lociStitched	chr1	153570023	153590706	8	13636	37574.8	2719.81	184	1	S100A16
17_MCF10DCIS-TetTCF7_H3K27ac.rep1_peak_50759_lociStitched	chr19	11194388	11264550	17	24806	40539.6	5837.48	185	1	LDLR
38_MCF10DCIS-TetTCF7_H3K27ac.rep1_peak_69002_lociStitched	chr22	43310617	43398886	38	35071	42210.2	7520.52	186	1	PACSIN2
29_MCF10DCIS-TetTCF7_H3K27ac.rep1_peak_54801_lociStitched	chr2	28137830	28232933	29	28200	49225.3	14769.5	187	1	MIR4263
43_MCF10DCIS-TetTCF7_H3K27ac.rep1_peak_14775_lociStitched	chr10	80828679	80922718	43	33515	43963.2	9554.36	188	1	ZMIZ1
16_MCF10DCIS-TetTCF7_H3K27ac.rep1_peak_67862_lociStitched	chr22	30787331	30841256	16	27155	39020.1	4707.65	189	1	MTFP1
23_MCF10DCIS-TetTCF7_H3K27ac.rep1_peak_65305_lociStitched	chr20	52194414	52273441	23	27658	40959.7	6741	190	1	ZNF217
30_MCF10DCIS-TetTCF7_H3K27ac.rep1_peak_30160_lociStitched	chr13	96137609	96188956	30	27210	41555.1	7527.47	191	1	CLDN10
36_MCF10DCIS-TetTCF7_H3K27ac.rep1_peak_110529_lociStitched	chrX	45595596	45683807	36	38357	42747.1	8732.89	192	1	MIR222
25_MCF10DCIS-TetTCF7_H3K27ac.rep1_peak_9823_lociStitched	chr1	214689228	214758573	25	22727	43950.9	10048.1	193	1	PTPN14
28_MCF10DCIS-TetTCF7_H3K27ac.rep1_peak_45510_lociStitched	chr17	56440242	56494911	28	24318	41783.5	8025.41	194	1	RNF43
41_MCF10DCIS-TetTCF7_H3K27ac.rep1_peak_15780_lociStitched	chr10	101665655	101767965	41	30517	45896.3	12195.4	195	1	NCRNA00093
21_MCF10DCIS-TetTCF7_H3K27ac.rep1_peak_87890_lociStitched	chr5	168580353	168628569	21	26339	39975.9	6364.51	196	1	MIR585
19_MCF10DCIS-TetTCF7_H3K27ac.rep1_peak_68378_lociStitched	chr22	38137447	38198893	19	24139	38360.7	4768.21	197	1	TRIOBP
42_MCF10DCIS-TetTCF7_H3K27ac.rep1_peak_12430_lociStitched	chr10	24576608	24679035	42	29245	45836.1	12260.5	198	1	MIR603
35_MCF10DCIS-TetTCF7_H3K27ac.rep1_peak_76772_lociStitched	chr3	190222134	190322451	35	25698	48794.2	15308.4	199	1	IL1RAP
36_MCF10DCIS-TetTCF7_H3K27ac.rep1_peak_26071_lociStitched	chr12	76322172	76391092	36	32538	39959.8	6506.05	200	1	PHLDA1
28_MCF10DCIS-TetTCF7_H3K27ac.rep1_peak_55259_lociStitched	chr2	37849658	37916652	28	25819	43110.6	9673.93	201	1	CDC42EP3
17_MCF10DCIS-TetTCF7_H3K27ac.rep1_peak_32534_lociStitched	chr14	65141823	65204331	17	24979	41349	7938.52	202	1	PLEKHG3
31_MCF10DCIS-TetTCF7_H3K27ac.rep1_peak_27359_lociStitched	chr12	110969877	111029657	31	30501	39371.1	5983.98	203	1	PPTC7
17_MCF10DCIS-TetTCF7_H3K27ac.rep1_peak_54957_lociStitched	chr2	29318775	29354334	17	22240	38887.3	5508.09	204	1	CLIP4
25_MCF10DCIS-TetTCF7_H3K27ac.rep1_peak_41758_lociStitched	chr16	87856321	87905808	25	35977	37130.1	3835.24	205	1	SLC7A5
48_MCF10DCIS-TetTCF7_H3K27ac.rep1_peak_41862_lociStitched	chr16	89362699	89477965	48	32405	42544.7	9428.76	206	1	ZNF778
39_MCF10DCIS-TetTCF7_H3K27ac.rep1_peak_56727_lociStitched	chr2	65536824	65648884	39	30084	48365.1	15363.4	207	1	SPRED2
32_MCF10DCIS-TetTCF7_H3K27ac.rep1_peak_79060_lociStitched	chr4	74513956	74596454	32	31720	41504.7	8538.54	208	1	IL8
23_MCF10DCIS-TetTCF7_H3K27ac.rep1_peak_9564_lociStitched	chr1	209966585	210024452	23	24276	41207.1	8274.98	209	1	C1orf107
59_MCF10DCIS-TetTCF7_H3K27ac.rep1_peak_13036_lociStitched	chr10	34979501	35098242	59	32038	47947.6	15044.5	210	1	PARD3
22_MCF10DCIS-TetTCF7_H3K27ac.rep1_peak_16557_lociStitched	chr10	114710186	114788124	22	22997	42203.4	9305.8	211	1	TCF7L2
11_MCF10DCIS-TetTCF7_H3K27ac.rep1_peak_28162_lociStitched	chr12	125388908	125426028	11	22058	36076.9	3181.18	212	1	UBC
30_MCF10DCIS-TetTCF7_H3K27ac.rep1_peak_4286_lociStitched	chr1	65606659	65655277	30	30223	37290	4492.3	213	1	AK4
13_MCF10DCIS-TetTCF7_H3K27ac.rep1_peak_74732_lociStitched	chr3	149057101	149109405	13	20150	40598.4	8023.43	214	1	TM4SF1
23_MCF10DCIS-TetTCF7_H3K27ac.rep1_peak_14157_lociStitched	chr10	73590724	73659650	23	17907	49185.6	16618.1	215	1	PSAP
9_MCF10DCIS-TetTCF7_H3K27ac.rep1_peak_21947_lociStitched	chr11	118777962	118801392	9	21000	34027.4	1518.26	216	1	BCL9L
MCF10DCIS-TetTCF7_H3K27ac.rep1_peak_6758	chr1	153533161	153542413	1	9253	33677.3	1199.98	217	1	S100A2
8_MCF10DCIS-TetTCF7_H3K27ac.rep1_peak_2196_lociStitched	chr1	28827424	28854415	8	15952	34875.1	2615.43	218	1	RCC1
19_MCF10DCIS-TetTCF7_H3K27ac.rep1_peak_42801_lociStitched	chr17	15848047	15887863	19	27185	35547.7	3360.47	219	1	ADORA2B
18_MCF10DCIS-TetTCF7_H3K27ac.rep1_peak_31675_lociStitched	chr14	50327974	50383039	18	18872	39525.7	7356.68	220	1	ARF6
11_MCF10DCIS-TetTCF7_H3K27ac.rep1_peak_26104_lociStitched	chr12	76408839	76432650	11	20099	34564	2454.91	221	1	PHLDA1
28_MCF10DCIS-TetTCF7_H3K27ac.rep1_peak_26923_lociStitched	chr12	104166277	104263119	28	24389	41632.4	9616.41	222	1	NT5DC3
33_MCF10DCIS-TetTCF7_H3K27ac.rep1_peak_29994_lociStitched	chr13	80155649	80255320	33	27529	42011.3	10126.6	223	1	NDFIP2
24_MCF10DCIS-TetTCF7_H3K27ac.rep1_peak_3203_lociStitched	chr1	43379425	43433706	24	31532	36542	4722.45	224	1	FLJ32224
32_MCF10DCIS-TetTCF7_H3K27ac.rep1_peak_12895_lociStitched	chr10	33226864	33300138	32	24822	41062.7	9415.71	225	1	ITGB1
41_MCF10DCIS-TetTCF7_H3K27ac.rep1_peak_22227_lociStitched	chr11	122974246	123069043	41	30068	40601.6	8967.8	226	1	ASAM
31_MCF10DCIS-TetTCF7_H3K27ac.rep1_peak_68319_lociStitched	chr22	37889193	37965999	31	25586	37688.7	6136.8	227	1	CARD10
20_MCF10DCIS-TetTCF7_H3K27ac.rep1_peak_69442_lociStitched	chr3	5017595	5069177	20	24149	36097.1	4848.71	228	1	BHLHE40
40_MCF10DCIS-TetTCF7_H3K27ac.rep1_peak_105909_lociStitched	chr9	19071815	19138104	40	26389	40025.3	8796.55	229	1	HAUS6
7_MCF10DCIS-TetTCF7_H3K27ac.rep1_peak_6445_lociStitched	chr1	150530730	150552180	7	20496	34045.4	2872.16	230	1	MCL1
23_MCF10DCIS-TetTCF7_H3K27ac.rep1_peak_81644_lociStitched	chr4	157845869	157893519	23	29385	35537.4	4531.52	231	1	PDGFC
9_MCF10DCIS-TetTCF7_H3K27ac.rep1_peak_62951_lociStitched	chr20	3764434	3799156	9	22470	33409.5	2440.96	232	1	CDC25B
22_MCF10DCIS-TetTCF7_H3K27ac.rep1_peak_24927_lociStitched	chr12	53259358	53322033	22	24118	35900.2	5039.07	233	1	KRT8
32_MCF10DCIS-TetTCF7_H3K27ac.rep1_peak_67560_lociStitched	chr22	25338248	25393255	32	31915	35072.5	4285.05	234	1	TMEM211
23_MCF10DCIS-TetTCF7_H3K27ac.rep1_peak_76668_lociStitched	chr3	189618728	189680476	23	23414	40272	9509.19	235	1	MIR944
15_MCF10DCIS-TetTCF7_H3K27ac.rep1_peak_101080_lociStitched	chr8	22831812	22878948	15	23333	34630.8	3926.43	236	1	RHOBTB2
26_MCF10DCIS-TetTCF7_H3K27ac.rep1_peak_29539_lociStitched	chr13	52150367	52220594	26	30789	37543.4	6896.29	237	1	WDFY2
23_MCF10DCIS-TetTCF7_H3K27ac.rep1_peak_85752_lociStitched	chr5	130593772	130664911	23	25581	39446.6	8878.15	238	1	CDC42SE2
26_MCF10DCIS-TetTCF7_H3K27ac.rep1_peak_77852_lociStitched	chr4	15649408	15697912	26	26419	35126.6	4719.44	239	1	FAM200B
29_MCF10DCIS-TetTCF7_H3K27ac.rep1_peak_93383_lociStitched	chr6	117709673	117785779	29	24650	37893.2	7557.33	240	1	ROS1
15_MCF10DCIS-TetTCF7_H3K27ac.rep1_peak_24905_lociStitched	chr12	52883208	52923110	15	20977	34112.2	3818.62	241	1	KRT5
17_MCF10DCIS-TetTCF7_H3K27ac.rep1_peak_33337_lociStitched	chr14	75687436	75726619	17	24013	33713.1	3526.47	242	1	FOS
37_MCF10DCIS-TetTCF7_H3K27ac.rep1_peak_14542_lociStitched	chr10	76947492	77022863	37	21865	38793.5	8773.18	243	1	COMTD1
MCF10DCIS-TetTCF7_H3K27ac.rep1_peak_14273	chr10	74067111	74077364	1	10254	32738.9	2872.89	244	1	DDIT4
4_MCF10DCIS-TetTCF7_H3K27ac.rep1_peak_17501_lociStitched	chr11	503313	536139	4	11067	32336.9	2573.56	245	1	RNH1
11_MCF10DCIS-TetTCF7_H3K27ac.rep1_peak_64673_lociStitched	chr20	43948483	43989943	11	18820	33512.1	3764.57	246	1	SDC4
30_MCF10DCIS-TetTCF7_H3K27ac.rep1_peak_5915_lociStitched	chr1	116851226	116959505	30	23064	40377.2	10654.7	247	1	ATP1A1
21_MCF10DCIS-TetTCF7_H3K27ac.rep1_peak_87190_lociStitched	chr5	149260261	149331915	21	21666	40076.1	10461.5	248	1	PDE6A
26_MCF10DCIS-TetTCF7_H3K27ac.rep1_peak_76718_lociStitched	chr3	190021909	190105040	26	25914	42496.6	13076.5	249	1	CLDN1
35_MCF10DCIS-TetTCF7_H3K27ac.rep1_peak_90849_lociStitched	chr6	35548072	35616681	35	26355	36294.2	7121.61	250	1	FKBP5
23_MCF10DCIS-TetTCF7_H3K27ac.rep1_peak_37847_lociStitched	chr15	90700880	90764596	23	23959	34400.3	5390.37	251	1	SEMA4B
28_MCF10DCIS-TetTCF7_H3K27ac.rep1_peak_33310_lociStitched	chr14	75588222	75651617	28	23976	34759.5	5756.27	252	1	TMED10
40_MCF10DCIS-TetTCF7_H3K27ac.rep1_peak_97309_lociStitched	chr7	55110898	55216143	40	28145	39140.6	10177.2	253	1	EGFR
30_MCF10DCIS-TetTCF7_H3K27ac.rep1_peak_2484_lociStitched	chr1	33177624	33264342	30	24568	35537	6625.26	254	1	KIAA1522
20_MCF10DCIS-TetTCF7_H3K27ac.rep1_peak_14220_lociStitched	chr10	73882210	73940983	20	17155	45531.4	16715	255	1	SPOCK2
13_MCF10DCIS-TetTCF7_H3K27ac.rep1_peak_52840_lociStitched	chr19	47582901	47628428	13	16913	34359.2	5704.53	256	1	ZC3H4
24_MCF10DCIS-TetTCF7_H3K27ac.rep1_peak_6197_lociStitched	chr1	145422133	145459773	24	22160	33642.6	5024.94	257	1	TXNIP
30_MCF10DCIS-TetTCF7_H3K27ac.rep1_peak_21244_lociStitched	chr11	95916444	96013603	30	27562	38659.6	10085.1	258	1	MIR1260B
18_MCF10DCIS-TetTCF7_H3K27ac.rep1_peak_49571_lociStitched	chr18	68023519	68065150	18	17831	32513.8	4075.67	259	1	SOCS6
36_MCF10DCIS-TetTCF7_H3K27ac.rep1_peak_5058_lociStitched	chr1	94033168	94101977	36	31451	34762.3	6351.07	260	1	LOC100129046
30_MCF10DCIS-TetTCF7_H3K27ac.rep1_peak_103522_lociStitched	chr8	103733584	103823686	30	26266	36725.6	8370.48	261	1	AZIN1
36_MCF10DCIS-TetTCF7_H3K27ac.rep1_peak_73885_lociStitched	chr3	126698179	126764344	36	24992	35060.8	6728.98	262	1	PLXNA1
43_MCF10DCIS-TetTCF7_H3K27ac.rep1_peak_98292_lociStitched	chr7	92299629	92397521	43	31038	38677.1	10357	263	1	CDK6
21_MCF10DCIS-TetTCF7_H3K27ac.rep1_peak_101544_lociStitched	chr8	29578924	29635842	21	26190	33928.8	5623.5	264	1	C8orf75
12_MCF10DCIS-TetTCF7_H3K27ac.rep1_peak_64203_lociStitched	chr20	33889270	33922178	12	19088	31325.1	3034.12	265	1	FAM83C
26_MCF10DCIS-TetTCF7_H3K27ac.rep1_peak_101479_lociStitched	chr8	29409921	29467224	26	20306	33820.2	5535.47	266	1	C8orf75
32_MCF10DCIS-TetTCF7_H3K27ac.rep1_peak_17068_lociStitched	chr10	123843114	123917341	32	24539	36593.9	8328.27	267	1	TACC2
13_MCF10DCIS-TetTCF7_H3K27ac.rep1_peak_18805_lociStitched	chr11	33710979	33755699	13	25359	32475.7	4319.95	268	1	CD59
18_MCF10DCIS-TetTCF7_H3K27ac.rep1_peak_88095_lociStitched	chr5	172184905	172256446	18	16586	37723.6	9593.65	269	1	DUSP1
28_MCF10DCIS-TetTCF7_H3K27ac.rep1_peak_71624_lociStitched	chr3	53255989	53306809	28	29220	32550.2	4431.5	270	1	TKT
11_MCF10DCIS-TetTCF7_H3K27ac.rep1_peak_22876_lociStitched	chr12	6472329	6506174	11	16422	30863.3	2768.52	271	1	SCNN1A
21_MCF10DCIS-TetTCF7_H3K27ac.rep1_peak_7231_lociStitched	chr1	157962803	158008021	21	21787	33949.7	5919.04	272	1	KIRREL
24_MCF10DCIS-TetTCF7_H3K27ac.rep1_peak_8952_lociStitched	chr1	201976082	202056740	24	22101	38094.8	10179	273	1	ELF3
20_MCF10DCIS-TetTCF7_H3K27ac.rep1_peak_8858_lociStitched	chr1	201223945	201282439	20	21189	35529.3	7674.41	274	1	PKP1
35_MCF10DCIS-TetTCF7_H3K27ac.rep1_peak_87503_lociStitched	chr5	154132829	154215705	35	17888	38537.3	10724.2	275	1	C5orf4
21_MCF10DCIS-TetTCF7_H3K27ac.rep1_peak_79374_lociStitched	chr4	79438630	79491944	21	25912	33321.2	5587.31	276	1	ANXA3
13_MCF10DCIS-TetTCF7_H3K27ac.rep1_peak_57254_lociStitched	chr2	75061233	75103494	13	20249	33529.9	5810.89	277	1	HK2
24_MCF10DCIS-TetTCF7_H3K27ac.rep1_peak_18883_lociStitched	chr11	34645654	34690146	24	26609	32101	4422.5	278	1	EHF
4_MCF10DCIS-TetTCF7_H3K27ac.rep1_peak_26394_lociStitched	chr12	89738303	89749555	4	10424	28747.7	1080.19	279	1	DUSP6
22_MCF10DCIS-TetTCF7_H3K27ac.rep1_peak_18168_lociStitched	chr11	12695058	12753407	22	23049	33130.6	5473.14	280	1	TEAD1
25_MCF10DCIS-TetTCF7_H3K27ac.rep1_peak_43105_lociStitched	chr17	17794800	17864074	25	19275	39375.3	11811.2	281	1	TOM1L2
9_MCF10DCIS-TetTCF7_H3K27ac.rep1_peak_87348_lociStitched	chr5	150948337	150971433	9	19330	31045.6	3496.73	282	1	FAT2
26_MCF10DCIS-TetTCF7_H3K27ac.rep1_peak_37782_lociStitched	chr15	90351384	90428713	26	25343	34295.4	6774.02	283	1	ANPEP
18_MCF10DCIS-TetTCF7_H3K27ac.rep1_peak_103753_lociStitched	chr8	116612445	116685296	18	23285	35580.4	8064.61	284	1	TRPS1
13_MCF10DCIS-TetTCF7_H3K27ac.rep1_peak_35429_lociStitched	chr15	45923521	45971094	13	17972	33724.5	6312.94	285	1	SQRDL
26_MCF10DCIS-TetTCF7_H3K27ac.rep1_peak_8291_lociStitched	chr1	181053366	181111699	26	20377	34684.8	7274.13	286	1	IER5
18_MCF10DCIS-TetTCF7_H3K27ac.rep1_peak_11601_lociStitched	chr10	4703913	4754644	18	20304	34045.6	6655.91	287	1	LOC100216001
22_MCF10DCIS-TetTCF7_H3K27ac.rep1_peak_47496_lociStitched	chr17	80778816	80853157	22	18971	35535	8162.64	288	1	ZNF750
MCF10DCIS-TetTCF7_H3K27ac.rep1_peak_43079	chr17	17736990	17747773	1	10784	29051.6	1691.85	289	1	SREBF1
17_MCF10DCIS-TetTCF7_H3K27ac.rep1_peak_15832_lociStitched	chr10	102102046	102136437	17	18624	31791	4433	290	1	SCD
8_MCF10DCIS-TetTCF7_H3K27ac.rep1_peak_2589_lociStitched	chr1	33791302	33815437	8	22155	29444.7	2090.09	291	1	MIR3605
14_MCF10DCIS-TetTCF7_H3K27ac.rep1_peak_13261_lociStitched	chr10	43886405	43916854	14	17728	30707.8	3361.57	292	1	HNRNPF
4_MCF10DCIS-TetTCF7_H3K27ac.rep1_peak_95586_lociStitched	chr7	5457991	5470520	4	11828	28029.9	788.074	293	1	TNRC18
12_MCF10DCIS-TetTCF7_H3K27ac.rep1_peak_65734_lociStitched	chr20	60915842	60956202	12	22828	29737.2	2566.9	294	1	LAMA5
16_MCF10DCIS-TetTCF7_H3K27ac.rep1_peak_23113_lociStitched	chr12	10506856	10550800	16	20065	31195.8	4029.66	295	1	KLRK1
7_MCF10DCIS-TetTCF7_H3K27ac.rep1_peak_105759_lociStitched	chr9	14308651	14326897	7	15216	29286.7	2300.82	296	1	NFIB
23_MCF10DCIS-TetTCF7_H3K27ac.rep1_peak_55787_lociStitched	chr2	46513638	46563646	23	24427	33960.4	7056.13	297	1	EPAS1
18_MCF10DCIS-TetTCF7_H3K27ac.rep1_peak_92979_lociStitched	chr6	107550393	107594452	18	19796	30903	4049.02	298	1	BEND3
30_MCF10DCIS-TetTCF7_H3K27ac.rep1_peak_58886_lociStitched	chr2	131554926	131655126	30	21408	34939.7	8086.14	299	1	ARHGEF4
18_MCF10DCIS-TetTCF7_H3K27ac.rep1_peak_95627_lociStitched	chr7	5666148	5717620	18	21347	31711.9	4869.25	300	1	FSCN1
MCF10DCIS-TetTCF7_H3K27ac.rep1_peak_24861	chr12	52622513	52634668	1	12156	27983.2	1187.54	301	1	KRT7
13_MCF10DCIS-TetTCF7_H3K27ac.rep1_peak_31696_lociStitched	chr14	50412490	50443469	13	20816	30935.6	4265.81	302	1	C14orf182
28_MCF10DCIS-TetTCF7_H3K27ac.rep1_peak_27950_lociStitched	chr12	123325381	123384659	28	22003	31452.9	4783.73	303	1	VPS37B
8_MCF10DCIS-TetTCF7_H3K27ac.rep1_peak_47345_lociStitched	chr17	79798200	79830972	8	16012	30206	3624.58	304	1	P4HB
22_MCF10DCIS-TetTCF7_H3K27ac.rep1_peak_97597_lociStitched	chr7	73213661	73270394	22	20976	30652.8	4084.78	305	1	CLDN4
37_MCF10DCIS-TetTCF7_H3K27ac.rep1_peak_7557_lociStitched	chr1	165796791	165885170	37	22026	38692.3	12214	306	1	MIR3658
24_MCF10DCIS-TetTCF7_H3K27ac.rep1_peak_91230_lociStitched	chr6	42178520	42229242	24	23391	31219.4	4767.87	307	1	MRPS10
13_MCF10DCIS-TetTCF7_H3K27ac.rep1_peak_52761_lociStitched	chr19	47260832	47300319	13	17132	31178.9	4738.44	308	1	SLC1A5
19_MCF10DCIS-TetTCF7_H3K27ac.rep1_peak_1582_lociStitched	chr1	23855049	23924432	19	22938	32172.9	5876.74	309	1	ID3
19_MCF10DCIS-TetTCF7_H3K27ac.rep1_peak_101978_lociStitched	chr8	42029417	42080228	19	28399	30827	4583.15	310	1	PLAT
34_MCF10DCIS-TetTCF7_H3K27ac.rep1_peak_5175_lociStitched	chr1	94689501	94767629	34	26493	34227.9	8039.37	311	1	ARHGAP29
14_MCF10DCIS-TetTCF7_H3K27ac.rep1_peak_37476_lociStitched	chr15	83944389	83991583	14	22064	31034.8	4846.82	312	1	BNC1
27_MCF10DCIS-TetTCF7_H3K27ac.rep1_peak_46564_lociStitched	chr17	73109984	73173787	27	18620	34479.1	8332.67	313	1	HN1
25_MCF10DCIS-TetTCF7_H3K27ac.rep1_peak_26625_lociStitched	chr12	94161493	94219238	25	24443	31655.8	5514.65	314	1	CRADD
25_MCF10DCIS-TetTCF7_H3K27ac.rep1_peak_69143_lociStitched	chr22	45889034	45949750	25	24071	30995.5	4905.85	315	1	FBLN1
20_MCF10DCIS-TetTCF7_H3K27ac.rep1_peak_21814_lociStitched	chr11	114150939	114188256	20	18535	29764	3675.72	316	1	NNMT
MCF10DCIS-TetTCF7_H3K27ac.rep1_peak_15651	chr10	99471589	99478522	1	6934	26586.7	661.408	317	1	MARVELD1
15_MCF10DCIS-TetTCF7_H3K27ac.rep1_peak_74914_lociStitched	chr3	151010376	151039268	15	17640	30056.3	4166.23	318	1	GPR87
24_MCF10DCIS-TetTCF7_H3K27ac.rep1_peak_51813_lociStitched	chr19	38452771	38516683	24	23660	33624.1	7810.05	319	1	SIPA1L3
40_MCF10DCIS-TetTCF7_H3K27ac.rep1_peak_53904_lociStitched	chr2	10469423	10554206	40	22138	36295.6	10547	320	1	HPCAL1
20_MCF10DCIS-TetTCF7_H3K27ac.rep1_peak_54580_lociStitched	chr2	26214129	26294616	20	19892	36677.9	10938.2	321	1	RAB10
31_MCF10DCIS-TetTCF7_H3K27ac.rep1_peak_107605_lociStitched	chr9	97766448	97835681	31	24123	31958	6314.05	322	1	MIR23B
22_MCF10DCIS-TetTCF7_H3K27ac.rep1_peak_56376_lociStitched	chr2	60692746	60782209	22	18677	37207.7	11683.9	323	1	BCL11A
18_MCF10DCIS-TetTCF7_H3K27ac.rep1_peak_86479_lociStitched	chr5	139013202	139065115	18	19496	30810.4	5300.32	324	1	CXXC5
25_MCF10DCIS-TetTCF7_H3K27ac.rep1_peak_60649_lociStitched	chr2	192030160	192095457	25	21743	32400.4	6914.95	325	1	STAT4
MCF10DCIS-TetTCF7_H3K27ac.rep1_peak_24876	chr12	52671712	52681935	1	10224	26411.1	938.471	326	1	KRT81
12_MCF10DCIS-TetTCF7_H3K27ac.rep1_peak_43507_lociStitched	chr17	27471413	27506452	12	18692	28406.1	2943.28	327	1	MYO18A
11_MCF10DCIS-TetTCF7_H3K27ac.rep1_peak_63924_lociStitched	chr20	30175650	30201285	11	17423	27462.8	2135.4	328	1	ID1
18_MCF10DCIS-TetTCF7_H3K27ac.rep1_peak_67951_lociStitched	chr22	31602819	31656084	18	20299	30350.4	5097.46	329	1	LIMK2
21_MCF10DCIS-TetTCF7_H3K27ac.rep1_peak_35177_lociStitched	chr15	42204531	42272644	21	24189	34437.9	9304.24	330	1	EHD4
22_MCF10DCIS-TetTCF7_H3K27ac.rep1_peak_73209_lociStitched	chr3	111431301	111488478	22	22957	33265.6	8159.16	331	1	PHLDB2
28_MCF10DCIS-TetTCF7_H3K27ac.rep1_peak_101499_lociStitched	chr8	29498565	29555940	28	23718	30885	5978.48	332	1	C8orf75
17_MCF10DCIS-TetTCF7_H3K27ac.rep1_peak_87357_lociStitched	chr5	150992632	151028490	17	22091	29661.7	4822.9	333	1	SPARC
25_MCF10DCIS-TetTCF7_H3K27ac.rep1_peak_2961_lociStitched	chr1	40391313	40456221	25	23309	30630.1	5809.27	334	1	MFSD2A
25_MCF10DCIS-TetTCF7_H3K27ac.rep1_peak_67154_lociStitched	chr22	18038466	18091590	25	17764	28841	4090.55	335	1	SLC25A18
16_MCF10DCIS-TetTCF7_H3K27ac.rep1_peak_57007_lociStitched	chr2	70736024	70798677	16	15860	33350.2	8664.91	336	1	TGFA
15_MCF10DCIS-TetTCF7_H3K27ac.rep1_peak_57399_lociStitched	chr2	85639797	85704353	15	19886	32613.7	8205.07	337	1	SH2D6
38_MCF10DCIS-TetTCF7_H3K27ac.rep1_peak_23893_lociStitched	chr12	29825924	29935240	38	23595	34784.4	10406.9	338	1	TMTC1
17_MCF10DCIS-TetTCF7_H3K27ac.rep1_peak_47408_lociStitched	chr17	80224437	80259915	17	17440	28815.2	4438.3	339	1	CSNK1D
23_MCF10DCIS-TetTCF7_H3K27ac.rep1_peak_27140_lociStitched	chr12	109037611	109099082	23	22429	30274.5	5950.39	340	1	SELPLG
31_MCF10DCIS-TetTCF7_H3K27ac.rep1_peak_94144_lociStitched	chr6	138750490	138832956	31	22704	32293.7	7999.2	341	1	NHSL1
8_MCF10DCIS-TetTCF7_H3K27ac.rep1_peak_47614_lociStitched	chr18	3448344	3467489	8	13751	25809.4	1617.75	342	1	TGIF1
24_MCF10DCIS-TetTCF7_H3K27ac.rep1_peak_66626_lociStitched	chr21	40152708	40225993	24	22594	31043.5	6881.46	343	1	ETS2
17_MCF10DCIS-TetTCF7_H3K27ac.rep1_peak_87281_lociStitched	chr5	149853681	149906390	17	22445	30276	6135.33	344	1	NDST1
17_MCF10DCIS-TetTCF7_H3K27ac.rep1_peak_30642_lociStitched	chr13	110745256	110791388	17	19151	28283.5	4294.89	345	1	COL4A1
17_MCF10DCIS-TetTCF7_H3K27ac.rep1_peak_33619_lociStitched	chr14	91574984	91643814	17	20621	29748.3	5795.49	346	1	SNORA11B
10_MCF10DCIS-TetTCF7_H3K27ac.rep1_peak_86420_lociStitched	chr5	138597336	138632456	10	15575	29075.8	5134.54	347	1	SNORA74A
10_MCF10DCIS-TetTCF7_H3K27ac.rep1_peak_47386_lociStitched	chr17	80046645	80068823	10	13952	25879.5	1960.54	348	1	FASN
19_MCF10DCIS-TetTCF7_H3K27ac.rep1_peak_36727_lociStitched	chr15	71558383	71595648	19	20105	29197.1	5302.81	349	1	THSD4
21_MCF10DCIS-TetTCF7_H3K27ac.rep1_peak_16109_lociStitched	chr10	105379609	105457141	21	16628	31811.4	7931.52	350	1	NEURL
19_MCF10DCIS-TetTCF7_H3K27ac.rep1_peak_6846_lociStitched	chr1	154377386	154452324	19	18458	33324.9	9494.64	351	1	IL6R
12_MCF10DCIS-TetTCF7_H3K27ac.rep1_peak_54244_lociStitched	chr2	19303436	19342918	12	15288	30101.1	6281.59	352	1	OSR1
28_MCF10DCIS-TetTCF7_H3K27ac.rep1_peak_21233_lociStitched	chr11	95828494	95903360	28	22038	31413.8	7636.33	353	1	MTMR2
30_MCF10DCIS-TetTCF7_H3K27ac.rep1_peak_102032_lociStitched	chr8	42315852	42393959	30	21021	30610.1	6896.85	354	1	C8orf40
32_MCF10DCIS-TetTCF7_H3K27ac.rep1_peak_48771_lociStitched	chr18	45397462	45480309	32	19340	31755.3	8152.14	355	1	SMAD2
28_MCF10DCIS-TetTCF7_H3K27ac.rep1_peak_101912_lociStitched	chr8	41124286	41184373	28	20914	28403.1	4800.95	356	1	SFRP1
31_MCF10DCIS-TetTCF7_H3K27ac.rep1_peak_25580_lociStitched	chr12	65006330	65086344	31	22335	30981.4	7385.29	357	1	MIR548Z
9_MCF10DCIS-TetTCF7_H3K27ac.rep1_peak_13477_lociStitched	chr10	54194932	54215902	9	17431	26304.8	2768.04	358	1	DKK1
34_MCF10DCIS-TetTCF7_H3K27ac.rep1_peak_67631_lociStitched	chr22	25500558	25573160	34	24183	29396.5	5909.8	359	1	CRYBB3
33_MCF10DCIS-TetTCF7_H3K27ac.rep1_peak_14873_lociStitched	chr10	81904384	81968079	33	19243	31185.1	7719.83	360	1	ANXA11
14_MCF10DCIS-TetTCF7_H3K27ac.rep1_peak_22031_lociStitched	chr11	119979227	120024149	14	19750	27002.6	3643.17	361	1	TRIM29
26_MCF10DCIS-TetTCF7_H3K27ac.rep1_peak_96929_lociStitched	chr7	43650449	43714738	26	20778	29669.4	6319.61	362	1	STK17A
32_MCF10DCIS-TetTCF7_H3K27ac.rep1_peak_40891_lociStitched	chr16	69046996	69113065	32	21997	28931.6	5596.04	363	1	HAS3
14_MCF10DCIS-TetTCF7_H3K27ac.rep1_peak_55148_lociStitched	chr2	36579572	36608519	14	20542	27282.5	3948.37	364	1	CRIM1
25_MCF10DCIS-TetTCF7_H3K27ac.rep1_peak_18591_lociStitched	chr11	19999488	20082433	25	23454	31485.9	8161.79	365	1	NAV2
23_MCF10DCIS-TetTCF7_H3K27ac.rep1_peak_70284_lociStitched	chr3	30551640	30596006	23	23041	27626.7	4334.56	366	1	TGFBR2
14_MCF10DCIS-TetTCF7_H3K27ac.rep1_peak_40804_lociStitched	chr16	68669672	68710865	14	18887	26684.8	3406.66	367	1	CDH3
17_MCF10DCIS-TetTCF7_H3K27ac.rep1_peak_105599_lociStitched	chr9	12759874	12819954	17	19110	32299	9024.02	368	1	C9orf150
25_MCF10DCIS-TetTCF7_H3K27ac.rep1_peak_91315_lociStitched	chr6	43053905	43097578	25	19335	26675.5	3419.6	369	1	PTK7
14_MCF10DCIS-TetTCF7_H3K27ac.rep1_peak_19650_lociStitched	chr11	62305431	62334928	14	21002	25724.3	2516.09	370	1	AHNAK
15_MCF10DCIS-TetTCF7_H3K27ac.rep1_peak_8739_lociStitched	chr1	198870484	198907044	15	16577	28977.5	5794.76	371	1	MIR181A1
17_MCF10DCIS-TetTCF7_H3K27ac.rep1_peak_41435_lociStitched	chr16	81524544	81568006	17	21884	27237.6	4055	372	1	CMIP
17_MCF10DCIS-TetTCF7_H3K27ac.rep1_peak_1969_lociStitched	chr1	27320182	27384946	17	21880	28276	5122.83	373	1	FAM46B
13_MCF10DCIS-TetTCF7_H3K27ac.rep1_peak_38018_lociStitched	chr15	93344392	93389766	13	18240	27074.7	3924.85	374	1	ASB9P1
25_MCF10DCIS-TetTCF7_H3K27ac.rep1_peak_106157_lociStitched	chr9	33101449	33172442	25	18024	29412.4	6289.98	375	1	B4GALT1
26_MCF10DCIS-TetTCF7_H3K27ac.rep1_peak_85048_lociStitched	chr5	106892627	106962405	26	24376	30067.3	6963.84	376	1	EFNA5
18_MCF10DCIS-TetTCF7_H3K27ac.rep1_peak_9476_lociStitched	chr1	208374470	208413645	18	18411	28276.5	5257.28	377	1	PLXNA2
40_MCF10DCIS-TetTCF7_H3K27ac.rep1_peak_48124_lociStitched	chr18	20492736	20569845	40	22470	30943.8	7988.49	378	1	RBBP8
20_MCF10DCIS-TetTCF7_H3K27ac.rep1_peak_2704_lociStitched	chr1	36601942	36670261	20	19671	28229.4	5274.23	379	1	MAP7D1
24_MCF10DCIS-TetTCF7_H3K27ac.rep1_peak_31312_lociStitched	chr14	34822173	34858613	24	19657	28149.9	5196.34	380	1	C14orf147
13_MCF10DCIS-TetTCF7_H3K27ac.rep1_peak_107520_lociStitched	chr9	96895854	96934443	13	16472	26445	3511.6	381	1	MIRLET7A1
16_MCF10DCIS-TetTCF7_H3K27ac.rep1_peak_15610_lociStitched	chr10	99298827	99340598	16	17547	27627.3	4695.06	382	1	ANKRD2
12_MCF10DCIS-TetTCF7_H3K27ac.rep1_peak_17398_lociStitched	chr10	134201272	134238886	12	16322	25923.6	3012.88	383	1	PWWP2B
19_MCF10DCIS-TetTCF7_H3K27ac.rep1_peak_65010_lociStitched	chr20	48737704	48789585	19	22406	27035.2	4197.17	384	1	TMEM189
32_MCF10DCIS-TetTCF7_H3K27ac.rep1_peak_34580_lociStitched	chr15	31623592	31692573	32	20753	31186.3	8360.5	385	1	KLF13
13_MCF10DCIS-TetTCF7_H3K27ac.rep1_peak_16037_lociStitched	chr10	104387702	104438900	13	15864	27508.7	4735.81	386	1	TRIM8
16_MCF10DCIS-TetTCF7_H3K27ac.rep1_peak_25695_lociStitched	chr12	66211856	66241537	16	14970	25439.6	2668.32	387	1	RPSAP52
14_MCF10DCIS-TetTCF7_H3K27ac.rep1_peak_6454_lociStitched	chr1	150567573	150599070	14	21088	27027.6	4299.34	388	1	ENSA
23_MCF10DCIS-TetTCF7_H3K27ac.rep1_peak_32402_lociStitched	chr14	62158174	62218277	23	15128	31770.4	9045.5	389	1	HIF1A
22_MCF10DCIS-TetTCF7_H3K27ac.rep1_peak_105964_lociStitched	chr9	21546665	21592545	22	23894	24692.6	1986.6	390	1	LOC554202
36_MCF10DCIS-TetTCF7_H3K27ac.rep1_peak_79817_lociStitched	chr4	95373079	95480580	36	22932	33239.3	10535.1	391	1	PDLIM5
10_MCF10DCIS-TetTCF7_H3K27ac.rep1_peak_34336_lociStitched	chr14	105131805	105175481	10	18551	25419.4	2738.49	392	1	INF2
7_MCF10DCIS-TetTCF7_H3K27ac.rep1_peak_39643_lociStitched	chr16	27314713	27345165	7	16336	25451.8	2798.54	393	1	IL4R
12_MCF10DCIS-TetTCF7_H3K27ac.rep1_peak_53869_lociStitched	chr2	10235091	10278748	12	13865	28355.2	5736.53	394	1	RRM2
9_MCF10DCIS-TetTCF7_H3K27ac.rep1_peak_63919_lociStitched	chr20	30131659	30162529	9	19446	25575.8	2960.43	395	1	PSIMCT-1
25_MCF10DCIS-TetTCF7_H3K27ac.rep1_peak_107426_lociStitched	chr9	95468722	95563640	25	19415	31057.2	8485.67	396	1	BICD2
19_MCF10DCIS-TetTCF7_H3K27ac.rep1_peak_61103_lociStitched	chr2	204501447	204551947	19	17837	27512.4	4954.05	397	1	CD28
21_MCF10DCIS-TetTCF7_H3K27ac.rep1_peak_19455_lociStitched	chr11	57531431	57568220	21	23262	25859	3311.01	398	1	CTNND1
14_MCF10DCIS-TetTCF7_H3K27ac.rep1_peak_15065_lociStitched	chr10	89601719	89636262	14	16696	26808.8	4283.33	399	1	PTEN
24_MCF10DCIS-TetTCF7_H3K27ac.rep1_peak_69545_lociStitched	chr3	9425459	9469129	24	17865	26673.6	4196.69	400	1	SETD5
9_MCF10DCIS-TetTCF7_H3K27ac.rep1_peak_44875_lociStitched	chr17	46006450	46045877	9	19372	26968.1	4494.68	401	1	PNPO
11_MCF10DCIS-TetTCF7_H3K27ac.rep1_peak_76908_lociStitched	chr3	193848734	193879458	11	14055	26302.8	3837.43	402	1	HES1
10_MCF10DCIS-TetTCF7_H3K27ac.rep1_peak_56676_lociStitched	chr2	64864589	64889361	10	16103	25988.3	3549.83	403	1	SERTAD2
17_MCF10DCIS-TetTCF7_H3K27ac.rep1_peak_7334_lociStitched	chr1	160959939	161003207	17	17286	27674.2	5291.68	404	1	F11R
25_MCF10DCIS-TetTCF7_H3K27ac.rep1_peak_18960_lociStitched	chr11	35160190	35202517	25	22425	26462.8	4101.49	405	1	CD44
17_MCF10DCIS-TetTCF7_H3K27ac.rep1_peak_63539_lociStitched	chr20	17790695	17837802	17	18630	26422.3	4093.6	406	1	SNORD17
27_MCF10DCIS-TetTCF7_H3K27ac.rep1_peak_16586_lociStitched	chr10	114801928	114864982	27	21430	30196.6	7957.41	407	1	TCF7L2
26_MCF10DCIS-TetTCF7_H3K27ac.rep1_peak_74976_lociStitched	chr3	151976079	152049639	26	16108	33550.7	11350.3	408	1	MBNL1
28_MCF10DCIS-TetTCF7_H3K27ac.rep1_peak_85181_lociStitched	chr5	111519524	111591773	28	20149	29441.5	7261.02	409	1	SNORA13
17_MCF10DCIS-TetTCF7_H3K27ac.rep1_peak_1938_lociStitched	chr1	27173801	27205503	17	18217	24619.8	2441.05	410	1	SFN
15_MCF10DCIS-TetTCF7_H3K27ac.rep1_peak_101456_lociStitched	chr8	29351002	29389796	15	17905	25801.9	3627.24	411	1	DUSP4
17_MCF10DCIS-TetTCF7_H3K27ac.rep1_peak_54619_lociStitched	chr2	26491766	26528239	17	15843	27274.5	5171.87	412	1	GPR113
23_MCF10DCIS-TetTCF7_H3K27ac.rep1_peak_60561_lociStitched	chr2	191331893	191416788	23	19298	29951	7852.79	413	1	TMEM194B
28_MCF10DCIS-TetTCF7_H3K27ac.rep1_peak_44354_lociStitched	chr17	40499520	40588638	28	18320	29845.6	7806.74	414	1	STAT3
21_MCF10DCIS-TetTCF7_H3K27ac.rep1_peak_23308_lociStitched	chr12	13023024	13063362	21	21887	25586.4	3594.12	415	1	GPRC5A
25_MCF10DCIS-TetTCF7_H3K27ac.rep1_peak_60746_lociStitched	chr2	192701776	192764888	25	19675	28387.8	6418.49	416	1	SDPR
26_MCF10DCIS-TetTCF7_H3K27ac.rep1_peak_79200_lociStitched	chr4	75544059	75608896	26	21994	28820	6866.24	417	1	BTC
21_MCF10DCIS-TetTCF7_H3K27ac.rep1_peak_108951_lociStitched	chr9	130706542	130746474	21	24955	25097.3	3158.62	418	1	FAM102A
MCF10DCIS-TetTCF7_H3K27ac.rep1_peak_52559	chr19	45904286	45911741	1	7456	23144	1206.22	419	1	PPP1R13L
25_MCF10DCIS-TetTCF7_H3K27ac.rep1_peak_110116_lociStitched	chrX	23797031	23845228	25	23194	26166.2	4246.16	420	1	SAT1
27_MCF10DCIS-TetTCF7_H3K27ac.rep1_peak_7696_lociStitched	chr1	167710804	167769844	27	20084	30641.8	8749.73	421	1	MPZL1
30_MCF10DCIS-TetTCF7_H3K27ac.rep1_peak_71081_lociStitched	chr3	46967574	47029916	30	24320	26981.6	5118.28	422	1	CCDC12
19_MCF10DCIS-TetTCF7_H3K27ac.rep1_peak_86629_lociStitched	chr5	140886305	140914357	19	18332	25504.9	3660.79	423	1	PCDHGC5
18_MCF10DCIS-TetTCF7_H3K27ac.rep1_peak_109560_lociStitched	chr9	139420367	139470656	18	14942	25159.6	3319.07	424	1	NOTCH1
9_MCF10DCIS-TetTCF7_H3K27ac.rep1_peak_66440_lociStitched	chr21	36508288	36542203	9	18273	25209	3371.15	425	1	RUNX1
16_MCF10DCIS-TetTCF7_H3K27ac.rep1_peak_47052_lociStitched	chr17	76761614	76798219	16	18507	26344.6	4517.06	426	1	CYTH1
24_MCF10DCIS-TetTCF7_H3K27ac.rep1_peak_4404_lociStitched	chr1	68174171	68236771	24	21872	28063.6	6253.74	427	1	GADD45A
25_MCF10DCIS-TetTCF7_H3K27ac.rep1_peak_41473_lociStitched	chr16	81601514	81667626	25	20411	27370.4	5593.08	428	1	CMIP
19_MCF10DCIS-TetTCF7_H3K27ac.rep1_peak_65181_lociStitched	chr20	49434261	49486154	19	15869	25941.3	4187.77	429	1	BCAS4
10_MCF10DCIS-TetTCF7_H3K27ac.rep1_peak_86337_lociStitched	chr5	138032106	138079038	10	13159	28018.4	6270.12	430	1	CTNNA1
26_MCF10DCIS-TetTCF7_H3K27ac.rep1_peak_49002_lociStitched	chr18	48120326	48185317	26	17018	27972.1	6226.14	431	1	MAPK4
13_MCF10DCIS-TetTCF7_H3K27ac.rep1_peak_71183_lociStitched	chr3	48441240	48478898	13	15102	24308.2	2575.81	432	1	PLXNB1
18_MCF10DCIS-TetTCF7_H3K27ac.rep1_peak_42302_lociStitched	chr17	4738606	4778800	18	20262	24900.2	3179.35	433	1	MINK1
21_MCF10DCIS-TetTCF7_H3K27ac.rep1_peak_29713_lociStitched	chr13	73629701	73671185	21	21491	25749.1	4090.32	434	1	KLF5
14_MCF10DCIS-TetTCF7_H3K27ac.rep1_peak_62777_lociStitched	chr20	340913	366654	14	18948	23843.9	2283.23	435	1	TRIB3
18_MCF10DCIS-TetTCF7_H3K27ac.rep1_peak_56183_lociStitched	chr2	55227484	55277590	18	14917	29221.8	7666.22	436	1	RTN4
24_MCF10DCIS-TetTCF7_H3K27ac.rep1_peak_58389_lociStitched	chr2	113379538	113424268	24	23107	25536.4	3985.44	437	1	FLJ42351
21_MCF10DCIS-TetTCF7_H3K27ac.rep1_peak_53995_lociStitched	chr2	11480043	11530954	21	16800	28311.6	6771.16	438	1	ROCK2
19_MCF10DCIS-TetTCF7_H3K27ac.rep1_peak_14379_lociStitched	chr10	75646104	75701013	19	16802	27745.5	6221.19	439	1	PLAU
25_MCF10DCIS-TetTCF7_H3K27ac.rep1_peak_107457_lociStitched	chr9	95853230	95907331	25	19195	25692.6	4187.42	440	1	NINJ1
23_MCF10DCIS-TetTCF7_H3K27ac.rep1_peak_91239_lociStitched	chr6	42246306	42307887	23	20437	26898.6	5529.97	441	1	MRPS10
16_MCF10DCIS-TetTCF7_H3K27ac.rep1_peak_5943_lociStitched	chr1	117015218	117058652	16	21443	25330.7	3969.87	442	1	ATP1A1OS
13_MCF10DCIS-TetTCF7_H3K27ac.rep1_peak_33409_lociStitched	chr14	77489620	77519650	13	18056	23750.7	2405.4	443	1	C14orf4
6_MCF10DCIS-TetTCF7_H3K27ac.rep1_peak_24371_lociStitched	chr12	47471140	47490923	6	14671	23454.7	2110.85	444	1	AMIGO2
11_MCF10DCIS-TetTCF7_H3K27ac.rep1_peak_75022_lociStitched	chr3	152848265	152884042	11	13500	26181.6	4844.21	445	1	RAP2B
14_MCF10DCIS-TetTCF7_H3K27ac.rep1_peak_15875_lociStitched	chr10	102749651	102778793	14	13360	24036.3	2785.98	446	1	LZTS2
15_MCF10DCIS-TetTCF7_H3K27ac.rep1_peak_21800_lociStitched	chr11	114006082	114051728	15	16761	25351.8	4135.53	447	1	ZBTB16
20_MCF10DCIS-TetTCF7_H3K27ac.rep1_peak_10906_lociStitched	chr1	234630664	234675234	20	19100	27339.2	6150.66	448	1	TARBP1
17_MCF10DCIS-TetTCF7_H3K27ac.rep1_peak_89855_lociStitched	chr6	24981420	25027238	17	20572	25800.1	4664.27	449	1	FAM65B
25_MCF10DCIS-TetTCF7_H3K27ac.rep1_peak_61432_lociStitched	chr2	217342311	217420595	25	17352	28072.6	7155.16	450	1	RPL37A
20_MCF10DCIS-TetTCF7_H3K27ac.rep1_peak_47258_lociStitched	chr17	79011134	79075570	20	19512	27681.7	6778.67	451	1	BAIAP2
19_MCF10DCIS-TetTCF7_H3K27ac.rep1_peak_69577_lociStitched	chr3	9888745	9941692	19	18383	25520.5	4622.27	452	1	CIDEC
28_MCF10DCIS-TetTCF7_H3K27ac.rep1_peak_64944_lociStitched	chr20	48277687	48334730	28	23389	26222.7	5339.22	453	1	B4GALT5
20_MCF10DCIS-TetTCF7_H3K27ac.rep1_peak_68853_lociStitched	chr22	42226370	42272655	20	22011	25081.8	4225.82	454	1	SREBF2
34_MCF10DCIS-TetTCF7_H3K27ac.rep1_peak_100017_lociStitched	chr7	142101734	142175296	34	23949	28240.5	7385.62	455	1	LOC730441
19_MCF10DCIS-TetTCF7_H3K27ac.rep1_peak_28081_lociStitched	chr12	124964655	125009695	19	18768	23785.6	2945.62	456	1	NCOR2
28_MCF10DCIS-TetTCF7_H3K27ac.rep1_peak_107317_lociStitched	chr9	93881712	93970993	28	19591	29248.5	8428.13	457	1	LOC100129316
29_MCF10DCIS-TetTCF7_H3K27ac.rep1_peak_40838_lociStitched	chr16	68759807	68834920	29	22144	27371.2	6602.43	458	1	CDH1
12_MCF10DCIS-TetTCF7_H3K27ac.rep1_peak_22005_lociStitched	chr11	119536841	119574296	12	19836	23930	3176.18	459	1	PVRL1
12_MCF10DCIS-TetTCF7_H3K27ac.rep1_peak_33223_lociStitched	chr14	75029873	75051831	12	15941	22735.3	2009.16	460	1	LTBP2
21_MCF10DCIS-TetTCF7_H3K27ac.rep1_peak_92870_lociStitched	chr6	106808014	106841393	21	21247	23989.5	3277.82	461	1	ATG5
37_MCF10DCIS-TetTCF7_H3K27ac.rep1_peak_103720_lociStitched	chr8	116430284	116514957	37	19266	29381.5	8721.32	462	1	TRPS1
9_MCF10DCIS-TetTCF7_H3K27ac.rep1_peak_67157_lociStitched	chr22	18108179	18128380	9	12593	22372.6	1713.04	463	1	BCL2L13
10_MCF10DCIS-TetTCF7_H3K27ac.rep1_peak_3943_lociStitched	chr1	59034681	59062831	10	14278	23235	2581.36	464	1	TACSTD2
39_MCF10DCIS-TetTCF7_H3K27ac.rep1_peak_64162_lociStitched	chr20	33470648	33548616	39	20588	27686.4	7040.51	465	1	GSS
16_MCF10DCIS-TetTCF7_H3K27ac.rep1_peak_6338_lociStitched	chr1	149214786	149259567	16	11260	28265.8	7630.68	466	1	LOC388692
19_MCF10DCIS-TetTCF7_H3K27ac.rep1_peak_92550_lociStitched	chr6	88385046	88443125	19	18085	26257.5	5633.66	467	1	AKIRIN2
12_MCF10DCIS-TetTCF7_H3K27ac.rep1_peak_51099_lociStitched	chr19	16177758	16209268	12	13440	23077.9	2479.84	468	1	TPM4
20_MCF10DCIS-TetTCF7_H3K27ac.rep1_peak_32800_lociStitched	chr14	69136013	69173213	20	16972	25753.6	5170.8	469	1	ZFP36L1
5_MCF10DCIS-TetTCF7_H3K27ac.rep1_peak_86851_lociStitched	chr5	142756299	142785608	5	12853	24766.1	4197.05	470	1	NR3C1
18_MCF10DCIS-TetTCF7_H3K27ac.rep1_peak_46351_lociStitched	chr17	70401256	70429533	18	19347	24547.3	3981.4	471	1	LOC100499467
24_MCF10DCIS-TetTCF7_H3K27ac.rep1_peak_40846_lociStitched	chr16	68923420	68993787	24	18506	26957.6	6431.54	472	1	TMCO7
11_MCF10DCIS-TetTCF7_H3K27ac.rep1_peak_50906_lociStitched	chr19	13262776	13293131	11	12828	22820.9	2328.23	473	1	IER2
19_MCF10DCIS-TetTCF7_H3K27ac.rep1_peak_95814_lociStitched	chr7	12723895	12771698	19	19910	25053.6	4584.31	474	1	ARL4A
24_MCF10DCIS-TetTCF7_H3K27ac.rep1_peak_100279_lociStitched	chr7	151323264	151403303	24	18714	27845.6	7387.6	475	1	PRKAG2
20_MCF10DCIS-TetTCF7_H3K27ac.rep1_peak_28599_lociStitched	chr13	31366073	31408817	20	20156	24586.3	4171.81	476	1	ALOX5AP
30_MCF10DCIS-TetTCF7_H3K27ac.rep1_peak_109266_lociStitched	chr9	134236670	134308130	30	21908	26018.6	5616.76	477	1	BAT2L1
19_MCF10DCIS-TetTCF7_H3K27ac.rep1_peak_58420_lociStitched	chr2	113534749	113592057	19	19187	26126.7	5725.07	478	1	IL1A
24_MCF10DCIS-TetTCF7_H3K27ac.rep1_peak_89364_lociStitched	chr6	13370968	13430640	24	16381	26052.8	5668.84	479	1	TBC1D7
15_MCF10DCIS-TetTCF7_H3K27ac.rep1_peak_73168_lociStitched	chr3	111295727	111330736	15	16483	25934.7	5615.44	480	1	ZBED2
12_MCF10DCIS-TetTCF7_H3K27ac.rep1_peak_46455_lociStitched	chr17	71283350	71308158	12	13083	23267.4	2952.15	481	1	CDC42EP4
8_MCF10DCIS-TetTCF7_H3K27ac.rep1_peak_38630_lociStitched	chr16	2804826	2828740	8	12277	22393.1	2099.65	482	1	TCEB2
19_MCF10DCIS-TetTCF7_H3K27ac.rep1_peak_46007_lociStitched	chr17	62763548	62815565	19	17390	25061.8	4775.16	483	1	LOC146880
9_MCF10DCIS-TetTCF7_H3K27ac.rep1_peak_72188_lociStitched	chr3	69131387	69147917	9	13678	22753.5	2467.93	484	1	ARL6IP5
16_MCF10DCIS-TetTCF7_H3K27ac.rep1_peak_43195_lociStitched	chr17	18867566	18920242	16	16776	28065.8	7811.85	485	1	FAM83G
20_MCF10DCIS-TetTCF7_H3K27ac.rep1_peak_75867_lociStitched	chr3	177306888	177343022	20	16035	25745.5	5506.82	486	1	TBL1XR1
18_MCF10DCIS-TetTCF7_H3K27ac.rep1_peak_88439_lociStitched	chr5	177626618	177676605	18	14907	26223.2	6003.44	487	1	AGXT2L2
12_MCF10DCIS-TetTCF7_H3K27ac.rep1_peak_19727_lociStitched	chr11	62623570	62653747	12	12689	22638.8	2453.39	488	1	SLC3A2
16_MCF10DCIS-TetTCF7_H3K27ac.rep1_peak_20344_lociStitched	chr11	68070406	68122800	16	16507	23970.3	3803.8	489	1	LRP5
17_MCF10DCIS-TetTCF7_H3K27ac.rep1_peak_8222_lociStitched	chr1	180467371	180504224	17	15421	25564.9	5421.08	490	1	ACBD6
26_MCF10DCIS-TetTCF7_H3K27ac.rep1_peak_80861_lociStitched	chr4	139109653	139181534	26	18861	27393.8	7259.98	491	1	SLC7A11
14_MCF10DCIS-TetTCF7_H3K27ac.rep1_peak_52936_lociStitched	chr19	48201022	48253400	14	15807	25712.4	5588.73	492	1	EHD2
14_MCF10DCIS-TetTCF7_H3K27ac.rep1_peak_11736_lociStitched	chr10	5576528	5606586	14	14761	23343	3231.24	493	1	CALML3
28_MCF10DCIS-TetTCF7_H3K27ac.rep1_peak_68683_lociStitched	chr22	40873040	40944245	28	20667	26609.3	6543.74	494	1	MKL1
8_MCF10DCIS-TetTCF7_H3K27ac.rep1_peak_57418_lociStitched	chr2	85762607	85779208	8	10130	22532.5	2473.55	495	1	MAT2A
23_MCF10DCIS-TetTCF7_H3K27ac.rep1_peak_13143_lociStitched	chr10	35675496	35759748	23	17518	30423.4	10396.7	496	1	CCNY
22_MCF10DCIS-TetTCF7_H3K27ac.rep1_peak_74313_lociStitched	chr3	135860524	135916763	22	15249	27602.1	7586.64	497	1	MSL2
21_MCF10DCIS-TetTCF7_H3K27ac.rep1_peak_44904_lociStitched	chr17	46122359	46175638	21	12220	26596.9	6601.27	498	1	NFE2L1
17_MCF10DCIS-TetTCF7_H3K27ac.rep1_peak_94184_lociStitched	chr6	138967506	139015076	17	17694	24588.9	4604.78	499	1	FLJ46906
19_MCF10DCIS-TetTCF7_H3K27ac.rep1_peak_35395_lociStitched	chr15	45440936	45490803	19	17619	25516.9	5595.08	500	1	SHF
6_MCF10DCIS-TetTCF7_H3K27ac.rep1_peak_50235_lociStitched	chr19	4042734	4065828	6	11147	21209.5	1304.81	501	1	ZBTB7A
27_MCF10DCIS-TetTCF7_H3K27ac.rep1_peak_1973_lociStitched	chr1	27424186	27489154	27	19414	25103.6	5203.94	502	1	SLC9A1
MCF10DCIS-TetTCF7_H3K27ac.rep1_peak_14267	chr10	74053277	74060049	1	6773	21752.3	1854.17	503	1	DDIT4
35_MCF10DCIS-TetTCF7_H3K27ac.rep1_peak_18214_lociStitched	chr11	12766545	12873426	35	20359	30322.1	10431.6	504	1	TEAD1
9_MCF10DCIS-TetTCF7_H3K27ac.rep1_peak_15898_lociStitched	chr10	102799568	102828420	9	12979	22977.7	3092.93	505	1	KAZALD1
29_MCF10DCIS-TetTCF7_H3K27ac.rep1_peak_10995_lociStitched	chr1	235086140	235162336	29	18416	29731.7	9867.38	506	1	SNORA14B
9_MCF10DCIS-TetTCF7_H3K27ac.rep1_peak_90423_lociStitched	chr6	30836810	30870713	9	13726	22738.7	2885.15	507	1	DDR1
14_MCF10DCIS-TetTCF7_H3K27ac.rep1_peak_56819_lociStitched	chr2	67663583	67695019	14	17622	24485.5	4721.69	508	1	ETAA1
19_MCF10DCIS-TetTCF7_H3K27ac.rep1_peak_87007_lociStitched	chr5	148328981	148367681	19	17973	25460.7	5704.38	509	1	SH3TC2
20_MCF10DCIS-TetTCF7_H3K27ac.rep1_peak_76876_lociStitched	chr3	193546261	193612638	20	16500	28767.8	9033.91	510	1	LOC100128023
9_MCF10DCIS-TetTCF7_H3K27ac.rep1_peak_14332_lociStitched	chr10	75002304	75023301	9	9729	24066.8	4421.97	511	1	MRPS16
16_MCF10DCIS-TetTCF7_H3K27ac.rep1_peak_32709_lociStitched	chr14	68602831	68658586	16	18275	27989	8430.16	512	1	RAD51L1
17_MCF10DCIS-TetTCF7_H3K27ac.rep1_peak_11538_lociStitched	chr10	3782399	3827459	17	16185	25039.8	5488.31	513	1	KLF6
25_MCF10DCIS-TetTCF7_H3K27ac.rep1_peak_80510_lociStitched	chr4	119988869	120046029	25	19453	24910.3	5413.05	514	1	MYOZ2
21_MCF10DCIS-TetTCF7_H3K27ac.rep1_peak_14089_lociStitched	chr10	73000962	73062493	21	15702	28999.6	9506.54	515	1	SLC29A3
8_MCF10DCIS-TetTCF7_H3K27ac.rep1_peak_53014_lociStitched	chr19	49117227	49139519	8	12706	22160.5	2668.35	516	1	SPHK2
14_MCF10DCIS-TetTCF7_H3K27ac.rep1_peak_65173_lociStitched	chr20	49340713	49381925	14	15778	23264.2	3787.38	517	1	PARD6B
MCF10DCIS-TetTCF7_H3K27ac.rep1_peak_27810	chr12	122234039	122243801	1	9763	20063.8	610.125	518	1	LOC338799
15_MCF10DCIS-TetTCF7_H3K27ac.rep1_peak_5069_lociStitched	chr1	94127059	94171885	15	16735	23699.5	4258.47	519	1	BCAR3
17_MCF10DCIS-TetTCF7_H3K27ac.rep1_peak_44112_lociStitched	chr17	38221651	38281686	17	16506	23990	4574.67	520	1	NR1D1
19_MCF10DCIS-TetTCF7_H3K27ac.rep1_peak_65547_lociStitched	chr20	56676206	56711108	19	14148	22494.3	3095.81	521	1	C20orf85
33_MCF10DCIS-TetTCF7_H3K27ac.rep1_peak_37916_lociStitched	chr15	90936137	90995325	33	18890	25066.1	5711.64	522	1	IQGAP1
18_MCF10DCIS-TetTCF7_H3K27ac.rep1_peak_56116_lociStitched	chr2	54758319	54827677	18	14923	29151.2	9821.09	523	1	SPTBN1
12_MCF10DCIS-TetTCF7_H3K27ac.rep1_peak_1903_lociStitched	chr1	27018222	27081395	12	12065	25206	5894.04	524	1	ARID1A
8_MCF10DCIS-TetTCF7_H3K27ac.rep1_peak_86722_lociStitched	chr5	141721511	141746978	8	11359	22487.4	3180.83	525	1	SPRY4
24_MCF10DCIS-TetTCF7_H3K27ac.rep1_peak_7074_lociStitched	chr1	155927468	155977400	24	16746	25160.7	5877	526	1	ARHGEF2
5_MCF10DCIS-TetTCF7_H3K27ac.rep1_peak_86717_lociStitched	chr5	141695552	141708297	5	10818	21073.9	1791.95	527	1	SPRY4
25_MCF10DCIS-TetTCF7_H3K27ac.rep1_peak_12935_lociStitched	chr10	33500215	33566527	25	18123	27731.7	8454.78	528	1	NRP1
15_MCF10DCIS-TetTCF7_H3K27ac.rep1_peak_111308_lociStitched	chrX	106916458	106960258	15	18179	22819.8	3556.56	529	1	TSC22D3
2_MCF10DCIS-TetTCF7_H3K27ac.rep1_peak_7197_lociStitched	chr1	156714641	156721529	2	6730	20046.1	805.896	530	1	HDGF
10_MCF10DCIS-TetTCF7_H3K27ac.rep1_peak_49592_lociStitched	chr18	68082298	68101917	10	14941	20974.7	1753.94	531	1	SOCS6
14_MCF10DCIS-TetTCF7_H3K27ac.rep1_peak_12392_lociStitched	chr10	24527433	24558410	14	15544	22836.2	3642.9	532	1	PRINS
26_MCF10DCIS-TetTCF7_H3K27ac.rep1_peak_85006_lociStitched	chr5	106786143	106836379	26	21216	24545.3	5400.37	533	1	EFNA5
34_MCF10DCIS-TetTCF7_H3K27ac.rep1_peak_89485_lociStitched	chr6	15429768	15514832	34	18533	26557	7443.1	534	1	DTNBP1
MCF10DCIS-TetTCF7_H3K27ac.rep1_peak_69198	chr22	46459810	46467076	1	7267	19710.5	603.078	535	1	C22orf26
11_MCF10DCIS-TetTCF7_H3K27ac.rep1_peak_26695_lociStitched	chr12	95590457	95625417	11	15839	22412.9	3314.21	536	1	FGD6
13_MCF10DCIS-TetTCF7_H3K27ac.rep1_peak_96923_lociStitched	chr7	43606771	43636420	13	15798	22130	3047.92	537	1	STK17A
15_MCF10DCIS-TetTCF7_H3K27ac.rep1_peak_37355_lociStitched	chr15	80860825	80909026	15	16019	23430.5	4357.37	538	1	FAM108C1
MCF10DCIS-TetTCF7_H3K27ac.rep1_peak_6890	chr1	154938839	154946967	1	8129	19788.4	783.539	539	1	SHC1
11_MCF10DCIS-TetTCF7_H3K27ac.rep1_peak_109136_lociStitched	chr9	132243041	132261605	11	14010	20164.2	1167.68	540	1	C9orf50
25_MCF10DCIS-TetTCF7_H3K27ac.rep1_peak_111671_lociStitched	chrX	130862430	130975925	25	18702	29043.4	10055.7	541	1	LOC286467
13_MCF10DCIS-TetTCF7_H3K27ac.rep1_peak_104210_lociStitched	chr8	126421816	126446943	13	14481	21099.1	2123.23	542	1	TRIB1
18_MCF10DCIS-TetTCF7_H3K27ac.rep1_peak_10266_lociStitched	chr1	225626013	225663231	18	15734	23704.1	4763.9	543	1	LBR
16_MCF10DCIS-TetTCF7_H3K27ac.rep1_peak_52726_lociStitched	chr19	46945361	46991169	16	14585	24543.9	5638.96	544	1	PNMAL1
21_MCF10DCIS-TetTCF7_H3K27ac.rep1_peak_98310_lociStitched	chr7	92415230	92467409	21	18021	23871.9	5056.15	545	1	CDK6
9_MCF10DCIS-TetTCF7_H3K27ac.rep1_peak_99591_lociStitched	chr7	129586846	129625163	9	12808	21990.1	3184.14	546	1	UBE2H
23_MCF10DCIS-TetTCF7_H3K27ac.rep1_peak_48235_lociStitched	chr18	21404582	21467127	23	20224	24655.2	5866.72	547	1	LAMA3
8_MCF10DCIS-TetTCF7_H3K27ac.rep1_peak_46682_lociStitched	chr17	73844731	73875096	8	12338	22029.8	3279.42	548	1	WBP2
20_MCF10DCIS-TetTCF7_H3K27ac.rep1_peak_31959_lociStitched	chr14	54632299	54680140	20	16322	25561.4	6812.56	549	1	CDKN3
8_MCF10DCIS-TetTCF7_H3K27ac.rep1_peak_95609_lociStitched	chr7	5632462	5650531	8	12231	19901.2	1156.42	550	1	FSCN1
13_MCF10DCIS-TetTCF7_H3K27ac.rep1_peak_52066_lociStitched	chr19	40898386	40945813	13	11461	23950.6	5216.97	551	1	PRX
24_MCF10DCIS-TetTCF7_H3K27ac.rep1_peak_100765_lociStitched	chr8	11701837	11760331	24	18636	23760.3	5071.43	552	1	CTSB
16_MCF10DCIS-TetTCF7_H3K27ac.rep1_peak_44541_lociStitched	chr17	41602388	41634208	16	17106	21281.2	2602.88	553	1	ETV4
18_MCF10DCIS-TetTCF7_H3K27ac.rep1_peak_10868_lociStitched	chr1	234250730	234325227	18	14867	28733.5	10064.5	554	1	C1orf31
17_MCF10DCIS-TetTCF7_H3K27ac.rep1_peak_9521_lociStitched	chr1	209800780	209844816	17	15191	24867.1	6248.71	555	1	LAMB3
16_MCF10DCIS-TetTCF7_H3K27ac.rep1_peak_42126_lociStitched	chr17	2277950	2327931	16	16906	22281.5	3673.6	556	1	MNT
32_MCF10DCIS-TetTCF7_H3K27ac.rep1_peak_2535_lociStitched	chr1	33399367	33498710	32	18978	27796.2	9189.23	557	1	RNF19B
34_MCF10DCIS-TetTCF7_H3K27ac.rep1_peak_300_lociStitched	chr1	6402560	6450952	34	23828	22589.4	4016.54	558	1	ACOT7
11_MCF10DCIS-TetTCF7_H3K27ac.rep1_peak_25137_lociStitched	chr12	56302418	56334545	11	16082	21537.9	2971.75	559	1	WIBG
14_MCF10DCIS-TetTCF7_H3K27ac.rep1_peak_32462_lociStitched	chr14	64357040	64401606	14	13004	24974.8	6421.96	560	1	SYNE2
17_MCF10DCIS-TetTCF7_H3K27ac.rep1_peak_104469_lociStitched	chr8	128489578	128522396	17	10068	27567.1	9028.23	561	1	LOC727677
17_MCF10DCIS-TetTCF7_H3K27ac.rep1_peak_18511_lociStitched	chr11	18327355	18353157	17	17601	21273.7	2735.01	562	1	HPS5
18_MCF10DCIS-TetTCF7_H3K27ac.rep1_peak_2917_lociStitched	chr1	39842094	39879908	18	19887	21947.2	3429.73	563	1	KIAA0754
23_MCF10DCIS-TetTCF7_H3K27ac.rep1_peak_45855_lociStitched	chr17	61840321	61884759	23	15154	24849.7	6332.41	564	1	DDX42
8_MCF10DCIS-TetTCF7_H3K27ac.rep1_peak_50841_lociStitched	chr19	12888099	12907877	8	14622	19734.5	1275.68	565	1	JUNB
17_MCF10DCIS-TetTCF7_H3K27ac.rep1_peak_65441_lociStitched	chr20	55339362	55385833	17	16750	22227.1	3773.45	566	1	TFAP2C
7_MCF10DCIS-TetTCF7_H3K27ac.rep1_peak_61517_lociStitched	chr2	219137764	219166084	7	15535	20682.1	2265.6	567	1	TMBIM1
4_MCF10DCIS-TetTCF7_H3K27ac.rep1_peak_23285_lociStitched	chr12	12870292	12898428	4	10397	20713.7	2335.29	568	1	APOLD1
15_MCF10DCIS-TetTCF7_H3K27ac.rep1_peak_52630_lociStitched	chr19	46110214	46144599	15	13051	22480.9	4126.2	569	1	MIR330
20_MCF10DCIS-TetTCF7_H3K27ac.rep1_peak_75796_lociStitched	chr3	176883569	176934453	20	13351	25187.6	6894.78	570	1	TBL1XR1
3_MCF10DCIS-TetTCF7_H3K27ac.rep1_peak_62145_lociStitched	chr2	232565808	232577568	3	8429	19286.4	1000.78	571	1	PTMA
10_MCF10DCIS-TetTCF7_H3K27ac.rep1_peak_36546_lociStitched	chr15	68549185	68581084	10	11981	22543	4274.47	572	1	FEM1B
12_MCF10DCIS-TetTCF7_H3K27ac.rep1_peak_9894_lociStitched	chr1	217056952	217084293	12	12179	22075.1	3814.07	573	1	ESRRG
4_MCF10DCIS-TetTCF7_H3K27ac.rep1_peak_31837_lociStitched	chr14	51848073	51866347	4	9598	21090	2839.78	574	1	FRMD6
20_MCF10DCIS-TetTCF7_H3K27ac.rep1_peak_87328_lociStitched	chr5	150420930	150475996	20	15477	25357.9	7109.02	575	1	TNIP1
11_MCF10DCIS-TetTCF7_H3K27ac.rep1_peak_73101_lociStitched	chr3	106919376	106956845	11	15294	23819	5571.64	576	1	LOC100302640
15_MCF10DCIS-TetTCF7_H3K27ac.rep1_peak_44147_lociStitched	chr17	38462513	38515200	15	17146	21970.5	3735.51	577	1	RARA
20_MCF10DCIS-TetTCF7_H3K27ac.rep1_peak_65343_lociStitched	chr20	52385642	52448050	20	15598	23977.2	5772.74	578	1	SUMO1P1
22_MCF10DCIS-TetTCF7_H3K27ac.rep1_peak_92123_lociStitched	chr6	72075918	72124982	22	22655	22829.5	4626.74	579	1	MIR30A
6_MCF10DCIS-TetTCF7_H3K27ac.rep1_peak_75147_lociStitched	chr3	156525952	156538903	6	10649	19870.7	1669.38	580	1	PA2G4P4
22_MCF10DCIS-TetTCF7_H3K27ac.rep1_peak_47452_lociStitched	chr17	80474746	80526581	22	17813	24264	6069.88	581	1	FOXK2
18_MCF10DCIS-TetTCF7_H3K27ac.rep1_peak_88588_lociStitched	chr5	180575794	180620961	18	14424	23500.4	5307.12	582	1	OR2V2
7_MCF10DCIS-TetTCF7_H3K27ac.rep1_peak_20043_lociStitched	chr11	65662912	65686555	7	13140	20101.3	1917.45	583	1	FOSL1
24_MCF10DCIS-TetTCF7_H3K27ac.rep1_peak_107569_lociStitched	chr9	97662141	97716365	24	20515	23376	5210.93	584	1	MIR2278
12_MCF10DCIS-TetTCF7_H3K27ac.rep1_peak_57475_lociStitched	chr2	86134213	86164226	12	16531	22299.7	4150.8	585	1	ST3GAL5
35_MCF10DCIS-TetTCF7_H3K27ac.rep1_peak_70767_lociStitched	chr3	42054618	42144452	35	18554	25998	7869.46	586	1	TRAK1
21_MCF10DCIS-TetTCF7_H3K27ac.rep1_peak_51054_lociStitched	chr19	15375638	15444012	21	16157	24006.1	5880.16	587	1	BRD4
6_MCF10DCIS-TetTCF7_H3K27ac.rep1_peak_47281_lociStitched	chr17	79279958	79320558	6	9698	22159.5	4051.88	588	1	TMEM105
25_MCF10DCIS-TetTCF7_H3K27ac.rep1_peak_4334_lociStitched	chr1	66696479	66764154	25	16675	25249.5	7146.48	589	1	PDE4B
17_MCF10DCIS-TetTCF7_H3K27ac.rep1_peak_89133_lociStitched	chr6	7532189	7562888	17	17155	21102.5	3029.99	590	1	DSP
15_MCF10DCIS-TetTCF7_H3K27ac.rep1_peak_24986_lociStitched	chr12	53738599	53793787	15	14133	22472.6	4420.56	591	1	SP1
5_MCF10DCIS-TetTCF7_H3K27ac.rep1_peak_45920_lociStitched	chr17	62397800	62410845	5	11557	19855.8	1822.39	592	1	PECAM1
16_MCF10DCIS-TetTCF7_H3K27ac.rep1_peak_93753_lociStitched	chr6	129988719	130030027	16	18649	21732.1	3767.29	593	1	ARHGAP18
21_MCF10DCIS-TetTCF7_H3K27ac.rep1_peak_97370_lociStitched	chr7	56072893	56122990	21	14631	21977.6	4017.78	594	1	PSPH
21_MCF10DCIS-TetTCF7_H3K27ac.rep1_peak_724_lociStitched	chr1	9928210	9968022	21	16634	21478.6	3535.31	595	1	CTNNBIP1
9_MCF10DCIS-TetTCF7_H3K27ac.rep1_peak_35760_lociStitched	chr15	56185968	56210156	9	14788	21416.1	3497.58	596	1	NEDD4
2_MCF10DCIS-TetTCF7_H3K27ac.rep1_peak_90591_lociStitched	chr6	32934618	32943495	2	7947	18700.3	789.165	597	1	BRD2
16_MCF10DCIS-TetTCF7_H3K27ac.rep1_peak_84226_lociStitched	chr5	73921223	73966450	16	14126	22016.5	4111.13	598	1	ENC1
12_MCF10DCIS-TetTCF7_H3K27ac.rep1_peak_40101_lociStitched	chr16	53065532	53096222	12	12640	20694.3	2823.48	599	1	CHD9
30_MCF10DCIS-TetTCF7_H3K27ac.rep1_peak_101617_lociStitched	chr8	30545417	30599369	30	19328	22595.1	4736.99	600	1	GSR
9_MCF10DCIS-TetTCF7_H3K27ac.rep1_peak_85051_lociStitched	chr5	106982387	107010386	9	12643	20638.1	2783.1	601	1	EFNA5
11_MCF10DCIS-TetTCF7_H3K27ac.rep1_peak_75275_lociStitched	chr3	159475390	159517384	11	13799	23550.2	5702.79	602	1	SCHIP1
20_MCF10DCIS-TetTCF7_H3K27ac.rep1_peak_26369_lociStitched	chr12	89603772	89641709	20	20508	21859.3	4028.91	603	1	DUSP6
16_MCF10DCIS-TetTCF7_H3K27ac.rep1_peak_41081_lociStitched	chr16	70714719	70750701	16	18625	20545.7	2720.24	604	1	MTSS1L
30_MCF10DCIS-TetTCF7_H3K27ac.rep1_peak_3646_lociStitched	chr1	52033543	52115171	30	18482	25974	8170.96	605	1	OSBPL9
16_MCF10DCIS-TetTCF7_H3K27ac.rep1_peak_97773_lociStitched	chr7	75918873	75950302	16	13635	20325.1	2536.32	606	1	HSPB1
16_MCF10DCIS-TetTCF7_H3K27ac.rep1_peak_63772_lociStitched	chr20	23116867	23145620	16	16984	20348.5	2582.02	607	1	LOC200261
12_MCF10DCIS-TetTCF7_H3K27ac.rep1_peak_35023_lociStitched	chr15	41058790	41091843	12	16005	21596.8	3873.81	608	1	C15orf62
24_MCF10DCIS-TetTCF7_H3K27ac.rep1_peak_84962_lociStitched	chr5	106717155	106769631	24	18928	23204.9	5488.99	609	1	EFNA5
9_MCF10DCIS-TetTCF7_H3K27ac.rep1_peak_82514_lociStitched	chr5	2742087	2760672	9	11890	19008.7	1310.24	610	1	IRX2
18_MCF10DCIS-TetTCF7_H3K27ac.rep1_peak_57870_lociStitched	chr2	101347052	101418111	18	16030	24543.8	6850.09	611	1	NPAS2
17_MCF10DCIS-TetTCF7_H3K27ac.rep1_peak_14452_lociStitched	chr10	75941422	75992131	17	14651	23498.6	5856.89	612	1	ADK
6_MCF10DCIS-TetTCF7_H3K27ac.rep1_peak_89930_lociStitched	chr6	26117774	26131463	6	10591	18934.6	1301.82	613	1	HIST1H2AC
20_MCF10DCIS-TetTCF7_H3K27ac.rep1_peak_18115_lociStitched	chr11	12180460	12221776	20	18064	21422.3	3842.39	614	1	MICAL2
MCF10DCIS-TetTCF7_H3K27ac.rep1_peak_90884	chr6	35691341	35702563	1	11223	18508.4	940.404	615	1	FKBP5
12_MCF10DCIS-TetTCF7_H3K27ac.rep1_peak_13328_lociStitched	chr10	48317977	48345157	12	12114	20520.9	2970.77	616	1	ZNF488
29_MCF10DCIS-TetTCF7_H3K27ac.rep1_peak_87168_lociStitched	chr5	149111233	149186512	29	15405	27281.1	9748.63	617	1	PPARGC1B
14_MCF10DCIS-TetTCF7_H3K27ac.rep1_peak_97188_lociStitched	chr7	48121559	48154249	14	15343	20562	3033.63	618	1	UPP1
21_MCF10DCIS-TetTCF7_H3K27ac.rep1_peak_30248_lociStitched	chr13	97896110	97935657	21	20202	23526.5	5999.28	619	1	MBNL2
14_MCF10DCIS-TetTCF7_H3K27ac.rep1_peak_104288_lociStitched	chr8	127500768	127535168	14	12282	26360.7	8844.24	620	1	FAM84B
6_MCF10DCIS-TetTCF7_H3K27ac.rep1_peak_52019_lociStitched	chr19	39920908	39939383	6	9909	19901.3	2390.66	621	1	RPS16
10_MCF10DCIS-TetTCF7_H3K27ac.rep1_peak_56690_lociStitched	chr2	65057803	65104365	10	12202	23718.7	6211.37	622	1	LOC400958
11_MCF10DCIS-TetTCF7_H3K27ac.rep1_peak_62527_lociStitched	chr2	238772775	238809097	11	14436	20431.1	2974.77	623	1	RAMP1
13_MCF10DCIS-TetTCF7_H3K27ac.rep1_peak_22861_lociStitched	chr12	6431237	6455281	13	14304	19648.8	2195.22	624	1	TNFRSF1A
18_MCF10DCIS-TetTCF7_H3K27ac.rep1_peak_75877_lociStitched	chr3	177523992	177555169	18	18917	21908.1	4486.37	625	1	TBL1XR1
19_MCF10DCIS-TetTCF7_H3K27ac.rep1_peak_49409_lociStitched	chr18	60407511	60468110	19	16421	23385.2	5975.06	626	1	PHLPP1
19_MCF10DCIS-TetTCF7_H3K27ac.rep1_peak_107784_lociStitched	chr9	100968283	101017905	19	17842	21565.7	4163.29	627	1	TBC1D2
15_MCF10DCIS-TetTCF7_H3K27ac.rep1_peak_88397_lociStitched	chr5	176855890	176883930	15	11622	20536.5	3157.3	628	1	PRR7
13_MCF10DCIS-TetTCF7_H3K27ac.rep1_peak_66429_lociStitched	chr21	36390586	36436714	13	14276	21777	4400.61	629	1	C21orf96
16_MCF10DCIS-TetTCF7_H3K27ac.rep1_peak_58224_lociStitched	chr2	109801639	109861809	16	14829	23129.3	5788.35	630	1	MIR4265
9_MCF10DCIS-TetTCF7_H3K27ac.rep1_peak_40451_lociStitched	chr16	57651786	57689092	9	14423	20018.4	2697.22	631	1	GPR56
8_MCF10DCIS-TetTCF7_H3K27ac.rep1_peak_10336_lociStitched	chr1	226053255	226085537	8	13995	21212.5	3906.12	632	1	TMEM63A
25_MCF10DCIS-TetTCF7_H3K27ac.rep1_peak_54755_lociStitched	chr2	27903865	27958943	25	16627	25010.9	7727.44	633	1	SUPT7L
13_MCF10DCIS-TetTCF7_H3K27ac.rep1_peak_1716_lociStitched	chr1	24735677	24769604	13	13053	20525.8	3243.42	634	1	NIPAL3
6_MCF10DCIS-TetTCF7_H3K27ac.rep1_peak_54202_lociStitched	chr2	17982024	18011976	6	9403	21565.4	4292.12	635	1	MSGN1
19_MCF10DCIS-TetTCF7_H3K27ac.rep1_peak_82188_lociStitched	chr4	185296715	185351566	19	15932	22302.4	5029.84	636	1	IRF2
17_MCF10DCIS-TetTCF7_H3K27ac.rep1_peak_40404_lociStitched	chr16	57286614	57334348	17	15143	20945.7	3680.29	637	1	PLLP
24_MCF10DCIS-TetTCF7_H3K27ac.rep1_peak_57155_lociStitched	chr2	74196659	74238901	24	12672	22675.5	5411.2	638	1	TET3
32_MCF10DCIS-TetTCF7_H3K27ac.rep1_peak_11490_lociStitched	chr10	3112167	3210408	32	15717	27900.4	10639.5	639	1	PFKP
29_MCF10DCIS-TetTCF7_H3K27ac.rep1_peak_94678_lociStitched	chr6	151325225	151406966	29	15686	24832.9	7593.74	640	1	MTHFD1L
3_MCF10DCIS-TetTCF7_H3K27ac.rep1_peak_40249_lociStitched	chr16	54956878	54971377	3	11214	18209.3	980.132	641	1	IRX5
20_MCF10DCIS-TetTCF7_H3K27ac.rep1_peak_41306_lociStitched	chr16	75506453	75554748	20	14180	21027.6	3824.96	642	1	CHST6
19_MCF10DCIS-TetTCF7_H3K27ac.rep1_peak_14740_lociStitched	chr10	80679462	80738192	19	13000	23497.9	6301.73	643	1	LOC283050
21_MCF10DCIS-TetTCF7_H3K27ac.rep1_peak_91085_lociStitched	chr6	39151810	39194810	21	20165	20919.5	3771.1	644	1	KCNK5
18_MCF10DCIS-TetTCF7_H3K27ac.rep1_peak_55305_lociStitched	chr2	38312692	38344761	18	13660	21755.6	4611.52	645	1	CYP1B1
8_MCF10DCIS-TetTCF7_H3K27ac.rep1_peak_60964_lociStitched	chr2	201980255	201999282	8	11642	19112.6	2003.54	646	1	CFLAR
12_MCF10DCIS-TetTCF7_H3K27ac.rep1_peak_87465_lociStitched	chr5	153730733	153751345	12	10915	20214.2	3118.6	647	1	SAP30L
16_MCF10DCIS-TetTCF7_H3K27ac.rep1_peak_19879_lociStitched	chr11	64602425	64638493	16	14716	19927.6	2892.65	648	1	CDC42BPG
8_MCF10DCIS-TetTCF7_H3K27ac.rep1_peak_102205_lociStitched	chr8	49605934	49623299	8	13661	18752.5	1731.29	649	1	EFCAB1
11_MCF10DCIS-TetTCF7_H3K27ac.rep1_peak_13804_lociStitched	chr10	65241293	65285351	11	13224	22826.4	5811.25	650	1	REEP3
17_MCF10DCIS-TetTCF7_H3K27ac.rep1_peak_43775_lociStitched	chr17	34090980	34131749	17	16870	20551.7	3542.83	651	1	MMP28
12_MCF10DCIS-TetTCF7_H3K27ac.rep1_peak_71303_lociStitched	chr3	49365370	49401180	12	12770	19899.6	2900.61	652	1	USP4
11_MCF10DCIS-TetTCF7_H3K27ac.rep1_peak_13463_lociStitched	chr10	54068257	54108827	11	12298	22366.2	5375.52	653	1	DKK1
16_MCF10DCIS-TetTCF7_H3K27ac.rep1_peak_64840_lociStitched	chr20	46395052	46450511	16	14391	21739.9	4786.11	654	1	SULF2
11_MCF10DCIS-TetTCF7_H3K27ac.rep1_peak_42403_lociStitched	chr17	6546739	6585231	11	11945	20339.2	3398.84	655	1	C17orf100
7_MCF10DCIS-TetTCF7_H3K27ac.rep1_peak_11811_lociStitched	chr10	6763259	6793105	7	12065	20716.1	3820.29	656	1	LOC439949
15_MCF10DCIS-TetTCF7_H3K27ac.rep1_peak_83891_lociStitched	chr5	66530544	66566731	15	14145	20333.5	3466.71	657	1	CD180
23_MCF10DCIS-TetTCF7_H3K27ac.rep1_peak_9086_lociStitched	chr1	203599622	203677733	23	15272	27362.3	10505.9	658	1	ATP2B4
25_MCF10DCIS-TetTCF7_H3K27ac.rep1_peak_88047_lociStitched	chr5	171826873	171879036	25	17477	23624.6	6781.19	659	1	SH3PXD2B
19_MCF10DCIS-TetTCF7_H3K27ac.rep1_peak_40275_lociStitched	chr16	55559860	55604504	19	15638	21205.9	4370.65	660	1	CAPNS2
6_MCF10DCIS-TetTCF7_H3K27ac.rep1_peak_35943_lociStitched	chr15	59451677	59468922	6	10189	19347.2	2519.49	661	1	MIR2116
7_MCF10DCIS-TetTCF7_H3K27ac.rep1_peak_3624_lociStitched	chr1	51420235	51447707	7	16013	19213.9	2412.04	662	1	CDKN2C
29_MCF10DCIS-TetTCF7_H3K27ac.rep1_peak_55670_lociStitched	chr2	43683002	43747839	29	16307	26745.3	9946	663	1	THADA
16_MCF10DCIS-TetTCF7_H3K27ac.rep1_peak_107909_lociStitched	chr9	109622351	109655650	16	17629	20056	3259.97	664	1	ZNF462
25_MCF10DCIS-TetTCF7_H3K27ac.rep1_peak_89553_lociStitched	chr6	16669374	16739539	25	17963	23835.1	7044.57	665	1	ATXN1
21_MCF10DCIS-TetTCF7_H3K27ac.rep1_peak_59487_lociStitched	chr2	159974862	160018572	21	18361	20941.5	4156.82	666	1	WDSUB1
16_MCF10DCIS-TetTCF7_H3K27ac.rep1_peak_41659_lociStitched	chr16	85744807	85787832	16	15591	20170.1	3390.37	667	1	MIR1910
10_MCF10DCIS-TetTCF7_H3K27ac.rep1_peak_46730_lociStitched	chr17	74244449	74275584	10	11382	20418.3	3645.91	668	1	FAM100B
21_MCF10DCIS-TetTCF7_H3K27ac.rep1_peak_25414_lociStitched	chr12	59429784	59478793	21	16954	22024.6	5253.76	669	1	LRIG3
10_MCF10DCIS-TetTCF7_H3K27ac.rep1_peak_105414_lociStitched	chr9	3505895	3530977	10	9950	20441.8	3697.09	670	1	RFX3
16_MCF10DCIS-TetTCF7_H3K27ac.rep1_peak_48493_lociStitched	chr18	29928994	29974366	16	17261	21547.2	4850.27	671	1	FAM59A
15_MCF10DCIS-TetTCF7_H3K27ac.rep1_peak_88158_lociStitched	chr5	172413636	172465089	15	14814	23514	6827.81	672	1	SNORA74B
15_MCF10DCIS-TetTCF7_H3K27ac.rep1_peak_79302_lociStitched	chr4	77609894	77654642	15	13830	21125.5	4456.9	673	1	ANKRD56
11_MCF10DCIS-TetTCF7_H3K27ac.rep1_peak_87301_lociStitched	chr5	150157837	150181711	11	13661	20144.9	3514.25	674	1	C5orf62
14_MCF10DCIS-TetTCF7_H3K27ac.rep1_peak_74366_lociStitched	chr3	136651470	136682153	14	12254	21490.4	4893.94	675	1	IL20RB
12_MCF10DCIS-TetTCF7_H3K27ac.rep1_peak_58094_lociStitched	chr2	105988185	106027755	12	11655	20303.4	3715.62	676	1	FHL2
41_MCF10DCIS-TetTCF7_H3K27ac.rep1_peak_59596_lociStitched	chr2	161208130	161290689	41	18296	24932.8	8346.71	677	1	RBMS1
20_MCF10DCIS-TetTCF7_H3K27ac.rep1_peak_45908_lociStitched	chr17	62277760	62338173	20	13746	25137.8	8566.56	678	1	TEX2
14_MCF10DCIS-TetTCF7_H3K27ac.rep1_peak_43650_lociStitched	chr17	29865008	29924237	14	14131	21227.7	4661.32	679	1	MIR193A
21_MCF10DCIS-TetTCF7_H3K27ac.rep1_peak_21529_lociStitched	chr11	107692539	107730802	21	14544	20038.3	3485.76	680	1	SLC35F2
MCF10DCIS-TetTCF7_H3K27ac.rep1_peak_42997	chr17	17591004	17599426	1	8423	18132.6	1584.18	681	1	RAI1
21_MCF10DCIS-TetTCF7_H3K27ac.rep1_peak_29206_lociStitched	chr13	45735503	45795009	21	16702	22600.4	6069.61	682	1	KCTD4
25_MCF10DCIS-TetTCF7_H3K27ac.rep1_peak_80004_lociStitched	chr4	102024436	102085977	25	16156	22751.7	6221.8	683	1	PPP3CA
18_MCF10DCIS-TetTCF7_H3K27ac.rep1_peak_105678_lociStitched	chr9	14066519	14104227	18	12849	22187.4	5659.97	684	1	NFIB
16_MCF10DCIS-TetTCF7_H3K27ac.rep1_peak_76319_lociStitched	chr3	185643765	185679901	16	13558	21298.6	4773.57	685	1	TRA2B
14_MCF10DCIS-TetTCF7_H3K27ac.rep1_peak_62314_lociStitched	chr2	235149556	235171036	14	16912	18593.1	2139.41	686	1	SPP2
2_MCF10DCIS-TetTCF7_H3K27ac.rep1_peak_82489_lociStitched	chr5	1881650	1890766	2	8809	17083.4	629.916	687	1	IRX4
16_MCF10DCIS-TetTCF7_H3K27ac.rep1_peak_105911_lociStitched	chr9	19153720	19185358	16	14034	20653.3	4207.85	688	1	PLIN2
14_MCF10DCIS-TetTCF7_H3K27ac.rep1_peak_108959_lociStitched	chr9	130812437	130857846	14	16390	20415.9	3973.29	689	1	SLC25A25
15_MCF10DCIS-TetTCF7_H3K27ac.rep1_peak_99202_lociStitched	chr7	116135235	116177775	15	14796	20644.7	4224.22	690	1	CAV1
MCF10DCIS-TetTCF7_H3K27ac.rep1_peak_69195	chr22	46447622	46455328	1	7707	17025.6	614.939	691	1	C22orf26
12_MCF10DCIS-TetTCF7_H3K27ac.rep1_peak_54075_lociStitched	chr2	12824393	12874618	12	12835	23691.1	7287.65	692	1	TRIB2
19_MCF10DCIS-TetTCF7_H3K27ac.rep1_peak_42770_lociStitched	chr17	15532720	15563841	19	15166	18380.1	1988.63	693	1	CDRT1
10_MCF10DCIS-TetTCF7_H3K27ac.rep1_peak_16852_lociStitched	chr10	120822024	120891325	10	10896	24213.8	7831.01	694	1	FAM45A
MCF10DCIS-TetTCF7_H3K27ac.rep1_peak_22135	chr11	122023784	122032976	1	9193	17256.1	880.594	695	1	MIR100
22_MCF10DCIS-TetTCF7_H3K27ac.rep1_peak_48819_lociStitched	chr18	45513850	45555669	22	14758	19922.6	3575.52	696	1	SMAD2
22_MCF10DCIS-TetTCF7_H3K27ac.rep1_peak_72781_lociStitched	chr3	98596209	98643532	22	15957	23486.4	7150.51	697	1	DCBLD2
14_MCF10DCIS-TetTCF7_H3K27ac.rep1_peak_81936_lociStitched	chr4	170145764	170188633	14	13594	20367.1	4042.55	698	1	SH3RF1
19_MCF10DCIS-TetTCF7_H3K27ac.rep1_peak_106901_lociStitched	chr9	75724034	75778079	19	19056	22115.2	5804.43	699	1	ANXA1
13_MCF10DCIS-TetTCF7_H3K27ac.rep1_peak_27841_lociStitched	chr12	122459222	122527143	13	16137	21768.7	5474.43	700	1	MLXIP
14_MCF10DCIS-TetTCF7_H3K27ac.rep1_peak_90943_lociStitched	chr6	36544482	36584814	14	14083	19871.6	3581.48	701	1	SRSF3
2_MCF10DCIS-TetTCF7_H3K27ac.rep1_peak_46669_lociStitched	chr17	73773198	73783957	2	8670	17581.3	1300.76	702	1	UNK
6_MCF10DCIS-TetTCF7_H3K27ac.rep1_peak_22904_lociStitched	chr12	6637651	6650705	6	11582	17374.9	1095.23	703	1	GAPDH
12_MCF10DCIS-TetTCF7_H3K27ac.rep1_peak_78244_lociStitched	chr4	38664626	38689740	12	12710	18428.7	2172.36	704	1	FLJ13197
22_MCF10DCIS-TetTCF7_H3K27ac.rep1_peak_66085_lociStitched	chr21	30517284	30589983	22	17785	23489	7233.55	705	1	NCRNA00189
16_MCF10DCIS-TetTCF7_H3K27ac.rep1_peak_56064_lociStitched	chr2	54173739	54199116	16	13573	19733.2	3491.88	706	1	PSME4
10_MCF10DCIS-TetTCF7_H3K27ac.rep1_peak_87820_lociStitched	chr5	168071631	168086853	10	12092	18633.3	2405.08	707	1	PANK3
22_MCF10DCIS-TetTCF7_H3K27ac.rep1_peak_16081_lociStitched	chr10	104906467	104957171	22	14090	22568.4	6368.42	708	1	NT5C2
10_MCF10DCIS-TetTCF7_H3K27ac.rep1_peak_90956_lociStitched	chr6	36609494	36651727	10	12176	19836.8	3640.48	709	1	CDKN1A
6_MCF10DCIS-TetTCF7_H3K27ac.rep1_peak_30913_lociStitched	chr14	23291804	23322808	6	8790	18608.6	2430.71	710	1	MMP14
12_MCF10DCIS-TetTCF7_H3K27ac.rep1_peak_1142_lociStitched	chr1	17222250	17256500	12	8928	20913	4736.77	711	1	CROCC
MCF10DCIS-TetTCF7_H3K27ac.rep1_peak_104525	chr8	128806080	128811214	1	5135	17313.4	1147.96	712	1	MIR1204
13_MCF10DCIS-TetTCF7_H3K27ac.rep1_peak_54023_lociStitched	chr2	11878512	11899180	13	13325	18869.9	2713.71	713	1	LPIN1
9_MCF10DCIS-TetTCF7_H3K27ac.rep1_peak_16250_lociStitched	chr10	106065875	106109965	9	14270	21194.1	5043.9	714	1	ITPRIP
7_MCF10DCIS-TetTCF7_H3K27ac.rep1_peak_15753_lociStitched	chr10	101535150	101548536	7	10501	17828.8	1689.31	715	1	ABCC2
10_MCF10DCIS-TetTCF7_H3K27ac.rep1_peak_79152_lociStitched	chr4	75225977	75258075	10	14984	19390.4	3254.74	716	1	EREG
17_MCF10DCIS-TetTCF7_H3K27ac.rep1_peak_38876_lociStitched	chr16	4946986	4996500	17	15374	20162.1	4030.44	717	1	PPL
23_MCF10DCIS-TetTCF7_H3K27ac.rep1_peak_43977_lociStitched	chr17	37019765	37065190	23	17292	19764.4	3638.54	718	1	LASP1
9_MCF10DCIS-TetTCF7_H3K27ac.rep1_peak_79105_lociStitched	chr4	74971620	74999879	9	12430	18959	2837.2	719	1	CXCL2
15_MCF10DCIS-TetTCF7_H3K27ac.rep1_peak_56242_lociStitched	chr2	55986302	56021441	15	13419	20215.5	4135.86	720	1	PNPT1
20_MCF10DCIS-TetTCF7_H3K27ac.rep1_peak_64485_lociStitched	chr20	39589918	39646824	20	14431	21174.7	5155.68	721	1	TOP1
11_MCF10DCIS-TetTCF7_H3K27ac.rep1_peak_52912_lociStitched	chr19	48126530	48172045	11	12921	21728.9	5716.68	722	1	GLTSCR1
4_MCF10DCIS-TetTCF7_H3K27ac.rep1_peak_109704_lociStitched	chr9	140503018	140516007	4	10301	16918.2	909.23	723	1	C9orf37
7_MCF10DCIS-TetTCF7_H3K27ac.rep1_peak_96159_lociStitched	chr7	22893419	22904857	7	9577	17064.4	1080.89	724	1	SNORD93
MCF10DCIS-TetTCF7_H3K27ac.rep1_peak_56951	chr2	70311435	70316840	1	5406	16629.6	658.87	725	1	LOC400960
13_MCF10DCIS-TetTCF7_H3K27ac.rep1_peak_41748_lociStitched	chr16	87810771	87842982	13	12262	18508.4	2547.89	726	1	KLHDC4
20_MCF10DCIS-TetTCF7_H3K27ac.rep1_peak_87030_lociStitched	chr5	148492550	148542714	20	16208	23727.6	7770.4	727	1	ABLIM3
7_MCF10DCIS-TetTCF7_H3K27ac.rep1_peak_49973_lociStitched	chr19	1852929	1876639	7	11702	17422.1	1470.02	728	1	KLF16
8_MCF10DCIS-TetTCF7_H3K27ac.rep1_peak_29128_lociStitched	chr13	44874466	44888826	8	12231	17379.9	1430.26	729	1	SERP2
14_MCF10DCIS-TetTCF7_H3K27ac.rep1_peak_65404_lociStitched	chr20	52783257	52817154	14	17097	19128.1	3186.32	730	1	CYP24A1
9_MCF10DCIS-TetTCF7_H3K27ac.rep1_peak_16373_lociStitched	chr10	111826646	111844577	9	14244	18420.5	2481.65	731	1	ADD3
4_MCF10DCIS-TetTCF7_H3K27ac.rep1_peak_47859_lociStitched	chr18	11835785	11861140	4	12215	18078.1	2145.03	732	1	CHMP1B
13_MCF10DCIS-TetTCF7_H3K27ac.rep1_peak_45082_lociStitched	chr17	48498023	48537160	13	11747	21290.5	5361.77	733	1	ACSF2
22_MCF10DCIS-TetTCF7_H3K27ac.rep1_peak_75586_lociStitched	chr3	171752856	171787041	22	11467	21023.8	5100.4	734	1	FNDC3B
17_MCF10DCIS-TetTCF7_H3K27ac.rep1_peak_30541_lociStitched	chr13	107148820	107185518	17	18585	19563.7	3677.14	735	1	EFNB2
MCF10DCIS-TetTCF7_H3K27ac.rep1_peak_52011	chr19	39896664	39904133	1	7470	16490.8	623.662	736	1	ZFP36
20_MCF10DCIS-TetTCF7_H3K27ac.rep1_peak_4189_lociStitched	chr1	64300305	64350619	20	17731	21126.8	5272.91	737	1	ROR1
7_MCF10DCIS-TetTCF7_H3K27ac.rep1_peak_90814_lociStitched	chr6	35436142	35462224	7	9287	17842.7	2013.53	738	1	RPL10A
15_MCF10DCIS-TetTCF7_H3K27ac.rep1_peak_49719_lociStitched	chr18	74796519	74841705	15	15450	19303.5	3479.32	739	1	MBP
7_MCF10DCIS-TetTCF7_H3K27ac.rep1_peak_74021_lociStitched	chr3	128896450	128915537	7	8621	18325.4	2502.31	740	1	CNBP
3_MCF10DCIS-TetTCF7_H3K27ac.rep1_peak_47299_lociStitched	chr17	79476268	79486900	3	8740	16965.5	1148.26	741	1	ACTG1
18_MCF10DCIS-TetTCF7_H3K27ac.rep1_peak_36915_lociStitched	chr15	74243685	74304203	18	14552	23299.4	7486.08	742	1	STOML1
22_MCF10DCIS-TetTCF7_H3K27ac.rep1_peak_17732_lociStitched	chr11	3879610	3942287	22	16522	21429.3	5666	743	1	STIM1
23_MCF10DCIS-TetTCF7_H3K27ac.rep1_peak_38202_lociStitched	chr15	99385368	99450546	23	16040	21808.6	6048.52	744	1	PGPEP1L
5_MCF10DCIS-TetTCF7_H3K27ac.rep1_peak_36569_lociStitched	chr15	69104629	69114660	5	7148	17069.8	1328.1	745	1	ANP32A
MCF10DCIS-TetTCF7_H3K27ac.rep1_peak_66837	chr21	44837352	44847030	1	9679	16529.1	793.596	746	1	SIK1
10_MCF10DCIS-TetTCF7_H3K27ac.rep1_peak_77612_lociStitched	chr4	7957147	7981110	10	12046	17814.1	2115.93	747	1	AFAP1
8_MCF10DCIS-TetTCF7_H3K27ac.rep1_peak_69348_lociStitched	chr22	50720099	50746025	8	11119	17201.9	1511.49	748	1	PLXNB2
21_MCF10DCIS-TetTCF7_H3K27ac.rep1_peak_40149_lociStitched	chr16	53766222	53823307	21	18849	21572.4	5914.01	749	1	FTO
21_MCF10DCIS-TetTCF7_H3K27ac.rep1_peak_29772_lociStitched	chr13	73972328	74007710	21	13787	19247.8	3601.89	750	1	KLF5
15_MCF10DCIS-TetTCF7_H3K27ac.rep1_peak_100413_lociStitched	chr7	157064387	157113779	15	14903	19470.3	3832.82	751	1	DNAJB6
18_MCF10DCIS-TetTCF7_H3K27ac.rep1_peak_52864_lociStitched	chr19	47644322	47721563	18	13286	25744.4	10126.3	752	1	MIR3190
14_MCF10DCIS-TetTCF7_H3K27ac.rep1_peak_62135_lociStitched	chr2	232507063	232552497	14	11740	18941.4	3325.77	753	1	PTMA
9_MCF10DCIS-TetTCF7_H3K27ac.rep1_peak_62650_lociStitched	chr2	241372323	241392060	9	10423	16849.5	1261.19	754	1	GPC1
7_MCF10DCIS-TetTCF7_H3K27ac.rep1_peak_16222_lociStitched	chr10	105836183	105854385	7	9369	17956.3	2391.74	755	1	COL17A1
17_MCF10DCIS-TetTCF7_H3K27ac.rep1_peak_5597_lociStitched	chr1	110505852	110554104	17	14177	20246.5	4699.74	756	1	AHCYL1
18_MCF10DCIS-TetTCF7_H3K27ac.rep1_peak_83703_lociStitched	chr5	59039849	59095978	18	15898	21098.9	5584.84	757	1	PDE4D
18_MCF10DCIS-TetTCF7_H3K27ac.rep1_peak_108311_lociStitched	chr9	116310708	116365189	18	17278	19787.5	4293.1	758	1	RGS3
9_MCF10DCIS-TetTCF7_H3K27ac.rep1_peak_33393_lociStitched	chr14	77404324	77431943	9	13931	17745.2	2250.95	759	1	C14orf4
22_MCF10DCIS-TetTCF7_H3K27ac.rep1_peak_8414_lociStitched	chr1	183148664	183207132	22	11630	23866.6	8372.62	760	1	LAMC2
18_MCF10DCIS-TetTCF7_H3K27ac.rep1_peak_85363_lociStitched	chr5	118609263	118670785	18	13877	23784.4	8293.17	761	1	TNFAIP8
14_MCF10DCIS-TetTCF7_H3K27ac.rep1_peak_86296_lociStitched	chr5	137899182	137926361	14	9533	19245.4	3794.19	762	1	HSPA9
15_MCF10DCIS-TetTCF7_H3K27ac.rep1_peak_19507_lociStitched	chr11	59304131	59348979	15	13323	19396.8	3955.59	763	1	MIR3162
19_MCF10DCIS-TetTCF7_H3K27ac.rep1_peak_72217_lociStitched	chr3	69247879	69292697	19	12734	21553	6117.66	764	1	LMOD3
5_MCF10DCIS-TetTCF7_H3K27ac.rep1_peak_108724_lociStitched	chr9	127618540	127635862	5	9058	16804.1	1377.1	765	1	RPL35
7_MCF10DCIS-TetTCF7_H3K27ac.rep1_peak_9167_lociStitched	chr1	204375625	204392616	7	11034	17806.6	2392.33	766	1	PPP1R15B
12_MCF10DCIS-TetTCF7_H3K27ac.rep1_peak_94649_lociStitched	chr6	151175982	151216586	12	11578	18953.9	3573.15	767	1	MTHFD1L
19_MCF10DCIS-TetTCF7_H3K27ac.rep1_peak_33638_lociStitched	chr14	91825700	91867344	19	14328	18648.2	3273.22	768	1	CCDC88C
14_MCF10DCIS-TetTCF7_H3K27ac.rep1_peak_73653_lociStitched	chr3	123295249	123358008	14	13315	23842.1	8472.47	769	1	MYLK
11_MCF10DCIS-TetTCF7_H3K27ac.rep1_peak_47080_lociStitched	chr17	76966862	77002490	11	13498	18986.2	3619.8	770	1	LGALS3BP
14_MCF10DCIS-TetTCF7_H3K27ac.rep1_peak_48330_lociStitched	chr18	24036454	24070368	14	15169	18486.5	3150.61	771	1	KCTD1
16_MCF10DCIS-TetTCF7_H3K27ac.rep1_peak_92211_lociStitched	chr6	74408074	74444531	16	14486	18760.8	3426.96	772	1	CD109
14_MCF10DCIS-TetTCF7_H3K27ac.rep1_peak_53790_lociStitched	chr2	9730951	9781659	14	11993	22656.3	7327.31	773	1	YWHAQ
12_MCF10DCIS-TetTCF7_H3K27ac.rep1_peak_43249_lociStitched	chr17	19606921	19634435	12	13197	17353.1	2027.78	774	1	SLC47A2
24_MCF10DCIS-TetTCF7_H3K27ac.rep1_peak_59464_lociStitched	chr2	159886304	159955572	24	17132	21902.5	6580.46	775	1	TANC1
MCF10DCIS-TetTCF7_H3K27ac.rep1_peak_76373	chr3	186500017	186505339	1	5323	16213.5	907.933	776	1	SNORD2
22_MCF10DCIS-TetTCF7_H3K27ac.rep1_peak_14815_lociStitched	chr10	80987785	81058512	22	14309	22307.3	7001.97	777	1	PPIF
3_MCF10DCIS-TetTCF7_H3K27ac.rep1_peak_92189_lociStitched	chr6	74224491	74234309	3	9145	16110.4	827.657	778	1	EEF1A1
MCF10DCIS-TetTCF7_H3K27ac.rep1_peak_38574	chr16	2198200	2205378	1	7179	15833.2	554.142	779	1	RAB26
14_MCF10DCIS-TetTCF7_H3K27ac.rep1_peak_101111_lociStitched	chr8	22900194	22963854	14	12072	20816.8	5551.15	780	1	TNFRSF10B
8_MCF10DCIS-TetTCF7_H3K27ac.rep1_peak_61980_lociStitched	chr2	228653004	228691129	8	8627	18864.2	3602.81	781	1	CCL20
18_MCF10DCIS-TetTCF7_H3K27ac.rep1_peak_22212_lociStitched	chr11	122629418	122688408	18	13964	20752.7	5521.46	782	1	CRTAM
14_MCF10DCIS-TetTCF7_H3K27ac.rep1_peak_53523_lociStitched	chr2	13930	47786	14	13064	20029.2	4827.87	783	1	FAM110C
12_MCF10DCIS-TetTCF7_H3K27ac.rep1_peak_37145_lociStitched	chr15	75943534	75996954	12	13748	20379.7	5187.08	784	1	SNX33
7_MCF10DCIS-TetTCF7_H3K27ac.rep1_peak_46536_lociStitched	chr17	73074003	73094191	7	12434	17517.1	2333.73	785	1	SLC16A5
19_MCF10DCIS-TetTCF7_H3K27ac.rep1_peak_103177_lociStitched	chr8	96073990	96126766	19	13361	19585.2	4412.07	786	1	MIR3150B
15_MCF10DCIS-TetTCF7_H3K27ac.rep1_peak_63671_lociStitched	chr20	19938026	19975911	15	12729	18684.9	3511.94	787	1	NAA20
5_MCF10DCIS-TetTCF7_H3K27ac.rep1_peak_92047_lociStitched	chr6	64270351	64287096	5	7915	16855.5	1729.76	788	1	PTP4A1
13_MCF10DCIS-TetTCF7_H3K27ac.rep1_peak_55336_lociStitched	chr2	38601629	38646104	13	13953	20961.1	5839.57	789	1	ATL2
12_MCF10DCIS-TetTCF7_H3K27ac.rep1_peak_75825_lociStitched	chr3	177055465	177081915	12	11024	18512.4	3406.76	790	1	TBL1XR1
19_MCF10DCIS-TetTCF7_H3K27ac.rep1_peak_20213_lociStitched	chr11	67004328	67045798	19	12979	18570.3	3466.89	791	1	ADRBK1
14_MCF10DCIS-TetTCF7_H3K27ac.rep1_peak_53783_lociStitched	chr2	9659324	9706704	14	11733	21889.6	6799.03	792	1	ADAM17
11_MCF10DCIS-TetTCF7_H3K27ac.rep1_peak_34972_lociStitched	chr15	40651680	40683653	11	12821	19151.8	4073.36	793	1	C15orf23
12_MCF10DCIS-TetTCF7_H3K27ac.rep1_peak_23155_lociStitched	chr12	11788820	11822814	12	14162	18268.4	3195.44	794	1	ETV6
12_MCF10DCIS-TetTCF7_H3K27ac.rep1_peak_21405_lociStitched	chr11	102319666	102350760	12	12411	18043.8	2972.59	795	1	TMEM123
22_MCF10DCIS-TetTCF7_H3K27ac.rep1_peak_25859_lociStitched	chr12	69173292	69221942	22	12517	19703.2	4636.35	796	1	MDM2
10_MCF10DCIS-TetTCF7_H3K27ac.rep1_peak_103452_lociStitched	chr8	102503570	102520374	10	10355	16625.9	1569.49	797	1	GRHL2
10_MCF10DCIS-TetTCF7_H3K27ac.rep1_peak_75172_lociStitched	chr3	156843155	156876014	10	8803	19823.8	4774.41	798	1	LOC339894
9_MCF10DCIS-TetTCF7_H3K27ac.rep1_peak_83864_lociStitched	chr5	66299474	66318598	9	14538	17014.6	1967.86	799	1	CD180
18_MCF10DCIS-TetTCF7_H3K27ac.rep1_peak_30578_lociStitched	chr13	109888206	109926058	18	16286	18418.8	3383.97	800	1	IRS2
14_MCF10DCIS-TetTCF7_H3K27ac.rep1_peak_94601_lociStitched	chr6	150570944	150598450	14	13934	17675.4	2640.58	801	1	IYD
23_MCF10DCIS-TetTCF7_H3K27ac.rep1_peak_73543_lociStitched	chr3	122025375	122092434	23	13700	24416.2	9381.55	802	1	CSTA
19_MCF10DCIS-TetTCF7_H3K27ac.rep1_peak_64274_lociStitched	chr20	34425299	34473759	19	12667	19112.6	4085.18	803	1	PHF20
11_MCF10DCIS-TetTCF7_H3K27ac.rep1_peak_85825_lociStitched	chr5	131697545	131726333	11	12963	18723.7	3696.38	804	1	SLC22A5
19_MCF10DCIS-TetTCF7_H3K27ac.rep1_peak_26749_lociStitched	chr12	96587273	96632294	19	13394	19097.9	4078.9	805	1	ELK3
18_MCF10DCIS-TetTCF7_H3K27ac.rep1_peak_33725_lociStitched	chr14	93499111	93527341	18	16293	17355.8	2343.09	806	1	ITPK1-AS1
19_MCF10DCIS-TetTCF7_H3K27ac.rep1_peak_65523_lociStitched	chr20	56553993	56600984	19	13882	19078.3	4069.42	807	1	C20orf85
12_MCF10DCIS-TetTCF7_H3K27ac.rep1_peak_72236_lociStitched	chr3	69320444	69355516	12	11719	20138.3	5131.03	808	1	FRMD4B
11_MCF10DCIS-TetTCF7_H3K27ac.rep1_peak_98671_lociStitched	chr7	100397367	100435636	11	12096	17756.8	2774.5	809	1	EPHB4
3_MCF10DCIS-TetTCF7_H3K27ac.rep1_peak_89980_lociStitched	chr6	26269015	26278688	3	6937	15886	907.327	810	1	HIST1H2BI
16_MCF10DCIS-TetTCF7_H3K27ac.rep1_peak_85949_lociStitched	chr5	133461194	133489422	16	13434	18788.6	3813.6	811	1	TCF7
14_MCF10DCIS-TetTCF7_H3K27ac.rep1_peak_7671_lociStitched	chr1	167617655	167657167	14	11381	20830.7	5867.53	812	1	RCSD1
25_MCF10DCIS-TetTCF7_H3K27ac.rep1_peak_66024_lociStitched	chr21	27471445	27543793	25	15716	22239.8	7278.21	813	1	APP
10_MCF10DCIS-TetTCF7_H3K27ac.rep1_peak_73466_lociStitched	chr3	119805063	119832446	10	10429	18828.6	3869.22	814	1	GSK3B
17_MCF10DCIS-TetTCF7_H3K27ac.rep1_peak_35153_lociStitched	chr15	42069325	42103533	17	15727	19368.6	4440.2	815	1	MAPKBP1
14_MCF10DCIS-TetTCF7_H3K27ac.rep1_peak_103835_lociStitched	chr8	119002212	119050498	14	14848	20275.3	5354.92	816	1	EXT1
24_MCF10DCIS-TetTCF7_H3K27ac.rep1_peak_24697_lociStitched	chr12	50925280	50975903	24	15659	19322.8	4404.2	817	1	DIP2B
MCF10DCIS-TetTCF7_H3K27ac.rep1_peak_63566	chr20	17945780	17955195	1	9416	15834.1	917.021	818	1	C20orf72
22_MCF10DCIS-TetTCF7_H3K27ac.rep1_peak_93209_lociStitched	chr6	111873333	111925434	22	16744	19746.3	4850.6	819	1	TRAF3IP2
16_MCF10DCIS-TetTCF7_H3K27ac.rep1_peak_72807_lociStitched	chr3	98673133	98705746	16	13769	20314.6	5433.33	820	1	DCBLD2
6_MCF10DCIS-TetTCF7_H3K27ac.rep1_peak_6515_lociStitched	chr1	151166440	151190578	6	9033	17685.9	2836.22	821	1	PIP5K1A
13_MCF10DCIS-TetTCF7_H3K27ac.rep1_peak_9631_lociStitched	chr1	211747970	211786989	13	10168	20005	5166.12	822	1	SLC30A1
MCF10DCIS-TetTCF7_H3K27ac.rep1_peak_22140	chr11	122042972	122053524	1	10553	15984.2	1160.72	823	1	MIR100
32_MCF10DCIS-TetTCF7_H3K27ac.rep1_peak_93049_lociStitched	chr6	108884619	108954532	32	15131	21791.9	6984.31	824	1	FOXO3
16_MCF10DCIS-TetTCF7_H3K27ac.rep1_peak_17664_lociStitched	chr11	2990749	3044113	16	11786	19280.4	4487.91	825	1	NAP1L4
8_MCF10DCIS-TetTCF7_H3K27ac.rep1_peak_107747_lociStitched	chr9	100743219	100765848	8	7313	16985.3	2201.8	826	1	ANP32B
MCF10DCIS-TetTCF7_H3K27ac.rep1_peak_44251	chr17	39670873	39680240	1	9368	15372.2	636.019	827	1	KRT15
3_MCF10DCIS-TetTCF7_H3K27ac.rep1_peak_88305_lociStitched	chr5	175960351	175972886	3	8451	16186.4	1450.3	828	1	RNF44
18_MCF10DCIS-TetTCF7_H3K27ac.rep1_peak_84853_lociStitched	chr5	96023479	96071489	18	15817	19645.7	4916.22	829	1	CAST
14_MCF10DCIS-TetTCF7_H3K27ac.rep1_peak_39449_lociStitched	chr16	22201475	22252956	14	11593	19161.2	4458.25	830	1	EEF2K
12_MCF10DCIS-TetTCF7_H3K27ac.rep1_peak_34099_lociStitched	chr14	102529726	102564004	12	11479	17529.8	2831.36	831	1	HSP90AA1
MCF10DCIS-TetTCF7_H3K27ac.rep1_peak_89213	chr6	10406220	10415422	1	9203	15382.1	693.831	832	1	LOC100130275
24_MCF10DCIS-TetTCF7_H3K27ac.rep1_peak_65370_lociStitched	chr20	52719867	52769303	24	14186	19556.9	4889.22	833	1	CYP24A1
22_MCF10DCIS-TetTCF7_H3K27ac.rep1_peak_77177_lociStitched	chr3	197183228	197243712	22	14107	22125	7457.68	834	1	BDH1
17_MCF10DCIS-TetTCF7_H3K27ac.rep1_peak_25383_lociStitched	chr12	59279981	59314977	17	13423	18162.9	3496.1	835	1	LRIG3
24_MCF10DCIS-TetTCF7_H3K27ac.rep1_peak_83374_lociStitched	chr5	52288025	52337205	24	16471	19927.7	5277.01	836	1	ITGA2
18_MCF10DCIS-TetTCF7_H3K27ac.rep1_peak_16348_lociStitched	chr10	111637370	111676353	18	16049	19230.3	4596.1	837	1	XPNPEP1
3_MCF10DCIS-TetTCF7_H3K27ac.rep1_peak_72382_lociStitched	chr3	71627024	71637146	3	8885	15961.4	1336.1	838	1	FOXP1
10_MCF10DCIS-TetTCF7_H3K27ac.rep1_peak_63514_lociStitched	chr20	17536801	17575226	10	10931	17975.2	3354.5	839	1	DSTN
18_MCF10DCIS-TetTCF7_H3K27ac.rep1_peak_57442_lociStitched	chr2	85832541	85890596	18	12812	21753.2	7134.96	840	1	USP39
8_MCF10DCIS-TetTCF7_H3K27ac.rep1_peak_2758_lociStitched	chr1	37936925	37973454	8	13159	17932.1	3320.49	841	1	ZC3H12A
7_MCF10DCIS-TetTCF7_H3K27ac.rep1_peak_11853_lociStitched	chr10	8091364	8108343	7	9888	16181	1570.56	842	1	GATA3
10_MCF10DCIS-TetTCF7_H3K27ac.rep1_peak_100451_lociStitched	chr7	158593113	158616432	10	12359	16715.1	2110.37	843	1	ESYT2
10_MCF10DCIS-TetTCF7_H3K27ac.rep1_peak_57191_lociStitched	chr2	74414131	74436625	10	11031	17468.8	2881.48	844	1	MTHFD2

## Sheet: SEs gained in MCF10DCIS-TCF7 ce
id	chrom	start	end	NUM_LOCI	CONSTITUENT_SIZE	MCF10DCIS.TetTCF7_H3K27ac_unique.sorted.dedup_sorted_nodup.bam	MCF10DCIS.TetTCF7_H3K27ac_input_unique.sorted.dedup_sorted_nodup.bam	overlap_genes	proximal_genes	closest_gene	enhancerRank	isSuper
17_MCF10DCIS-TetTCF7_H3K27ac.rep1_peak_8222_lociStitched	chr1	180467371	180504224	17	15421	25564.9	5421.08	ACBD6		ACBD6	490	1
34_MCF10DCIS-TetTCF7_H3K27ac.rep1_peak_300_lociStitched	chr1	6402560	6450952	34	23828	22589.4	4016.54	ACOT7	MIR4252,HES2,ESPN	ACOT7	558	1
13_MCF10DCIS-TetTCF7_H3K27ac.rep1_peak_45082_lociStitched	chr17	48498023	48537160	13	11747	21290.5	5361.77	ACSF2	MYCBPAP,LRRC59,CHAD,EME1,MRPL27,RSAD1	ACSF2	733	1
25_MCF10DCIS-TetTCF7_H3K27ac.rep1_peak_66024_lociStitched	chr21	27471445	27543793	25	15716	22239.8	7278.21	APP	APP	APP	813	1
13_MCF10DCIS-TetTCF7_H3K27ac.rep1_peak_55336_lociStitched	chr2	38601629	38646104	13	13953	20961.1	5839.57	ATL2		ATL2	789	1
30_MCF10DCIS-TetTCF7_H3K27ac.rep1_peak_5915_lociStitched	chr1	116851226	116959505	30	23064	40377.2	10654.7	ATP1A1OS,ATP1A1		ATP1A1	247	1
20_MCF10DCIS-TetTCF7_H3K27ac.rep1_peak_47258_lociStitched	chr17	79011134	79075570	20	19512	27681.7	6778.67	BAIAP2	MIR1250,MIR657,FLJ90757,CHMP6,MIR3065,MIR338	BAIAP2	451	1
22_MCF10DCIS-TetTCF7_H3K27ac.rep1_peak_56376_lociStitched	chr2	60692746	60782209	22	18677	37207.7	11683.9	BCL11A		BCL11A	323	1
9_MCF10DCIS-TetTCF7_H3K27ac.rep1_peak_67157_lociStitched	chr22	18108179	18128380	9	12593	22372.6	1713.04	BCL2L13,ATP6V1E1	ATP6V1E1	BCL2L13	463	1
22_MCF10DCIS-TetTCF7_H3K27ac.rep1_peak_77177_lociStitched	chr3	197183228	197243712	22	14107	22125	7457.68	BDH1		BDH1	834	1
21_MCF10DCIS-TetTCF7_H3K27ac.rep1_peak_51054_lociStitched	chr19	15375638	15444012	21	16157	24006.1	5880.16	BRD4	EPHX3,AKAP8	BRD4	587	1
11_MCF10DCIS-TetTCF7_H3K27ac.rep1_peak_34972_lociStitched	chr15	40651680	40683653	11	12821	19151.8	4073.36	DISP2,C15orf23	C15orf52,PHGR1,BAHD1,IVD	C15orf23	793	1
18_MCF10DCIS-TetTCF7_H3K27ac.rep1_peak_10868_lociStitched	chr1	234250730	234325227	18	14867	28733.5	10064.5	SLC35F3		C1orf31	554	1
19_MCF10DCIS-TetTCF7_H3K27ac.rep1_peak_65547_lociStitched	chr20	56676206	56711108	19	14148	22494.3	3095.81		C20orf85	C20orf85	521	1
19_MCF10DCIS-TetTCF7_H3K27ac.rep1_peak_65523_lociStitched	chr20	56553993	56600984	19	13882	19078.3	4069.42			C20orf85	807	1
11_MCF10DCIS-TetTCF7_H3K27ac.rep1_peak_87301_lociStitched	chr5	150157837	150181711	11	13661	20144.9	3514.25	C5orf62	IRGM,DCTN4	C5orf62	674	1
4_MCF10DCIS-TetTCF7_H3K27ac.rep1_peak_109704_lociStitched	chr9	140503018	140516007	4	10301	16918.2	909.23	EHMT1,ARRDC1,C9orf37	ZMYND19,WDR85	C9orf37	723	1
19_MCF10DCIS-TetTCF7_H3K27ac.rep1_peak_33638_lociStitched	chr14	91825700	91867344	19	14328	18648.2	3273.22	CCDC88C		CCDC88C	768	1
23_MCF10DCIS-TetTCF7_H3K27ac.rep1_peak_13143_lociStitched	chr10	35675496	35759748	23	17518	30423.4	10396.7	CCNY		CCNY	496	1
16_MCF10DCIS-TetTCF7_H3K27ac.rep1_peak_19879_lociStitched	chr11	64602425	64638493	16	14716	19927.6	2892.65	CDC42BPG,EHD1	ATG2A,MEN1,MAP4K2,MIR192,MIR194-2	CDC42BPG	648	1
21_MCF10DCIS-TetTCF7_H3K27ac.rep1_peak_98310_lociStitched	chr7	92415230	92467409	21	18021	23871.9	5056.15	CDK6		CDK6	545	1
7_MCF10DCIS-TetTCF7_H3K27ac.rep1_peak_3624_lociStitched	chr1	51420235	51447707	7	16013	19213.9	2412.04	CDKN2C,FAF1		CDKN2C	662	1
17_MCF10DCIS-TetTCF7_H3K27ac.rep1_peak_41435_lociStitched	chr16	81524544	81568006	17	21884	27237.6	4055	CMIP		CMIP	372	1
25_MCF10DCIS-TetTCF7_H3K27ac.rep1_peak_41473_lociStitched	chr16	81601514	81667626	25	20411	27370.4	5593.08	CMIP		CMIP	428	1
25_MCF10DCIS-TetTCF7_H3K27ac.rep1_peak_26625_lociStitched	chr12	94161493	94219238	25	24443	31655.8	5514.65	CRADD		CRADD	314	1
23_MCF10DCIS-TetTCF7_H3K27ac.rep1_peak_73543_lociStitched	chr3	122025375	122092434	23	13700	24416.2	9381.55	CSTA,CCDC58	FAM162A,WDR5B	CSTA	802	1
18_MCF10DCIS-TetTCF7_H3K27ac.rep1_peak_55305_lociStitched	chr2	38312692	38344761	18	13660	21755.6	4611.52		C2orf58,CYP1B1	CYP1B1	645	1
14_MCF10DCIS-TetTCF7_H3K27ac.rep1_peak_65404_lociStitched	chr20	52783257	52817154	14	17097	19128.1	3186.32	CYP24A1	PFDN4	CYP24A1	730	1
24_MCF10DCIS-TetTCF7_H3K27ac.rep1_peak_65370_lociStitched	chr20	52719867	52769303	24	14186	19556.9	4889.22		BCAS1,CYP24A1	CYP24A1	833	1
16_MCF10DCIS-TetTCF7_H3K27ac.rep1_peak_47052_lociStitched	chr17	76761614	76798219	16	18507	26344.6	4517.06	CYTH1,USP36		CYTH1	426	1
23_MCF10DCIS-TetTCF7_H3K27ac.rep1_peak_45855_lociStitched	chr17	61840321	61884759	23	15154	24849.7	6332.41	CCDC47,DDX42	PSMC5,STRADA,TCAM1P,FTSJ3,DDX42,SMARCD2	DDX42	564	1
34_MCF10DCIS-TetTCF7_H3K27ac.rep1_peak_89485_lociStitched	chr6	15429768	15514832	34	18533	26557	7443.1	JARID2		DTNBP1	534	1
14_MCF10DCIS-TetTCF7_H3K27ac.rep1_peak_39449_lociStitched	chr16	22201475	22252956	14	11593	19161.2	4458.25	EEF2K		EEF2K	830	1
12_MCF10DCIS-TetTCF7_H3K27ac.rep1_peak_9894_lociStitched	chr1	217056952	217084293	12	12179	22075.1	3814.07	ESRRG		ESRRG	573	1
17_MCF10DCIS-TetTCF7_H3K27ac.rep1_peak_89855_lociStitched	chr6	24981420	25027238	17	20572	25800.1	4664.27			FAM65B	449	1
22_MCF10DCIS-TetTCF7_H3K27ac.rep1_peak_47452_lociStitched	chr17	80474746	80526581	22	17813	24264	6069.88	FOXK2		FOXK2	581	1
32_MCF10DCIS-TetTCF7_H3K27ac.rep1_peak_93049_lociStitched	chr6	108884619	108954532	32	15131	21791.9	6984.31	FOXO3		FOXO3	824	1
12_MCF10DCIS-TetTCF7_H3K27ac.rep1_peak_72236_lociStitched	chr3	69320444	69355516	12	11719	20138.3	5131.03	FRMD4B		FRMD4B	808	1
21_MCF10DCIS-TetTCF7_H3K27ac.rep1_peak_40149_lociStitched	chr16	53766222	53823307	21	18849	21572.4	5914.01	FTO	RPGRIP1L	FTO	749	1
11_MCF10DCIS-TetTCF7_H3K27ac.rep1_peak_52912_lociStitched	chr19	48126530	48172045	11	12921	21728.9	5716.68	GLTSCR1	EHD2	GLTSCR1	722	1
43_MCF10DCIS-TetTCF7_H3K27ac.rep1_peak_85615_lociStitched	chr5	125758106	125874950	43	37732	60852.4	16346.5	GRAMD3	GRAMD3	GRAMD3	98	1
30_MCF10DCIS-TetTCF7_H3K27ac.rep1_peak_101617_lociStitched	chr8	30545417	30599369	30	19328	22595.1	4736.99	GSR	GTF2E2,UBXN8,GSR	GSR	600	1
23_MCF10DCIS-TetTCF7_H3K27ac.rep1_peak_32402_lociStitched	chr14	62158174	62218277	23	15128	31770.4	9045.5	HIF1A	HIF1A,SNAPC1	HIF1A	389	1
3_MCF10DCIS-TetTCF7_H3K27ac.rep1_peak_89980_lociStitched	chr6	26269015	26278688	3	6937	15886	907.327	HIST1H2BI,HIST1H3G	HIST1H1D,HIST1H3F,HIST1H3E,HIST1H4G,HIST1H2BH,HIST1H4F,HIST1H4H	HIST1H2BI	810	1
27_MCF10DCIS-TetTCF7_H3K27ac.rep1_peak_46564_lociStitched	chr17	73109984	73173787	27	18620	34479.1	8332.67	ARMC7,SUMO2,HN1,NT5C	SLC16A5,HN1,SUMO2,NUP85	HN1	313	1
12_MCF10DCIS-TetTCF7_H3K27ac.rep1_peak_34099_lociStitched	chr14	102529726	102564004	12	11479	17529.8	2831.36	HSP90AA1	WDR20	HSP90AA1	831	1
14_MCF10DCIS-TetTCF7_H3K27ac.rep1_peak_86296_lociStitched	chr5	137899182	137926361	14	9533	19245.4	3794.19	HSPA9	ETF1,SNORD63	HSPA9	762	1
19_MCF10DCIS-TetTCF7_H3K27ac.rep1_peak_82188_lociStitched	chr4	185296715	185351566	19	15932	22302.4	5029.84	IRF2		IRF2	636	1
9_MCF10DCIS-TetTCF7_H3K27ac.rep1_peak_15898_lociStitched	chr10	102799568	102828420	9	12979	22977.7	3092.93	SFXN3,KAZALD1	LZTS2,PDZD7	KAZALD1	505	1
MCF10DCIS-TetTCF7_H3K27ac.rep1_peak_44251	chr17	39670873	39680240	1	9368	15372.2	636.019	KRT15,KRT19	KRT35,KRT36,KRT32,KRT13,KRT9	KRT15	827	1
11_MCF10DCIS-TetTCF7_H3K27ac.rep1_peak_47080_lociStitched	chr17	76966862	77002490	11	13498	18986.2	3619.8	CANT1,LGALS3BP	TIMP2,C1QTNF1	LGALS3BP	770	1
19_MCF10DCIS-TetTCF7_H3K27ac.rep1_peak_72217_lociStitched	chr3	69247879	69292697	19	12734	21553	6117.66	FRMD4B		LMOD3	764	1
20_MCF10DCIS-TetTCF7_H3K27ac.rep1_peak_76876_lociStitched	chr3	193546261	193612638	20	16500	28767.8	9033.91			LOC100128023	510	1
11_MCF10DCIS-TetTCF7_H3K27ac.rep1_peak_73101_lociStitched	chr3	106919376	106956845	11	15294	23819	5571.64	LOC100302640	LOC344595	LOC100302640	576	1
17_MCF10DCIS-TetTCF7_H3K27ac.rep1_peak_104469_lociStitched	chr8	128489578	128522396	17	10068	27567.1	9028.23	LOC727677		LOC727677	561	1
34_MCF10DCIS-TetTCF7_H3K27ac.rep1_peak_100017_lociStitched	chr7	142101734	142175296	34	23949	28240.5	7385.62			LOC730441	455	1
26_MCF10DCIS-TetTCF7_H3K27ac.rep1_peak_49002_lociStitched	chr18	48120326	48185317	26	17018	27972.1	6226.14	MAPK4		MAPK4	431	1
22_MCF10DCIS-TetTCF7_H3K27ac.rep1_peak_25859_lociStitched	chr12	69173292	69221942	22	12517	19703.2	4636.35	MDM2	SLC35E3	MDM2	796	1
14_MCF10DCIS-TetTCF7_H3K27ac.rep1_peak_43650_lociStitched	chr17	29865008	29924237	14	14131	21227.7	4661.32	RAB11FIP4,MIR193A,MIR365-2		MIR193A	679	1
30_MCF10DCIS-TetTCF7_H3K27ac.rep1_peak_87840_lociStitched	chr5	168404302	168478067	30	34133	49850.4	9618.96	SLIT3		MIR218-2	125	1
24_MCF10DCIS-TetTCF7_H3K27ac.rep1_peak_107569_lociStitched	chr9	97662141	97716365	24	20515	23376	5210.93	C9orf3		MIR2278	584	1
31_MCF10DCIS-TetTCF7_H3K27ac.rep1_peak_107605_lociStitched	chr9	97766448	97835681	31	24123	31958	6314.05	C9orf3	MIR3074,MIR27B,MIR23B,MIR24-1	MIR23B	322	1
19_MCF10DCIS-TetTCF7_H3K27ac.rep1_peak_103177_lociStitched	chr8	96073990	96126766	19	13361	19585.2	4412.07	MIR3150,MIR3150B	C8orf38,PLEKHF2	MIR3150B	786	1
15_MCF10DCIS-TetTCF7_H3K27ac.rep1_peak_52630_lociStitched	chr19	46110214	46144599	15	13051	22480.9	4126.2	EML2,MIR330	EML2,MIR642A,GPR4,OPA3,GIPR,MIR642B	MIR330	569	1
37_MCF10DCIS-TetTCF7_H3K27ac.rep1_peak_7557_lociStitched	chr1	165796791	165885170	37	22026	38692.3	12214	MIR3658,UCK2		MIR3658	306	1
21_MCF10DCIS-TetTCF7_H3K27ac.rep1_peak_87890_lociStitched	chr5	168580353	168628569	21	26339	39975.9	6364.51	SLIT3		MIR585	196	1
13_MCF10DCIS-TetTCF7_H3K27ac.rep1_peak_107520_lociStitched	chr9	96895854	96934443	13	16472	26445	3511.6		MIRLET7F1,PTPDC1,MIRLET7A1,MIRLET7D	MIRLET7A1	381	1
13_MCF10DCIS-TetTCF7_H3K27ac.rep1_peak_27841_lociStitched	chr12	122459222	122527143	13	16137	21768.7	5474.43	BCL7A,MLXIP		MLXIP	700	1
27_MCF10DCIS-TetTCF7_H3K27ac.rep1_peak_7696_lociStitched	chr1	167710804	167769844	27	20084	30641.8	8749.73	MPZL1		MPZL1	421	1
6_MCF10DCIS-TetTCF7_H3K27ac.rep1_peak_54202_lociStitched	chr2	17982024	18011976	6	9403	21565.4	4292.12	MSGN1	GEN1,KCNS3,SMC6	MSGN1	635	1
22_MCF10DCIS-TetTCF7_H3K27ac.rep1_peak_74313_lociStitched	chr3	135860524	135916763	22	15249	27602.1	7586.64	PPP2R3A,MSL2		MSL2	497	1
12_MCF10DCIS-TetTCF7_H3K27ac.rep1_peak_94649_lociStitched	chr6	151175982	151216586	12	11578	18953.9	3573.15	MTHFD1L		MTHFD1L	767	1
28_MCF10DCIS-TetTCF7_H3K27ac.rep1_peak_21233_lociStitched	chr11	95828494	95903360	28	22038	31413.8	7636.33	MAML2		MTMR2	353	1
14_MCF10DCIS-TetTCF7_H3K27ac.rep1_peak_73653_lociStitched	chr3	123295249	123358008	14	13315	23842.1	8472.47	MYLK,PTPLB		MYLK	769	1
25_MCF10DCIS-TetTCF7_H3K27ac.rep1_peak_80510_lociStitched	chr4	119988869	120046029	25	19453	24910.3	5413.05		MYOZ2	MYOZ2	514	1
16_MCF10DCIS-TetTCF7_H3K27ac.rep1_peak_17664_lociStitched	chr11	2990749	3044113	16	11786	19280.4	4487.91	CARS,NAP1L4	CARS,PHLDA2,SNORA54	NAP1L4	825	1
33_MCF10DCIS-TetTCF7_H3K27ac.rep1_peak_29994_lociStitched	chr13	80155649	80255320	33	27529	42011.3	10126.6			NDFIP2	223	1
17_MCF10DCIS-TetTCF7_H3K27ac.rep1_peak_44112_lociStitched	chr17	38221651	38281686	17	16506	23990	4574.67	NR1D1,MSL1,THRA	SNORD124,MED24,CASC3	NR1D1	520	1
28_MCF10DCIS-TetTCF7_H3K27ac.rep1_peak_26923_lociStitched	chr12	104166277	104263119	28	24389	41632.4	9616.41	GNN,NT5DC3		NT5DC3	222	1
25_MCF10DCIS-TetTCF7_H3K27ac.rep1_peak_4334_lociStitched	chr1	66696479	66764154	25	16675	25249.5	7146.48	PDE4B	PDE4B	PDE4B	589	1
18_MCF10DCIS-TetTCF7_H3K27ac.rep1_peak_83703_lociStitched	chr5	59039849	59095978	18	15898	21098.9	5584.84	PDE4D		PDE4D	757	1
23_MCF10DCIS-TetTCF7_H3K27ac.rep1_peak_38202_lociStitched	chr15	99385368	99450546	23	16040	21808.6	6048.52	IGF1R		PGPEP1L	744	1
19_MCF10DCIS-TetTCF7_H3K27ac.rep1_peak_14379_lociStitched	chr10	75646104	75701013	19	16802	27745.5	6221.19	C10orf55,PLAU	CAMK2G	PLAU	439	1
16_MCF10DCIS-TetTCF7_H3K27ac.rep1_peak_105911_lociStitched	chr9	19153720	19185358	16	14034	20653.3	4207.85		PLIN2	PLIN2	688	1
15_MCF10DCIS-TetTCF7_H3K27ac.rep1_peak_56242_lociStitched	chr2	55986302	56021441	15	13419	20215.5	4135.86			PNPT1	720	1
29_MCF10DCIS-TetTCF7_H3K27ac.rep1_peak_87168_lociStitched	chr5	149111233	149186512	29	15405	27281.1	9748.63	PPARGC1B		PPARGC1B	617	1
17_MCF10DCIS-TetTCF7_H3K27ac.rep1_peak_38876_lociStitched	chr16	4946986	4996500	17	15374	20162.1	4030.44	PPL	UBN1,SEC14L5,GLYR1	PPL	717	1
25_MCF10DCIS-TetTCF7_H3K27ac.rep1_peak_80004_lociStitched	chr4	102024436	102085977	25	16156	22751.7	6221.8	PPP3CA		PPP3CA	683	1
24_MCF10DCIS-TetTCF7_H3K27ac.rep1_peak_100279_lociStitched	chr7	151323264	151403303	24	18714	27845.6	7387.6	PRKAG2		PRKAG2	475	1
16_MCF10DCIS-TetTCF7_H3K27ac.rep1_peak_56064_lociStitched	chr2	54173739	54199116	16	13573	19733.2	3491.88	PSME4		PSME4	706	1
14_MCF10DCIS-TetTCF7_H3K27ac.rep1_peak_62135_lociStitched	chr2	232507063	232552497	14	11740	18941.4	3325.77		C2orf57,PTMA,MIR1244-2	PTMA	753	1
5_MCF10DCIS-TetTCF7_H3K27ac.rep1_peak_92047_lociStitched	chr6	64270351	64287096	5	7915	16855.5	1729.76	PTP4A1		PTP4A1	788	1
31_MCF10DCIS-TetTCF7_H3K27ac.rep1_peak_10589_lociStitched	chr1	229356334	229423595	31	37257	60588.7	9194.58	RAB4A	SPHAR	RAB4A	77	1
11_MCF10DCIS-TetTCF7_H3K27ac.rep1_peak_75022_lociStitched	chr3	152848265	152884042	11	13500	26181.6	4844.21	RAP2B		RAP2B	445	1
41_MCF10DCIS-TetTCF7_H3K27ac.rep1_peak_59596_lociStitched	chr2	161208130	161290689	41	18296	24932.8	8346.71	RBMS1		RBMS1	677	1
14_MCF10DCIS-TetTCF7_H3K27ac.rep1_peak_7671_lociStitched	chr1	167617655	167657167	14	11381	20830.7	5867.53	RCSD1	MPZL1	RCSD1	812	1
11_MCF10DCIS-TetTCF7_H3K27ac.rep1_peak_13804_lociStitched	chr10	65241293	65285351	11	13224	22826.4	5811.25	REEP3	LOC84989,JMJD1C	REEP3	650	1
10_MCF10DCIS-TetTCF7_H3K27ac.rep1_peak_105414_lociStitched	chr9	3505895	3530977	10	9950	20441.8	3697.09	RFX3		RFX3	670	1
21_MCF10DCIS-TetTCF7_H3K27ac.rep1_peak_53995_lociStitched	chr2	11480043	11530954	21	16800	28311.6	6771.16	ROCK2		ROCK2	438	1
20_MCF10DCIS-TetTCF7_H3K27ac.rep1_peak_4189_lociStitched	chr1	64300305	64350619	20	17731	21126.8	5272.91	ROR1		ROR1	737	1
25_MCF10DCIS-TetTCF7_H3K27ac.rep1_peak_61432_lociStitched	chr2	217342311	217420595	25	17352	28072.6	7155.16	RPL37A,SMARCAL1		RPL37A	450	1
18_MCF10DCIS-TetTCF7_H3K27ac.rep1_peak_56183_lociStitched	chr2	55227484	55277590	18	14917	29221.8	7666.22	RTN4		RTN4	436	1
25_MCF10DCIS-TetTCF7_H3K27ac.rep1_peak_110116_lociStitched	chrX	23797031	23845228	25	23194	26166.2	4246.16	SAT1	SAT1,ACOT9	SAT1	420	1
25_MCF10DCIS-TetTCF7_H3K27ac.rep1_peak_60746_lociStitched	chr2	192701776	192764888	25	19675	28387.8	6418.49	SDPR		SDPR	416	1
MCF10DCIS-TetTCF7_H3K27ac.rep1_peak_66837	chr21	44837352	44847030	1	9679	16529.1	793.596	SIK1	C21orf125	SIK1	746	1
7_MCF10DCIS-TetTCF7_H3K27ac.rep1_peak_46536_lociStitched	chr17	73074003	73094191	7	12434	17517.1	2333.73	SLC16A5	KCTD2,ARMC7,NT5C,ATP5H	SLC16A5	785	1
14_MCF10DCIS-TetTCF7_H3K27ac.rep1_peak_108959_lociStitched	chr9	130812437	130857846	14	16390	20415.9	3973.29	SLC25A25,NAIF1	SLC25A25,LOC100289019,LOC389791,PTGES2	SLC25A25	689	1
32_MCF10DCIS-TetTCF7_H3K27ac.rep1_peak_48771_lociStitched	chr18	45397462	45480309	32	19340	31755.3	8152.14	SMAD2		SMAD2	355	1
22_MCF10DCIS-TetTCF7_H3K27ac.rep1_peak_48819_lociStitched	chr18	45513850	45555669	22	14758	19922.6	3575.52	ZBTB7C		SMAD2	696	1
17_MCF10DCIS-TetTCF7_H3K27ac.rep1_peak_33619_lociStitched	chr14	91574984	91643814	17	20621	29748.3	5795.49	C14orf159,SNORA11B	RPS6KA5	SNORA11B	346	1
28_MCF10DCIS-TetTCF7_H3K27ac.rep1_peak_85181_lociStitched	chr5	111519524	111591773	28	20149	29441.5	7261.02	EPB41L4A	SNORA13,NCRNA00219	SNORA13	409	1
15_MCF10DCIS-TetTCF7_H3K27ac.rep1_peak_88158_lociStitched	chr5	172413636	172465089	15	14814	23514	6827.81	SNORA74B,ATP6V0E1	LOC100268168,RPL26L1,C5orf41	SNORA74B	672	1
14_MCF10DCIS-TetTCF7_H3K27ac.rep1_peak_32462_lociStitched	chr14	64357040	64401606	14	13004	24974.8	6421.96	SYNE2	SYNE2	SYNE2	560	1
20_MCF10DCIS-TetTCF7_H3K27ac.rep1_peak_75796_lociStitched	chr3	176883569	176934453	20	13351	25187.6	6894.78	TBL1XR1		TBL1XR1	570	1
12_MCF10DCIS-TetTCF7_H3K27ac.rep1_peak_75825_lociStitched	chr3	177055465	177081915	12	11024	18512.4	3406.76			TBL1XR1	790	1
8_MCF10DCIS-TetTCF7_H3K27ac.rep1_peak_38630_lociStitched	chr16	2804826	2828740	8	12277	22393.1	2099.65	SRRM2,TCEB2	PRSS33,PRSS41,LOC100128788,PRSS27,PRSS21	TCEB2	482	1
16_MCF10DCIS-TetTCF7_H3K27ac.rep1_peak_85949_lociStitched	chr5	133461194	133489422	16	13434	18788.6	3813.6	TCF7	SKP1	TCF7	811	1
35_MCF10DCIS-TetTCF7_H3K27ac.rep1_peak_18214_lociStitched	chr11	12766545	12873426	35	20359	30322.1	10431.6	TEAD1		TEAD1	504	1
24_MCF10DCIS-TetTCF7_H3K27ac.rep1_peak_57155_lociStitched	chr2	74196659	74238901	24	12672	22675.5	5411.2		DGUOK,TET3	TET3	638	1
20_MCF10DCIS-TetTCF7_H3K27ac.rep1_peak_45908_lociStitched	chr17	62277760	62338173	20	13746	25137.8	8566.56	TEX2		TEX2	678	1
29_MCF10DCIS-TetTCF7_H3K27ac.rep1_peak_55670_lociStitched	chr2	43683002	43747839	29	16307	26745.3	9946	THADA		THADA	663	1
38_MCF10DCIS-TetTCF7_H3K27ac.rep1_peak_23893_lociStitched	chr12	29825924	29935240	38	23595	34784.4	10406.9	TMTC1		TMTC1	338	1
29_MCF10DCIS-TetTCF7_H3K27ac.rep1_peak_45200_lociStitched	chr17	48959480	49034672	29	28005	45521.2	9248.62		WFIKKN2,TOB1	TOB1	165	1
25_MCF10DCIS-TetTCF7_H3K27ac.rep1_peak_43105_lociStitched	chr17	17794800	17864074	25	19275	39375.3	11811.2	TOM1L2	LRRC48	TOM1L2	281	1
16_MCF10DCIS-TetTCF7_H3K27ac.rep1_peak_76319_lociStitched	chr3	185643765	185679901	16	13558	21298.6	4773.57	TRA2B	LOC344887	TRA2B	685	1
35_MCF10DCIS-TetTCF7_H3K27ac.rep1_peak_70767_lociStitched	chr3	42054618	42144452	35	18554	25998	7869.46	TRAK1		TRAK1	586	1
15_MCF10DCIS-TetTCF7_H3K27ac.rep1_peak_111308_lociStitched	chrX	106916458	106960258	15	18179	22819.8	3556.56	TSC22D3	PRPS1	TSC22D3	529	1
2_MCF10DCIS-TetTCF7_H3K27ac.rep1_peak_46669_lociStitched	chr17	73773198	73783957	2	8670	17581.3	1300.76	UNK,H3F3B	GALK1	UNK	702	1
18_MCF10DCIS-TetTCF7_H3K27ac.rep1_peak_57442_lociStitched	chr2	85832541	85890596	18	12812	21753.2	7134.96	USP39,C2orf68,SFTPB	GGCX,RNF181,VAMP8,SFTPB,VAMP5,TMEM150A,GNLY	USP39	840	1
12_MCF10DCIS-TetTCF7_H3K27ac.rep1_peak_71303_lociStitched	chr3	49365370	49401180	12	12770	19899.6	2900.61	USP4,RHOA,GPX1	TCTA,GPX1	USP4	652	1
21_MCF10DCIS-TetTCF7_H3K27ac.rep1_peak_59487_lociStitched	chr2	159974862	160018572	21	18361	20941.5	4156.82	TANC1		WDSUB1	666	1
14_MCF10DCIS-TetTCF7_H3K27ac.rep1_peak_53790_lociStitched	chr2	9730951	9781659	14	11993	22656.3	7327.31	YWHAQ	ADAM17	YWHAQ	773	1
15_MCF10DCIS-TetTCF7_H3K27ac.rep1_peak_73168_lociStitched	chr3	111295727	111330736	15	16483	25934.7	5615.44	ZBED2,CD96	CD96	ZBED2	480	1
15_MCF10DCIS-TetTCF7_H3K27ac.rep1_peak_21800_lociStitched	chr11	114006082	114051728	15	16761	25351.8	4135.53	ZBTB16		ZBTB16	447	1
48_MCF10DCIS-TetTCF7_H3K27ac.rep1_peak_41862_lociStitched	chr16	89362699	89477965	48	32405	42544.7	9428.76	ANKRD11		ZNF778	206	1
