# Supplementary material for: Perturbed myoepithelial cell differentiation in BRCA mutation carriers and in ductal carcinoma in situ
Source: Nat Commun. 2019 Sep 13;10:4182. doi: 10.1038/s41467-019-12125-5 (PMC6744561; doi:10.1038/s41467-019-12125-5)
Supplement: Supplementary file 9 — Supplementary Data 7 [file 41467_2019_12125_MOESM9_ESM.xlsx]

## Sheet: Day3
Gene.Symbol	baseMean	log2FoldChange	lfcSE	stat	pvalue	padj	p63-Target	H3K27ac
EGLN3	33.3944	-3.95067	0.317354	-12.4488	1.42e-35	1.17e-32	Non-Target	Associated
NDRG1	2403.36	-3.82242	0.176742	-21.6272	9.97e-104	1.32e-99	Target	Associated
ENO2	41.928	-3.62762	0.33253	-10.9092	1.04e-27	6.25e-25	Non-Target	Non-associated
NDUFA4L2	33.0582	-3.6041	0.342542	-10.5216	6.87e-26	3.24e-23	Non-Target	Associated
CA9	80.4786	-3.58246	0.306146	-11.7018	1.25e-31	9.69e-29	Non-Target	Non-associated
LOXL2	282.251	-3.38115	0.179434	-18.8434	3.33e-79	1.1e-75	Non-Target	Associated
EDN2	17.1009	-3.16757	0.341533	-9.27457	1.78e-20	4.53e-18	Non-Target	Associated
LRP1	213.236	-3.13823	0.193934	-16.1819	6.77e-59	1.28e-55	Non-Target	Associated
NXPH4	64.8226	-3.12486	0.329594	-9.48093	2.52e-21	7.39e-19	Non-Target	Associated
MT1X	613.078	-2.73118	0.245079	-11.1441	7.65e-29	5.05e-26	Non-Target	Associated
PTGS1	14.9207	-2.69056	0.341085	-7.88824	3.06e-15	5.78e-13	Non-Target	Associated
TREM1	70.295	-2.46554	0.238375	-10.3431	4.5e-25	1.92e-22	Non-Target	Associated
VIM	1087	-2.426	0.140274	-17.2947	5.16e-67	1.14e-63	Non-Target	Associated
SEMA6A	68.0461	-2.38912	0.230837	-10.3498	4.19e-25	1.85e-22	Non-Target	Associated
CA12	1847.28	-2.3546	0.135666	-17.3558	1.78e-67	4.71e-64	Target	Associated
C10orf10	278.748	-2.34051	0.182749	-12.8072	1.49e-37	1.32e-34	Non-Target	Associated
LOX	740.226	-2.2055	0.102871	-21.4395	5.72e-102	3.78e-98	Non-Target	Associated
SERPINE1	2113.21	-2.15142	0.135168	-15.9167	4.86e-57	8.02e-54	Non-Target	Associated
VLDLR	80.8274	-2.10166	0.221179	-9.50209	2.06e-21	6.32e-19	Non-Target	Associated
IGFBP3	658.822	-2.08411	0.327885	-6.35622	2.07e-10	1.82e-08	Non-Target	Associated
PPFIA4	61.691	-2.05347	0.341703	-6.0095	1.86e-09	1.42e-07	Non-Target	Associated
SLC6A8	2468.12	-2.02917	0.101074	-20.0761	1.19e-89	5.26e-86	Non-Target	Associated
LINC01503	74.3391	-1.95189	0.272162	-7.17177	7.4e-13	1.09e-10	Target	Associated
TGFB1	158.187	-1.94358	0.224956	-8.63986	5.63e-18	1.22e-15	Non-Target	Associated
ALDOC	233.446	-1.92293	0.168665	-11.4008	4.14e-30	3.04e-27	Non-Target	Associated
PTPRH	27.1818	-1.89252	0.31722	-5.96595	2.43e-09	1.82e-07	Non-Target	Associated
ITPR1	168.325	-1.87098	0.172013	-10.8769	1.48e-27	8.17e-25	Non-Target	Associated
ACP5	35.9791	-1.84205	0.286742	-6.42408	1.33e-10	1.22e-08	Non-Target	Non-associated
PFKFB4	266.56	-1.83935	0.191356	-9.61218	7.1e-22	2.29e-19	Non-Target	Associated
ANKRD65	26.7518	-1.80325	0.313886	-5.74492	9.2e-09	6.16e-07	Target	Associated
NOD2	13.3991	-1.76532	0.339103	-5.20586	1.93e-07	1.02e-05	Non-Target	Associated
AXL	519.873	-1.69068	0.15812	-10.6924	1.11e-26	5.61e-24	Target	Associated
DAPK2	52.5761	-1.68342	0.256151	-6.57199	4.96e-11	5.29e-09	Non-Target	Associated
HILPDA	120.213	-1.67412	0.179608	-9.32094	1.15e-20	3.04e-18	Non-Target	Associated
RNASE7	64.1438	-1.66449	0.261858	-6.35647	2.06e-10	1.82e-08	Target	Associated
MMP10	18.6998	-1.66344	0.330129	-5.03876	4.69e-07	2.25e-05	Non-Target	Non-associated
RASSF4	12.2579	-1.65229	0.339354	-4.86894	1.12e-06	4.89e-05	Non-Target	Non-associated
PGF	37.3944	-1.62815	0.317877	-5.12197	3.02e-07	1.53e-05	Non-Target	Associated
COL7A1	302.317	-1.61172	0.250676	-6.42951	1.28e-10	1.19e-08	Target	Associated
PFKFB3	722.604	-1.61017	0.119841	-13.4359	3.73e-41	3.78e-38	Non-Target	Associated
RORA	27.9518	-1.60241	0.313212	-5.11605	3.12e-07	1.56e-05	Non-Target	Associated
WISP2	15.9551	-1.60133	0.328093	-4.88071	1.06e-06	4.64e-05	Non-Target	Associated
LINC01559	42.6389	-1.59858	0.272309	-5.87048	4.35e-09	3.1e-07	Non-Target	Associated
TP63	529.753	-1.58989	0.143812	-11.0553	2.07e-28	1.3e-25	Non-Target	Associated
LINC00482	10.124	-1.58841	0.343705	-4.62143	3.81e-06	0.000142137	Non-Target	Associated
P4HA1	824.794	-1.58384	0.110048	-14.3923	5.79e-47	6.94e-44	Non-Target	Associated
ERO1A	2136.11	-1.57566	0.107493	-14.6583	1.19e-48	1.75e-45	Non-Target	Associated
MEGF6	108.71	-1.57032	0.200306	-7.83962	4.52e-15	8.29e-13	Non-Target	Associated
ANKRD37	16.8855	-1.56384	0.332402	-4.70466	2.54e-06	0.000101431	Non-Target	Associated
ARNT2	90.6535	-1.54539	0.218639	-7.06822	1.57e-12	2.11e-10	Non-Target	Associated
MIR210HG	49.4619	-1.51634	0.274072	-5.53264	3.15e-08	1.97e-06	Non-Target	Associated
RIMKLA	31.6252	-1.51492	0.318207	-4.76081	1.93e-06	7.91e-05	Non-Target	Non-associated
SYNPO	24.6474	-1.50189	0.330991	-4.53757	5.69e-06	0.000203618	Target	Associated
FAT2	2191.94	-1.49692	0.137448	-10.8908	1.27e-27	7.32e-25	Target	Associated
GJB2	1263.96	-1.49135	0.209743	-7.11037	1.16e-12	1.61e-10	Non-Target	Associated
SNAI2	392.111	-1.48814	0.147363	-10.0985	5.61e-24	2.31e-21	Target	Associated
NGEF	31.4879	-1.48193	0.319963	-4.63159	3.63e-06	0.000136496	Non-Target	Associated
ARHGAP25	56.576	-1.46527	0.253716	-5.77522	7.69e-09	5.26e-07	Target	Associated
TCF7L1	66.3342	-1.46303	0.246054	-5.94598	2.75e-09	2.05e-07	Non-Target	Associated
CSF1R	117.071	-1.44323	0.199732	-7.22583	4.98e-13	7.39e-11	Non-Target	Associated
VEGFA	1118.31	-1.43003	0.10434	-13.7055	9.42e-43	1.04e-39	Non-Target	Associated
C3orf67	35.5497	-1.41657	0.285099	-4.9687	6.74e-07	3.1e-05	Non-Target	Associated
CDK18	162.324	-1.39981	0.185147	-7.56055	4.01e-14	6.97e-12	Non-Target	Associated
FAM131C	33.4681	-1.39255	0.299123	-4.65545	3.23e-06	0.000123716	Non-Target	Associated
KCTD11	238.596	-1.38597	0.185378	-7.47643	7.64e-14	1.24e-11	Non-Target	Associated
MT1E	269.64	-1.38351	0.269475	-5.1341	2.83e-07	1.45e-05	Non-Target	Associated
PDZD4	9.56635	-1.37424	0.344493	-3.98917	6.63e-05	0.00155215	Non-Target	Non-associated
PDK1	274.82	-1.37172	0.146418	-9.36848	7.36e-21	1.98e-18	Non-Target	Associated
HAS3	973.972	-1.356	0.0934712	-14.5072	1.09e-47	1.44e-44	Non-Target	Associated
LTBP1	317.951	-1.35323	0.173844	-7.78419	7.02e-15	1.25e-12	Target	Associated
ZNF467	10.5646	-1.35244	0.342073	-3.95367	7.7e-05	0.00174099	Non-Target	Non-associated
IZUMO4	11.9374	-1.34139	0.342907	-3.91181	9.16e-05	0.00196988	Non-Target	Associated
STC1	393.433	-1.33675	0.292225	-4.57438	4.78e-06	0.000172772	Non-Target	Associated
BASP1	142.081	-1.32691	0.199565	-6.649	2.95e-11	3.32e-09	Non-Target	Associated
TUBA1A	109.138	-1.31678	0.201699	-6.52843	6.65e-11	6.8e-09	Non-Target	Associated
BNIP3L	403.351	-1.30709	0.135617	-9.63814	5.52e-22	1.82e-19	Non-Target	Associated
ATG9B	7.91826	-1.30657	0.340947	-3.83219	0.000127007	0.00252774	Non-Target	Non-associated
SLITRK5	10.7137	-1.29641	0.344664	-3.76137	0.000168987	0.00315286	Non-Target	Non-associated
NEURL1B	16.4206	-1.29365	0.340862	-3.79524	0.000147499	0.00283468	Target	Associated
TXNIP	1443.34	-1.28201	0.280122	-4.5766	4.73e-06	0.000171421	Target	Associated
ALOX15B	32.7332	-1.28061	0.345463	-3.70696	0.000209766	0.00371616	Non-Target	Associated
ULK1	375.469	-1.27721	0.129248	-9.88183	4.99e-23	1.88e-20	Non-Target	Associated
GPRC5C	56.7445	-1.27593	0.277349	-4.60043	4.22e-06	0.000155493	Non-Target	Associated
MKNK2	4288.26	-1.2697	0.0984046	-12.9029	4.34e-38	4.09e-35	Target	Associated
LINC00313	10.1005	-1.26575	0.344409	-3.67513	0.000237729	0.00412449	Non-Target	Associated
ANG	16.7668	-1.2586	0.327491	-3.84315	0.000121466	0.00244842	Non-Target	Associated
COL6A6	22.9142	-1.25779	0.31216	-4.02931	5.59e-05	0.00133803	Non-Target	Non-associated
PCBP3	7.92906	-1.25459	0.344465	-3.64214	0.000270384	0.00457092	Target	Associated
MXI1	378.822	-1.2524	0.133178	-9.40393	5.26e-21	1.48e-18	Target	Associated
PADI3	16.4675	-1.24854	0.336834	-3.70671	0.000209972	0.00371616	Non-Target	Associated
NAB2	269.488	-1.2417	0.139204	-8.92	4.66e-19	1.08e-16	Target	Associated
MTSS1	141.502	-1.23836	0.184866	-6.69866	2.1e-11	2.47e-09	Non-Target	Associated
RELL1	218.835	-1.23571	0.167902	-7.35969	1.84e-13	2.93e-11	Non-Target	Associated
KCNB1	41.5595	-1.22871	0.288493	-4.25906	2.05e-05	0.000598335	Target	Associated
CAPN14	12.7095	-1.22229	0.34198	-3.57415	0.000351371	0.00558261	Non-Target	Non-associated
PARD6G	102.53	-1.22091	0.222949	-5.47618	4.35e-08	2.64e-06	Target	Associated
PRSS53	20.1848	-1.21901	0.321445	-3.79226	0.000149281	0.00286061	Non-Target	Non-associated
RNF122	13.4153	-1.20904	0.342811	-3.52683	0.000420563	0.00643418	Non-Target	Associated
SLAMF9	75.5089	-1.2048	0.276845	-4.35187	1.35e-05	0.000420318	Non-Target	Non-associated
FRY	53.1805	-1.20375	0.259389	-4.6407	3.47e-06	0.00013174	Non-Target	Associated
DFNA5	222.942	-1.20226	0.190127	-6.32342	2.56e-10	2.19e-08	Non-Target	Associated
DNAH11	46.2632	-1.19864	0.244113	-4.91017	9.1e-07	4.09e-05	Target	Associated
OLFML2A	11.2717	-1.19496	0.343232	-3.48151	0.0004986	0.00735532	Target	Associated
RNASE4	23.8996	-1.19215	0.323917	-3.68043	0.000232843	0.00405036	Non-Target	Associated
ICAM5	21.6854	-1.19179	0.328344	-3.62969	0.00028376	0.00475442	Non-Target	Associated
ENKUR	17.8716	-1.18916	0.331901	-3.58287	0.000339839	0.00543207	Target	Associated
BNIP3	496.401	-1.18789	0.127851	-9.29121	1.53e-20	3.95e-18	Non-Target	Associated
PLCH2	154.761	-1.18492	0.183075	-6.4723	9.65e-11	9.23e-09	Non-Target	Associated
NATD1	64.3685	-1.18419	0.266578	-4.44218	8.91e-06	0.000291753	Non-Target	Associated
SLC22A23	235.262	-1.18204	0.158737	-7.44655	9.58e-14	1.54e-11	Target	Associated
HIP1	203.859	-1.18127	0.218167	-5.41453	6.15e-08	3.64e-06	Non-Target	Associated
RAVER1	727.92	-1.18005	0.113244	-10.4204	2e-25	9.11e-23	Non-Target	Associated
DNAJB5	42.6642	-1.17967	0.300511	-3.92554	8.65e-05	0.00189164	Non-Target	Associated
KLF7	426.786	-1.17867	0.119995	-9.82259	9e-23	3.21e-20	Non-Target	Associated
SLC6A6	1325.41	-1.17417	0.10986	-10.6879	1.16e-26	5.67e-24	Non-Target	Associated
EFEMP2	7.01638	-1.17321	0.339265	-3.45808	0.000544034	0.00790195	Non-Target	Associated
TPRG1	73.5745	-1.16695	0.259868	-4.49054	7.1e-06	0.000242784	Non-Target	Associated
MUC2	18.9412	-1.1634	0.336516	-3.45719	0.000545844	0.00791285	Target	Associated
BDKRB2	79.9684	-1.16116	0.229303	-5.06386	4.11e-07	2e-05	Non-Target	Associated
IFNLR1	49.8232	-1.15989	0.279573	-4.14878	3.34e-05	0.000875604	Non-Target	Associated
ADM	296.275	-1.15704	0.177208	-6.52925	6.61e-11	6.8e-09	Non-Target	Associated
LYPD6	10.1228	-1.14723	0.342591	-3.3487	0.00081191	0.0106135	Non-Target	Associated
IRS2	811.23	-1.13689	0.125539	-9.05602	1.35e-19	3.31e-17	Non-Target	Associated
ANGPTL4	5417.82	-1.12979	0.100402	-11.2526	2.25e-29	1.56e-26	Non-Target	Associated
CSPG4	33.8624	-1.12575	0.285719	-3.94005	8.15e-05	0.00181563	Non-Target	Associated
ORAI3	94.224	-1.12065	0.231613	-4.83845	1.31e-06	5.65e-05	Non-Target	Associated
PROSER1	554.552	-1.11747	0.111446	-10.027	1.16e-23	4.64e-21	Non-Target	Associated
EGR2	96.1336	-1.11698	0.224771	-4.96942	6.72e-07	3.1e-05	Non-Target	Associated
MT2A	13610.5	-1.11583	0.18793	-5.93751	2.89e-09	2.13e-07	Non-Target	Associated
TRPC1	31.9438	-1.11449	0.30052	-3.70853	0.000208465	0.0036994	Non-Target	Associated
MTMR11	56.6496	-1.11245	0.249506	-4.45863	8.25e-06	0.000274893	Non-Target	Associated
NLGN2	117.593	-1.11221	0.20631	-5.39095	7.01e-08	4.09e-06	Non-Target	Non-associated
DQX1	27.3479	-1.11182	0.308466	-3.60434	0.000312947	0.00506974	Non-Target	Associated
MT1F	18.0508	-1.11125	0.334224	-3.32487	0.000884588	0.0114104	Non-Target	Associated
B3GNT5	897.322	-1.11085	0.126854	-8.75689	2.01e-18	4.42e-16	Target	Associated
PLEKHG2	197.17	-1.10963	0.166355	-6.67025	2.55e-11	2.96e-09	Non-Target	Non-associated
SPTB	112.36	-1.10683	0.206635	-5.35644	8.49e-08	4.87e-06	Non-Target	Associated
SCNN1B	406.09	-1.10573	0.140712	-7.85811	3.9e-15	7.25e-13	Non-Target	Associated
CEMIP	363.721	-1.09974	0.183771	-5.98427	2.17e-09	1.64e-07	Non-Target	Associated
TLE6	19.1032	-1.09308	0.326344	-3.34948	0.000809629	0.0106003	Non-Target	Associated
HEG1	76.9712	-1.09277	0.282354	-3.87022	0.000108737	0.00224322	Non-Target	Associated
SETBP1	154.971	-1.09197	0.171999	-6.34866	2.17e-10	1.87e-08	Non-Target	Associated
CERCAM	92.9324	-1.08979	0.222791	-4.89156	1e-06	4.42e-05	Non-Target	Associated
EGFR	1989.32	-1.089	0.202713	-5.37211	7.78e-08	4.51e-06	Non-Target	Associated
KCNMA1	7.63748	-1.08063	0.343122	-3.14941	0.001636	0.0183987	Non-Target	Associated
CRABP2	180.082	-1.07747	0.186359	-5.78171	7.39e-09	5.08e-07	Non-Target	Associated
ATP12A	45.744	-1.07624	0.252209	-4.26726	1.98e-05	0.000581903	Non-Target	Associated
RCOR2	11.8222	-1.07539	0.34496	-3.11744	0.00182431	0.020072	Non-Target	Associated
SYDE1	19.1829	-1.07349	0.331755	-3.23578	0.00121312	0.0145608	Non-Target	Associated
SLC41A1	943.27	-1.07243	0.100163	-10.7069	9.44e-27	4.99e-24	Non-Target	Associated
ETNK2	9.76873	-1.06751	0.344259	-3.10089	0.00192942	0.0208805	Non-Target	Associated
FUT11	149.191	-1.06525	0.177077	-6.01575	1.79e-09	1.38e-07	Non-Target	Associated
PCAT6	81.1109	-1.06215	0.208438	-5.09576	3.47e-07	1.72e-05	Non-Target	Associated
HLA-B	192.105	-1.05949	0.161858	-6.54581	5.92e-11	6.15e-09	Non-Target	Associated
KCNJ15	70.2335	-1.0539	0.290392	-3.62923	0.000284264	0.00475683	Non-Target	Associated
MEIS3	46.3412	-1.04928	0.268175	-3.91267	9.13e-05	0.00196604	Non-Target	Associated
FLG	54.4198	-1.04657	0.28183	-3.71347	0.000204434	0.00364256	Non-Target	Non-associated
SNTA1	54.9473	-1.04131	0.253772	-4.10333	4.07e-05	0.00103003	Non-Target	Non-associated
PIK3IP1	26.6759	-1.03823	0.299697	-3.46426	0.000531686	0.00775674	Non-Target	Associated
SEMA3F	549.906	-1.03764	0.13149	-7.89136	2.99e-15	5.72e-13	Target	Associated
TMEM44	85.9302	-1.03674	0.236206	-4.38912	1.14e-05	0.000363829	Non-Target	Associated
CSRP2	97.4204	-1.03513	0.203212	-5.09384	3.51e-07	1.74e-05	Non-Target	Associated
SNN	177.205	-1.03276	0.16194	-6.37741	1.8e-10	1.63e-08	Target	Associated
MAST1	17.975	-1.03247	0.340539	-3.03186	0.00243052	0.0249564	Non-Target	Non-associated
LINC00887	30.6868	-1.02783	0.287347	-3.57698	0.000347584	0.0055291	Non-Target	Associated
NPR3	16.2005	-1.02687	0.331576	-3.09693	0.00195539	0.0211268	Non-Target	Associated
CLGN	20.9625	-1.02674	0.334844	-3.06632	0.00216708	0.0227802	Non-Target	Non-associated
AKAP12	1050.93	-1.02584	0.238125	-4.308	1.65e-05	0.0005	Non-Target	Non-associated
SH2B2	28.2256	-1.02131	0.314168	-3.25086	0.00115058	0.0139624	Non-Target	Associated
ITGA5	1322.74	-1.02068	0.104766	-9.7424	1.99e-22	6.91e-20	Non-Target	Associated
SEMA4B	980.296	-1.01891	0.111858	-9.10888	8.32e-20	2.07e-17	Target	Associated
IKBIP	125.453	-1.00735	0.206179	-4.88579	1.03e-06	4.53e-05	Non-Target	Associated
MEX3A	44.2197	-1.00637	0.302956	-3.32184	0.00089425	0.0114979	Non-Target	Non-associated
MOB3A	580.569	-1.00608	0.113973	-8.82741	1.07e-18	2.4e-16	Target	Associated
PTPRS	571.297	-1.00342	0.157921	-6.35391	2.1e-10	1.84e-08	Non-Target	Associated
SNX33	530.57	-0.997418	0.112307	-8.88115	6.62e-19	1.51e-16	Non-Target	Associated
TGFB1I1	64.2714	-0.997104	0.240086	-4.15311	3.28e-05	0.000862619	Non-Target	Associated
KPRP	7.39682	-0.993667	0.335932	-2.95794	0.003097	0.0296303	Target	Associated
FN1	611.443	-0.990903	0.225547	-4.39333	1.12e-05	0.000357994	Non-Target	Associated
SMARCA1	76.277	-0.990232	0.229942	-4.30644	1.66e-05	0.000502392	Non-Target	Associated
SLC5A3	122.05	-0.989834	0.213028	-4.64649	3.38e-06	0.000128836	Non-Target	Associated
TENM2	14.8152	-0.988879	0.340482	-2.90435	0.00368016	0.0338271	Non-Target	Associated
SEMA4D	121.139	-0.987335	0.192052	-5.14097	2.73e-07	1.4e-05	Non-Target	Associated
SMAD9	71.3574	-0.983786	0.229372	-4.28905	1.79e-05	0.000537542	Non-Target	Associated
GPR161	105.413	-0.982346	0.210989	-4.65591	3.23e-06	0.000123716	Target	Associated
CAPN12	58.9206	-0.98198	0.253199	-3.87829	0.000105191	0.0021906	Target	Associated
KREMEN1	231.483	-0.975511	0.166012	-5.87614	4.2e-09	3.01e-07	Target	Associated
KIF3C	173.158	-0.97442	0.19883	-4.90077	9.55e-07	4.27e-05	Non-Target	Associated
AFAP1	751.52	-0.97427	0.11717	-8.31501	9.17e-17	1.89e-14	Non-Target	Associated
ENTPD2	375.578	-0.971321	0.15447	-6.28807	3.21e-10	2.74e-08	Non-Target	Associated
NAV2	577.509	-0.970739	0.143416	-6.76869	1.3e-11	1.59e-09	Non-Target	Associated
BARX2	14.285	-0.968816	0.330963	-2.92726	0.00341963	0.0320208	Non-Target	Associated
FAM110C	384.595	-0.968252	0.128631	-7.52735	5.18e-14	8.88e-12	Non-Target	Associated
PLOD2	1276.38	-0.967581	0.129207	-7.48862	6.96e-14	1.15e-11	Non-Target	Associated
SMCO4	32.6317	-0.967049	0.286499	-3.3754	0.00073709	0.00986998	Non-Target	Associated
C10orf90	16.5073	-0.965552	0.340267	-2.83763	0.00454503	0.039453	Non-Target	Associated
INPP5D	975.861	-0.963005	0.100537	-9.57864	9.83e-22	3.09e-19	Non-Target	Associated
ACER2	68.8115	-0.962308	0.241083	-3.9916	6.56e-05	0.00154007	Target	Associated
RAB31	16.1713	-0.95748	0.342635	-2.79446	0.00519861	0.0435792	Non-Target	Associated
FMNL3	72.5824	-0.956754	0.23216	-4.12109	3.77e-05	0.000968614	Non-Target	Associated
ATHL1	64.8737	-0.952549	0.253575	-3.75648	0.000172322	0.00319996	Non-Target	Non-associated
TBC1D22B	223.691	-0.952414	0.155863	-6.1106	9.93e-10	7.99e-08	Non-Target	Non-associated
MIR205HG	1408.45	-0.952006	0.272388	-3.49503	0.000474004	0.00703968	Target	Associated
SH2D5	64.6276	-0.949895	0.260352	-3.64851	0.000263769	0.00448203	Non-Target	Associated
LRRC8C	111.368	-0.946843	0.216766	-4.36805	1.25e-05	0.000394076	Non-Target	Associated
NR1D1	167.942	-0.946138	0.201763	-4.68936	2.74e-06	0.000108557	Non-Target	Associated
MYO15B	22.3867	-0.945597	0.324484	-2.91415	0.00356653	0.032945	Non-Target	Associated
LOC101928034	49.0549	-0.942745	0.276655	-3.40765	0.00065525	0.00905891	Non-Target	Associated
ZNF395	464.312	-0.941336	0.128185	-7.34359	2.08e-13	3.27e-11	Non-Target	Associated
IL17RD	444.086	-0.940297	0.225099	-4.17726	2.95e-05	0.000794977	Non-Target	Associated
NLRP1	47.9474	-0.938665	0.272336	-3.44672	0.000567444	0.00811697	Non-Target	Associated
MEX3D	248.644	-0.938328	0.144318	-6.50182	7.94e-11	7.82e-09	Non-Target	Associated
ABTB1	57.1977	-0.936875	0.247355	-3.78757	0.000152127	0.00290251	Non-Target	Associated
CEP68	191.828	-0.934217	0.209575	-4.45767	8.29e-06	0.000274893	Target	Associated
EFNB3	7.014	-0.930952	0.34051	-2.73399	0.00625717	0.0497072	Non-Target	Non-associated
BMP2	70.0938	-0.930887	0.241283	-3.85807	0.000114286	0.0023394	Target	Associated
VANGL2	20.2957	-0.930545	0.313331	-2.96985	0.0029795	0.0289085	Non-Target	Associated
TGFBR3	31.5567	-0.929111	0.333435	-2.78648	0.00532838	0.0443293	Non-Target	Associated
RNF128	33.5247	-0.927902	0.270491	-3.43044	0.000602608	0.00850025	Non-Target	Associated
CRCT1	56.3743	-0.92559	0.290432	-3.18694	0.00143785	0.0165799	Non-Target	Associated
NRG1	372.987	-0.924394	0.145214	-6.36573	1.94e-10	1.73e-08	Target	Associated
CLIP2	91.7532	-0.922975	0.242989	-3.79842	0.000145623	0.00281091	Non-Target	Associated
VSIG1	18.9681	-0.922622	0.320692	-2.87698	0.00401507	0.0362097	Non-Target	Associated
CDCA7L	257.377	-0.920278	0.187846	-4.89911	9.63e-07	4.28e-05	Non-Target	Associated
KCTD12	174.569	-0.917743	0.176251	-5.20703	1.92e-07	1.01e-05	Non-Target	Associated
SIPA1	42.8863	-0.917364	0.287389	-3.19206	0.00141262	0.0163603	Non-Target	Associated
DHRS13	69.105	-0.913864	0.232206	-3.93558	8.3e-05	0.00183548	Non-Target	Associated
H19	14.7698	-0.911494	0.330345	-2.75922	0.00579393	0.0470541	Non-Target	Associated
TMEM229B	20.6284	-0.911273	0.330689	-2.75568	0.00585705	0.0474449	Non-Target	Associated
NTF4	28.7259	-0.906911	0.295421	-3.06989	0.00214137	0.0226	Target	Associated
SLC9A1	1464.06	-0.902957	0.0952058	-9.48426	2.44e-21	7.32e-19	Non-Target	Associated
ECM1	163.642	-0.901012	0.182214	-4.94479	7.62e-07	3.45e-05	Non-Target	Associated
F5	58.911	-0.900279	0.231353	-3.89136	9.97e-05	0.00210379	Target	Associated
E2F7	280.093	-0.898335	0.158918	-5.65281	1.58e-08	1.02e-06	Non-Target	Associated
TCTN2	78.961	-0.897678	0.23378	-3.83984	0.000123114	0.00247457	Non-Target	Associated
MUC16	261.629	-0.897641	0.271179	-3.31014	0.000932499	0.011884	Non-Target	Associated
CHST2	53.878	-0.897302	0.262501	-3.41828	0.000630175	0.00880445	Non-Target	Non-associated
RAC3	174.333	-0.894789	0.17717	-5.05045	4.41e-07	2.12e-05	Non-Target	Associated
RIMS3	91.7532	-0.893909	0.214998	-4.15776	3.21e-05	0.000848642	Non-Target	Associated
AMPD3	212.71	-0.893725	0.167649	-5.33091	9.77e-08	5.54e-06	Non-Target	Associated
C16orf74	262.443	-0.893249	0.147209	-6.06791	1.3e-09	1.04e-07	Non-Target	Associated
FOSL2	1713.57	-0.891646	0.0990001	-9.00652	2.13e-19	5.11e-17	Target	Associated
EMP3	65.4408	-0.888699	0.238239	-3.73029	0.000191261	0.00346871	Non-Target	Associated
GDF11	50.7471	-0.887547	0.271373	-3.27058	0.00107327	0.013231	Non-Target	Associated
KDM3A	578.21	-0.887459	0.106367	-8.34337	7.22e-17	1.54e-14	Non-Target	Associated
HTRA1	403.486	-0.88603	0.189321	-4.68005	2.87e-06	0.0001117	Non-Target	Associated
RAET1E	141.725	-0.885733	0.205281	-4.31474	1.6e-05	0.000488351	Non-Target	Associated
NECTIN1	2291.68	-0.884424	0.0883164	-10.0143	1.32e-23	5.12e-21	Target	Associated
SHANK3	84.201	-0.884282	0.229964	-3.8453	0.000120405	0.00243382	Non-Target	Associated
AFAP1L1	386.083	-0.881811	0.115284	-7.649	2.03e-14	3.57e-12	Non-Target	Associated
PLB1	21.6484	-0.878911	0.316405	-2.77781	0.00547269	0.0452732	Target	Associated
LOC100129550	132.493	-0.874389	0.235745	-3.70905	0.00020804	0.00369684	Non-Target	Non-associated
PLAT	8523.89	-0.8723	0.167375	-5.21165	1.87e-07	9.96e-06	Target	Associated
ZNF358	82.1451	-0.871013	0.244881	-3.55688	0.000375286	0.00588133	Non-Target	Associated
POM121C	448.609	-0.867524	0.122156	-7.10175	1.23e-12	1.69e-10	Non-Target	Associated
C19orf54	110.664	-0.867263	0.225152	-3.85189	0.000117209	0.00238079	Non-Target	Associated
HCFC1R1	57.2738	-0.859838	0.243876	-3.52572	0.000422328	0.00644669	Non-Target	Associated
GCSAM	45.2046	-0.858955	0.288045	-2.98201	0.00286358	0.0281231	Target	Associated
ASAP1	719.369	-0.858379	0.125958	-6.81481	9.44e-12	1.16e-09	Non-Target	Associated
SP4	38.1882	-0.85836	0.287355	-2.98711	0.00281628	0.0278736	Non-Target	Associated
TRERF1	241.471	-0.857434	0.161598	-5.30595	1.12e-07	6.21e-06	Non-Target	Associated
TGM1	266.578	-0.857281	0.161787	-5.29884	1.17e-07	6.38e-06	Non-Target	Associated
CELSR2	696.621	-0.853868	0.119945	-7.11883	1.09e-12	1.53e-10	Target	Associated
GIPR	38.2584	-0.853851	0.27024	-3.15961	0.00157983	0.0178736	Non-Target	Non-associated
PLCD3	1016.79	-0.852606	0.0909869	-9.37065	7.21e-21	1.98e-18	Non-Target	Associated
FLNA	127.992	-0.851429	0.204729	-4.15881	3.2e-05	0.000848642	Non-Target	Associated
ADAMTSL4	82.4616	-0.850859	0.264749	-3.21383	0.00130976	0.0154676	Non-Target	Associated
SIRPB2	42.0608	-0.848611	0.274203	-3.09482	0.00196931	0.0211906	Target	Associated
BAHCC1	82.3028	-0.847498	0.263972	-3.21056	0.00132478	0.015631	Non-Target	Associated
C6orf223	37.9607	-0.84685	0.309617	-2.73515	0.00623516	0.0495921	Non-Target	Associated
CRIP2	256.511	-0.843399	0.167489	-5.03555	4.76e-07	2.28e-05	Non-Target	Associated
MMP2	82.5509	-0.83977	0.231877	-3.62162	0.000292768	0.0048561	Non-Target	Associated
INSIG2	113.997	-0.836622	0.203243	-4.11636	3.85e-05	0.000981065	Non-Target	Associated
CAMK1D	44.888	-0.835036	0.272985	-3.05891	0.00222145	0.0232408	Non-Target	Associated
STC2	444.555	-0.833847	0.155858	-5.35004	8.79e-08	5.03e-06	Target	Associated
OIP5	101.5	-0.832588	0.211968	-3.92789	8.57e-05	0.00187942	Non-Target	Associated
COL27A1	90.9469	-0.832126	0.209092	-3.9797	6.9e-05	0.00159829	Non-Target	Associated
KDM7A	65.0119	-0.828036	0.250944	-3.29968	0.000967941	0.0122294	Non-Target	Associated
CPNE2	111.697	-0.82692	0.20453	-4.04303	5.28e-05	0.00126893	Non-Target	Associated
BIK	40.7584	-0.822992	0.273087	-3.01366	0.0025812	0.0261353	Target	Associated
C11orf95	79.0234	-0.822488	0.244788	-3.36001	0.000779404	0.0103111	Non-Target	Associated
BCAS4	89.543	-0.818054	0.221041	-3.70091	0.000214827	0.00378686	Target	Associated
NFASC	44.4537	-0.816836	0.278503	-2.93295	0.00335758	0.0316192	Non-Target	Associated
CD68	237.706	-0.815957	0.192447	-4.23991	2.24e-05	0.000634918	Non-Target	Associated
SOGA1	718.43	-0.81414	0.148811	-5.47097	4.48e-08	2.7e-06	Non-Target	Associated
PRX	41.5836	-0.814097	0.283092	-2.87574	0.00403087	0.0363026	Non-Target	Associated
ST3GAL5	148.69	-0.81268	0.213704	-3.80282	0.000143056	0.00277353	Non-Target	Associated
PAG1	85.8543	-0.8125	0.201685	-4.02855	5.61e-05	0.00133993	Non-Target	Associated
NEMP1	221.077	-0.811732	0.169862	-4.77877	1.76e-06	7.3e-05	Non-Target	Associated
ARHGEF40	37.6365	-0.809585	0.2906	-2.7859	0.00533787	0.0443702	Non-Target	Associated
TRIM9	91.222	-0.809122	0.230424	-3.51145	0.000445667	0.00671705	Target	Associated
NR6A1	39.6555	-0.808955	0.261349	-3.09531	0.0019661	0.0211732	Non-Target	Associated
KIAA1549L	61.8029	-0.808704	0.244838	-3.30302	0.000956504	0.0121313	Non-Target	Associated
ANXA1	14722.8	-0.808511	0.100762	-8.02393	1.02e-15	1.99e-13	Target	Associated
ZNF250	34.7626	-0.808036	0.288861	-2.79732	0.0051529	0.0433612	Non-Target	Associated
PTPRZ1	77.3235	-0.807922	0.239106	-3.37893	0.00072769	0.00977384	Target	Associated
S1PR2	60.9647	-0.805709	0.240511	-3.34998	0.000808161	0.0106003	Non-Target	Associated
ST6GALNAC2	131.842	-0.804442	0.205317	-3.91805	8.93e-05	0.00193464	Target	Associated
WDR47	202.911	-0.804409	0.152635	-5.27016	1.36e-07	7.38e-06	Target	Associated
LRRC20	93.0062	-0.802209	0.252642	-3.17528	0.00149693	0.0171413	Non-Target	Associated
FTL	1738.12	-0.801951	0.123963	-6.46928	9.85e-11	9.35e-09	Non-Target	Associated
SLC27A1	162.404	-0.801504	0.190279	-4.21225	2.53e-05	0.000702779	Non-Target	Associated
TNS2	207.21	-0.800469	0.15279	-5.23903	1.61e-07	8.7e-06	Non-Target	Associated
P2RY2	209.033	-0.798892	0.157239	-5.08075	3.76e-07	1.84e-05	Target	Associated
HBB	465.66	-0.798728	0.137442	-5.81137	6.2e-09	4.31e-07	Non-Target	Non-associated
CELSR1	807.418	-0.798183	0.118766	-6.72064	1.81e-11	2.17e-09	Non-Target	Associated
AGPAT1	103.57	-0.794764	0.208181	-3.81765	0.000134728	0.00264704	Non-Target	Associated
H1F0	2004	-0.793528	0.105817	-7.49904	6.43e-14	1.07e-11	Target	Associated
PRIM1	157.413	-0.788889	0.186934	-4.22015	2.44e-05	0.000684821	Non-Target	Associated
MINK1	2718.18	-0.787695	0.0808915	-9.73768	2.08e-22	7.05e-20	Target	Associated
NAV1	820.994	-0.786513	0.121374	-6.48006	9.17e-11	8.97e-09	Non-Target	Associated
TRABD2A	69.4057	-0.783911	0.238082	-3.29261	0.00099261	0.0124222	Non-Target	Associated
NDRG3	494.972	-0.783782	0.109854	-7.13476	9.7e-13	1.39e-10	Non-Target	Associated
SEMA4G	57.0273	-0.7837	0.261935	-2.99196	0.0027719	0.0275394	Non-Target	Associated
LMAN1	957.362	-0.782749	0.141018	-5.55071	2.85e-08	1.8e-06	Non-Target	Associated
TRPV3	53.6382	-0.781051	0.277079	-2.81888	0.00481918	0.0411297	Non-Target	Associated
MXRA7	165.435	-0.780946	0.184232	-4.23892	2.25e-05	0.000634981	Non-Target	Associated
DUSP6	1705.19	-0.780093	0.126156	-6.18358	6.27e-10	5.17e-08	Non-Target	Associated
FLRT2	60.7547	-0.773123	0.273056	-2.83137	0.00463488	0.0400224	Non-Target	Associated
TNFRSF11A	117.077	-0.772839	0.187028	-4.13222	3.59e-05	0.000928293	Non-Target	Associated
SPARC	1101.44	-0.772411	0.116181	-6.64834	2.96e-11	3.32e-09	Non-Target	Associated
SLC35F3	163.18	-0.766869	0.18386	-4.17094	3.03e-05	0.000812399	Non-Target	Associated
ITGA2	1656.28	-0.764461	0.126348	-6.05046	1.44e-09	1.14e-07	Target	Associated
RAD51AP1	97.7538	-0.763486	0.207923	-3.67197	0.000240692	0.0041595	Non-Target	Associated
EGR4	47.6727	-0.763026	0.252216	-3.02529	0.00248399	0.025384	Non-Target	Associated
NDE1	317.608	-0.762265	0.147467	-5.16905	2.35e-07	1.23e-05	Non-Target	Associated
CDK19	106.203	-0.759656	0.191114	-3.97489	7.04e-05	0.00162529	Non-Target	Associated
PARP3	154.057	-0.757734	0.168693	-4.49179	7.06e-06	0.000242201	Non-Target	Associated
C14orf159	121.958	-0.757116	0.194852	-3.88559	0.00010208	0.00213931	Non-Target	Associated
ITGB4	36079.7	-0.756433	0.193843	-3.90229	9.53e-05	0.00202915	Target	Associated
DNER	381.361	-0.754049	0.114028	-6.61284	3.77e-11	4.08e-09	Non-Target	Associated
DLG4	110.113	-0.751725	0.191872	-3.91784	8.93e-05	0.00193464	Non-Target	Associated
FAM117B	83.222	-0.750241	0.229517	-3.26878	0.00108013	0.0132907	Non-Target	Associated
PLAUR	494.137	-0.74932	0.115939	-6.46303	1.03e-10	9.68e-09	Non-Target	Associated
TNFAIP8L1	67.2121	-0.748012	0.23431	-3.1924	0.00141095	0.0163603	Target	Associated
FUT8	206.639	-0.747405	0.182121	-4.10389	4.06e-05	0.00102955	Non-Target	Non-associated
VEGFB	266.666	-0.747246	0.134081	-5.57309	2.5e-08	1.59e-06	Non-Target	Associated
MCF2L2	61.9263	-0.747116	0.249622	-2.99299	0.00276259	0.0274864	Non-Target	Associated
RHOBTB3	232.391	-0.746197	0.204566	-3.64771	0.000264585	0.00449012	Non-Target	Associated
CENPF	1545.68	-0.744163	0.0918174	-8.10481	5.28e-16	1.06e-13	Non-Target	Associated
PID1	171.72	-0.743901	0.18043	-4.12293	3.74e-05	0.000962785	Target	Associated
TNNT1	577.485	-0.743268	0.15593	-4.76668	1.87e-06	7.73e-05	Non-Target	Associated
NOTCH3	218.287	-0.741728	0.144604	-5.12937	2.91e-07	1.48e-05	Non-Target	Associated
HDAC5	83.1847	-0.740794	0.26042	-2.84461	0.00444658	0.0388282	Non-Target	Associated
HAUS6	892.827	-0.739987	0.124641	-5.93692	2.9e-09	2.13e-07	Non-Target	Associated
SRD5A1	144.975	-0.739366	0.168293	-4.39333	1.12e-05	0.000357994	Non-Target	Non-associated
RAB20	61.858	-0.738023	0.235152	-3.1385	0.00169816	0.0189845	Non-Target	Associated
PDCD4	741.219	-0.73794	0.147847	-4.99124	6e-07	2.83e-05	Non-Target	Associated
ANKZF1	321.352	-0.737725	0.131471	-5.61132	2.01e-08	1.29e-06	Non-Target	Associated
NRP2	556.039	-0.73463	0.140662	-5.22264	1.76e-07	9.43e-06	Non-Target	Associated
LGALS1	3398.11	-0.732798	0.102827	-7.12655	1.03e-12	1.46e-10	Non-Target	Associated
SRPX	172.822	-0.731142	0.20431	-3.5786	0.000345444	0.00550169	Non-Target	Associated
KIRREL	901.764	-0.730896	0.101082	-7.23069	4.81e-13	7.21e-11	Non-Target	Associated
NUDT18	73.8347	-0.730641	0.219435	-3.32965	0.000869545	0.0112665	Non-Target	Associated
KDM5B	1432.21	-0.728879	0.0901863	-8.08192	6.38e-16	1.26e-13	Non-Target	Associated
ELFN2	44.3214	-0.728842	0.261818	-2.78377	0.00537304	0.0445605	Non-Target	Associated
SPTLC1	562.8	-0.728712	0.104171	-6.99534	2.65e-12	3.38e-10	Non-Target	Associated
GLRX	425.893	-0.727653	0.118552	-6.13782	8.37e-10	6.86e-08	Non-Target	Associated
NT5E	2820.52	-0.727389	0.179803	-4.04547	5.22e-05	0.00126268	Non-Target	Associated
EFNB1	1034.41	-0.727354	0.111782	-6.50691	7.67e-11	7.67e-09	Non-Target	Associated
ATP6V1E2	52.8496	-0.726222	0.257109	-2.82457	0.00473447	0.0405863	Non-Target	Associated
PLXNA2	1482.61	-0.725352	0.146455	-4.95274	7.32e-07	3.33e-05	Target	Associated
AHDC1	672.447	-0.724688	0.102608	-7.06268	1.63e-12	2.18e-10	Non-Target	Associated
MMP14	1431.11	-0.724518	0.108846	-6.65635	2.81e-11	3.2e-09	Target	Associated
RIN1	666.846	-0.72426	0.110094	-6.57856	4.75e-11	5.1e-09	Target	Associated
RNF144A	74.8251	-0.723687	0.230367	-3.14145	0.00168114	0.0188262	Non-Target	Associated
SGTB	86.131	-0.723622	0.228992	-3.16003	0.00157751	0.0178626	Non-Target	Associated
GRB7	145.598	-0.723201	0.215661	-3.35341	0.000798217	0.0104969	Non-Target	Associated
HP1BP3	1332.29	-0.72305	0.0768046	-9.41415	4.77e-21	1.37e-18	Non-Target	Associated
HBP1	168.718	-0.722466	0.198774	-3.6346	0.000278408	0.00467661	Non-Target	Associated
CLCA2	1532.97	-0.721806	0.110952	-6.50555	7.74e-11	7.68e-09	Non-Target	Associated
BCOR	223.223	-0.718508	0.158552	-4.53169	5.85e-06	0.000208239	Non-Target	Associated
GNG5	970.885	-0.717908	0.106535	-6.73869	1.6e-11	1.94e-09	Non-Target	Non-associated
LOC284454	104.167	-0.717686	0.249774	-2.87335	0.00406149	0.0365036	Non-Target	Associated
ATXN1	183.627	-0.717351	0.183512	-3.90902	9.27e-05	0.00198946	Non-Target	Associated
SOAT1	194.732	-0.717234	0.174212	-4.11702	3.84e-05	0.000980155	Non-Target	Associated
DLK2	65.1712	-0.716891	0.245358	-2.92182	0.00347992	0.0323799	Non-Target	Associated
GALNT3	828.322	-0.716403	0.119433	-5.99837	1.99e-09	1.51e-07	Non-Target	Associated
IL1A	1692.3	-0.715511	0.177746	-4.02548	5.69e-05	0.00135509	Non-Target	Associated
APOBEC3G	143.161	-0.713964	0.258104	-2.76619	0.00567148	0.0463083	Non-Target	Associated
YEATS2	693.084	-0.713895	0.110951	-6.43432	1.24e-10	1.16e-08	Non-Target	Associated
THOC7	579.896	-0.712991	0.111397	-6.40043	1.55e-10	1.41e-08	Non-Target	Associated
NOL4L	135.229	-0.709975	0.214602	-3.30833	0.000938526	0.0119492	Non-Target	Associated
EHD2	2205.48	-0.708921	0.0852151	-8.31919	8.86e-17	1.86e-14	Target	Associated
PPP1R3B	566.476	-0.706899	0.116744	-6.05512	1.4e-09	1.11e-07	Non-Target	Associated
ABI2	397.574	-0.706158	0.161852	-4.36299	1.28e-05	0.000401393	Non-Target	Associated
SEMA3B	414.809	-0.705579	0.120045	-5.87763	4.16e-09	3e-07	Non-Target	Associated
SORL1	168.711	-0.704155	0.19829	-3.55113	0.00038358	0.00596514	Non-Target	Associated
SPRED3	57.3093	-0.702426	0.245173	-2.86502	0.00416987	0.0371992	Non-Target	Non-associated
PLXND1	220.758	-0.702342	0.180501	-3.89107	9.98e-05	0.00210379	Non-Target	Associated
COL17A1	10260.8	-0.701898	0.0712136	-9.85623	6.44e-23	2.36e-20	Non-Target	Associated
PPARA	180.723	-0.699768	0.188236	-3.7175	0.0002012	0.00360913	Non-Target	Associated
C1orf74	447.515	-0.698971	0.105664	-6.61501	3.72e-11	4.05e-09	Non-Target	Associated
NUMBL	233.509	-0.698781	0.150605	-4.63982	3.49e-06	0.00013192	Non-Target	Associated
SLC26A6	310.539	-0.695923	0.151208	-4.60243	4.18e-06	0.000154439	Non-Target	Associated
ZNF385A	189.929	-0.695809	0.172189	-4.04097	5.32e-05	0.00127782	Non-Target	Associated
PBXIP1	346.191	-0.695344	0.175119	-3.9707	7.17e-05	0.00164835	Non-Target	Associated
CNN3	1088.53	-0.69503	0.107371	-6.47318	9.6e-11	9.23e-09	Non-Target	Associated
SLC5A10	229.236	-0.692497	0.146908	-4.71381	2.43e-06	9.76e-05	Non-Target	Associated
KLF11	344.664	-0.688753	0.15135	-4.55074	5.35e-06	0.000191794	Non-Target	Associated
SLC27A3	147.493	-0.687675	0.172833	-3.97884	6.93e-05	0.00160132	Target	Associated
BCKDK	738.583	-0.686945	0.0982152	-6.99428	2.67e-12	3.38e-10	Non-Target	Associated
ETS2	1241.43	-0.686748	0.121214	-5.66556	1.47e-08	9.48e-07	Non-Target	Associated
ZSWIM5	61.8052	-0.686002	0.232436	-2.95136	0.00316374	0.0301813	Non-Target	Associated
BICC1	67.0047	-0.685669	0.245354	-2.79462	0.00519614	0.0435792	Non-Target	Associated
ANO6	568.883	-0.683602	0.124564	-5.48795	4.07e-08	2.49e-06	Non-Target	Associated
ANO9	196.897	-0.682306	0.194635	-3.50557	0.000455633	0.00681282	Non-Target	Associated
CDCP1	3968	-0.682227	0.0764812	-8.92018	4.66e-19	1.08e-16	Non-Target	Associated
RSF1	465.353	-0.680732	0.12668	-5.37364	7.72e-08	4.49e-06	Non-Target	Associated
EXTL3	977.144	-0.679307	0.110867	-6.12725	8.94e-10	7.29e-08	Non-Target	Associated
POM121	584.801	-0.678385	0.124786	-5.43637	5.44e-08	3.25e-06	Non-Target	Associated
FAM83A	1393.63	-0.678298	0.134994	-5.02466	5.04e-07	2.4e-05	Non-Target	Associated
NRBP2	327.572	-0.67742	0.149358	-4.53555	5.75e-06	0.000205016	Non-Target	Associated
HSD3B7	66.6778	-0.675985	0.216758	-3.11862	0.00181699	0.0200466	Non-Target	Associated
MRC2	305.479	-0.673857	0.158081	-4.26275	2.02e-05	0.000591151	Non-Target	Associated
ASF1B	348.843	-0.673701	0.143933	-4.68067	2.86e-06	0.000111692	Non-Target	Associated
DNHD1	103.606	-0.673569	0.209873	-3.20941	0.00133008	0.0156795	Non-Target	Associated
APAF1	81.4861	-0.673345	0.233203	-2.88737	0.00388476	0.0352512	Non-Target	Associated
KATNAL1	159.602	-0.669419	0.196636	-3.40436	0.000663185	0.00912087	Non-Target	Associated
ADAM19	87.7394	-0.668295	0.234228	-2.85319	0.00432833	0.038098	Target	Associated
ZNF213	206.214	-0.667974	0.158314	-4.21931	2.45e-05	0.000685476	Non-Target	Associated
FANCE	148.748	-0.663845	0.193736	-3.42655	0.000611309	0.00858629	Non-Target	Associated
CIB2	80.0951	-0.662474	0.234085	-2.83006	0.0046539	0.0400819	Non-Target	Associated
DENND3	111.824	-0.662254	0.228105	-2.90329	0.00369266	0.0339042	Target	Associated
MFGE8	571.394	-0.659564	0.132678	-4.97115	6.66e-07	3.1e-05	Target	Associated
GNAI1	188.438	-0.659186	0.167316	-3.93976	8.16e-05	0.00181563	Target	Associated
FHL3	203.307	-0.657585	0.154219	-4.26396	2.01e-05	0.000589246	Non-Target	Associated
PHEX	54.5212	-0.656976	0.239807	-2.7396	0.00615133	0.0491382	Non-Target	Associated
HMGA2	541.948	-0.656423	0.137818	-4.76296	1.91e-06	7.85e-05	Non-Target	Associated
CERK	210.632	-0.656292	0.178997	-3.66649	0.0002459	0.00424395	Non-Target	Associated
PTAFR	502.106	-0.655317	0.139928	-4.68325	2.82e-06	0.000110662	Non-Target	Associated
CHST12	85.699	-0.652955	0.212861	-3.06751	0.0021585	0.0227262	Non-Target	Associated
DHRS3	383.998	-0.65171	0.150106	-4.34166	1.41e-05	0.000437251	Target	Associated
CEP250	411.075	-0.649883	0.12255	-5.30302	1.14e-07	6.27e-06	Non-Target	Associated
TGFBI	4544.15	-0.649511	0.182819	-3.55276	0.000381212	0.00594682	Target	Associated
GPRIN1	326.152	-0.648646	0.129323	-5.01569	5.28e-07	2.51e-05	Non-Target	Associated
EGLN1	646.812	-0.647592	0.125558	-5.1577	2.5e-07	1.29e-05	Non-Target	Associated
HECA	239.243	-0.64691	0.171273	-3.77706	0.000158691	0.00298887	Non-Target	Associated
S100A3	184.355	-0.646652	0.16509	-3.91696	8.97e-05	0.00193464	Non-Target	Associated
USP28	222.342	-0.645608	0.170509	-3.78635	0.000152877	0.0029126	Non-Target	Associated
MTCL1	142.941	-0.645549	0.214047	-3.01592	0.00256199	0.02604	Non-Target	Associated
HMHA1	149.223	-0.645212	0.164456	-3.9233	8.73e-05	0.00189983	Non-Target	Non-associated
CORO2A	204.076	-0.644202	0.189404	-3.4012	0.000670914	0.00917936	Non-Target	Associated
ADAM12	238.202	-0.644046	0.164425	-3.91695	8.97e-05	0.00193464	Non-Target	Associated
RARA	314.85	-0.643061	0.133929	-4.8015	1.57e-06	6.62e-05	Non-Target	Associated
WLS	579.327	-0.640004	0.120101	-5.32886	9.88e-08	5.55e-06	Non-Target	Associated
NXN	250.583	-0.639757	0.171366	-3.73327	0.00018901	0.00344206	Non-Target	Associated
GAPDH	83238.4	-0.639731	0.087709	-7.2938	3.01e-13	4.57e-11	Non-Target	Associated
ARFGEF3	236.505	-0.639635	0.164666	-3.88445	0.000102561	0.00214598	Non-Target	Associated
ZBTB25	89.588	-0.638505	0.204881	-3.11646	0.00183035	0.0201217	Non-Target	Associated
NCAPD2	1469.69	-0.636643	0.105831	-6.01564	1.79e-09	1.38e-07	Non-Target	Associated
TMCC3	148.968	-0.634851	0.186161	-3.41023	0.000649076	0.00900183	Non-Target	Associated
BTBD2	1093.72	-0.634383	0.110066	-5.76367	8.23e-09	5.6e-07	Non-Target	Associated
WSB1	438.669	-0.633947	0.160161	-3.95818	7.55e-05	0.00172216	Target	Associated
ZMYND8	897.84	-0.633709	0.113596	-5.57862	2.42e-08	1.55e-06	Target	Associated
BACH1	305.666	-0.630767	0.173229	-3.64124	0.000271333	0.00458109	Target	Associated
FAM13A	135.84	-0.6303	0.162013	-3.89043	0.000100067	0.00210379	Non-Target	Associated
PHF13	211.244	-0.630164	0.148044	-4.25661	2.08e-05	0.000603599	Non-Target	Associated
KIZ	153.118	-0.629639	0.165352	-3.80788	0.000140165	0.00274162	Non-Target	Associated
MMRN2	72.0095	-0.629599	0.21355	-2.94825	0.00319578	0.030421	Non-Target	Non-associated
GJB4	124.753	-0.629361	0.17436	-3.60954	0.000306741	0.00498757	Non-Target	Associated
PLXNA3	307.007	-0.628989	0.149322	-4.21231	2.53e-05	0.000702779	Non-Target	Associated
BARD1	91.3173	-0.628956	0.223636	-2.81241	0.00491717	0.0418282	Non-Target	Associated
2018-03-02	217.881	-0.628864	0.158704	-3.96249	7.42e-05	0.0017031	Non-Target	Non-associated
ARHGAP22	164.792	-0.628433	0.173927	-3.6132	0.000302437	0.0049579	Non-Target	Associated
PAQR7	159.589	-0.628352	0.165213	-3.80327	0.000142797	0.00277256	Non-Target	Associated
CELSR3	327.437	-0.627772	0.164024	-3.82731	0.000129551	0.00257212	Non-Target	Associated
VEZF1	464.769	-0.62777	0.139427	-4.50249	6.72e-06	0.000232131	Non-Target	Associated
ARHGEF10	351.278	-0.627696	0.132717	-4.72957	2.25e-06	9.11e-05	Target	Associated
SLC39A14	1054.23	-0.627353	0.0956676	-6.55764	5.47e-11	5.73e-09	Target	Associated
ADD2	197.003	-0.626319	0.179855	-3.48235	0.000497028	0.00734034	Non-Target	Associated
YPEL3	93.7189	-0.626089	0.21111	-2.9657	0.00301997	0.0291521	Non-Target	Associated
TTC7B	107.496	-0.625692	0.212248	-2.94792	0.00319918	0.0304314	Target	Associated
SH3BP1	289.094	-0.62466	0.125703	-4.96935	6.72e-07	3.1e-05	Non-Target	Associated
TPBG	719.883	-0.624391	0.0891447	-7.00424	2.48e-12	3.25e-10	Non-Target	Associated
TBC1D8	957.307	-0.623587	0.141111	-4.41913	9.91e-06	0.00032068	Target	Associated
RTN2	186.052	-0.623152	0.165333	-3.76908	0.000163852	0.00307292	Non-Target	Associated
PRICKLE3	150.094	-0.621998	0.17521	-3.55001	0.000385211	0.00597643	Non-Target	Associated
CUX1	1009.36	-0.62163	0.108036	-5.75389	8.72e-09	5.91e-07	Target	Associated
LPIN3	305.6	-0.621111	0.158045	-3.92997	8.5e-05	0.00186665	Non-Target	Associated
PTPRE	357.306	-0.62081	0.128477	-4.83205	1.35e-06	5.81e-05	Target	Associated
MIR614	132.672	-0.619192	0.177633	-3.48579	0.000490695	0.00725492	Non-Target	Associated
ARL2	113.963	-0.61883	0.19753	-3.13284	0.00173125	0.0192892	Non-Target	Associated
GADD45A	688.873	-0.618061	0.0998359	-6.19077	5.99e-10	4.97e-08	Target	Associated
FOSB	1815.24	-0.617571	0.199511	-3.09542	0.00196535	0.0211732	Non-Target	Associated
ZFP90	187.779	-0.617368	0.176917	-3.4896	0.00048375	0.00716026	Non-Target	Associated
TTYH3	1321.3	-0.616545	0.0946621	-6.51312	7.36e-11	7.42e-09	Non-Target	Associated
RRAGD	263.112	-0.616397	0.153964	-4.00352	6.24e-05	0.00147929	Non-Target	Associated
PCOLCE2	93.0125	-0.61541	0.199346	-3.08714	0.00202091	0.0215875	Non-Target	Associated
ZNF337	176.527	-0.614154	0.173276	-3.54437	0.000393553	0.00607729	Non-Target	Associated
LPIN2	130.891	-0.61391	0.202748	-3.02794	0.00246228	0.0252012	Non-Target	Associated
PLAGL1	157.385	-0.613065	0.172415	-3.55575	0.000376907	0.00589609	Non-Target	Associated
P4HA2	819.17	-0.611574	0.110226	-5.54837	2.88e-08	1.81e-06	Non-Target	Associated
NT5DC3	407.729	-0.609574	0.130162	-4.68318	2.82e-06	0.000110662	Non-Target	Associated
TANC2	1304.14	-0.609415	0.18673	-3.26361	0.00110003	0.0134658	Non-Target	Associated
SRGAP3	248.14	-0.608572	0.163719	-3.71717	0.000201464	0.00360913	Target	Associated
HSPA12A	85.6991	-0.607896	0.215615	-2.81937	0.00481185	0.0410937	Target	Associated
FAM83G	1075.5	-0.607711	0.090513	-6.71407	1.89e-11	2.25e-09	Non-Target	Associated
PTPRF	3910.08	-0.607654	0.0867719	-7.00289	2.51e-12	3.25e-10	Target	Associated
STK17B	155.509	-0.606862	0.18742	-3.23797	0.00120383	0.0144756	Non-Target	Associated
PFKP	5691.08	-0.606477	0.0744519	-8.14588	3.77e-16	7.65e-14	Target	Associated
TUBG2	143.14	-0.605445	0.170055	-3.56028	0.000370462	0.00582981	Non-Target	Associated
ZNF292	185.094	-0.605174	0.174188	-3.47426	0.000512257	0.00754836	Non-Target	Associated
MXD1	380.65	-0.604316	0.125274	-4.82394	1.41e-06	5.99e-05	Non-Target	Associated
OSBPL6	175.103	-0.603135	0.177303	-3.40171	0.00066965	0.00917156	Target	Associated
PPP2R5B	110.468	-0.601225	0.200856	-2.99331	0.00275968	0.0274782	Non-Target	Associated
FAT1	5196.58	-0.599878	0.117134	-5.12129	3.03e-07	1.53e-05	Target	Associated
SLITRK6	221.84	-0.599599	0.152768	-3.92489	8.68e-05	0.0018936	Non-Target	Associated
CARHSP1	307.695	-0.599482	0.142267	-4.21379	2.51e-05	0.000700952	Non-Target	Associated
DSP	11236	-0.599396	0.0863158	-6.94422	3.81e-12	4.74e-10	Target	Associated
FST	184.224	-0.597358	0.164985	-3.62067	0.000293838	0.00486768	Target	Associated
PLOD1	1529.68	-0.596689	0.0834443	-7.15074	8.63e-13	1.25e-10	Non-Target	Associated
PLK4	189.791	-0.596643	0.172413	-3.46056	0.00053906	0.00784697	Non-Target	Associated
HS2ST1	356.092	-0.5952	0.139855	-4.25585	2.08e-05	0.000604317	Non-Target	Associated
GINS1	224.531	-0.59455	0.160452	-3.70546	0.000211008	0.0037295	Non-Target	Associated
SH2B3	168.304	-0.593617	0.167204	-3.55026	0.000384857	0.00597643	Non-Target	Associated
SLC4A3	205.053	-0.591053	0.163359	-3.61812	0.000296747	0.00489832	Target	Associated
ST6GALNAC6	200.183	-0.591043	0.168142	-3.51515	0.000439501	0.00666215	Non-Target	Associated
PHF21A	265.349	-0.586709	0.145065	-4.04445	5.24e-05	0.0012659	Non-Target	Associated
SNAPC2	153.686	-0.586641	0.187444	-3.12969	0.00174992	0.0194316	Non-Target	Associated
ANKS6	299.277	-0.586542	0.130475	-4.49542	6.94e-06	0.00023935	Target	Associated
DIXDC1	127.053	-0.586152	0.204202	-2.87046	0.00409881	0.0367327	Non-Target	Associated
WDR54	207.428	-0.585503	0.160554	-3.64676	0.000265567	0.00450101	Non-Target	Associated
CDH13	224.148	-0.585448	0.160272	-3.65285	0.000259347	0.00443433	Non-Target	Associated
PADI1	108.479	-0.585018	0.187608	-3.1183	0.00181896	0.0200466	Target	Associated
GLUL	3341.29	-0.584868	0.122908	-4.75859	1.95e-06	7.97e-05	Non-Target	Associated
B4GALNT4	268.907	-0.584617	0.150892	-3.87442	0.000106881	0.0022153	Non-Target	Associated
NDST1	2342.54	-0.582987	0.0989297	-5.89294	3.79e-09	2.75e-07	Non-Target	Associated
FOS	2606.13	-0.581401	0.131955	-4.40606	1.05e-05	0.000339817	Non-Target	Associated
FOXD1	161.492	-0.580811	0.163245	-3.55792	0.000373802	0.00587536	Non-Target	Associated
SMTN	1454.59	-0.580161	0.0793186	-7.31432	2.59e-13	3.97e-11	Non-Target	Associated
VKORC1	382.598	-0.579356	0.12278	-4.71865	2.37e-06	9.56e-05	Non-Target	Associated
DNAJC18	88.4686	-0.579068	0.206469	-2.80462	0.00503758	0.0425536	Non-Target	Associated
CACNB3	174.571	-0.578782	0.157877	-3.66603	0.000246343	0.00424603	Non-Target	Associated
NCKIPSD	266.244	-0.577381	0.129263	-4.46672	7.94e-06	0.000266164	Non-Target	Associated
MANBA	115.448	-0.576774	0.186185	-3.09786	0.00194923	0.0210775	Non-Target	Associated
NFIX	712.433	-0.575512	0.11591	-4.96517	6.86e-07	3.15e-05	Non-Target	Associated
LOC100288637	112.508	-0.574629	0.200682	-2.86337	0.00419158	0.0373172	Non-Target	Non-associated
HS1BP3	199.083	-0.574442	0.184811	-3.10826	0.00188191	0.0205473	Non-Target	Associated
C4orf3	391.613	-0.574235	0.153265	-3.74669	0.000179183	0.00329491	Non-Target	Associated
GBE1	1065.16	-0.573171	0.106956	-5.35894	8.37e-08	4.83e-06	Target	Associated
TAF9B	141.084	-0.572825	0.168375	-3.40207	0.000668773	0.00917062	Non-Target	Associated
AJUBA	738.52	-0.572565	0.100597	-5.69165	1.26e-08	8.26e-07	Target	Associated
BCORL1	182.216	-0.572326	0.188467	-3.03675	0.00239145	0.0246481	Non-Target	Associated
RALGDS	422.615	-0.570026	0.126565	-4.50382	6.67e-06	0.00023129	Target	Associated
IVNS1ABP	1058.6	-0.569214	0.0939134	-6.06105	1.35e-09	1.08e-07	Non-Target	Associated
RMDN3	791.808	-0.569195	0.105421	-5.39925	6.69e-08	3.93e-06	Non-Target	Associated
ZMIZ1	1019.28	-0.568979	0.103965	-5.47281	4.43e-08	2.68e-06	Target	Associated
GEMIN2	122.82	-0.568913	0.192111	-2.96138	0.00306263	0.0293866	Non-Target	Associated
TMEM45A	530.79	-0.568432	0.142412	-3.99145	6.57e-05	0.00154007	Non-Target	Associated
HDAC11	138.31	-0.567583	0.196388	-2.89011	0.00385102	0.0349932	Non-Target	Associated
SLC2A1	2934.67	-0.567164	0.100056	-5.66848	1.44e-08	9.37e-07	Non-Target	Associated
DENND5A	313.525	-0.566683	0.145152	-3.90406	9.46e-05	0.00201914	Non-Target	Associated
S100A4	292.28	-0.566595	0.160362	-3.53322	0.000410528	0.00630255	Non-Target	Associated
WASF2	2435.02	-0.565656	0.0808861	-6.99324	2.69e-12	3.38e-10	Non-Target	Associated
CXXC5	266.692	-0.564138	0.153046	-3.68606	0.000227748	0.00396697	Non-Target	Associated
CEP170	228.286	-0.56405	0.183302	-3.07716	0.00208983	0.02218	Non-Target	Associated
MPI	364.128	-0.563183	0.121334	-4.64158	3.46e-06	0.000131558	Non-Target	Associated
CIC	1632.81	-0.562979	0.0857546	-6.565	5.2e-11	5.5e-09	Target	Associated
PSRC1	147.003	-0.562816	0.174093	-3.23286	0.0012256	0.0146705	Non-Target	Associated
PGK1	6509.11	-0.561395	0.0900686	-6.23297	4.58e-10	3.85e-08	Non-Target	Associated
TICRR	238.376	-0.560876	0.162579	-3.44987	0.000560847	0.00804003	Non-Target	Associated
RAB40C	280.752	-0.557438	0.143759	-3.8776	0.000105491	0.00219339	Target	Associated
RNMT	518.056	-0.555091	0.101084	-5.49136	3.99e-08	2.45e-06	Non-Target	Associated
SDC1	15839.8	-0.554606	0.106138	-5.22534	1.74e-07	9.33e-06	Target	Associated
IRF6	2950.07	-0.554394	0.102237	-5.42265	5.87e-08	3.49e-06	Target	Associated
GLIS2	131.232	-0.553484	0.18189	-3.04295	0.00234269	0.0242974	Non-Target	Associated
DST	4534.07	-0.551584	0.0753591	-7.31941	2.49e-13	3.87e-11	Target	Associated
GRAMD1A	678.345	-0.551109	0.152556	-3.61251	0.000303246	0.0049579	Non-Target	Associated
PIGS	680.592	-0.550276	0.103346	-5.32458	1.01e-07	5.66e-06	Non-Target	Associated
PHF19	316.35	-0.550095	0.133244	-4.12847	3.65e-05	0.000941699	Non-Target	Associated
SHMT2	2206.94	-0.549637	0.0943664	-5.8245	5.73e-09	4.02e-07	Non-Target	Associated
GPR153	492.589	-0.548565	0.125709	-4.36376	1.28e-05	0.000400932	Target	Associated
PRKAB2	220.393	-0.545006	0.170073	-3.20454	0.0013528	0.0158765	Target	Associated
RPS6KA5	107.353	-0.543902	0.199083	-2.73204	0.00629444	0.0499432	Non-Target	Associated
TLE3	645.843	-0.542868	0.1217	-4.46072	8.17e-06	0.000273035	Non-Target	Associated
SRD5A3	229.123	-0.542393	0.136503	-3.97348	7.08e-05	0.00163203	Target	Associated
NRP1	959.606	-0.540463	0.10897	-4.95977	7.06e-07	3.22e-05	Non-Target	Associated
LIX1L	256.594	-0.539647	0.18261	-2.95518	0.00312486	0.0298751	Non-Target	Associated
SGSM2	319.325	-0.539419	0.133277	-4.04735	5.18e-05	0.0012549	Non-Target	Associated
PTK7	705.314	-0.539399	0.120548	-4.47454	7.66e-06	0.000257255	Target	Associated
GIT1	937.348	-0.539282	0.091951	-5.86488	4.49e-09	3.19e-07	Non-Target	Associated
EPPK1	136.111	-0.53876	0.191522	-2.81304	0.00490759	0.0417762	Non-Target	Associated
LTB4R	203.436	-0.538063	0.175249	-3.07029	0.00213853	0.022588	Non-Target	Non-associated
IL20RB	1641.74	-0.535166	0.118315	-4.52324	6.09e-06	0.000216148	Target	Associated
PRELID2	109.355	-0.534747	0.184214	-2.90286	0.00369777	0.0339275	Target	Associated
CIT	435.625	-0.534083	0.135301	-3.94738	7.9e-05	0.00176811	Non-Target	Associated
VOPP1	164.163	-0.533694	0.159939	-3.33686	0.000847317	0.0110001	Target	Associated
MAPK7	124.883	-0.533354	0.191309	-2.78791	0.00530487	0.0442453	Non-Target	Associated
ANKRD13B	145.002	-0.532991	0.182217	-2.92503	0.00344419	0.0321369	Non-Target	Associated
ZBTB4	987.371	-0.532226	0.116277	-4.57721	4.71e-06	0.000171392	Target	Associated
ZBED2	1032.18	-0.530193	0.11445	-4.63254	3.61e-06	0.00013626	Non-Target	Associated
PAQR5	365.203	-0.529478	0.137973	-3.83754	0.000124274	0.00248605	Non-Target	Associated
SH3D21	267.691	-0.527578	0.162651	-3.24362	0.0011802	0.0142564	Non-Target	Associated
CRYBG3	215.86	-0.526412	0.174109	-3.02346	0.002499	0.0255176	Non-Target	Associated
PRSS8	1418.38	-0.524614	0.116262	-4.51236	6.41e-06	0.000225715	Non-Target	Associated
ZMYM3	245.511	-0.523275	0.155733	-3.36009	0.00077918	0.0103111	Non-Target	Associated
ZNF581	366.883	-0.523047	0.163028	-3.20833	0.00133506	0.0157242	Target	Non-associated
TGFA	2630.75	-0.522927	0.0695232	-7.52161	5.41e-14	9.16e-12	Target	Associated
CDT1	445.361	-0.522778	0.124558	-4.19708	2.7e-05	0.000740631	Non-Target	Associated
TCOF1	2882.43	-0.522639	0.0823135	-6.34937	2.16e-10	1.87e-08	Target	Associated
KNTC1	240.011	-0.522022	0.178423	-2.92575	0.0034363	0.0320942	Non-Target	Associated
NEO1	686.848	-0.52083	0.125807	-4.13991	3.47e-05	0.000901222	Non-Target	Associated
KDM4B	492.567	-0.520355	0.115887	-4.49018	7.12e-06	0.000242784	Non-Target	Associated
ITPRIP	531.871	-0.519375	0.139469	-3.72394	0.000196137	0.00353287	Non-Target	Associated
VEGFC	140.935	-0.518701	0.173082	-2.99684	0.0027279	0.0272439	Non-Target	Associated
CXorf38	392.51	-0.518	0.151574	-3.41746	0.000632079	0.00882171	Non-Target	Associated
MYH10	805.514	-0.517232	0.100606	-5.14115	2.73e-07	1.4e-05	Non-Target	Associated
ARHGAP23	430.446	-0.517039	0.124075	-4.16716	3.08e-05	0.000824301	Target	Associated
FSCN1	6671.58	-0.516877	0.0780931	-6.61873	3.62e-11	3.99e-09	Target	Associated
GOLGA7B	270.848	-0.516085	0.183966	-2.80532	0.00502666	0.0425157	Non-Target	Associated
MAPKBP1	636.695	-0.515067	0.109847	-4.68894	2.75e-06	0.000108557	Non-Target	Associated
HK2	1827.82	-0.5134	0.0967681	-5.30547	1.12e-07	6.21e-06	Non-Target	Associated
PLCG1	599.973	-0.513085	0.115598	-4.43854	9.06e-06	0.000295998	Target	Associated
CLMP	797.816	-0.51237	0.13482	-3.8004	0.00014446	0.00279664	Non-Target	Associated
VSNL1	201.744	-0.512018	0.174878	-2.92786	0.00341304	0.0320045	Target	Associated
TGFBR1	279.608	-0.511972	0.148282	-3.45269	0.00055503	0.00799135	Non-Target	Associated
H1FX	1331.85	-0.511862	0.11181	-4.57797	4.7e-06	0.000171242	Non-Target	Non-associated
ABCA2	491.62	-0.511827	0.131556	-3.89058	0.000100006	0.00210379	Non-Target	Associated
MLLT6	820.884	-0.511815	0.114831	-4.45712	8.31e-06	0.000274893	Non-Target	Associated
UBE2Q2	535.77	-0.510817	0.111423	-4.5845	4.55e-06	0.000166435	Non-Target	Associated
GRK6	496.779	-0.510781	0.136896	-3.73116	0.000190603	0.0034663	Non-Target	Associated
SYNE2	1262.78	-0.510367	0.147275	-3.46541	0.00052942	0.00774937	Non-Target	Associated
GOLPH3L	387.599	-0.509784	0.127071	-4.01179	6.03e-05	0.00143095	Non-Target	Associated
OBSL1	459.24	-0.509476	0.121144	-4.20553	2.6e-05	0.000716459	Non-Target	Associated
FBXO21	458.071	-0.509232	0.120125	-4.23917	2.24e-05	0.000634981	Non-Target	Associated
DHTKD1	553.125	-0.509143	0.124734	-4.08182	4.47e-05	0.00111525	Non-Target	Associated
HIVEP2	727.03	-0.509074	0.143821	-3.53964	0.000400671	0.00617277	Non-Target	Associated
SDPR	272.481	-0.508343	0.184545	-2.75458	0.00587669	0.047572	Non-Target	Associated
RAI14	565.402	-0.507084	0.124484	-4.0735	4.63e-05	0.00115152	Non-Target	Associated
C20orf194	138.688	-0.505255	0.177902	-2.84007	0.00451029	0.0392297	Non-Target	Associated
IGSF8	397.974	-0.505073	0.117762	-4.28892	1.8e-05	0.000537542	Non-Target	Associated
HBEGF	2144.01	-0.503704	0.0917292	-5.49121	3.99e-08	2.45e-06	Non-Target	Associated
TSPAN9	234.226	-0.503693	0.14892	-3.38232	0.000718775	0.00966707	Non-Target	Associated
GAA	811.417	-0.502593	0.133013	-3.77853	0.000157756	0.00298402	Target	Associated
DTL	526.454	-0.500978	0.114036	-4.39317	1.12e-05	0.000357994	Non-Target	Associated
FAM64A	133.406	-0.500563	0.174499	-2.86857	0.00412334	0.036809	Non-Target	Associated
ESPL1	236.455	-0.50038	0.156714	-3.19295	0.00140828	0.0163531	Non-Target	Associated
GJC1	235.273	-0.499505	0.173377	-2.88103	0.00396383	0.0358455	Non-Target	Associated
ZNHIT6	314.903	-0.499153	0.135911	-3.67265	0.000240047	0.00415379	Non-Target	Associated
ADCY7	327.328	-0.498395	0.126102	-3.95231	7.74e-05	0.00174099	Non-Target	Associated
CLIP1	1750.73	-0.498256	0.0763713	-6.52413	6.84e-11	6.95e-09	Non-Target	Associated
CTSF	174.068	-0.497274	0.165038	-3.01308	0.00258612	0.0261532	Non-Target	Associated
ERRFI1	4261.2	-0.495574	0.0974496	-5.08545	3.67e-07	1.81e-05	Non-Target	Associated
FAM162A	1025.94	-0.495214	0.119089	-4.15836	3.21e-05	0.000848642	Non-Target	Associated
PRKCA	513.297	-0.495016	0.14021	-3.53054	0.000414715	0.00635945	Non-Target	Associated
FLCN	152.274	-0.494962	0.169151	-2.92616	0.00343179	0.0320942	Non-Target	Associated
CDH3	5351.71	-0.494884	0.0764522	-6.47312	9.6e-11	9.23e-09	Target	Associated
PLEKHA2	430.111	-0.493532	0.124913	-3.95099	7.78e-05	0.00174457	Non-Target	Associated
ETV4	488.747	-0.493486	0.152548	-3.23496	0.00121659	0.0145892	Non-Target	Associated
SAV1	545.505	-0.492852	0.13033	-3.78158	0.000155834	0.0029604	Non-Target	Associated
ZNF362	188.714	-0.492311	0.168494	-2.92183	0.00347977	0.0323799	Non-Target	Associated
SLC45A3	241.645	-0.491934	0.139868	-3.51713	0.000436242	0.00662796	Non-Target	Associated
GPI	9826.48	-0.491825	0.0993392	-4.95096	7.38e-07	3.35e-05	Non-Target	Associated
C8orf58	129.654	-0.491755	0.165268	-2.9755	0.00292513	0.0284812	Non-Target	Associated
RAI1	2790.45	-0.491659	0.0815515	-6.02881	1.65e-09	1.28e-07	Non-Target	Associated
PPP1R13L	2101.58	-0.490853	0.0942418	-5.20844	1.9e-07	1.01e-05	Target	Associated
SERINC2	3217.71	-0.490569	0.100109	-4.90034	9.57e-07	4.27e-05	Target	Associated
GPSM2	383.605	-0.489261	0.115879	-4.22216	2.42e-05	0.000681191	Non-Target	Associated
EIF4EBP1	916.54	-0.489243	0.135003	-3.62395	0.000290142	0.0048307	Non-Target	Associated
JUN	1422.95	-0.488049	0.118603	-4.11498	3.87e-05	0.000985041	Non-Target	Associated
MICAL2	950.549	-0.48801	0.127723	-3.82086	0.000132986	0.00262062	Non-Target	Associated
ST5	391.607	-0.486547	0.138681	-3.50839	0.000450829	0.00677938	Non-Target	Associated
CCNB2	756.29	-0.48507	0.114374	-4.24108	2.22e-05	0.000634342	Non-Target	Associated
TFDP2	709.754	-0.485067	0.133496	-3.63356	0.000279533	0.00468955	Non-Target	Associated
PROCR	490.373	-0.484792	0.119532	-4.05577	5e-05	0.00122177	Non-Target	Associated
TMEM123	2184.77	-0.484233	0.12125	-3.99368	6.51e-05	0.00153106	Non-Target	Associated
HERPUD2	348.591	-0.483876	0.131545	-3.6784	0.000234701	0.0040773	Non-Target	Associated
CEP55	623.97	-0.483616	0.109196	-4.42888	9.47e-06	0.000307277	Non-Target	Associated
ZFP36L1	4769.43	-0.483438	0.114559	-4.22	2.44e-05	0.000684821	Non-Target	Associated
DDB2	599.619	-0.482678	0.119066	-4.05386	5.04e-05	0.0012295	Non-Target	Associated
CKAP2L	350.198	-0.482655	0.139819	-3.452	0.000556444	0.00800126	Non-Target	Associated
EHBP1L1	916.788	-0.482231	0.102564	-4.70175	2.58e-06	0.000102579	Non-Target	Associated
PC	464.755	-0.481975	0.117722	-4.09417	4.24e-05	0.00106755	Non-Target	Associated
ZNF436	197.289	-0.481504	0.150651	-3.19617	0.00139266	0.0162432	Target	Associated
WDR60	212.547	-0.479465	0.154264	-3.10808	0.00188305	0.0205473	Non-Target	Associated
CALM3	5455.56	-0.479394	0.0746559	-6.42137	1.35e-10	1.24e-08	Non-Target	Associated
CBL	679.459	-0.479296	0.150045	-3.19435	0.00140145	0.0163025	Non-Target	Associated
GALNT18	426.491	-0.478516	0.113674	-4.20955	2.56e-05	0.000709738	Non-Target	Associated
SPC24	283.247	-0.477609	0.142145	-3.36001	0.000779399	0.0103111	Non-Target	Associated
RAD54L	152.035	-0.476468	0.164388	-2.89844	0.00375022	0.0342353	Non-Target	Associated
CLSTN3	240.72	-0.474862	0.156145	-3.04116	0.00235672	0.0243663	Non-Target	Associated
IQSEC1	363.186	-0.474643	0.126235	-3.76	0.000169914	0.00315968	Non-Target	Associated
PKD1	319.695	-0.474413	0.141984	-3.34132	0.000833811	0.0108675	Non-Target	Associated
EGR1	6679.81	-0.473521	0.0929188	-5.09607	3.47e-07	1.72e-05	Non-Target	Associated
L1CAM	451.767	-0.473145	0.119634	-3.95494	7.66e-05	0.00173669	Non-Target	Non-associated
NPM3	630.323	-0.47207	0.11917	-3.96132	7.45e-05	0.00170848	Non-Target	Associated
PELI1	188.438	-0.472054	0.161019	-2.93167	0.00337149	0.0316824	Non-Target	Associated
KIFC3	484.914	-0.470676	0.122157	-3.85305	0.000116657	0.00237689	Non-Target	Associated
FOXK1	861.705	-0.468883	0.113187	-4.14255	3.43e-05	0.000894452	Non-Target	Associated
ARHGEF37	606.086	-0.46854	0.109764	-4.26863	1.97e-05	0.000580923	Non-Target	Associated
IP6K2	662.065	-0.46816	0.0964219	-4.85533	1.2e-06	5.22e-05	Non-Target	Associated
JUNB	2349.2	-0.468102	0.113269	-4.13265	3.59e-05	0.000928293	Non-Target	Associated
RGS10	257.668	-0.46785	0.151741	-3.0832	0.00204785	0.0218046	Non-Target	Associated
CPOX	370.753	-0.467291	0.126757	-3.68652	0.000227343	0.00396697	Non-Target	Associated
BRD3	200.573	-0.466711	0.168082	-2.77668	0.00549171	0.0453216	Non-Target	Associated
PLEKHG5	391.616	-0.466243	0.118561	-3.93253	8.41e-05	0.00185584	Non-Target	Associated
TMEM87B	327.831	-0.465967	0.154329	-3.0193	0.00253358	0.0258108	Target	Associated
LOC105370792	200.236	-0.465065	0.15759	-2.95111	0.00316636	0.0301845	Non-Target	Associated
WDFY1	436.299	-0.464812	0.13821	-3.36308	0.000770781	0.0102278	Non-Target	Associated
SLC29A1	428.565	-0.464582	0.142861	-3.252	0.00114597	0.0139321	Non-Target	Associated
MET	1782.09	-0.464304	0.119141	-3.89709	9.74e-05	0.00206986	Target	Associated
PAK1	597.038	-0.463663	0.12437	-3.72808	0.000192944	0.00348487	Non-Target	Associated
PDLIM7	1165.09	-0.462892	0.115205	-4.01798	5.87e-05	0.00139641	Non-Target	Associated
SLC1A5	3876.36	-0.462761	0.0991701	-4.66633	3.07e-06	0.000119069	Target	Associated
NFIA	453.711	-0.46257	0.121934	-3.7936	0.000148478	0.00284935	Target	Associated
KLC2	807.216	-0.461157	0.0924331	-4.98909	6.07e-07	2.85e-05	Non-Target	Associated
MCM10	407.944	-0.461067	0.144007	-3.20169	0.00136623	0.0159773	Non-Target	Associated
GYS1	2392.72	-0.460729	0.118268	-3.89564	9.79e-05	0.0020756	Non-Target	Associated
PRR11	1617.23	-0.459824	0.110591	-4.15789	3.21e-05	0.000848642	Non-Target	Associated
PPP1R35	190.427	-0.458801	0.149023	-3.07873	0.00207886	0.0220814	Non-Target	Associated
RNF141	474.389	-0.457894	0.12337	-3.71156	0.000205984	0.00366525	Non-Target	Associated
MCL1	4418.12	-0.457034	0.119885	-3.81227	0.000137696	0.00269732	Non-Target	Associated
ALDOA	18475.6	-0.456215	0.0950638	-4.79903	1.59e-06	6.66e-05	Non-Target	Associated
L3MBTL3	163.139	-0.455141	0.164788	-2.76197	0.00574531	0.0467954	Non-Target	Associated
CNOT8	494.067	-0.45511	0.108131	-4.20886	2.57e-05	0.000710426	Non-Target	Associated
GM2A	2547.89	-0.454996	0.0942896	-4.82551	1.4e-06	5.99e-05	Non-Target	Associated
NFIL3	177.072	-0.454631	0.15843	-2.86961	0.00410978	0.0367376	Non-Target	Associated
LTBP4	422.615	-0.452391	0.136263	-3.31999	0.000900214	0.0115393	Non-Target	Associated
RFC4	378.067	-0.452151	0.135502	-3.33687	0.000847289	0.0110001	Non-Target	Associated
CREB1	228.548	-0.451297	0.152382	-2.96162	0.00306021	0.0293866	Non-Target	Associated
KLC3	271.683	-0.451211	0.139945	-3.2242	0.00126325	0.0150024	Non-Target	Associated
PYGO2	385.917	-0.449743	0.118186	-3.80538	0.000141589	0.00275723	Non-Target	Associated
PDK3	236.6	-0.449286	0.154073	-2.91605	0.00354495	0.0328219	Non-Target	Associated
CMIP	1669.34	-0.448263	0.101083	-4.4346	9.22e-06	0.000299973	Target	Associated
RABGAP1	615.213	-0.447889	0.109475	-4.09123	4.29e-05	0.00107706	Non-Target	Associated
DUSP7	1737.63	-0.447625	0.084253	-5.31286	1.08e-07	6.01e-06	Target	Associated
ORC2	360.854	-0.447287	0.127524	-3.50747	0.000452384	0.00678687	Non-Target	Associated
KANK1	2982.7	-0.447162	0.0784179	-5.70229	1.18e-08	7.84e-07	Target	Associated
AHNAK2	6630.08	-0.446685	0.117851	-3.79027	0.000150486	0.00287534	Non-Target	Associated
FAM199X	360.691	-0.444352	0.131201	-3.3868	0.000707128	0.00956578	Non-Target	Associated
LDB1	1308.8	-0.444248	0.115116	-3.85913	0.000113793	0.00233294	Non-Target	Associated
DSE	809.54	-0.44263	0.115274	-3.83979	0.000123138	0.00247457	Target	Associated
PPP1R14C	323.065	-0.442055	0.12598	-3.50893	0.000449908	0.00677325	Target	Associated
RAB6B	300.981	-0.441791	0.148709	-2.97084	0.0029699	0.0288661	Non-Target	Associated
GNB5	267.376	-0.441722	0.134869	-3.27521	0.00105585	0.0130406	Non-Target	Associated
PKP2	1007.04	-0.44086	0.0853144	-5.16747	2.37e-07	1.23e-05	Target	Associated
KCTD9	424.959	-0.440177	0.129147	-3.40833	0.000653615	0.00904579	Non-Target	Associated
MICAL1	245.253	-0.440116	0.158717	-2.77296	0.00555496	0.0456282	Non-Target	Associated
PANX2	197.65	-0.439832	0.154175	-2.85282	0.00433335	0.0381015	Non-Target	Associated
TOP2A	1715.09	-0.438489	0.110122	-3.98183	6.84e-05	0.0015896	Non-Target	Associated
FBLIM1	1017.81	-0.437049	0.106096	-4.11936	3.8e-05	0.000974027	Target	Associated
PCNX1	605.299	-0.436989	0.127785	-3.41973	0.000626827	0.00876999	Non-Target	Associated
PHC2	2065.42	-0.436657	0.118832	-3.67457	0.000238248	0.00412807	Non-Target	Associated
TMEM154	730.203	-0.436218	0.116719	-3.73734	0.000185978	0.00340565	Target	Associated
SH3PXD2A	2659.06	-0.435989	0.109084	-3.99682	6.42e-05	0.00151358	Target	Associated
EPN2	277.874	-0.431693	0.135685	-3.18159	0.0014647	0.0168307	Non-Target	Associated
COL4A6	463.964	-0.431072	0.125642	-3.43096	0.000601459	0.00849312	Target	Associated
ZBTB44	291.943	-0.430596	0.150471	-2.86166	0.00421427	0.0374776	Non-Target	Associated
PHLDB2	1497.3	-0.430095	0.131403	-3.27309	0.00106379	0.0131264	Non-Target	Associated
ERMP1	612.811	-0.42942	0.130231	-3.29736	0.000975969	0.0122838	Non-Target	Associated
BNC1	1913.89	-0.428492	0.0979477	-4.37471	1.22e-05	0.000383154	Target	Associated
ECI2	345.542	-0.427359	0.140701	-3.03736	0.0023866	0.0246174	Non-Target	Associated
ID1	1397.18	-0.426784	0.0952811	-4.47921	7.49e-06	0.000252536	Non-Target	Associated
XDH	2127.12	-0.426634	0.115715	-3.68694	0.00022697	0.00396697	Target	Associated
IL6R	473.397	-0.426602	0.11021	-3.87082	0.00010847	0.00224121	Non-Target	Associated
AHNAK	19179.9	-0.42603	0.121221	-3.51449	0.000440606	0.00667124	Target	Associated
CCNI	2625.6	-0.425054	0.116454	-3.64998	0.000262261	0.00446215	Non-Target	Associated
PACS1	927.331	-0.424549	0.120307	-3.52889	0.000417311	0.00639184	Non-Target	Associated
LDHA	28365.8	-0.424018	0.0887303	-4.77873	1.76e-06	7.3e-05	Non-Target	Associated
KIF4A	352.91	-0.423082	0.126525	-3.34385	0.000826229	0.0107794	Non-Target	Associated
MOV10	409.511	-0.420161	0.124581	-3.37258	0.000744676	0.00995137	Target	Associated
APOBEC3C	826.828	-0.419214	0.123471	-3.39524	0.000685683	0.00933306	Non-Target	Associated
RIC1	649.459	-0.418075	0.122879	-3.40233	0.000668147	0.00917062	Target	Associated
DSC3	1320.45	-0.416979	0.0976557	-4.26989	1.96e-05	0.000579925	Non-Target	Associated
TNFRSF10D	886.96	-0.416117	0.101651	-4.09359	4.25e-05	0.00106819	Non-Target	Associated
SLC7A5	24374.1	-0.416037	0.0730471	-5.69545	1.23e-08	8.12e-07	Non-Target	Associated
WDHD1	387.003	-0.415693	0.13802	-3.01182	0.00259682	0.0262325	Non-Target	Associated
MKI67	5136.75	-0.415115	0.0902731	-4.59843	4.26e-06	0.000156552	Non-Target	Associated
C22orf23	384.703	-0.41497	0.151257	-2.74348	0.00607923	0.0487381	Non-Target	Associated
ABCC1	1822.21	-0.414942	0.08476	-4.8955	9.81e-07	4.34e-05	Target	Associated
BCL7A	292.184	-0.412952	0.1375	-3.00329	0.00267076	0.0267841	Target	Associated
INAFM2	519.241	-0.410989	0.120701	-3.40502	0.000661603	0.00912087	Non-Target	Associated
SLC9A7	1187.81	-0.410195	0.107965	-3.79932	0.000145093	0.00280478	Non-Target	Associated
DOCK5	1609.89	-0.409764	0.0981288	-4.17577	2.97e-05	0.000798563	Target	Associated
RAC2	1120.1	-0.409724	0.0963893	-4.25072	2.13e-05	0.000616952	Non-Target	Associated
BCKDHA	658.328	-0.409245	0.116096	-3.52507	0.000423377	0.00645479	Non-Target	Associated
FOXP1	395.271	-0.408602	0.132991	-3.07239	0.00212351	0.0224473	Target	Associated
WDTC1	687.197	-0.407558	0.130842	-3.1149	0.00184008	0.0201949	Non-Target	Associated
PCBP4	399.533	-0.407226	0.123464	-3.29834	0.000972598	0.0122749	Non-Target	Associated
ELL2	1057.94	-0.406982	0.096718	-4.20792	2.58e-05	0.000711886	Non-Target	Associated
RAB29	499.331	-0.406532	0.10994	-3.69776	0.000217512	0.00382909	Non-Target	Associated
PTTG1	1117.13	-0.406057	0.103888	-3.9086	9.28e-05	0.00198975	Target	Associated
CCNY	1054.34	-0.403636	0.078512	-5.14108	2.73e-07	1.4e-05	Non-Target	Associated
TK1	895.397	-0.403253	0.133746	-3.01507	0.00256921	0.0260933	Non-Target	Associated
MPZL2	984.741	-0.40318	0.12972	-3.10808	0.00188307	0.0205473	Non-Target	Associated
METTL9	752.223	-0.402925	0.101063	-3.98689	6.69e-05	0.00156164	Non-Target	Associated
SMURF2	656.834	-0.401061	0.111072	-3.61081	0.000305237	0.00496923	Non-Target	Associated
POU2F1	442.031	-0.400529	0.112282	-3.56718	0.000360837	0.00570636	Non-Target	Associated
CDK1	662.475	-0.400493	0.128808	-3.10923	0.00187573	0.0205459	Target	Associated
LAMA3	11455.8	-0.39995	0.111295	-3.59361	0.000326134	0.00525756	Target	Associated
IFNGR2	751.217	-0.399321	0.115024	-3.47164	0.000517288	0.00760551	Target	Associated
DDR1	1172.33	-0.398989	0.0983725	-4.0559	4.99e-05	0.00122177	Non-Target	Associated
POLR3D	306.87	-0.398823	0.129026	-3.09104	0.00199456	0.0213925	Non-Target	Associated
TBC1D14	629.936	-0.397753	0.127578	-3.11772	0.00182258	0.0200697	Non-Target	Associated
ERF	1115.22	-0.397515	0.103186	-3.85243	0.000116953	0.00237925	Non-Target	Associated
XYLT2	603.478	-0.397146	0.105894	-3.75039	0.00017656	0.0032587	Non-Target	Associated
ITGA6	16229.8	-0.396729	0.119326	-3.32475	0.000884968	0.0114104	Non-Target	Associated
PORCN	268.838	-0.396294	0.139064	-2.84971	0.00437585	0.0383883	Non-Target	Associated
ARAP1	665.907	-0.395865	0.102904	-3.84692	0.000119611	0.00242212	Non-Target	Associated
FOXJ3	603.493	-0.395802	0.102511	-3.86109	0.000112883	0.00231788	Non-Target	Associated
ECE1	1454.13	-0.395705	0.0940699	-4.2065	2.59e-05	0.000714874	Non-Target	Associated
PIN1	457.785	-0.394668	0.127839	-3.08723	0.00202034	0.0215875	Non-Target	Associated
TMCO3	527.943	-0.393543	0.127806	-3.07922	0.00207546	0.022063	Non-Target	Associated
SHC1	12881.5	-0.393292	0.111064	-3.54114	0.0003984	0.00614495	Non-Target	Associated
CABIN1	578.701	-0.392748	0.103964	-3.77774	0.00015826	0.00298887	Non-Target	Associated
PPL	4231.94	-0.392614	0.0965579	-4.0661	4.78e-05	0.00118202	Target	Associated
LRRC58	748.969	-0.392213	0.142964	-2.74345	0.0060798	0.0487381	Non-Target	Associated
IGF1R	943.602	-0.391481	0.124502	-3.14439	0.00166436	0.0186541	Non-Target	Associated
RHOB	2066.79	-0.391039	0.0772837	-5.05978	4.2e-07	2.04e-05	Target	Associated
RFC1	805.308	-0.390801	0.102925	-3.79694	0.000146493	0.00282358	Non-Target	Associated
IDS	758.576	-0.390794	0.0977106	-3.9995	6.35e-05	0.00150194	Non-Target	Associated
SLIT3	756.063	-0.388243	0.121791	-3.18778	0.00143368	0.0165607	Non-Target	Associated
ERGIC1	3530.26	-0.38711	0.0864269	-4.47904	7.5e-06	0.000252536	Target	Associated
RARS2	440.112	-0.385751	0.112397	-3.43203	0.000599072	0.00847754	Non-Target	Associated
FRMD8	845.393	-0.385678	0.116589	-3.30801	0.000939614	0.0119516	Non-Target	Associated
CRTC3	302.554	-0.385521	0.128371	-3.00318	0.00267172	0.0267841	Non-Target	Associated
SFXN3	747.737	-0.385451	0.0921036	-4.18497	2.85e-05	0.000773216	Non-Target	Associated
QSOX2	592.815	-0.385393	0.105965	-3.63699	0.00027584	0.0046453	Non-Target	Associated
MAST4	1001.98	-0.385235	0.134224	-2.87008	0.00410367	0.0367327	Target	Associated
SCNN1G	673.201	-0.384362	0.106234	-3.61808	0.0002968	0.00489832	Non-Target	Associated
IL1RAP	645.541	-0.383423	0.120493	-3.18213	0.00146196	0.0168138	Non-Target	Associated
CCNF	372.119	-0.383395	0.123479	-3.10495	0.00190313	0.0206977	Non-Target	Associated
KIAA1715	359.825	-0.383188	0.130662	-2.93267	0.00336063	0.0316253	Non-Target	Non-associated
ARRB2	381.784	-0.383177	0.126144	-3.03762	0.00238451	0.0246151	Non-Target	Associated
ARHGAP21	1551.36	-0.38304	0.0930016	-4.11864	3.81e-05	0.000975171	Target	Associated
RREB1	976.192	-0.382948	0.120754	-3.1713	0.00151759	0.0173328	Non-Target	Associated
GGA2	525.746	-0.381949	0.108544	-3.51884	0.000433432	0.00659286	Non-Target	Associated
MED13	1020.74	-0.381887	0.135795	-2.81222	0.00492003	0.0418282	Non-Target	Associated
NSF	594.622	-0.381244	0.115928	-3.28861	0.00100683	0.0125393	Non-Target	Non-associated
KIF23	1046.8	-0.380334	0.0895939	-4.24509	2.19e-05	0.000628657	Non-Target	Associated
GATAD2B	839.899	-0.38	0.106719	-3.56076	0.000369776	0.00582596	Non-Target	Associated
ECT2	773.991	-0.379753	0.117326	-3.23674	0.00120905	0.0145251	Non-Target	Associated
C1orf106	323.488	-0.37847	0.127719	-2.96329	0.00304367	0.0292898	Non-Target	Associated
CDCA2	347.89	-0.377996	0.126271	-2.99352	0.0027578	0.0274782	Non-Target	Associated
CTSB	3147.31	-0.377801	0.105243	-3.58978	0.000330958	0.00532234	Non-Target	Associated
STEAP3	747.661	-0.377377	0.0983847	-3.83573	0.000125191	0.0025006	Non-Target	Associated
ZNF827	299.378	-0.37573	0.13139	-2.85965	0.00424112	0.0376314	Target	Associated
MESDC1	327.585	-0.375225	0.127906	-2.93359	0.00335068	0.0315767	Target	Associated
EDEM1	974.042	-0.374167	0.111488	-3.35613	0.000790426	0.0104256	Non-Target	Associated
DBN1	1590.91	-0.373553	0.089757	-4.16182	3.16e-05	0.000840414	Non-Target	Associated
BACE2	887.556	-0.373403	0.0838073	-4.4555	8.37e-06	0.000274893	Non-Target	Associated
LBR	669.92	-0.373398	0.122197	-3.05571	0.0022453	0.023416	Non-Target	Associated
CDK9	593.089	-0.373205	0.103429	-3.60833	0.000308179	0.00500479	Non-Target	Associated
TACC3	1022.73	-0.372194	0.0941944	-3.95133	7.77e-05	0.00174457	Non-Target	Associated
NDUFS8	774.155	-0.370956	0.107756	-3.44256	0.000576246	0.00823396	Non-Target	Associated
TRIP10	1322.08	-0.369524	0.103563	-3.56811	0.00035957	0.00569916	Non-Target	Associated
REEP4	567.229	-0.3692	0.105279	-3.50689	0.000453383	0.00678687	Non-Target	Associated
USP40	400.462	-0.368668	0.123589	-2.98302	0.00285421	0.0280971	Target	Associated
MAP3K10	306.763	-0.367921	0.125255	-2.93739	0.00330992	0.0312596	Non-Target	Associated
EFNA3	393.65	-0.367379	0.111561	-3.29306	0.000991017	0.0124222	Non-Target	Associated
MSANTD3	286.117	-0.36692	0.129851	-2.82569	0.00471782	0.0405003	Non-Target	Associated
NCAPH	413.783	-0.364928	0.122225	-2.98572	0.00282911	0.0279512	Non-Target	Associated
SEC24B	653.813	-0.364762	0.115876	-3.14786	0.0016447	0.0184651	Non-Target	Non-associated
PRPS2	489.007	-0.364734	0.112847	-3.23212	0.00122875	0.0146949	Non-Target	Associated
SUPT20H	357.185	-0.364175	0.115412	-3.15544	0.00160259	0.0180619	Non-Target	Associated
FKBP4	2434.95	-0.364118	0.0716495	-5.08193	3.74e-07	1.83e-05	Non-Target	Associated
PGAM1	986.792	-0.364012	0.109207	-3.33324	0.000858405	0.0111331	Non-Target	Associated
SERTAD2	762.974	-0.363281	0.106499	-3.41111	0.000646996	0.00898804	Target	Associated
TFDP1	2228.13	-0.362807	0.0802977	-4.51827	6.23e-06	0.000220685	Non-Target	Associated
SOX4	444.308	-0.362575	0.121459	-2.98516	0.00283432	0.0279682	Non-Target	Associated
TNS4	15549.4	-0.361857	0.0853143	-4.24146	2.22e-05	0.000634342	Non-Target	Associated
CDCA4	463	-0.361287	0.111565	-3.23835	0.00120223	0.0144756	Non-Target	Associated
KCTD15	327.836	-0.360953	0.128216	-2.81519	0.00487479	0.0415505	Non-Target	Associated
BHLHE40	2104.54	-0.360771	0.106278	-3.39459	0.000687308	0.00934555	Non-Target	Associated
DIP2A	481.276	-0.360443	0.109164	-3.30186	0.000960469	0.0121583	Non-Target	Associated
FAM83B	418.415	-0.360362	0.127071	-2.8359	0.00456968	0.0396149	Target	Associated
PPARD	1224.4	-0.359764	0.118892	-3.02597	0.00247841	0.0253465	Non-Target	Associated
SMAD3	1496.36	-0.359708	0.108769	-3.30707	0.000942762	0.0119801	Non-Target	Associated
TSC22D1	1281.07	-0.359425	0.0925452	-3.88378	0.000102844	0.00214849	Non-Target	Associated
RAP1GAP2	997.05	-0.358083	0.0980128	-3.65343	0.000258758	0.0044311	Non-Target	Associated
DOCK6	540.028	-0.357929	0.12078	-2.96349	0.00304173	0.0292898	Non-Target	Associated
CD109	4987.71	-0.356645	0.117037	-3.04728	0.0023092	0.0240066	Non-Target	Associated
SRGAP2	352.096	-0.356213	0.128399	-2.77427	0.00553255	0.0455288	Non-Target	Associated
COL4A5	668.863	-0.356057	0.130042	-2.738	0.00618137	0.0493128	Non-Target	Associated
AMZ2	1131.59	-0.355614	0.103024	-3.45177	0.000556931	0.00800126	Non-Target	Associated
DOCK1	750.909	-0.355522	0.108894	-3.26486	0.00109518	0.0134383	Non-Target	Associated
ODF2	433.701	-0.354458	0.122221	-2.90014	0.00372993	0.0341413	Non-Target	Associated
HJURP	369.399	-0.354428	0.128366	-2.76107	0.00576119	0.0468958	Non-Target	Associated
FOSL1	1510.04	-0.353529	0.101235	-3.49215	0.000479155	0.00710021	Non-Target	Associated
LAMP2	1770.6	-0.353155	0.0914333	-3.86244	0.000112262	0.00231231	Non-Target	Associated
UBR5	1317.38	-0.350834	0.103529	-3.38876	0.00070209	0.009509	Non-Target	Associated
IGF2R	2957.8	-0.350776	0.111131	-3.15641	0.00159722	0.0180394	Non-Target	Associated
ZNF146	1307.76	-0.348626	0.104089	-3.34932	0.000810099	0.0106003	Non-Target	Non-associated
MYO9B	771.797	-0.348146	0.100906	-3.45019	0.000560202	0.00803951	Non-Target	Associated
PTPRU	1310.45	-0.34741	0.0892082	-3.89437	9.85e-05	0.00208315	Target	Associated
PHF3	635.672	-0.347279	0.11967	-2.90198	0.00370811	0.0339987	Non-Target	Associated
PIM1	407.674	-0.347127	0.114915	-3.02072	0.00252176	0.0257102	Target	Associated
BUB1B	710.573	-0.346524	0.0975317	-3.55293	0.000380964	0.00594682	Non-Target	Associated
SLCO4A1	342.033	-0.346309	0.12404	-2.79192	0.00523961	0.0438117	Non-Target	Associated
PTOV1	609.946	-0.345623	0.112879	-3.06189	0.00219943	0.0230652	Non-Target	Associated
IL4R	924.213	-0.345221	0.101824	-3.39039	0.000697937	0.00947057	Non-Target	Associated
FRMD6	732.945	-0.344917	0.12202	-2.82673	0.00470255	0.0404304	Target	Associated
NCAPG2	606.656	-0.344498	0.112643	-3.05831	0.00222588	0.0232687	Non-Target	Associated
NCS1	619.454	-0.343644	0.0951384	-3.61205	0.00030379	0.0049579	Non-Target	Associated
FAM102A	426.17	-0.342779	0.116431	-2.94406	0.00323941	0.0306815	Non-Target	Associated
CDS2	583.841	-0.342285	0.114402	-2.99194	0.00277209	0.0275394	Non-Target	Associated
CLSTN1	3553.62	-0.34186	0.0719183	-4.75346	2e-06	8.15e-05	Non-Target	Associated
TMEM63B	1053.5	-0.341609	0.0889992	-3.83834	0.000123869	0.0024817	Non-Target	Associated
SH3GL1	1721.45	-0.341515	0.105709	-3.2307	0.00123488	0.0147415	Non-Target	Associated
NUSAP1	934.083	-0.340733	0.117141	-2.90875	0.00362873	0.0334127	Non-Target	Associated
HOMER2	467.127	-0.340698	0.122751	-2.77552	0.00551132	0.0454503	Non-Target	Associated
SRC	696.161	-0.340682	0.100048	-3.40518	0.000661211	0.00912087	Target	Associated
FBXO41	633.747	-0.340256	0.0984506	-3.45611	0.000548039	0.00792525	Target	Associated
MAP3K9	849.793	-0.339633	0.113918	-2.98139	0.00286942	0.0281463	Target	Associated
AK4	1738.45	-0.339224	0.0864014	-3.92614	8.63e-05	0.00189005	Target	Associated
DYNC1H1	7623.23	-0.338954	0.109208	-3.10375	0.00191083	0.0207644	Non-Target	Associated
NCAPD3	695.601	-0.33857	0.104951	-3.22597	0.00125545	0.0149466	Non-Target	Associated
ITGB5	1876.88	-0.338434	0.109075	-3.10278	0.00191713	0.0207815	Non-Target	Associated
PIP5K1C	500.991	-0.338239	0.111412	-3.03592	0.00239805	0.024697	Non-Target	Associated
PRC1	955.463	-0.338193	0.0977258	-3.46063	0.000538904	0.00784697	Non-Target	Associated
HDAC3	1178.64	-0.337303	0.0945582	-3.56715	0.000360888	0.00570636	Non-Target	Associated
MAP3K6	620.372	-0.337109	0.0920784	-3.66111	0.000251122	0.00431153	Non-Target	Associated
COG4	537.289	-0.337109	0.107643	-3.13172	0.00173785	0.0193301	Non-Target	Non-associated
SNHG7	400.227	-0.336736	0.111022	-3.03304	0.00242101	0.0249058	Non-Target	Non-associated
CHAF1B	379.434	-0.335983	0.116426	-2.88582	0.00390397	0.0354012	Non-Target	Associated
ADAM17	818.661	-0.335766	0.0985131	-3.40834	0.000653585	0.00904579	Non-Target	Associated
ALDH1A3	2474.04	-0.335762	0.0753448	-4.45634	8.34e-06	0.000274893	Target	Associated
ELF4	541.824	-0.335589	0.109758	-3.05754	0.0022316	0.02331	Non-Target	Associated
PRNP	2158.88	-0.335389	0.0991072	-3.3841	0.000714117	0.00964058	Target	Associated
BUB1	514.902	-0.335005	0.111065	-3.01629	0.00255887	0.0260284	Non-Target	Associated
PAPD7	471.659	-0.33498	0.110147	-3.04121	0.0023563	0.0243663	Target	Associated
FNBP1L	480.259	-0.334705	0.12187	-2.74642	0.00602505	0.0484314	Non-Target	Associated
MICAL3	938.804	-0.334043	0.0849997	-3.92993	8.5e-05	0.00186665	Target	Associated
MRPS6	383.559	-0.334006	0.119119	-2.80396	0.00504799	0.0426142	Non-Target	Associated
NISCH	486.643	-0.333839	0.119529	-2.79296	0.00522286	0.043727	Non-Target	Associated
PCYOX1	1208.08	-0.333717	0.0837612	-3.98414	6.77e-05	0.00157701	Non-Target	Associated
PLXNB1	1169.14	-0.333685	0.0988311	-3.37631	0.000734638	0.00984713	Target	Associated
PHF8	393.876	-0.333142	0.120684	-2.76045	0.00577217	0.0469562	Non-Target	Associated
FAM168A	524.819	-0.33255	0.10798	-3.07975	0.00207174	0.0220413	Non-Target	Associated
SLC16A3	5753.04	-0.33234	0.0791938	-4.19654	2.71e-05	0.000740765	Non-Target	Associated
TPX2	1643.74	-0.331251	0.0768108	-4.31256	1.61e-05	0.000492061	Non-Target	Associated
PLK1	1113.52	-0.331171	0.0942675	-3.5131	0.000442903	0.00668809	Non-Target	Associated
STK24	2518.87	-0.330966	0.0756133	-4.37709	1.2e-05	0.000382644	Non-Target	Associated
HLA-C	576.473	-0.330578	0.107558	-3.07347	0.00211584	0.0223842	Non-Target	Associated
USP3	504.562	-0.33027	0.117121	-2.81992	0.0048036	0.0410498	Non-Target	Associated
CKS2	452.243	-0.330246	0.110724	-2.98261	0.00285802	0.0280971	Non-Target	Associated
CAMK2N1	1391.67	-0.330061	0.0873436	-3.77888	0.000157532	0.00298402	Non-Target	Associated
EPAS1	5126.37	-0.32983	0.112515	-2.93142	0.00337412	0.0316846	Target	Associated
TAB2	1032.22	-0.328264	0.102762	-3.19442	0.0014011	0.0163025	Target	Associated
LPCAT1	898.168	-0.327716	0.0850321	-3.85402	0.000116193	0.00237109	Non-Target	Associated
WHSC1	1412.25	-0.326818	0.0953129	-3.42889	0.000606047	0.00853054	Non-Target	Non-associated
CD276	1809.17	-0.326747	0.0826726	-3.9523	7.74e-05	0.00174099	Non-Target	Associated
BIRC5	1100.14	-0.326637	0.102171	-3.19695	0.00138889	0.0162135	Non-Target	Associated
SEPN1	2064.94	-0.326408	0.0968896	-3.36886	0.000754789	0.0100661	Non-Target	Non-associated
CD44	7707.6	-0.325914	0.0713434	-4.56825	4.92e-06	0.000177417	Target	Associated
C3orf17	624.262	-0.325492	0.118023	-2.75786	0.00581804	0.0472049	Non-Target	Non-associated
HPCAL1	1444.27	-0.323646	0.102551	-3.15597	0.00159968	0.0180517	Non-Target	Associated
IGSF3	567.427	-0.323283	0.116422	-2.77682	0.00548942	0.0453216	Non-Target	Associated
MSN	5549.18	-0.323017	0.070277	-4.59634	4.3e-06	0.000157692	Non-Target	Associated
VPS39	836.453	-0.322394	0.102985	-3.13051	0.00174506	0.0193939	Non-Target	Associated
CCDC85B	602.701	-0.322054	0.107924	-2.98408	0.00284429	0.0280457	Non-Target	Associated
NT5DC2	543.33	-0.321364	0.104003	-3.08994	0.00200199	0.0214548	Non-Target	Associated
PI4K2A	978.486	-0.321091	0.0934864	-3.43463	0.000593364	0.00840578	Target	Associated
PLP2	1963.33	-0.319325	0.0893568	-3.57359	0.000352113	0.00558769	Non-Target	Associated
TTL	715.194	-0.31738	0.107164	-2.96164	0.00306003	0.0293866	Non-Target	Associated
MFSD10	764.992	-0.317083	0.106061	-2.98963	0.0027932	0.0277078	Non-Target	Associated
SUMO3	946.347	-0.316563	0.0846398	-3.74012	0.000183934	0.00337289	Non-Target	Associated
SEC14L2	1714.61	-0.315637	0.099598	-3.16911	0.00152906	0.0174186	Target	Associated
ZAK	1189.94	-0.315533	0.105236	-2.99834	0.00271456	0.0271312	Non-Target	Non-associated
KIAA0930	1297.86	-0.315473	0.0848959	-3.71601	0.000202397	0.00362094	Non-Target	Associated
GLG1	1921.75	-0.314908	0.0907039	-3.47182	0.000516941	0.00760551	Non-Target	Associated
SPEN	1371.55	-0.314759	0.112267	-2.80365	0.00505273	0.042627	Target	Associated
QSOX1	4324.4	-0.312649	0.090509	-3.45434	0.000551637	0.00795985	Non-Target	Associated
CNN2	3585.01	-0.311545	0.0742464	-4.1961	2.72e-05	0.000740765	Target	Associated
SMARCC2	1035.87	-0.311014	0.0915368	-3.39769	0.00067957	0.0092757	Non-Target	Associated
GPC1	2577.75	-0.3109	0.0790873	-3.9311	8.46e-05	0.00186381	Non-Target	Associated
LITAF	2098.08	-0.310265	0.0886007	-3.50184	0.00046206	0.00689331	Target	Associated
TGIF1	746.028	-0.309018	0.100733	-3.0677	0.0021571	0.0227262	Target	Associated
DOCK7	603.227	-0.308787	0.110494	-2.7946	0.00519637	0.0435792	Non-Target	Associated
PARP6	782.967	-0.308758	0.0977652	-3.15816	0.00158768	0.017947	Non-Target	Associated
FANCI	644.949	-0.305476	0.110967	-2.75286	0.00590778	0.0477651	Non-Target	Associated
CSNK1D	2514.18	-0.304192	0.0840333	-3.6199	0.00029472	0.00487618	Non-Target	Associated
RNF26	557.25	-0.302861	0.110206	-2.74813	0.00599359	0.0482521	Non-Target	Associated
ITPR3	4508.66	-0.302736	0.102289	-2.95962	0.00308018	0.029512	Non-Target	Associated
PFKL	1470.08	-0.300729	0.0905256	-3.32203	0.000893659	0.0114979	Non-Target	Associated
MST1R	827.522	-0.300094	0.1004	-2.98898	0.00279912	0.0277454	Non-Target	Associated
SHB	779.595	-0.299893	0.0961678	-3.11843	0.00181815	0.0200466	Target	Associated
PALLD	1625.59	-0.299162	0.104199	-2.87108	0.00409072	0.0367164	Target	Associated
PAM	1522.61	-0.299115	0.0807356	-3.70487	0.000211499	0.00373319	Non-Target	Associated
PRRC2B	2298.34	-0.298271	0.108511	-2.74876	0.00598207	0.0481887	Non-Target	Associated
ABR	1842.2	-0.29733	0.0734258	-4.0494	5.13e-05	0.00124625	Non-Target	Associated
SLC20A1	6375.66	-0.296331	0.0683029	-4.33848	1.43e-05	0.000442574	Target	Associated
RDX	1038.77	-0.29506	0.0973416	-3.03118	0.00243596	0.0249899	Non-Target	Associated
PTPN1	1684.99	-0.294806	0.080745	-3.65108	0.000261141	0.00445457	Target	Associated
MBD2	1551.55	-0.294699	0.0982237	-3.00029	0.00269726	0.0270052	Non-Target	Associated
NCOA6	921.601	-0.294634	0.100008	-2.9461	0.00321811	0.0305674	Non-Target	Associated
TMEM43	824.294	-0.293186	0.0892559	-3.28478	0.00102062	0.0126767	Non-Target	Associated
TUBB6	3005.55	-0.291953	0.106096	-2.75178	0.00592715	0.0478924	Target	Associated
PPFIBP1	904.833	-0.291825	0.0969663	-3.00955	0.00261632	0.0263689	Target	Associated
NOTCH1	1742.95	-0.291725	0.0920176	-3.17032	0.00152272	0.0173764	Non-Target	Associated
MAP1LC3B	722.333	-0.291702	0.106208	-2.74653	0.00602296	0.0484314	Non-Target	Associated
TMED10	2517.32	-0.290839	0.0924764	-3.14501	0.0016608	0.01863	Target	Associated
GDI1	894.868	-0.290257	0.0912572	-3.18064	0.00146948	0.0168709	Non-Target	Associated
KCMF1	1434.53	-0.289604	0.073416	-3.9447	7.99e-05	0.001785	Target	Associated
SLC3A2	6205.65	-0.288101	0.0740926	-3.88839	0.00010091	0.00211814	Non-Target	Associated
UBC	8198.55	-0.286685	0.0764282	-3.75103	0.000176107	0.00325865	Non-Target	Associated
MTSS1L	800.423	-0.28563	0.10068	-2.83701	0.00455382	0.0395034	Target	Associated
HES1	2526.83	-0.285425	0.0946758	-3.01476	0.00257185	0.0261	Non-Target	Associated
TMSB10	36222.6	-0.284038	0.0856165	-3.31756	0.00090807	0.0116288	Target	Associated
DNMBP	727.281	-0.282954	0.0985965	-2.86981	0.00410712	0.0367376	Target	Associated
TRIM29	7962.96	-0.281346	0.0972645	-2.89259	0.00382084	0.0347668	Target	Associated
KIF20A	735.454	-0.280875	0.0921551	-3.04786	0.0023048	0.0239798	Non-Target	Associated
DDX41	1108.6	-0.280771	0.0937532	-2.99479	0.00274631	0.0273864	Non-Target	Associated
ESYT1	1288.24	-0.279501	0.102024	-2.73957	0.00615204	0.0491382	Non-Target	Associated
DSG2	3175.3	-0.279247	0.0891495	-3.13234	0.00173417	0.0193055	Non-Target	Associated
PTPRA	782.721	-0.278948	0.0935068	-2.98319	0.00285263	0.0280971	Non-Target	Associated
CDC20	1629.03	-0.277866	0.0958796	-2.89807	0.00375466	0.0342353	Non-Target	Associated
TPM2	1849.05	-0.277678	0.100319	-2.76797	0.00564072	0.0461428	Non-Target	Associated
MYO1B	5972.73	-0.276775	0.0951749	-2.90806	0.00363676	0.0334607	Target	Associated
S100A2	50220.6	-0.276675	0.0750001	-3.68899	0.000225146	0.00394767	Target	Associated
SPATS2L	814.089	-0.27603	0.100384	-2.74974	0.0059643	0.0480749	Non-Target	Associated
CLK3	713.327	-0.273467	0.0977541	-2.79749	0.00515009	0.0433612	Non-Target	Associated
CSTA	2452.4	-0.272204	0.0983161	-2.76866	0.00562872	0.0460768	Target	Associated
RHOBTB2	1154.03	-0.268842	0.0868338	-3.09605	0.00196117	0.0211719	Target	Associated
PLEKHG3	1577.63	-0.268601	0.0741662	-3.62161	0.000292771	0.0048561	Target	Associated
CUL4A	1111.94	-0.268423	0.0847498	-3.16724	0.00153892	0.0174856	Non-Target	Associated
2018-09-09	11701.5	-0.267591	0.0777823	-3.44025	0.000581174	0.0082775	Non-Target	Non-associated
PXN	6023.93	-0.26716	0.0629631	-4.24312	2.2e-05	0.000631333	Target	Associated
MEF2D	1247.32	-0.266892	0.0955069	-2.79448	0.00519832	0.0435792	Non-Target	Associated
NUMB	847.546	-0.266529	0.0915738	-2.91053	0.00360814	0.033267	Non-Target	Associated
OSMR	1584.08	-0.266457	0.0967717	-2.75346	0.00589688	0.0477062	Non-Target	Associated
PLIN3	1896.23	-0.265376	0.0806529	-3.29035	0.00100064	0.0124872	Non-Target	Associated
RXRA	1340.22	-0.264508	0.076847	-3.44201	0.000577414	0.00824173	Target	Associated
OSBPL10	1463.88	-0.264305	0.0867638	-3.04626	0.00231707	0.0240695	Non-Target	Associated
RAP2B	1041.78	-0.264052	0.0911957	-2.89544	0.00378622	0.0344755	Target	Associated
DYNC1LI2	983.906	-0.263855	0.0883663	-2.98593	0.00282719	0.0279512	Non-Target	Associated
JAG2	1172.59	-0.263812	0.0884937	-2.98114	0.00287181	0.0281489	Non-Target	Associated
GNA15	713.62	-0.261116	0.0930213	-2.80705	0.00499969	0.042369	Non-Target	Associated
IQGAP1	4042.42	-0.260692	0.0811134	-3.21393	0.00130933	0.0154676	Non-Target	Associated
UQCRFS1	990.313	-0.260218	0.0910828	-2.85694	0.0042775	0.0378549	Non-Target	Associated
XPO5	1165.57	-0.25978	0.0848739	-3.06077	0.00220766	0.0231148	Non-Target	Associated
PYGL	4054.27	-0.259262	0.0694136	-3.73503	0.000187693	0.00342753	Non-Target	Associated
MYO10	1606.5	-0.258841	0.083933	-3.0839	0.00204304	0.021771	Non-Target	Associated
TLN1	2978.49	-0.257588	0.0904288	-2.84852	0.00439231	0.0384848	Non-Target	Non-associated
AAK1	1189.95	-0.256929	0.0892586	-2.87848	0.00399592	0.0360863	Non-Target	Associated
SMS	1546.73	-0.256412	0.0746072	-3.43683	0.000588569	0.00834681	Target	Associated
CKAP5	2250.07	-0.256082	0.0933626	-2.74288	0.00609032	0.0487928	Non-Target	Associated
ANKRD11	1888.93	-0.255492	0.0904046	-2.8261	0.00471192	0.040476	Target	Associated
MTA1	1040.81	-0.25199	0.0844025	-2.98557	0.00283047	0.0279512	Non-Target	Associated
MAPKAPK2	1778.53	-0.251589	0.0851463	-2.95478	0.00312889	0.029892	Non-Target	Associated
TMEM164	725.427	-0.251178	0.0917238	-2.73841	0.00617368	0.0492812	Non-Target	Associated
RRM1	1376.44	-0.251128	0.08724	-2.87858	0.00399465	0.0360863	Non-Target	Associated
ATG9A	1324.38	-0.250426	0.0885943	-2.82666	0.00470356	0.0404304	Non-Target	Associated
ADRBK1	1156.87	-0.24689	0.0814037	-3.03291	0.00242211	0.0249058	Non-Target	Non-associated
ENTPD6	2339.87	-0.245918	0.0754316	-3.26014	0.00111356	0.0136006	Non-Target	Associated
GNAS	6135.7	-0.242528	0.0741672	-3.27002	0.00107538	0.0132446	Non-Target	Associated
ADH5	1141.59	-0.239705	0.0843209	-2.84278	0.00447226	0.0390008	Non-Target	Associated
TNFRSF10B	2125.47	-0.239507	0.0819962	-2.92095	0.00348966	0.0324465	Non-Target	Associated
PKM	47620.6	-0.237948	0.0869525	-2.73653	0.00620906	0.0495038	Target	Associated
PLXNA1	3562.43	-0.234003	0.0738805	-3.16732	0.0015385	0.0174856	Non-Target	Associated
GNB1	4947.89	-0.231522	0.0677805	-3.41575	0.000636057	0.0088585	Non-Target	Associated
CORO1C	2993.54	-0.231503	0.0738694	-3.13395	0.00172473	0.0192653	Target	Associated
MYC	6868.69	-0.23126	0.0697504	-3.31554	0.000914668	0.0117019	Non-Target	Associated
DHX15	2177.89	-0.225023	0.0676604	-3.32577	0.000881743	0.0114022	Non-Target	Associated
HK1	6121.79	-0.224869	0.0657582	-3.41964	0.000627044	0.00876999	Target	Associated
TPR	2224.17	-0.221592	0.0752592	-2.94439	0.00323595	0.0306815	Non-Target	Associated
MAP4	4482.74	-0.221185	0.0717192	-3.08404	0.0020421	0.021771	Non-Target	Associated
GNAI2	3207.2	-0.219973	0.0782426	-2.81142	0.00493228	0.0419053	Non-Target	Associated
MYH9	19305.7	-0.219218	0.076845	-2.85273	0.00433451	0.0381015	Non-Target	Associated
CALD1	1680.04	-0.216013	0.0728384	-2.96564	0.00302053	0.0291521	Non-Target	Associated
TGOLN2	2880.51	-0.213184	0.0764778	-2.78752	0.00531127	0.0442656	Non-Target	Associated
PLXNB2	4389.95	-0.199901	0.0666499	-2.99927	0.00270629	0.027069	Non-Target	Associated
BTG1	2433.35	-0.191692	0.0677301	-2.83024	0.00465133	0.0400819	Non-Target	Associated
PRDX6	4146.47	0.188533	0.0680118	2.77207	0.00557013	0.0457069	Non-Target	Associated
ATIC	1993	0.190205	0.0691436	2.75087	0.00594366	0.0479671	Non-Target	Associated
PTTG1IP	3629.32	0.192943	0.0691484	2.79028	0.00526626	0.0440066	Non-Target	Associated
SEC62	1564.38	0.20501	0.0746492	2.74632	0.00602688	0.0484314	Non-Target	Associated
UBE2M	2498.77	0.208846	0.0746943	2.79601	0.00517386	0.0435098	Non-Target	Associated
RPL36AL	3108.69	0.211895	0.0772274	2.74378	0.00607355	0.0487381	Non-Target	Associated
EWSR1	3055.36	0.213519	0.0714432	2.98866	0.00280207	0.0277538	Non-Target	Non-associated
ANAPC5	1820.63	0.213895	0.0721481	2.96466	0.00303019	0.0292026	Non-Target	Associated
MRPS16	2541.29	0.218754	0.0651353	3.35846	0.000783782	0.0103586	Non-Target	Associated
FDFT1	4168.65	0.220559	0.0675678	3.26426	0.0010975	0.0134543	Non-Target	Associated
MAZ	2858.59	0.222172	0.0782933	2.83769	0.00454414	0.039453	Non-Target	Associated
CDC42EP3	1883.96	0.222495	0.074616	2.98187	0.00286492	0.0281231	Target	Associated
ETFA	2214.09	0.227413	0.0678916	3.34965	0.000809143	0.0106003	Non-Target	Associated
MDH2	4861.1	0.22791	0.0665906	3.42256	0.000620343	0.00870392	Non-Target	Associated
MRPL3	2603.61	0.227933	0.080536	2.8302	0.00465182	0.0400819	Non-Target	Associated
HSPA5	7423.81	0.228764	0.0746903	3.06283	0.00219251	0.0230109	Non-Target	Associated
CCT3	8537.18	0.229738	0.078525	2.92567	0.00343719	0.0320942	Non-Target	Non-associated
RAB11A	3065.52	0.230364	0.0707471	3.25616	0.00112932	0.0137676	Non-Target	Associated
PITRM1	3804.52	0.230438	0.0617914	3.7293	0.000192013	0.00347281	Non-Target	Associated
PSMD1	2802.45	0.231102	0.0769086	3.00489	0.00265676	0.0266905	Non-Target	Associated
MAP2K3	1545.91	0.231731	0.0778743	2.97571	0.00292309	0.0284812	Non-Target	Associated
CCT5	4621.07	0.232486	0.074851	3.10598	0.0018965	0.0206596	Non-Target	Associated
PDXDC1	1234.36	0.234197	0.0788823	2.96894	0.00298828	0.0289254	Non-Target	Associated
PGAM5	1107.27	0.234386	0.0841844	2.78419	0.00536611	0.0445309	Non-Target	Associated
CYC1	1781.42	0.235489	0.0800563	2.94155	0.00326575	0.0308866	Non-Target	Associated
PPT1	1287.71	0.238366	0.0816434	2.9196	0.0035048	0.0325414	Non-Target	Associated
WSB2	2272.5	0.239649	0.0720658	3.32543	0.000882837	0.0114052	Non-Target	Associated
ADIPOR2	1556.62	0.244372	0.0728449	3.35469	0.000794532	0.0104606	Non-Target	Associated
FAF2	1853.16	0.244544	0.0787037	3.10715	0.00188898	0.0205948	Non-Target	Associated
EIF5B	3638.39	0.245754	0.085625	2.87012	0.00410317	0.0367327	Non-Target	Associated
ECD	1466.08	0.24686	0.0789921	3.12512	0.00177732	0.0196862	Non-Target	Associated
AHSA1	1675.24	0.247005	0.0879264	2.80923	0.00496606	0.0421652	Non-Target	Associated
NACC1	2254.7	0.247097	0.0903789	2.73401	0.00625672	0.0497072	Non-Target	Associated
PPP2CA	2712.84	0.247278	0.0890519	2.77678	0.00549	0.0453216	Non-Target	Associated
NOLC1	5320.41	0.248226	0.0719769	3.44869	0.000563312	0.0080666	Non-Target	Associated
ATP5B	9064.98	0.248256	0.0591011	4.20053	2.66e-05	0.000730957	Non-Target	Associated
STARD7	1848.12	0.249039	0.0871888	2.85632	0.00428578	0.0379003	Non-Target	Non-associated
ADK	1081.88	0.249667	0.087163	2.86437	0.00417839	0.03725	Non-Target	Associated
LPIN1	1531.08	0.249836	0.0835677	2.98962	0.00279324	0.0277078	Non-Target	Associated
EMC7	1049.53	0.250179	0.0818503	3.05654	0.00223906	0.0233694	Non-Target	Associated
FUBP1	1671.51	0.250559	0.0710663	3.5257	0.000422358	0.00644669	Non-Target	Non-associated
COX8A	1389.13	0.251173	0.086622	2.89965	0.00373579	0.0341576	Non-Target	Associated
MRPL9	852.938	0.25222	0.0909076	2.77446	0.0055293	0.0455288	Non-Target	Non-associated
STIM1	1702.61	0.252221	0.0815588	3.0925	0.00198477	0.0213222	Non-Target	Associated
PSMA4	2402.32	0.252292	0.0829362	3.042	0.0023501	0.0243551	Non-Target	Associated
NR2F6	1020.46	0.252631	0.0882836	2.86159	0.00421527	0.0374776	Non-Target	Associated
PHB	3412.66	0.253611	0.0890333	2.84849	0.00439268	0.0384848	Non-Target	Associated
SQSTM1	5391.47	0.254765	0.0878494	2.90002	0.00373142	0.0341413	Non-Target	Associated
DDX5	7269.73	0.255662	0.0678289	3.76921	0.000163763	0.00307292	Non-Target	Associated
SERP1	1606.59	0.257791	0.0932826	2.76355	0.00571764	0.0466563	Non-Target	Associated
ARL2BP	859.103	0.257873	0.0889745	2.89828	0.0037522	0.0342353	Non-Target	Associated
EPHA2	4048	0.25916	0.0947206	2.73604	0.0062183	0.0495475	Non-Target	Associated
PSMD11	2048.16	0.260368	0.090362	2.88139	0.00395926	0.0358287	Non-Target	Associated
GDE1	1347	0.260937	0.0809915	3.22178	0.00127399	0.0151128	Non-Target	Associated
RCC2	3028.26	0.261034	0.0882431	2.95812	0.00309524	0.0296303	Target	Associated
ATP5I	1284.38	0.262591	0.0930704	2.82142	0.00478114	0.0409108	Non-Target	Associated
EIF2S2	1840.8	0.263342	0.0944772	2.78736	0.00531401	0.0442656	Non-Target	Associated
LY6E	2298.07	0.263735	0.0774663	3.40451	0.00066282	0.00912087	Non-Target	Associated
EFNB2	1440.77	0.267908	0.0813064	3.29504	0.000984088	0.0123507	Target	Associated
FAM49B	916.832	0.26834	0.0905092	2.96478	0.00302895	0.0292026	Non-Target	Associated
MRPL38	1200.51	0.268996	0.0949788	2.83217	0.00462337	0.0399753	Non-Target	Associated
TOB1	1491.52	0.26971	0.0952419	2.83185	0.00462801	0.0399893	Target	Associated
CYB5B	1237.1	0.27004	0.097188	2.77853	0.00546055	0.0452294	Non-Target	Associated
DHCR7	1953.61	0.270861	0.0948543	2.85554	0.00429633	0.0379428	Non-Target	Associated
ATP1B1	3020.31	0.271077	0.0809306	3.3495	0.000809589	0.0106003	Non-Target	Associated
NANS	799.823	0.271626	0.0928302	2.92606	0.00343288	0.0320942	Non-Target	Associated
ITGB1BP1	1110.25	0.271795	0.09937	2.73519	0.0062345	0.0495921	Non-Target	Associated
CDKN1A	5887.56	0.272477	0.0828605	3.28838	0.00100767	0.0125393	Target	Associated
SEC13	1727.71	0.274535	0.0786147	3.49216	0.000479138	0.00710021	Non-Target	Associated
SLTM	2253.92	0.274761	0.0732664	3.75016	0.00017672	0.0032587	Non-Target	Associated
NPLOC4	3085.65	0.275327	0.0774103	3.55672	0.000375518	0.00588133	Non-Target	Associated
PRKAR2A	1845.21	0.275902	0.0798216	3.45647	0.00054729	0.0079231	Non-Target	Associated
TJP2	1790.98	0.27649	0.0991305	2.78915	0.00528461	0.0441041	Target	Associated
MRPL11	621.667	0.276748	0.0979661	2.82494	0.00472895	0.0405694	Non-Target	Associated
MRPS22	794.591	0.277421	0.0891347	3.11238	0.00185584	0.020351	Non-Target	Associated
SLC39A9	1727.78	0.277996	0.0764712	3.6353	0.000277658	0.00466996	Non-Target	Associated
GALNT10	1245.12	0.278007	0.0856966	3.24409	0.00117828	0.0142462	Non-Target	Associated
PFDN2	1073.45	0.278553	0.0969284	2.8738	0.00405559	0.0364755	Non-Target	Non-associated
CLIP4	726.592	0.279068	0.0972657	2.86913	0.00411608	0.0367691	Non-Target	Associated
ATP5G3	2497.59	0.279677	0.0859369	3.25444	0.00113615	0.0138382	Non-Target	Associated
R3HDM1	712.24	0.279687	0.0930253	3.00657	0.00264216	0.0265888	Non-Target	Associated
C14orf2	1190.93	0.279923	0.0930478	3.00838	0.00262646	0.0264509	Non-Target	Associated
VCP	6677.43	0.279945	0.0846632	3.30657	0.000944459	0.0119901	Non-Target	Associated
AEN	711.823	0.280399	0.101277	2.76864	0.00562917	0.0460768	Target	Associated
PIM3	1905.74	0.281072	0.0781665	3.59582	0.000323377	0.0052195	Non-Target	Associated
STAT1	964.993	0.28192	0.0937851	3.00602	0.00264691	0.0266163	Non-Target	Associated
DHCR24	9203.67	0.282184	0.0785789	3.59109	0.0003293	0.00530214	Non-Target	Associated
MGST1	3820.97	0.28243	0.075728	3.72953	0.000191836	0.00347281	Non-Target	Associated
TAF9	709.942	0.282851	0.0929231	3.04393	0.00233513	0.024238	Non-Target	Non-associated
CTPS1	1388.07	0.283293	0.0907875	3.12039	0.00180611	0.0199716	Non-Target	Associated
SIGMAR1	2346.11	0.285454	0.0804412	3.5486	0.000387287	0.00599455	Non-Target	Associated
NDUFV2	1296.26	0.286645	0.0759206	3.77559	0.000159631	0.0030023	Non-Target	Associated
BCL2L1	1981.58	0.286899	0.104113	2.75566	0.0058574	0.0474449	Non-Target	Associated
CALM2	5152.62	0.287755	0.0927716	3.10176	0.00192374	0.020836	Non-Target	Associated
UQCRC2	2271.11	0.287897	0.0728278	3.95312	7.71e-05	0.00174099	Non-Target	Associated
TPRA1	503.644	0.288172	0.103927	2.77283	0.00555708	0.0456282	Non-Target	Associated
NOP10	2162.63	0.288697	0.0940806	3.06862	0.00215053	0.0226785	Non-Target	Associated
ATL2	803.338	0.289426	0.0999349	2.89615	0.00377774	0.034422	Non-Target	Associated
HPS5	845.846	0.290931	0.0976108	2.98052	0.00287763	0.0281806	Non-Target	Associated
ITPRIPL2	847.813	0.291186	0.0929449	3.13288	0.00173098	0.0192892	Target	Associated
OGFOD1	1015.7	0.291523	0.0897701	3.24743	0.00116451	0.0141185	Non-Target	Associated
IDH3A	1554.04	0.29254	0.095146	3.07464	0.00210758	0.0223295	Target	Associated
ARF4	3088.1	0.292747	0.0809402	3.61683	0.000298229	0.00490962	Non-Target	Associated
HSPD1	6390.2	0.293019	0.081293	3.60447	0.000312788	0.00506974	Non-Target	Associated
STAT3	2553.08	0.293389	0.0785335	3.73585	0.000187083	0.00342114	Non-Target	Associated
TALDO1	2474.63	0.294318	0.0940774	3.12847	0.00175719	0.0194959	Non-Target	Associated
LAMTOR1	750.568	0.294521	0.102568	2.87147	0.00408573	0.0366965	Non-Target	Associated
TEX2	2017.24	0.294621	0.0798582	3.6893	0.000224874	0.00394767	Target	Associated
PSMD6	1134.52	0.295041	0.0843227	3.49896	0.000467081	0.0069525	Non-Target	Associated
SHMT1	1267.01	0.295298	0.0977009	3.02247	0.00250723	0.0255818	Non-Target	Associated
ANK3	690.362	0.297071	0.107647	2.75967	0.00578591	0.047039	Target	Associated
TOMM5	1101.37	0.297197	0.0969029	3.06696	0.00216247	0.0227499	Non-Target	Associated
C15orf52	3659.83	0.297332	0.107309	2.77081	0.00559169	0.0458268	Non-Target	Associated
HRAS	3820.35	0.297665	0.0701207	4.24504	2.19e-05	0.000628657	Target	Associated
SSBP1	1760.54	0.298277	0.0908796	3.28211	0.00103034	0.0127733	Non-Target	Associated
EFNA5	578.043	0.298351	0.100106	2.98034	0.00287931	0.0281806	Target	Associated
TPD52L1	1026.01	0.298368	0.0867449	3.4396	0.000582569	0.0082795	Non-Target	Associated
GNPNAT1	1395.13	0.298438	0.10276	2.90422	0.00368171	0.0338271	Non-Target	Associated
ADD3	1007.86	0.298665	0.107774	2.77122	0.00558474	0.0457984	Non-Target	Associated
DAP	1409.6	0.299091	0.0875601	3.41583	0.000635873	0.0088585	Non-Target	Associated
TCEB1	794.349	0.299174	0.106046	2.82116	0.0047851	0.0409182	Non-Target	Non-associated
NFKB1	683.305	0.299968	0.103813	2.88951	0.00385847	0.0350367	Non-Target	Associated
CCT2	3020.79	0.300463	0.0789411	3.80616	0.000141139	0.0027566	Non-Target	Associated
ATP6V0E1	2527.83	0.300752	0.0932814	3.22413	0.00126355	0.0150024	Non-Target	Associated
REPIN1	1071.57	0.301127	0.0824423	3.65258	0.000259618	0.00443433	Non-Target	Associated
PDHA1	1197.92	0.301819	0.0879679	3.43101	0.000601337	0.00849312	Non-Target	Associated
DESI1	971.994	0.302524	0.0937511	3.22689	0.00125145	0.0149258	Non-Target	Associated
FOXC1	663.318	0.302882	0.0958038	3.16148	0.00156967	0.0177954	Target	Associated
PPIL1	592.208	0.302958	0.110466	2.74254	0.00609658	0.0488133	Non-Target	Associated
RHOV	701.134	0.303338	0.110991	2.73301	0.00627587	0.0498258	Non-Target	Associated
C1QBP	2558.01	0.303756	0.0738646	4.11234	3.92e-05	0.000994477	Non-Target	Associated
APRT	1825.05	0.303874	0.0982778	3.09199	0.00198817	0.0213413	Non-Target	Associated
MINA	762.16	0.303946	0.0956068	3.17913	0.0014772	0.0169301	Non-Target	Non-associated
PRMT5	1537.57	0.303962	0.0883257	3.44137	0.00057877	0.00825216	Non-Target	Associated
MRPL57	502.143	0.30453	0.106726	2.85338	0.00432574	0.038098	Non-Target	Associated
TRNP1	753.208	0.304542	0.0950679	3.20342	0.00135807	0.0159055	Non-Target	Associated
DNAJB11	1746.11	0.304675	0.099473	3.06289	0.00219214	0.0230109	Non-Target	Associated
HIGD1A	1858.35	0.305092	0.0961068	3.17451	0.00150092	0.0171721	Non-Target	Associated
SH3RF1	615.765	0.305563	0.10364	2.94831	0.00319521	0.030421	Non-Target	Associated
PSMB3	1683.47	0.305778	0.0947686	3.22658	0.00125281	0.0149286	Non-Target	Associated
TMX2	1022.95	0.306008	0.1098	2.78694	0.00532076	0.0442938	Non-Target	Associated
USP14	1229.02	0.306608	0.103584	2.95998	0.00307661	0.0294993	Non-Target	Associated
POLDIP2	2513.13	0.306894	0.086098	3.56447	0.000364598	0.00575811	Non-Target	Non-associated
CDK6	1764.58	0.307012	0.109301	2.80886	0.00497172	0.0421862	Non-Target	Associated
PDCD5	1006.36	0.307309	0.111699	2.75123	0.00593714	0.0479438	Non-Target	Associated
PMVK	555.059	0.307525	0.108019	2.84696	0.00441384	0.0386189	Non-Target	Associated
IMP4	1160.67	0.307719	0.0805205	3.82163	0.000132574	0.00261641	Non-Target	Non-associated
FAM96B	611.147	0.308403	0.106329	2.90046	0.00372613	0.0341402	Non-Target	Associated
PSMB2	2836.05	0.308885	0.0819701	3.76826	0.000164388	0.0030786	Non-Target	Associated
GIPC1	4164.04	0.309023	0.0910647	3.39345	0.000690191	0.0093751	Non-Target	Associated
SLIRP	826.072	0.309256	0.108467	2.85116	0.00435602	0.0382651	Non-Target	Associated
CTR9	967.552	0.309676	0.100266	3.08856	0.0020113	0.0215196	Non-Target	Associated
FEM1A	775.562	0.309845	0.0988802	3.13354	0.00172713	0.0192759	Non-Target	Associated
NOL10	937.149	0.310091	0.10444	2.96909	0.00298686	0.0289254	Non-Target	Associated
TTC1	1209.3	0.310569	0.103144	3.01102	0.00260369	0.0262818	Non-Target	Associated
NAPA	1363.38	0.311031	0.10023	3.10317	0.00191459	0.020771	Non-Target	Associated
CFLAR	1125.88	0.311084	0.0984012	3.16138	0.00157022	0.0177954	Target	Associated
BYSL	504.543	0.311319	0.109008	2.85592	0.00429122	0.037923	Non-Target	Associated
RHOD	2062.32	0.312564	0.113893	2.74438	0.00606258	0.0486887	Non-Target	Associated
PNPT1	1265.46	0.312581	0.103699	3.0143	0.00257576	0.0261196	Non-Target	Associated
PHF5A	437.988	0.313403	0.110127	2.84583	0.00442959	0.0387054	Non-Target	Associated
SMIM12	546.718	0.313923	0.107565	2.91845	0.00351776	0.0326158	Non-Target	Associated
UBE2J2	782.905	0.314629	0.0985614	3.19221	0.00141186	0.0163603	Non-Target	Associated
BET1L	692.377	0.315118	0.0983149	3.20519	0.00134972	0.0158544	Non-Target	Non-associated
DKC1	1548.63	0.315197	0.0838012	3.76125	0.00016907	0.00315286	Non-Target	Associated
RRN3	691.583	0.316642	0.109532	2.89087	0.00384179	0.0349333	Non-Target	Associated
KIAA0040	1029.57	0.318584	0.0961664	3.31284	0.000923546	0.0117926	Target	Associated
EIF2B1	851.362	0.318625	0.0998626	3.19064	0.00141958	0.0164122	Non-Target	Associated
SBDS	1286.4	0.320074	0.097401	3.28614	0.0010157	0.0126273	Non-Target	Associated
ELAC2	1861.95	0.320133	0.0970657	3.2981	0.000973404	0.0122749	Non-Target	Associated
MAPRE3	677.507	0.320579	0.0968065	3.31154	0.00092784	0.011836	Non-Target	Associated
ABL2	1377.84	0.32074	0.102934	3.11597	0.0018334	0.0201384	Non-Target	Associated
HYOU1	2352.8	0.321153	0.0795863	4.03529	5.45e-05	0.00130677	Non-Target	Associated
PNP	2261.89	0.321293	0.0993658	3.23344	0.00122311	0.014654	Non-Target	Associated
NDUFAF3	429.106	0.321662	0.116416	2.76303	0.00572666	0.0467011	Non-Target	Associated
INTS7	526.986	0.32197	0.102041	3.1553	0.00160331	0.0180619	Non-Target	Associated
MISP	937.733	0.323677	0.108658	2.97887	0.00289318	0.0282446	Non-Target	Associated
HSD17B10	1006.91	0.32423	0.113487	2.85698	0.00427687	0.0378549	Non-Target	Associated
PSMA3	1219.48	0.324746	0.104097	3.11963	0.00181076	0.0200063	Non-Target	Associated
TERF2IP	555.916	0.324788	0.103019	3.15271	0.00161764	0.0182078	Non-Target	Associated
SYNGR2	1733.11	0.325213	0.0999973	3.25221	0.0011451	0.0139321	Target	Associated
HNRNPAB	5142.59	0.325519	0.101054	3.22123	0.00127643	0.0151281	Non-Target	Associated
TFAP2C	481.067	0.325787	0.114467	2.84612	0.00442556	0.0386958	Target	Associated
AIMP1	718.263	0.326275	0.0948966	3.43822	0.000585556	0.00831301	Non-Target	Associated
MAP3K13	398.537	0.326379	0.117475	2.77829	0.00546459	0.0452345	Non-Target	Associated
SORD	1337.16	0.327124	0.105411	3.1033	0.00191374	0.020771	Non-Target	Associated
MIEF1	1135.25	0.327645	0.0846422	3.87094	0.000108415	0.00224121	Non-Target	Associated
MTG2	375.989	0.327647	0.11451	2.86129	0.00421915	0.0374792	Non-Target	Associated
LSG1	1137.17	0.327917	0.114734	2.85807	0.00426232	0.0377941	Non-Target	Associated
TTC19	788.232	0.328495	0.0909247	3.61282	0.000302883	0.0049579	Non-Target	Associated
ASS1	3304.28	0.328783	0.0860256	3.82192	0.000132414	0.00261641	Target	Associated
LETM1	2305.22	0.328816	0.104442	3.14833	0.00164207	0.0184512	Non-Target	Associated
UTP6	599.452	0.328857	0.100297	3.27883	0.00104237	0.0128983	Non-Target	Associated
ADGRG1	2647.43	0.329797	0.0765477	4.30838	1.64e-05	0.0005	Non-Target	Associated
BCCIP	1549.37	0.330945	0.10329	3.20404	0.00135513	0.0158897	Non-Target	Associated
TAF7	1469.57	0.331447	0.0907043	3.65415	0.000258033	0.00442442	Non-Target	Associated
CLDN1	2780.1	0.331456	0.0982584	3.37331	0.000742699	0.00993501	Target	Associated
AKT1S1	2166.34	0.33184	0.100112	3.31469	0.000917443	0.011726	Non-Target	Associated
FAM136A	1232.55	0.331861	0.112787	2.94238	0.00325701	0.0308261	Non-Target	Associated
PPP1R15B	1063.85	0.3331	0.109868	3.03182	0.00243081	0.0249564	Non-Target	Associated
PVR	2353.75	0.333909	0.079689	4.19015	2.79e-05	0.000758872	Non-Target	Associated
COTL1	9511.94	0.334404	0.0845098	3.95698	7.59e-05	0.00172783	Non-Target	Associated
PMM2	946.546	0.334668	0.11722	2.85503	0.00430327	0.0379787	Non-Target	Associated
SCAMP2	1745.22	0.336375	0.0902957	3.72525	0.000195118	0.00351932	Non-Target	Associated
PSME3	3946.87	0.336829	0.111657	3.01664	0.00255593	0.0260185	Non-Target	Associated
URM1	598.634	0.337746	0.11383	2.96711	0.0030061	0.0290553	Non-Target	Associated
LRRC8D	584.816	0.338993	0.1153	2.94009	0.00328112	0.0310098	Non-Target	Associated
QDPR	482.065	0.339769	0.109762	3.09552	0.00196469	0.0211732	Non-Target	Associated
COBL	512.334	0.340273	0.116882	2.91126	0.00359978	0.0332131	Target	Associated
PMPCA	1531.28	0.340823	0.105043	3.24462	0.00117608	0.0142457	Non-Target	Associated
SLC44A1	847.593	0.34085	0.103578	3.29076	0.000999179	0.0124808	Non-Target	Associated
C19orf24	446.742	0.341085	0.120764	2.82439	0.00473707	0.0405863	Non-Target	Associated
TMEM261	586.177	0.341496	0.120626	2.83102	0.00463991	0.0400397	Non-Target	Associated
RRP15	660.935	0.342191	0.122686	2.78916	0.00528457	0.0441041	Non-Target	Associated
GATA3	581.737	0.342244	0.123889	2.7625	0.00573613	0.0467495	Non-Target	Associated
USP15	557.594	0.343262	0.119285	2.87767	0.00400624	0.0361547	Non-Target	Non-associated
VPS33A	366.545	0.343498	0.124915	2.74985	0.0059623	0.0480749	Non-Target	Associated
MRPL47	840.833	0.34433	0.0970262	3.54883	0.000386946	0.00599455	Non-Target	Associated
MRPS7	1183.95	0.345213	0.0953161	3.62177	0.000292599	0.0048561	Non-Target	Associated
ARFGAP2	676.738	0.346522	0.106035	3.268	0.00108311	0.013315	Non-Target	Associated
SDCCAG3	926.355	0.346811	0.0856227	4.05045	5.11e-05	0.00124294	Non-Target	Associated
MRPL15	693.059	0.347025	0.104469	3.32181	0.000894366	0.0114979	Non-Target	Associated
UXS1	828.599	0.347562	0.087795	3.95879	7.53e-05	0.00172075	Non-Target	Associated
AVEN	474.507	0.348122	0.116871	2.97869	0.00289484	0.0282446	Non-Target	Associated
IQCE	358.022	0.348157	0.126182	2.75917	0.0057949	0.0470541	Non-Target	Associated
PLSCR1	424.145	0.348597	0.11502	3.03076	0.00243939	0.0250057	Non-Target	Associated
DAG1	4381	0.348934	0.0946554	3.68636	0.00022748	0.00396697	Non-Target	Associated
PROSC	455.362	0.349669	0.117232	2.9827	0.00285716	0.0280971	Non-Target	Associated
MKKS	504.938	0.349843	0.106664	3.27986	0.00103857	0.0128632	Non-Target	Associated
SEC61B	788.385	0.349946	0.102788	3.40454	0.000662748	0.00912087	Non-Target	Associated
DUS1L	1613.64	0.35014	0.0857325	4.0841	4.42e-05	0.00110644	Non-Target	Associated
PQBP1	676.241	0.350837	0.120615	2.90873	0.003629	0.0334127	Non-Target	Associated
YRDC	345.571	0.352213	0.117396	3.00022	0.00269786	0.0270052	Non-Target	Associated
LINC00707	1082.49	0.352722	0.0924365	3.81583	0.000135726	0.0026627	Non-Target	Associated
IDI1	1003.99	0.353222	0.124635	2.83405	0.00459626	0.0397931	Target	Associated
VPS25	674.766	0.353542	0.0996831	3.54666	0.000390151	0.00603181	Non-Target	Associated
ACADM	435.747	0.354245	0.127162	2.78577	0.00534002	0.0443702	Non-Target	Associated
MRPS30	398.698	0.354277	0.124305	2.85007	0.00437102	0.0383714	Non-Target	Associated
POLR3E	647.618	0.354336	0.10531	3.3647	0.000766267	0.0101929	Non-Target	Associated
SEC11C	408.646	0.35513	0.124305	2.85692	0.00427778	0.0378549	Non-Target	Associated
G3BP1	2244.19	0.355746	0.0993646	3.58021	0.000343319	0.00548106	Non-Target	Non-associated
GPAT4	1115.54	0.357108	0.102024	3.50022	0.00046487	0.00692741	Non-Target	Non-associated
NIPAL3	1941.82	0.357789	0.0908325	3.939	8.18e-05	0.00181563	Target	Associated
CCND2	835.738	0.358074	0.112134	3.19326	0.00140677	0.01635	Non-Target	Associated
CCDC25	586.776	0.358513	0.113327	3.16353	0.00155866	0.0176947	Non-Target	Associated
PTGES	4239.21	0.359376	0.0994873	3.61228	0.000303518	0.0049579	Non-Target	Associated
CHCHD1	417.943	0.359385	0.123138	2.91856	0.00351653	0.0326158	Non-Target	Associated
TXN2	900.009	0.359563	0.0907995	3.95996	7.5e-05	0.00171527	Non-Target	Associated
AMD1	1792.49	0.360438	0.103955	3.46726	0.000525795	0.00770486	Non-Target	Associated
TRAFD1	390.956	0.360614	0.113167	3.18657	0.00143972	0.016587	Non-Target	Associated
NOP2	1307.7	0.360807	0.0960735	3.75553	0.000172977	0.00320761	Non-Target	Associated
DPY30	392.979	0.361756	0.131998	2.74062	0.00613236	0.0490403	Non-Target	Associated
NUDT19	434.633	0.362705	0.123157	2.94506	0.00322891	0.0306479	Non-Target	Associated
JTB	1591.41	0.362958	0.110288	3.29101	0.000998281	0.0124808	Non-Target	Associated
MRPL33	841.87	0.363735	0.109514	3.32137	0.000895775	0.0115048	Non-Target	Associated
LATS2	389.683	0.364803	0.123908	2.94414	0.00323856	0.0306815	Non-Target	Associated
PSMD12	1693.76	0.365473	0.106794	3.42224	0.000621085	0.00870507	Non-Target	Associated
NECAP1	380.452	0.367687	0.132911	2.76641	0.00566772	0.0463083	Non-Target	Associated
SPRYD3	547.908	0.368429	0.0978149	3.76659	0.000165492	0.00309488	Non-Target	Associated
POP4	496.014	0.368804	0.119945	3.07477	0.00210667	0.0223295	Non-Target	Associated
MEPCE	950.21	0.368848	0.102876	3.58535	0.000336626	0.00540033	Non-Target	Associated
C12orf49	679.28	0.368877	0.0956776	3.85541	0.000115536	0.00236133	Non-Target	Associated
NAA15	1157.52	0.369444	0.124413	2.9695	0.0029829	0.0289157	Non-Target	Non-associated
ATP6V1G1	887.305	0.371076	0.096837	3.83196	0.000127124	0.00252774	Non-Target	Associated
PRRG4	710.263	0.372029	0.0895585	4.15403	3.27e-05	0.00086087	Non-Target	Associated
LLGL2	1332.8	0.372402	0.107383	3.46796	0.000524425	0.00769331	Non-Target	Associated
DPP3	1024.62	0.372607	0.114856	3.24412	0.00117814	0.0142462	Non-Target	Associated
TMEM2	1259.9	0.372992	0.104194	3.57979	0.00034387	0.00548323	Non-Target	Associated
AIFM2	797.175	0.373767	0.105211	3.55256	0.000381501	0.00594682	Non-Target	Associated
EIF5	1639.29	0.373901	0.127528	2.93192	0.00336873	0.031679	Non-Target	Associated
LGALSL	456.221	0.374121	0.113287	3.3024	0.00095861	0.0121464	Non-Target	Associated
SPR	591.804	0.374348	0.110643	3.38339	0.000715972	0.00965477	Non-Target	Associated
USP16	623.49	0.374388	0.125695	2.97856	0.0028961	0.0282446	Non-Target	Associated
UNC13D	669.827	0.376577	0.125126	3.00958	0.00261606	0.0263689	Non-Target	Associated
UQCR10	927.87	0.376878	0.10895	3.45918	0.000541813	0.00787836	Non-Target	Associated
LIPH	449.069	0.377468	0.114635	3.29277	0.000992039	0.0124222	Non-Target	Associated
EHD1	1892.16	0.378858	0.0969687	3.90701	9.34e-05	0.00199958	Non-Target	Associated
MRPS12	1117.16	0.378911	0.131733	2.87635	0.004023	0.0362564	Non-Target	Non-associated
PCTP	488.078	0.378922	0.119075	3.18222	0.00146153	0.0168138	Non-Target	Associated
MRPS25	534.324	0.379072	0.106572	3.55697	0.000375155	0.00588133	Non-Target	Associated
ANXA11	4135.77	0.37929	0.0805834	4.7068	2.52e-06	0.000100679	Non-Target	Associated
MRPL20	983.144	0.381163	0.118993	3.20324	0.00135888	0.0159055	Non-Target	Associated
CNDP2	2524.19	0.38124	0.079296	4.8078	1.53e-06	6.44e-05	Non-Target	Associated
SSNA1	533.222	0.382686	0.131025	2.92071	0.00349233	0.0324484	Non-Target	Non-associated
YDJC	554.722	0.384016	0.111199	3.4534	0.000553574	0.00797907	Non-Target	Associated
HMOX2	1431.1	0.384269	0.106742	3.59999	0.000318231	0.00514903	Non-Target	Associated
DIS3L2	276.234	0.38563	0.136045	2.83459	0.00458851	0.039752	Non-Target	Associated
GNE	498.598	0.385695	0.121521	3.17389	0.00150409	0.0171936	Target	Associated
SLC25A25	328.444	0.386484	0.138013	2.80034	0.00510493	0.0430124	Non-Target	Associated
ENC1	845.631	0.386961	0.111992	3.45525	0.000549778	0.0079417	Target	Associated
EPCAM	1831.43	0.388823	0.0798387	4.87011	1.12e-06	4.88e-05	Target	Associated
URGCP	665.588	0.3897	0.104739	3.72066	0.000198706	0.00357427	Non-Target	Associated
MRPL34	428.848	0.391083	0.1197	3.26719	0.0010862	0.0133406	Non-Target	Associated
EMC10	1587.56	0.3929	0.115706	3.39566	0.000684632	0.00932838	Non-Target	Associated
ALKBH3	380.989	0.394521	0.121723	3.24114	0.00119055	0.0143682	Non-Target	Associated
ATP6V0E2	601.603	0.394701	0.129923	3.03796	0.00238187	0.0246071	Non-Target	Associated
NT5C2	1373.8	0.394857	0.0885932	4.45697	8.31e-06	0.000274893	Target	Associated
CCAR1	1305.51	0.394881	0.11162	3.53773	0.000403583	0.00620315	Non-Target	Associated
ASNSD1	383.819	0.395305	0.138163	2.86115	0.00422113	0.0374792	Non-Target	Associated
PDCD2L	282.958	0.395633	0.138633	2.85382	0.00431973	0.038073	Target	Associated
PLK2	1206.33	0.395723	0.112991	3.50224	0.000461367	0.00689076	Target	Associated
MANSC1	722.329	0.396883	0.103534	3.83337	0.000126401	0.00252095	Non-Target	Associated
CIAPIN1	753.799	0.398427	0.13416	2.9698	0.00297996	0.0289085	Non-Target	Non-associated
MRPL54	291.189	0.398445	0.128784	3.0939	0.00197546	0.0212394	Non-Target	Associated
WWC1	1432.51	0.398734	0.0888583	4.4873	7.21e-06	0.000244929	Non-Target	Associated
COA4	641.43	0.399422	0.100341	3.98064	6.87e-05	0.00159479	Non-Target	Non-associated
PLEKHJ1	561.945	0.399447	0.117544	3.39827	0.000678138	0.00926858	Non-Target	Non-associated
PHF14	446.913	0.401063	0.113805	3.52414	0.000424863	0.00646997	Non-Target	Associated
OGDH	3611.29	0.401701	0.076034	5.28318	1.27e-07	6.93e-06	Non-Target	Associated
SERPINB1	1580.9	0.401843	0.109625	3.6656	0.000246756	0.00424761	Non-Target	Associated
IL18	1802.82	0.40233	0.124785	3.22419	0.00126329	0.0150024	Non-Target	Associated
PXDC1	316.725	0.403146	0.127227	3.16872	0.00153113	0.0174271	Non-Target	Associated
MYEOV	1478.46	0.403252	0.0852936	4.72781	2.27e-06	9.16e-05	Non-Target	Associated
SCEL	1970.9	0.403743	0.103421	3.90388	9.47e-05	0.00201914	Non-Target	Associated
RAP2C	279.935	0.404256	0.146136	2.76629	0.00566976	0.0463083	Non-Target	Associated
MID1IP1	1068.43	0.404826	0.120248	3.36659	0.000761036	0.0101392	Non-Target	Associated
SURF2	414.364	0.405011	0.139744	2.89824	0.00375267	0.0342353	Non-Target	Associated
PRICKLE1	295.451	0.407009	0.137429	2.96159	0.0030605	0.0293866	Non-Target	Associated
CHMP4A	284.745	0.407067	0.137027	2.9707	0.00297122	0.0288661	Non-Target	Associated
HIST1H2BK	511.872	0.408131	0.11959	3.41276	0.000643077	0.00894683	Non-Target	Associated
ARHGAP18	451.842	0.408746	0.118233	3.45712	0.000545983	0.00791285	Non-Target	Associated
FAM84B	3837.56	0.409971	0.0910175	4.5043	6.66e-06	0.00023129	Target	Associated
ANXA3	3541.64	0.410159	0.0661927	6.19645	5.78e-10	4.83e-08	Non-Target	Associated
SRRD	266.296	0.410836	0.150203	2.73522	0.00623394	0.0495921	Target	Associated
SUGT1	332.474	0.411471	0.139352	2.95274	0.00314962	0.0300683	Non-Target	Associated
METTL13	970.18	0.412625	0.118941	3.46916	0.00052209	0.00766758	Non-Target	Associated
GRHL1	488.546	0.412982	0.13579	3.04133	0.00235532	0.0243663	Non-Target	Associated
VPS18	1066.16	0.413437	0.109952	3.76015	0.000169812	0.00315968	Non-Target	Associated
UMPS	992.725	0.413859	0.141645	2.92181	0.00348005	0.0323799	Non-Target	Associated
SMAGP	455.016	0.4144	0.13913	2.97851	0.00289655	0.0282446	Non-Target	Associated
MLST8	616.701	0.41511	0.11836	3.50717	0.000452894	0.00678687	Non-Target	Associated
OSGIN2	392.379	0.415285	0.12825	3.23809	0.00120331	0.0144756	Non-Target	Associated
RALGPS2	794.017	0.416115	0.110938	3.75087	0.000176224	0.00325865	Non-Target	Associated
LIMCH1	797.72	0.416186	0.120993	3.43975	0.000582248	0.0082795	Non-Target	Associated
TRAF4	1134.76	0.416445	0.0876631	4.75051	2.03e-06	8.24e-05	Target	Associated
FBXO32	547.256	0.416768	0.132757	3.13933	0.00169336	0.0189469	Non-Target	Associated
PANK3	1161.23	0.416773	0.114949	3.62573	0.000288147	0.00480354	Non-Target	Associated
RASSF3	592.331	0.416849	0.100559	4.14532	3.39e-05	0.0008872	Non-Target	Associated
TMEM64	266.059	0.41687	0.142296	2.92959	0.0033941	0.0318495	Non-Target	Associated
SRM	2320.58	0.41713	0.123537	3.37656	0.000733996	0.00984713	Non-Target	Associated
GALNT6	1154.08	0.417352	0.0931213	4.48181	7.4e-06	0.000250562	Non-Target	Non-associated
CPVL	268.048	0.417724	0.14269	2.92748	0.00341718	0.0320206	Non-Target	Associated
RDH13	345.768	0.418268	0.146899	2.84731	0.00440904	0.0386025	Non-Target	Associated
IVD	1025.12	0.420787	0.108977	3.86124	0.000112811	0.00231788	Non-Target	Associated
KRT80	1207.72	0.421328	0.13639	3.08914	0.00200734	0.0214946	Target	Associated
NOP16	1345.97	0.422196	0.116901	3.61157	0.000304354	0.00496097	Non-Target	Associated
ZNF644	370.125	0.422592	0.15419	2.74072	0.00613049	0.0490403	Non-Target	Associated
SEMA3C	1990.49	0.425648	0.126564	3.36312	0.000770679	0.0102278	Non-Target	Associated
DOCK8	324.73	0.42656	0.13638	3.12773	0.0017616	0.0195284	Non-Target	Associated
MRPL16	677.686	0.427225	0.0998386	4.27915	1.88e-05	0.000559132	Non-Target	Associated
ZDHHC6	415.642	0.427239	0.152412	2.8032	0.00505988	0.04266	Non-Target	Associated
CPPED1	355.249	0.427477	0.13965	3.06107	0.00220547	0.0231102	Non-Target	Associated
TP53I3	2601.06	0.427597	0.0925563	4.61986	3.84e-06	0.000142815	Target	Associated
UTP3	692.088	0.428668	0.114359	3.74843	0.000177944	0.0032767	Non-Target	Associated
JAGN1	579.488	0.429202	0.0986562	4.35048	1.36e-05	0.000421995	Non-Target	Associated
TOP1	2147.45	0.430726	0.0748983	5.75082	8.88e-09	5.98e-07	Non-Target	Associated
SRPRB	1626.82	0.431242	0.0955857	4.51157	6.44e-06	0.000225961	Non-Target	Associated
TMCO1	1504.32	0.431431	0.0995625	4.33327	1.47e-05	0.000452137	Non-Target	Non-associated
AIMP2	370.483	0.43224	0.121297	3.56347	0.000365979	0.00577302	Non-Target	Associated
B3GNT3	1610.99	0.433402	0.0930238	4.65905	3.18e-06	0.00012228	Non-Target	Associated
PTRH2	710.998	0.433705	0.114397	3.79123	0.000149903	0.00286837	Non-Target	Associated
CAPN8	438.976	0.434244	0.118954	3.65052	0.000261713	0.00445858	Non-Target	Associated
ALDH3B1	807.445	0.435237	0.102573	4.24319	2.2e-05	0.000631333	Non-Target	Associated
TMTC1	891.697	0.436218	0.102345	4.26223	2.02e-05	0.000591199	Non-Target	Associated
MYD88	578.339	0.437344	0.126238	3.46443	0.000531363	0.00775674	Non-Target	Associated
HEXIM1	1265.21	0.438383	0.1212	3.61701	0.00029803	0.00490962	Non-Target	Associated
NUDT16	791.696	0.439542	0.0949536	4.62902	3.67e-06	0.000137807	Non-Target	Associated
RASAL1	759.535	0.441216	0.115513	3.81962	0.000133656	0.00262989	Non-Target	Associated
NACC2	641.348	0.443994	0.116049	3.82591	0.000130291	0.00258294	Non-Target	Associated
ADGRG6	750.935	0.44496	0.126665	3.5129	0.000443238	0.00668809	Non-Target	Associated
CCDC149	194.45	0.4458	0.15885	2.80642	0.00500961	0.0424258	Non-Target	Associated
SBDSP1	292.607	0.446955	0.14831	3.01365	0.00258127	0.0261353	Non-Target	Associated
TNRC6C	285.102	0.447333	0.150578	2.97076	0.00297062	0.0288661	Non-Target	Associated
SMG8	438.32	0.447807	0.123416	3.62844	0.000285139	0.00476543	Non-Target	Associated
ESRP2	1247.82	0.44994	0.125538	3.58411	0.000338234	0.00541298	Non-Target	Associated
TDG	479.011	0.450256	0.156222	2.88215	0.00394976	0.0357673	Non-Target	Associated
FGFR1OP	184.24	0.450704	0.161338	2.79354	0.00521343	0.0436757	Non-Target	Associated
SLC36A1	442.501	0.451704	0.161771	2.79224	0.00523451	0.0437967	Non-Target	Associated
TUSC2	401.837	0.452401	0.125119	3.61578	0.00029945	0.00492359	Non-Target	Associated
ADI1	1403.21	0.452741	0.133823	3.38314	0.000716631	0.00965477	Non-Target	Associated
RARRES1	808.314	0.453555	0.134803	3.36458	0.000766607	0.0101929	Non-Target	Associated
ELL3	406.321	0.454591	0.13822	3.2889	0.00100579	0.0125393	Non-Target	Associated
TRAK2	385.611	0.454874	0.128569	3.53798	0.0004032	0.00620315	Non-Target	Associated
SEC22B	578.52	0.455259	0.109931	4.14133	3.45e-05	0.000897422	Non-Target	Associated
DANCR	644.784	0.455995	0.115764	3.93901	8.18e-05	0.00181563	Non-Target	Associated
LINC01468	353.939	0.456161	0.11987	3.80548	0.000141531	0.00275723	Target	Associated
ACP6	290.368	0.456639	0.134852	3.38622	0.000708622	0.00957618	Non-Target	Associated
ASF1A	193.383	0.458018	0.152015	3.01298	0.002587	0.0261532	Non-Target	Associated
ATP5G1	1567.05	0.458058	0.106079	4.31808	1.57e-05	0.000483264	Non-Target	Associated
CMTR2	347.568	0.4596	0.142225	3.2315	0.00123144	0.0147137	Non-Target	Associated
CYCS	1898.03	0.460877	0.107303	4.2951	1.75e-05	0.000526367	Non-Target	Associated
LINC00673	354.03	0.463662	0.125705	3.68851	0.000225574	0.00394993	Non-Target	Associated
THADA	493.152	0.464182	0.114085	4.06873	4.73e-05	0.00117095	Non-Target	Associated
TRIM16	1945.92	0.464677	0.108338	4.28913	1.79e-05	0.000537542	Non-Target	Associated
ATG4A	270.775	0.466036	0.135909	3.42904	0.000605727	0.00853054	Non-Target	Associated
TMEM41A	589.608	0.466186	0.0971138	4.80041	1.58e-06	6.64e-05	Non-Target	Associated
SUOX	182.013	0.467389	0.164529	2.84077	0.00450048	0.0391951	Non-Target	Associated
TIMM8B	553.723	0.467931	0.138085	3.38871	0.00070221	0.009509	Non-Target	Associated
SLC35C1	556.009	0.468631	0.146401	3.20101	0.00136946	0.0160009	Non-Target	Associated
YOD1	271.456	0.468855	0.163335	2.87051	0.0040981	0.0367327	Non-Target	Associated
INPP4B	698.309	0.470047	0.1017	4.62189	3.8e-06	0.000142137	Non-Target	Associated
IL17RE	568.923	0.470162	0.139515	3.36997	0.000751777	0.0100361	Non-Target	Associated
PYM1	524.265	0.470413	0.107406	4.37975	1.19e-05	0.000378925	Non-Target	Associated
JADE2	3046.56	0.471328	0.0809502	5.82245	5.8e-09	4.05e-07	Non-Target	Associated
SLC30A7	328.319	0.471847	0.141391	3.33717	0.00084636	0.0110001	Non-Target	Associated
RRS1	567.663	0.472672	0.114045	4.14461	3.4e-05	0.000888191	Non-Target	Associated
KYNU	1545.35	0.473504	0.0885272	5.34868	8.86e-08	5.04e-06	Target	Associated
NCOA7	1140.6	0.473806	0.120379	3.93595	8.29e-05	0.00183548	Non-Target	Associated
ARL6IP5	2551.26	0.475366	0.0712934	6.66775	2.6e-11	2.98e-09	Non-Target	Associated
POP1	810.383	0.477376	0.134403	3.55182	0.00038258	0.0059566	Non-Target	Associated
AASDHPPT	328.103	0.478087	0.153789	3.10872	0.00187902	0.0205473	Non-Target	Associated
EXOSC4	375.601	0.478256	0.13803	3.46487	0.000530482	0.00775632	Non-Target	Associated
MPC1	308.346	0.478291	0.126497	3.78105	0.000156166	0.00296245	Non-Target	Associated
FAM98A	1623.15	0.478311	0.107341	4.45599	8.35e-06	0.000274893	Non-Target	Associated
GGCT	707.003	0.478692	0.11168	4.2863	1.82e-05	0.000542672	Non-Target	Associated
GDAP1	163.143	0.479082	0.16381	2.92462	0.00344882	0.0321573	Non-Target	Associated
C20orf24	326.496	0.480423	0.136748	3.51319	0.000442766	0.00668809	Non-Target	Associated
ARV1	560.298	0.481544	0.100053	4.8129	1.49e-06	6.32e-05	Non-Target	Associated
MBD4	744.443	0.481729	0.113611	4.24018	2.23e-05	0.000634918	Non-Target	Associated
PARP9	547.058	0.484771	0.107599	4.50534	6.63e-06	0.000231136	Non-Target	Associated
IDH1	1549.73	0.485184	0.0724381	6.69791	2.11e-11	2.47e-09	Non-Target	Associated
RASEF	188.199	0.488681	0.162638	3.00471	0.00265834	0.0266905	Target	Associated
SLC29A3	237.845	0.489571	0.156852	3.12123	0.00180096	0.0199314	Target	Associated
SREBF1	2935.47	0.489606	0.0905576	5.40657	6.42e-08	3.79e-06	Non-Target	Associated
ELOVL6	782.173	0.490234	0.110499	4.43656	9.14e-06	0.000297986	Target	Associated
GPATCH4	1343.28	0.490509	0.13103	3.74347	0.000181493	0.00333276	Non-Target	Associated
SLC26A2	2314.58	0.491303	0.113823	4.31637	1.59e-05	0.000485886	Non-Target	Associated
EIF3J	1596.87	0.493061	0.128987	3.82255	0.000132078	0.00261444	Non-Target	Associated
TRA2A	541.483	0.494111	0.169543	2.91438	0.00356401	0.032945	Non-Target	Associated
VSIG10	296.417	0.494952	0.133041	3.72029	0.000198992	0.00357454	Non-Target	Associated
MRPL50	319.741	0.495264	0.141602	3.49759	0.000469491	0.0069805	Non-Target	Associated
DUSP14	1242.21	0.495624	0.135306	3.66299	0.000249289	0.00428563	Non-Target	Associated
GOT1	1102.36	0.49822	0.0973931	5.11556	3.13e-07	1.56e-05	Non-Target	Associated
MAP2	351.894	0.499222	0.122697	4.06874	4.73e-05	0.00117095	Non-Target	Associated
APOL6	244.843	0.499662	0.178	2.80709	0.00499913	0.042369	Non-Target	Associated
TCN1	1173.21	0.501723	0.120907	4.14968	3.33e-05	0.000873931	Non-Target	Associated
ECHDC1	746.273	0.503243	0.100819	4.99155	5.99e-07	2.83e-05	Non-Target	Associated
PLEKHA6	410.355	0.504065	0.124115	4.06129	4.88e-05	0.00120214	Non-Target	Associated
PDCL3	277.227	0.50413	0.166395	3.02972	0.00244782	0.0250726	Non-Target	Associated
ATAD3B	414.101	0.505097	0.158482	3.1871	0.00143707	0.0165799	Non-Target	Associated
SRSF8	480.176	0.506474	0.131935	3.8388	0.000123638	0.00248083	Target	Associated
CFL2	362.667	0.508168	0.159223	3.19154	0.00141517	0.0163755	Non-Target	Associated
BAMBI	323.986	0.510574	0.15028	3.39749	0.000680063	0.0092757	Non-Target	Associated
IL7R	211.195	0.512435	0.184718	2.77415	0.00553464	0.0455288	Non-Target	Associated
SERPINB8	800.626	0.512455	0.132257	3.87469	0.000106761	0.0022153	Non-Target	Associated
AKAP8	549.787	0.513578	0.130877	3.92411	8.71e-05	0.00189659	Non-Target	Associated
NUDT16L1	223.661	0.518885	0.1637	3.16973	0.00152582	0.0173967	Non-Target	Associated
MFAP3L	109.535	0.519305	0.187135	2.77503	0.00551963	0.0454904	Non-Target	Associated
AP5M1	404.572	0.521405	0.1331	3.91739	8.95e-05	0.00193464	Non-Target	Associated
ANAPC13	692.611	0.521426	0.104702	4.98008	6.36e-07	2.98e-05	Non-Target	Non-associated
LYRM2	354.902	0.52388	0.129055	4.05937	4.92e-05	0.00120756	Non-Target	Associated
TUFT1	746.924	0.525402	0.1127	4.66197	3.13e-06	0.000120913	Non-Target	Associated
IFIH1	135.449	0.526221	0.177335	2.96739	0.00300343	0.0290508	Non-Target	Associated
KIAA1211L	129.414	0.526227	0.187625	2.80468	0.00503666	0.0425536	Target	Associated
DYSF	308.821	0.52737	0.150008	3.5156	0.000438755	0.00665849	Non-Target	Associated
TLR6	133.062	0.528732	0.183238	2.8855	0.00390791	0.0354126	Non-Target	Associated
COMMD5	160.393	0.529262	0.176636	2.99635	0.00273236	0.0272678	Non-Target	Associated
DKK1	777.696	0.533339	0.118386	4.50508	6.63e-06	0.000231136	Non-Target	Associated
RBM47	399.117	0.536755	0.143746	3.73406	0.000188416	0.00343599	Target	Associated
SERTAD4	96.3934	0.538045	0.195105	2.75772	0.00582062	0.0472049	Non-Target	Associated
BTBD3	389.65	0.53908	0.131807	4.08993	4.32e-05	0.00108107	Target	Associated
DDRGK1	936.966	0.539517	0.123291	4.37596	1.21e-05	0.000382797	Non-Target	Associated
OVOL2	203.854	0.539661	0.150359	3.58914	0.000331764	0.00532882	Non-Target	Associated
EFEMP1	1407.62	0.539945	0.120147	4.49402	6.99e-06	0.000240309	Target	Associated
MROH6	1179	0.541332	0.120102	4.50726	6.57e-06	0.00022999	Non-Target	Associated
RYR2	299.037	0.5416	0.16885	3.20759	0.00133854	0.0157391	Non-Target	Non-associated
FMN1	195.324	0.543813	0.164943	3.29698	0.000977308	0.012289	Target	Associated
FASTKD5	487.411	0.543849	0.120489	4.51368	6.37e-06	0.000224919	Non-Target	Associated
PODXL	110.871	0.545135	0.196073	2.78026	0.00543155	0.0450175	Non-Target	Associated
SLFN5	562.217	0.545594	0.146855	3.7152	0.000203046	0.00362764	Non-Target	Associated
FOXA1	345.972	0.546162	0.135055	4.044	5.25e-05	0.00126602	Target	Associated
IFITM3	1384.5	0.546618	0.103659	5.27324	1.34e-07	7.28e-06	Non-Target	Associated
PPP2R3C	169.68	0.548274	0.170932	3.20755	0.00133871	0.0157391	Non-Target	Non-associated
TSEN2	147.662	0.548814	0.163521	3.35622	0.000790147	0.0104256	Non-Target	Associated
PIK3R3	792.449	0.550851	0.12276	4.48721	7.22e-06	0.000244929	Target	Associated
FGF2	186.3	0.557809	0.170247	3.27646	0.00105117	0.0129949	Target	Associated
AKTIP	278.082	0.558278	0.129882	4.29834	1.72e-05	0.000519904	Non-Target	Associated
ADGRF1	1673.98	0.559338	0.110622	5.05628	4.28e-07	2.07e-05	Target	Associated
NDUFAF4	155.849	0.561316	0.180747	3.10552	0.00189942	0.0206744	Non-Target	Associated
C6orf203	137.189	0.562721	0.176144	3.19467	0.00139989	0.0163025	Non-Target	Associated
MACC1	388.667	0.564204	0.169915	3.3205	0.000898561	0.0115294	Non-Target	Associated
TRMT10A	112.256	0.566074	0.199788	2.83337	0.00460601	0.0398514	Non-Target	Associated
BORCS7	128.906	0.567082	0.194414	2.91688	0.00353548	0.0327571	Non-Target	Associated
DDX58	311.74	0.568893	0.135904	4.18601	2.84e-05	0.000771277	Non-Target	Associated
CCNA1	286.167	0.569802	0.174954	3.25686	0.00112651	0.0137461	Non-Target	Associated
FCMR	122.556	0.570018	0.202333	2.81724	0.00484389	0.0413139	Non-Target	Non-associated
KRT18	11618.4	0.570517	0.0964809	5.91327	3.35e-09	2.45e-07	Non-Target	Associated
ZNF75A	98.1589	0.571544	0.203722	2.80551	0.00502371	0.0425157	Non-Target	Associated
TMEM241	169.731	0.572319	0.169214	3.38223	0.000719008	0.00966707	Non-Target	Associated
HACD2	488.356	0.572762	0.158528	3.61299	0.000302683	0.0049579	Non-Target	Associated
RPS27L	1022.69	0.574737	0.100306	5.72984	1.01e-08	6.7e-07	Target	Associated
SLFN12	106.968	0.575208	0.195213	2.94657	0.00321322	0.030543	Non-Target	Associated
CHAC2	115.599	0.577822	0.204781	2.82166	0.00477753	0.0409064	Non-Target	Associated
ZDHHC21	283.271	0.579999	0.175995	3.29553	0.000982353	0.0123406	Non-Target	Associated
C1GALT1C1	167.883	0.585123	0.157522	3.71456	0.000203561	0.00363192	Non-Target	Associated
SLC22A5	485.324	0.58538	0.140652	4.1619	3.16e-05	0.000840414	Non-Target	Non-associated
MARS2	223.05	0.586056	0.162923	3.59714	0.00032173	0.00519927	Non-Target	Associated
TPRN	231.114	0.586468	0.144354	4.06272	4.85e-05	0.00119703	Non-Target	Associated
TLCD1	314.104	0.586612	0.135055	4.34349	1.4e-05	0.000434637	Non-Target	Associated
ACSL1	4663.45	0.589208	0.0832655	7.07625	1.48e-12	2.02e-10	Non-Target	Associated
PDP1	390.69	0.591118	0.149417	3.95616	7.62e-05	0.00173082	Non-Target	Associated
CHORDC1	255.932	0.595465	0.152825	3.89639	9.76e-05	0.00207248	Non-Target	Associated
RPP40	116.297	0.59623	0.177733	3.35465	0.000794664	0.0104606	Non-Target	Associated
CYSRT1	384.187	0.59677	0.163935	3.64029	0.000272334	0.00459211	Non-Target	Associated
C2CD2L	190.309	0.600986	0.156165	3.84841	0.000118885	0.00241112	Non-Target	Associated
NLRC5	102.405	0.603446	0.215889	2.79517	0.0051873	0.0435792	Non-Target	Associated
SLC5A6	1191.16	0.603966	0.122351	4.93635	7.96e-07	3.59e-05	Non-Target	Non-associated
GATM	213.959	0.60676	0.159856	3.79565	0.000147255	0.00283413	Non-Target	Associated
NTN4	510.668	0.606884	0.0991848	6.11872	9.43e-10	7.64e-08	Non-Target	Associated
THEM6	390.6	0.610999	0.114645	5.32947	9.85e-08	5.55e-06	Non-Target	Associated
CHN1	79.7075	0.612073	0.215529	2.83986	0.00451336	0.0392297	Non-Target	Associated
PINK1-AS	106.798	0.613152	0.197213	3.10908	0.00187673	0.0205459	Non-Target	Non-associated
EXOC6	188.698	0.613751	0.18697	3.28263	0.00102845	0.0127618	Non-Target	Associated
RERG	124.695	0.614789	0.175276	3.50754	0.00045227	0.00678687	Non-Target	Associated
CADPS2	79.6998	0.617822	0.216469	2.85409	0.00431609	0.0380664	Non-Target	Associated
PRR15L	310.582	0.617961	0.163606	3.77713	0.000158645	0.00298887	Non-Target	Associated
OSGIN1	138.761	0.618358	0.215943	2.86353	0.00418951	0.0373172	Non-Target	Associated
TMEM139	260.625	0.619992	0.146491	4.23228	2.31e-05	0.000652638	Non-Target	Associated
PRSS23	1154.48	0.624336	0.079826	7.8212	5.23e-15	9.46e-13	Non-Target	Associated
VTCN1	193.937	0.627542	0.188033	3.33741	0.000845642	0.0110001	Non-Target	Non-associated
GJA5	364.332	0.632583	0.156125	4.05177	5.08e-05	0.00123825	Non-Target	Associated
STOML1	141.4	0.632643	0.174461	3.62628	0.000287534	0.00479938	Non-Target	Associated
FYB	258.132	0.633315	0.144749	4.37525	1.21e-05	0.000383119	Non-Target	Associated
PPM1K	246.74	0.633754	0.148437	4.26951	1.96e-05	0.000579925	Non-Target	Associated
IFITM2	1031	0.638827	0.107511	5.94198	2.82e-09	2.09e-07	Non-Target	Associated
FAP	114.933	0.640044	0.196862	3.25124	0.00114903	0.0139564	Non-Target	Associated
MGP	478.354	0.640339	0.150054	4.26739	1.98e-05	0.000581903	Non-Target	Associated
TLN2	978.728	0.641902	0.188682	3.40202	0.000668886	0.00917062	Non-Target	Associated
PART1	130.839	0.643957	0.200082	3.21847	0.00128877	0.0152606	Non-Target	Associated
VIPR1	225.047	0.648255	0.177971	3.64248	0.000270025	0.00457069	Non-Target	Associated
C4orf19	133.868	0.649249	0.190343	3.41094	0.0006474	0.00898804	Non-Target	Associated
COL8A1	169.417	0.655436	0.223166	2.93699	0.00331412	0.0312769	Non-Target	Associated
BIRC3	507.354	0.655531	0.156811	4.1804	2.91e-05	0.000785705	Target	Associated
PSTK	67.7758	0.65839	0.231755	2.84089	0.00449884	0.0391951	Non-Target	Associated
TNFSF14	127.953	0.662895	0.203125	3.26349	0.00110048	0.0134658	Non-Target	Non-associated
LANCL2	336.743	0.666563	0.16676	3.99713	6.41e-05	0.00151358	Non-Target	Associated
GCNT2	198.615	0.667635	0.180693	3.69487	0.000220003	0.00386778	Non-Target	Associated
TLR4	203.447	0.67365	0.161062	4.18256	2.88e-05	0.000779849	Non-Target	Associated
CXCL2	432.885	0.677297	0.174512	3.88109	0.000103989	0.00216899	Non-Target	Associated
RPUSD3	627.181	0.67792	0.112124	6.04616	1.48e-09	1.16e-07	Non-Target	Associated
DNAJB4	71.7441	0.683028	0.240189	2.84371	0.00445921	0.0389127	Non-Target	Associated
MAFB	187.381	0.691501	0.182749	3.78388	0.0001544	0.00293739	Non-Target	Associated
SERPINB3	410.222	0.69319	0.145009	4.78031	1.75e-06	7.29e-05	Non-Target	Non-associated
CTGF	654.643	0.694186	0.108996	6.36893	1.9e-10	1.71e-08	Non-Target	Associated
GPAT3	941.439	0.696339	0.148556	4.68738	2.77e-06	0.000109063	Non-Target	Associated
CGN	718.934	0.697095	0.134257	5.19226	2.08e-07	1.09e-05	Non-Target	Associated
BBOX1	83.7642	0.699651	0.217607	3.2152	0.00130354	0.0154217	Target	Associated
KCNIP3	213.748	0.702274	0.145576	4.82411	1.41e-06	5.99e-05	Target	Associated
SLC43A2	699.218	0.70292	0.120506	5.83307	5.44e-09	3.84e-07	Target	Associated
GUCY1A3	488.838	0.709464	0.170027	4.17266	3.01e-05	0.000807934	Non-Target	Associated
SLC16A14	230.23	0.715915	0.163581	4.37652	1.21e-05	0.000382727	Non-Target	Associated
FAM201A	50.0037	0.72298	0.254565	2.84006	0.00451055	0.0392297	Non-Target	Associated
SLC39A8	1795.23	0.726462	0.109569	6.63015	3.35e-11	3.72e-09	Non-Target	Associated
HDAC9	136.659	0.726912	0.194857	3.73049	0.000191108	0.00346871	Non-Target	Associated
C2orf54	75.0223	0.727137	0.258487	2.81305	0.00490742	0.0417762	Non-Target	Associated
MGAM2	73.9425	0.727577	0.238361	3.05242	0.00227004	0.0236367	Non-Target	Non-associated
EDN1	235.759	0.729245	0.177945	4.09815	4.16e-05	0.00105138	Target	Associated
VGLL3	225.008	0.729821	0.203623	3.58418	0.000338141	0.00541298	Non-Target	Associated
C5orf46	192.966	0.73261	0.171557	4.27037	1.95e-05	0.000579925	Non-Target	Associated
KRT8	16356.7	0.735345	0.126644	5.8064	6.38e-09	4.41e-07	Non-Target	Associated
SYBU	89.8685	0.743054	0.233658	3.18009	0.00147232	0.0168888	Non-Target	Associated
PKIB	44.7816	0.744565	0.263129	2.82965	0.00465983	0.0401067	Non-Target	Associated
CALB2	1483.07	0.74777	0.106333	7.03233	2.03e-12	2.68e-10	Non-Target	Associated
GPR39	64.1567	0.749616	0.24293	3.08573	0.00203056	0.021673	Non-Target	Associated
CDH19	486.472	0.766853	0.12227	6.2718	3.57e-10	3.02e-08	Non-Target	Associated
TNC	461.309	0.777455	0.142906	5.44033	5.32e-08	3.19e-06	Non-Target	Associated
CYB561D2	184.105	0.777586	0.166736	4.66358	3.11e-06	0.000120317	Non-Target	Associated
CXCL3	250.132	0.781187	0.183953	4.24666	2.17e-05	0.000626872	Non-Target	Associated
HS3ST1	95.1484	0.782816	0.198059	3.95243	7.74e-05	0.00174099	Non-Target	Associated
LGALS9	44.2219	0.788062	0.256327	3.07444	0.00210898	0.0223295	Non-Target	Associated
AARD	175.556	0.807355	0.167835	4.81042	1.51e-06	6.37e-05	Non-Target	Associated
TGFB3	39.7246	0.807551	0.275018	2.93636	0.00332089	0.0313184	Non-Target	Associated
FAM134B	170.226	0.8079	0.162556	4.96999	6.7e-07	3.1e-05	Target	Associated
SERPINB4	89.7991	0.812898	0.278962	2.91401	0.00356823	0.032945	Non-Target	Non-associated
MYPN	120.348	0.814354	0.246956	3.29757	0.000975265	0.0122838	Non-Target	Associated
TMEM125	119.116	0.830946	0.204653	4.06027	4.9e-05	0.00120512	Non-Target	Associated
ATF5	896.137	0.832515	0.151332	5.50123	3.77e-08	2.34e-06	Non-Target	Associated
DEPTOR	34.8257	0.840529	0.303114	2.77298	0.00555461	0.0456282	Non-Target	Associated
MESP1	59.3135	0.865533	0.225107	3.84499	0.000120557	0.00243382	Non-Target	Associated
ITGBL1	196.223	0.870418	0.158144	5.50396	3.71e-08	2.31e-06	Target	Associated
SLC4A8	26.9147	0.878984	0.316563	2.77665	0.00549228	0.0453216	Non-Target	Associated
ADAMTS15	33.7176	0.883401	0.289297	3.05361	0.00226106	0.0235617	Non-Target	Associated
OR7E14P	29.7929	0.886846	0.297609	2.97991	0.00288336	0.0281992	Non-Target	Non-associated
SLC27A2	104.999	0.895974	0.19427	4.61202	3.99e-06	0.000147896	Target	Associated
P2RY6	22.3038	0.919098	0.33005	2.78473	0.00535727	0.0444855	Non-Target	Associated
SLC28A3	21.275	0.923839	0.321282	2.87548	0.00403418	0.0363076	Target	Associated
LINC00052	96.0272	0.938612	0.235354	3.98809	6.66e-05	0.00155652	Non-Target	Associated
IFI44L	15.3326	0.958805	0.328858	2.91556	0.00355054	0.0328506	Non-Target	Associated
ABAT	147.607	0.973618	0.213671	4.55662	5.2e-06	0.000187015	Target	Associated
ST6GALNAC5	58.5121	0.974435	0.256186	3.80362	0.000142594	0.00277256	Non-Target	Associated
ADAMTSL3	28.2984	0.974647	0.298858	3.26124	0.00110926	0.0135608	Non-Target	Associated
LOC102723517	25.1214	0.98009	0.29688	3.3013	0.000962385	0.0121709	Non-Target	Associated
PRR15	180.966	0.980483	0.172509	5.68366	1.32e-08	8.62e-07	Non-Target	Associated
PRLR	32.5151	1.00474	0.301923	3.32779	0.000875389	0.0113311	Non-Target	Associated
TJP3	140.82	1.07054	0.220987	4.84435	1.27e-06	5.5e-05	Non-Target	Associated
MPZ	17.2682	1.07296	0.320678	3.34591	0.000820118	0.0107102	Non-Target	Associated
PCDH9	17.4041	1.08424	0.334613	3.24027	0.00119418	0.0143989	Non-Target	Associated
PLEKHS1	18.119	1.15907	0.338088	3.42831	0.000607342	0.00853966	Non-Target	Non-associated
IL6	49.9221	1.17294	0.287667	4.07741	4.55e-05	0.00113447	Non-Target	Associated
CD180	180.222	1.32392	0.303997	4.35503	1.33e-05	0.000415281	Target	Associated

## Sheet: Day5
Gene.Symbol	baseMean	log2FoldChange	lfcSE	stat	pvalue	padj	p63-Target	H3K27ac
EGLN3	33.3944	-3.52317	0.312749	-11.2652	1.95e-29	1e-26	Non-Target	Associated
NDRG1	2403.36	-3.34679	0.176004	-19.0154	1.27e-80	5.46e-77	Target	Associated
EDN2	17.1009	-3.22609	0.341513	-9.44647	3.5e-21	1.05e-18	Non-Target	Associated
ENO2	41.928	-3.06484	0.329693	-9.29605	1.46e-20	3.75e-18	Non-Target	Non-associated
MT1X	613.078	-2.93812	0.245741	-11.9562	6.03e-33	4.08e-30	Non-Target	Associated
CA12	1847.28	-2.76664	0.136869	-20.2137	7.41e-91	9.54e-87	Target	Associated
NDUFA4L2	33.0582	-2.7306	0.341882	-7.98697	1.38e-15	1.78e-13	Non-Target	Associated
LRP1	213.236	-2.70827	0.188345	-14.3793	6.98e-47	1.12e-43	Non-Target	Associated
SERPINE1	2113.21	-2.50046	0.13586	-18.4047	1.2e-75	3.87e-72	Non-Target	Associated
LOXL2	282.251	-2.47446	0.170124	-14.545	6.28e-48	1.16e-44	Non-Target	Associated
AXL	519.873	-2.44724	0.164505	-14.8764	4.69e-50	1.01e-46	Target	Associated
PTGS1	14.9207	-2.37254	0.340841	-6.96083	3.38e-12	2.92e-10	Non-Target	Associated
LINC01503	74.3391	-2.35153	0.279292	-8.4196	3.78e-17	6.48e-15	Target	Associated
NXPH4	64.8226	-2.29416	0.326665	-7.02297	2.17e-12	1.94e-10	Non-Target	Associated
COL7A1	302.317	-2.21516	0.254933	-8.68916	3.65e-18	7.83e-16	Target	Associated
CA9	80.4786	-2.20031	0.297431	-7.39771	1.39e-13	1.37e-11	Non-Target	Non-associated
VIM	1087	-2.19302	0.139221	-15.7521	6.64e-56	1.71e-52	Non-Target	Associated
RNASE7	64.1438	-2.15479	0.270539	-7.9648	1.65e-15	2.11e-13	Target	Associated
TGFB1	158.187	-2.06765	0.226745	-9.11883	7.59e-20	1.85e-17	Non-Target	Associated
TREM1	70.295	-2.01577	0.233043	-8.6498	5.16e-18	1.05e-15	Non-Target	Associated
ANKRD65	26.7518	-1.96706	0.315505	-6.23464	4.53e-10	2.54e-08	Target	Associated
SLC6A8	2468.12	-1.92745	0.100807	-19.1202	1.71e-81	1.1e-77	Non-Target	Associated
PGF	37.3944	-1.86312	0.320205	-5.81854	5.94e-09	2.54e-07	Non-Target	Associated
SEMA6A	68.0461	-1.85556	0.222686	-8.33264	7.91e-17	1.24e-14	Non-Target	Associated
FAT2	2191.94	-1.84708	0.138742	-13.313	1.94e-40	1.79e-37	Target	Associated
SNAI2	392.111	-1.80836	0.151095	-11.9684	5.2e-33	3.72e-30	Target	Associated
PLCH2	154.761	-1.73638	0.190423	-9.11854	7.61e-20	1.85e-17	Non-Target	Associated
ACP5	35.9791	-1.73217	0.284823	-6.08157	1.19e-09	5.85e-08	Non-Target	Non-associated
PTPRH	27.1818	-1.73128	0.315463	-5.48807	4.06e-08	1.44e-06	Non-Target	Associated
HILPDA	120.213	-1.67661	0.179179	-9.35718	8.19e-21	2.2e-18	Non-Target	Associated
ARHGAP25	56.576	-1.64531	0.256785	-6.40734	1.48e-10	9.12e-09	Target	Associated
SLC6A6	1325.41	-1.59987	0.112087	-14.2734	3.2e-46	4.58e-43	Non-Target	Associated
CDK18	162.324	-1.56825	0.186664	-8.40148	4.41e-17	7.37e-15	Non-Target	Associated
LTBP1	317.951	-1.55611	0.175574	-8.863	7.79e-19	1.76e-16	Target	Associated
RAVER1	727.92	-1.54074	0.116158	-13.2641	3.74e-40	3.21e-37	Non-Target	Associated
SMCO4	32.6317	-1.52121	0.295432	-5.14912	2.62e-07	7.54e-06	Non-Target	Associated
MT2A	13610.5	-1.51542	0.187999	-8.06081	7.58e-16	1.06e-13	Non-Target	Associated
TP63	529.753	-1.4743	0.142239	-10.3649	3.58e-25	1.44e-22	Non-Target	Associated
RASSF4	12.2579	-1.47305	0.338607	-4.35033	1.36e-05	0.000234826	Non-Target	Non-associated
CSPG4	33.8624	-1.46871	0.289919	-5.06594	4.06e-07	1.11e-05	Non-Target	Associated
MT1E	269.64	-1.45851	0.269649	-5.40891	6.34e-08	2.14e-06	Non-Target	Associated
ENKUR	17.8716	-1.45396	0.333418	-4.36078	1.3e-05	0.000225091	Target	Associated
H19	14.7698	-1.45074	0.333751	-4.34677	1.38e-05	0.000237711	Non-Target	Associated
IGFBP3	658.822	-1.44804	0.327712	-4.41864	9.93e-06	0.000178285	Non-Target	Associated
DAW1	34.7568	-1.44178	0.308754	-4.66967	3.02e-06	6.54e-05	Target	Associated
DFNA5	222.942	-1.43949	0.193139	-7.45311	9.12e-14	9.24e-12	Non-Target	Associated
PFKFB4	266.56	-1.43124	0.189237	-7.56321	3.93e-14	4.25e-12	Non-Target	Associated
LOX	740.226	-1.42081	0.0997745	-14.2402	5.16e-46	6.64e-43	Non-Target	Associated
ARNT2	90.6535	-1.41785	0.216002	-6.56407	5.24e-11	3.61e-09	Non-Target	Associated
C10orf10	278.748	-1.41243	0.178888	-7.89559	2.89e-15	3.58e-13	Non-Target	Associated
WISP2	15.9551	-1.40043	0.326346	-4.29124	1.78e-05	0.000294307	Non-Target	Associated
APOBEC3G	143.161	-1.39452	0.27017	-5.16166	2.45e-07	7.11e-06	Non-Target	Associated
TPRG1	73.5745	-1.39441	0.26322	-5.2975	1.17e-07	3.74e-06	Non-Target	Associated
INPP5D	975.861	-1.38996	0.102828	-13.5173	1.24e-41	1.33e-38	Non-Target	Associated
LINC00482	10.124	-1.38992	0.343672	-4.04433	5.25e-05	0.000732465	Non-Target	Associated
SLC41A1	943.27	-1.37046	0.102235	-13.405	5.65e-41	5.6e-38	Non-Target	Associated
NGEF	31.4879	-1.37023	0.318992	-4.2955	1.74e-05	0.000289452	Non-Target	Associated
ALDOC	233.446	-1.36987	0.164301	-8.33761	7.58e-17	1.2e-14	Non-Target	Associated
PFKFB3	722.604	-1.36189	0.118627	-11.4804	1.65e-30	8.87e-28	Non-Target	Associated
HIP1	203.859	-1.36052	0.219774	-6.19053	6e-10	3.3e-08	Non-Target	Associated
KANK3	17.5739	-1.35943	0.335832	-4.04796	5.17e-05	0.000723546	Non-Target	Associated
TCF7L1	66.3342	-1.35517	0.243426	-5.56705	2.59e-08	9.69e-07	Non-Target	Associated
MEX3A	44.2197	-1.34875	0.305951	-4.40838	1.04e-05	0.00018565	Non-Target	Non-associated
PADI3	16.4675	-1.34319	0.337114	-3.98438	6.77e-05	0.000910816	Non-Target	Associated
PDZD4	9.56635	-1.33826	0.344693	-3.88247	0.000103399	0.00129702	Non-Target	Non-associated
PROSER1	554.552	-1.33747	0.113522	-11.7816	4.86e-32	2.98e-29	Non-Target	Associated
IZUMO4	11.9374	-1.33003	0.343048	-3.87709	0.000105712	0.00132345	Non-Target	Associated
MMP10	18.6998	-1.32788	0.327206	-4.05824	4.94e-05	0.000700039	Non-Target	Non-associated
RELL1	218.835	-1.32221	0.16852	-7.84602	4.29e-15	5.21e-13	Non-Target	Associated
NAB2	269.488	-1.31968	0.139774	-9.44155	3.67e-21	1.07e-18	Target	Associated
C10orf90	16.5073	-1.31916	0.341142	-3.86689	0.000110232	0.00136412	Non-Target	Associated
HAS3	973.972	-1.31782	0.0930171	-14.1675	1.46e-45	1.7e-42	Non-Target	Associated
HEG1	76.9712	-1.30419	0.284753	-4.58008	4.65e-06	9.36e-05	Non-Target	Associated
NEURL1B	16.4206	-1.3015	0.340783	-3.81915	0.000133915	0.00161526	Target	Associated
IFNLR1	49.8232	-1.29573	0.281138	-4.60888	4.05e-06	8.32e-05	Non-Target	Associated
NGFR	57.4454	-1.28857	0.316557	-4.07058	4.69e-05	0.000673621	Target	Associated
ANGPTL4	5417.82	-1.27879	0.100471	-12.728	4.13e-37	3.32e-34	Non-Target	Associated
FTL	1738.12	-1.2746	0.126165	-10.1027	5.38e-24	2.1e-21	Non-Target	Associated
LOC101929705	27.7144	-1.27163	0.318914	-3.98739	6.68e-05	0.000902179	Non-Target	Associated
IGFBP6	34.5877	-1.25712	0.299067	-4.20347	2.63e-05	0.000410054	Non-Target	Associated
PARD6G	102.53	-1.25388	0.222887	-5.62564	1.85e-08	7.21e-07	Target	Associated
PPFIA4	61.691	-1.24887	0.342234	-3.64916	0.000263104	0.00283834	Non-Target	Associated
MIR205HG	1408.45	-1.24755	0.272557	-4.57722	4.71e-06	9.46e-05	Target	Associated
MEIS3	46.3412	-1.24181	0.270586	-4.58935	4.45e-06	8.99e-05	Non-Target	Associated
RCOR2	11.8222	-1.24028	0.344758	-3.59753	0.000321248	0.00334503	Non-Target	Associated
C16orf74	262.443	-1.23727	0.150374	-8.22795	1.9e-16	2.82e-14	Non-Target	Associated
ANKRD37	16.8855	-1.23263	0.330195	-3.73303	0.000189193	0.00215288	Non-Target	Associated
HLA-B	192.105	-1.23257	0.163275	-7.54905	4.38e-14	4.7e-12	Non-Target	Associated
FAM131C	33.4681	-1.23115	0.296806	-4.14798	3.35e-05	0.000508458	Non-Target	Associated
GJB2	1263.96	-1.22776	0.209519	-5.85992	4.63e-09	2.02e-07	Non-Target	Associated
AKAP12	1050.93	-1.22272	0.238546	-5.12573	2.96e-07	8.44e-06	Non-Target	Non-associated
ITPR1	168.325	-1.21899	0.164429	-7.41347	1.23e-13	1.23e-11	Non-Target	Associated
CSF1R	117.071	-1.2109	0.196541	-6.16106	7.23e-10	3.87e-08	Non-Target	Associated
LOC101928034	49.0549	-1.20205	0.278771	-4.31194	1.62e-05	0.000270134	Non-Target	Associated
NPR3	16.2005	-1.2004	0.332351	-3.61186	0.000304014	0.00320185	Non-Target	Associated
KCTD11	238.596	-1.20023	0.184189	-6.51628	7.21e-11	4.78e-09	Non-Target	Associated
MKNK2	4288.26	-1.19921	0.0983289	-12.196	3.27e-34	2.47e-31	Target	Associated
ALOX15B	32.7332	-1.19692	0.345509	-3.46424	0.000531741	0.00500256	Non-Target	Associated
MTSS1	141.502	-1.19664	0.183922	-6.50627	7.7e-11	5.06e-09	Non-Target	Associated
VLDLR	80.8274	-1.19486	0.210996	-5.66293	1.49e-08	5.89e-07	Non-Target	Associated
KLK9	138.348	-1.19234	0.217032	-5.49385	3.93e-08	1.41e-06	Non-Target	Associated
EMP3	65.4408	-1.19167	0.243932	-4.88527	1.03e-06	2.55e-05	Non-Target	Associated
IL33	13.7952	-1.18091	0.344253	-3.43035	0.000602798	0.00551779	Non-Target	Associated
KLF7	426.786	-1.17896	0.119683	-9.8507	6.81e-23	2.43e-20	Non-Target	Associated
SPARC	1101.44	-1.17613	0.118331	-9.93937	2.81e-23	1.06e-20	Non-Target	Associated
MUC2	18.9412	-1.17579	0.336383	-3.49538	0.000473389	0.00457053	Target	Associated
PCSK1	10.6466	-1.17163	0.342692	-3.41889	0.000628774	0.00569882	Non-Target	Associated
HTRA1	403.486	-1.17079	0.191385	-6.11747	9.51e-10	4.8e-08	Non-Target	Associated
AGPAT1	103.57	-1.1698	0.21409	-5.46403	4.65e-08	1.63e-06	Non-Target	Associated
TXNIP	1443.34	-1.16929	0.280061	-4.17513	2.98e-05	0.000457935	Target	Associated
DQX1	27.3479	-1.16665	0.308725	-3.77893	0.000157507	0.00184821	Non-Target	Associated
PLEKHG2	197.17	-1.16612	0.166602	-6.99945	2.57e-12	2.27e-10	Non-Target	Non-associated
C3orf67	35.5497	-1.16584	0.280448	-4.15708	3.22e-05	0.000490954	Non-Target	Associated
RAC3	174.333	-1.16416	0.179902	-6.47109	9.73e-11	6.23e-09	Non-Target	Associated
BMP7	80.4889	-1.16349	0.277129	-4.19836	2.69e-05	0.00041739	Non-Target	Associated
ARHGEF40	37.6365	-1.16059	0.294808	-3.93677	8.26e-05	0.00107859	Non-Target	Associated
NOD2	13.3991	-1.15932	0.336651	-3.4437	0.00057381	0.00530146	Non-Target	Associated
KREMEN1	231.483	-1.15832	0.168132	-6.88934	5.61e-12	4.55e-10	Target	Associated
TSPAN7	17.925	-1.15341	0.337525	-3.41727	0.000632536	0.00572486	Non-Target	Associated
CSRP2	97.4204	-1.14567	0.204322	-5.60717	2.06e-08	7.92e-07	Non-Target	Associated
ASF1B	348.843	-1.14444	0.148449	-7.70936	1.26e-14	1.47e-12	Non-Target	Associated
F5	58.911	-1.13842	0.234986	-4.8446	1.27e-06	3.02e-05	Target	Associated
OLFML2A	11.2717	-1.13832	0.34376	-3.31137	0.000928415	0.0077388	Target	Associated
TBC1D22B	223.691	-1.13512	0.157895	-7.18906	6.52e-13	6.04e-11	Non-Target	Non-associated
LOC100129550	132.493	-1.13252	0.237811	-4.76228	1.91e-06	4.33e-05	Non-Target	Non-associated
NLGN2	117.593	-1.13134	0.206072	-5.49003	4.02e-08	1.44e-06	Non-Target	Non-associated
NLRP1	47.9474	-1.12922	0.274537	-4.11317	3.9e-05	0.000572061	Non-Target	Associated
FMNL3	72.5824	-1.12597	0.23401	-4.81163	1.5e-06	3.49e-05	Non-Target	Associated
MXI1	378.822	-1.12566	0.131971	-8.52962	1.47e-17	2.7e-15	Target	Associated
THOC7	579.896	-1.12537	0.114377	-9.83919	7.63e-23	2.65e-20	Non-Target	Associated
CLIP2	91.7532	-1.12321	0.244986	-4.58479	4.54e-06	9.17e-05	Non-Target	Associated
CDCA7L	257.377	-1.11965	0.189346	-5.91327	3.35e-09	1.5e-07	Non-Target	Associated
ANG	16.7668	-1.11474	0.32594	-3.42007	0.000626054	0.00567817	Non-Target	Associated
SPTB	112.36	-1.11409	0.206277	-5.40096	6.63e-08	2.22e-06	Non-Target	Associated
DLG4	110.113	-1.11269	0.196949	-5.64964	1.61e-08	6.32e-07	Non-Target	Associated
PTPRS	571.297	-1.11116	0.158345	-7.01731	2.26e-12	2.01e-10	Non-Target	Associated
ICAM5	21.6854	-1.10162	0.327269	-3.36609	0.000762418	0.00661653	Non-Target	Associated
GCSAM	45.2046	-1.09712	0.290691	-3.77419	0.000160526	0.0018772	Target	Associated
IL22RA1	18.6855	-1.09385	0.338789	-3.22871	0.0012435	0.00976526	Non-Target	Associated
PPM1J	17.2168	-1.09266	0.339555	-3.21792	0.00129123	0.010029	Non-Target	Associated
PRSS53	20.1848	-1.09032	0.319953	-3.40775	0.000655009	0.00588274	Non-Target	Non-associated
CAPN12	58.9206	-1.08612	0.253994	-4.27616	1.9e-05	0.000309377	Target	Associated
LYPD6	10.1228	-1.08605	0.343243	-3.16407	0.00155577	0.0116547	Non-Target	Associated
AMPD3	212.71	-1.08044	0.169503	-6.37418	1.84e-10	1.11e-08	Non-Target	Associated
VEGFA	1118.31	-1.0793	0.103402	-10.4379	1.66e-25	6.91e-23	Non-Target	Associated
TUBA1A	109.138	-1.07826	0.198267	-5.43844	5.37e-08	1.84e-06	Non-Target	Associated
SNN	177.205	-1.07701	0.162037	-6.64672	3e-11	2.19e-09	Target	Associated
SH2B2	28.2256	-1.07551	0.314332	-3.42156	0.00062263	0.00566308	Non-Target	Associated
SEMA3F	549.906	-1.07294	0.131477	-8.16067	3.33e-16	4.71e-14	Target	Associated
SYNPO	24.6474	-1.07268	0.326912	-3.28126	0.00103346	0.00847176	Target	Associated
PSRC1	147.003	-1.06732	0.181068	-5.89457	3.76e-09	1.65e-07	Non-Target	Associated
LOC100506990	24.2495	-1.06305	0.324394	-3.27705	0.00104899	0.00855974	Non-Target	Non-associated
ECM1	163.642	-1.05795	0.183736	-5.75799	8.51e-09	3.53e-07	Non-Target	Associated
ATP8B3	11.4763	-1.05617	0.344801	-3.06312	0.00219041	0.0153044	Non-Target	Associated
MAP3K12	27.2298	-1.05422	0.305793	-3.44751	0.000565775	0.00524228	Non-Target	Associated
ULK1	375.469	-1.05001	0.127466	-8.23757	1.76e-16	2.63e-14	Non-Target	Associated
BMP2	70.0938	-1.04955	0.242337	-4.33097	1.48e-05	0.00025206	Target	Associated
RIN1	666.846	-1.04818	0.111911	-9.36615	7.52e-21	2.06e-18	Target	Associated
SRPX	172.822	-1.04665	0.207088	-5.05415	4.32e-07	1.18e-05	Non-Target	Associated
NECTIN1	2291.68	-1.04402	0.0885953	-11.7841	4.71e-32	2.98e-29	Target	Associated
MLK7-AS1	12.9247	-1.04324	0.34347	-3.03737	0.00238656	0.0163986	Non-Target	Non-associated
TMEM44	85.9302	-1.0416	0.235851	-4.41632	1e-05	0.000179953	Non-Target	Associated
DAPK2	52.5761	-1.03845	0.249313	-4.16525	3.11e-05	0.00047651	Non-Target	Associated
APOD	15.4603	-1.03825	0.327981	-3.16559	0.00154771	0.0116048	Non-Target	Associated
ENTPD2	375.578	-1.03739	0.154659	-6.70763	1.98e-11	1.51e-09	Non-Target	Associated
PID1	171.72	-1.03203	0.183189	-5.6337	1.76e-08	6.9e-07	Target	Associated
TMEM158	36.6683	-1.03153	0.306384	-3.36677	0.000760533	0.00660463	Non-Target	Associated
SH2D5	64.6276	-1.03021	0.261118	-3.94536	7.97e-05	0.00105176	Non-Target	Associated
ZNF395	464.312	-1.02937	0.128474	-8.01227	1.13e-15	1.49e-13	Non-Target	Associated
FLRT2	60.7547	-1.0286	0.276941	-3.71415	0.000203888	0.00229977	Non-Target	Associated
DNAJB5	42.6642	-1.02694	0.298659	-3.43852	0.000584913	0.00536935	Non-Target	Associated
FAM212A	31.5561	-1.02692	0.305749	-3.35872	0.000783043	0.00676814	Target	Associated
TNFAIP8L1	67.2121	-1.02636	0.237618	-4.31936	1.56e-05	0.000263605	Target	Associated
FANCE	148.748	-1.02344	0.19737	-5.18536	2.16e-07	6.36e-06	Non-Target	Associated
ZNF467	10.5646	-1.0212	0.343459	-2.97328	0.00294639	0.0194064	Non-Target	Non-associated
CRABP2	180.082	-1.0132	0.18561	-5.45878	4.79e-08	1.66e-06	Non-Target	Associated
ETV4	488.747	-1.00932	0.155913	-6.47363	9.57e-11	6.17e-09	Non-Target	Associated
CD68	237.706	-1.00922	0.193426	-5.21761	1.81e-07	5.53e-06	Non-Target	Associated
P4HA1	824.794	-1.00731	0.108227	-9.30736	1.31e-20	3.44e-18	Non-Target	Associated
BASP1	142.081	-1.00227	0.19515	-5.13593	2.81e-07	8.03e-06	Non-Target	Associated
CELSR2	696.621	-1.00009	0.120562	-8.29521	1.08e-16	1.66e-14	Target	Associated
SH2B3	168.304	-0.997462	0.171816	-5.80542	6.42e-09	2.73e-07	Non-Target	Associated
PLCD3	1016.79	-0.994667	0.0915746	-10.8618	1.75e-27	8.35e-25	Non-Target	Associated
MT1F	18.0508	-0.992877	0.333278	-2.97913	0.00289069	0.0190932	Non-Target	Associated
TGFBI	4544.15	-0.986815	0.183006	-5.39224	6.96e-08	2.31e-06	Target	Associated
PTPRZ1	77.3235	-0.985082	0.241714	-4.0754	4.59e-05	0.000660531	Target	Associated
AKR1C1	1333.11	-0.984894	0.190384	-5.1732	2.3e-07	6.73e-06	Non-Target	Associated
MRC2	305.479	-0.983667	0.161862	-6.0772	1.22e-09	5.96e-08	Non-Target	Associated
HSD11B2	307.054	-0.983489	0.19543	-5.03244	4.84e-07	1.3e-05	Non-Target	Associated
FAM132B	46.1545	-0.982029	0.268595	-3.65617	0.000256012	0.00277113	Non-Target	Non-associated
IKBIP	125.453	-0.979433	0.205068	-4.77613	1.79e-06	4.08e-05	Non-Target	Associated
NUPR1	353.957	-0.978431	0.2509	-3.89969	9.63e-05	0.00122127	Target	Associated
ETNK2	9.76873	-0.975385	0.344692	-2.82973	0.00465876	0.0277584	Non-Target	Associated
BCAS4	89.543	-0.972993	0.222851	-4.36612	1.26e-05	0.000219958	Target	Associated
CLCA2	1532.97	-0.97081	0.111844	-8.68006	3.96e-18	8.35e-16	Non-Target	Associated
CAPN14	12.7095	-0.970641	0.3412	-2.84478	0.00444416	0.0267396	Non-Target	Non-associated
HSPA12A	85.6991	-0.96816	0.22215	-4.35814	1.31e-05	0.00022721	Target	Associated
SEMA3B	414.809	-0.96657	0.121724	-7.94065	2.01e-15	2.54e-13	Non-Target	Associated
OSBPL6	175.103	-0.966499	0.180797	-5.34578	9e-08	2.96e-06	Target	Associated
OIP5	101.5	-0.965161	0.213452	-4.52169	6.13e-06	0.000118731	Non-Target	Associated
NRG1	372.987	-0.95997	0.145204	-6.61116	3.81e-11	2.74e-09	Target	Associated
MEGF6	108.71	-0.958619	0.193438	-4.9557	7.21e-07	1.85e-05	Non-Target	Associated
SLC22A23	235.262	-0.958085	0.155867	-6.14682	7.91e-10	4.05e-08	Target	Associated
ZNF358	82.1451	-0.957358	0.245554	-3.89877	9.67e-05	0.00122471	Non-Target	Associated
CEL	18.5529	-0.956231	0.336503	-2.84167	0.00448779	0.0269142	Non-Target	Associated
MMP2	82.5509	-0.955488	0.233185	-4.09755	4.18e-05	0.000607891	Non-Target	Associated
TENM2	14.8152	-0.954545	0.340206	-2.80578	0.00501944	0.0293436	Non-Target	Associated
KCNB1	41.5595	-0.953439	0.285307	-3.3418	0.000832381	0.00708984	Target	Associated
POM121C	448.609	-0.952793	0.12261	-7.77095	7.79e-15	9.11e-13	Non-Target	Associated
NPM3	630.323	-0.952235	0.12226	-7.78857	6.78e-15	8.08e-13	Non-Target	Associated
VANGL2	20.2957	-0.95074	0.313134	-3.03621	0.00239572	0.0164267	Non-Target	Associated
SOGA1	718.43	-0.949791	0.149353	-6.35938	2.03e-10	1.2e-08	Non-Target	Associated
BDKRB1	10.451	-0.945841	0.344636	-2.74446	0.00606102	0.0341829	Target	Associated
DHRS13	69.105	-0.943337	0.232092	-4.06449	4.81e-05	0.000686325	Non-Target	Associated
MOB3A	580.569	-0.94224	0.113427	-8.30703	9.81e-17	1.52e-14	Target	Associated
SLC9A1	1464.06	-0.940879	0.0952064	-9.88252	4.96e-23	1.82e-20	Non-Target	Associated
PLXND1	220.758	-0.940688	0.182463	-5.15551	2.53e-07	7.3e-06	Non-Target	Associated
ORAI3	94.224	-0.939275	0.229401	-4.09447	4.23e-05	0.000614301	Non-Target	Associated
SNX33	530.57	-0.93356	0.11175	-8.35399	6.6e-17	1.06e-14	Non-Target	Associated
SRGAP3	248.14	-0.933454	0.16619	-5.61679	1.95e-08	7.52e-07	Target	Associated
FLG	54.4198	-0.931422	0.279149	-3.33665	0.000847959	0.0071987	Non-Target	Non-associated
LCE3D	80.7337	-0.930341	0.271952	-3.42097	0.000623984	0.00566825	Non-Target	Non-associated
SCARA3	30.7751	-0.928554	0.327733	-2.83327	0.0046075	0.0275167	Non-Target	Associated
MEX3D	248.644	-0.928034	0.143816	-6.45294	1.1e-10	6.92e-09	Non-Target	Associated
STARD8	20.1971	-0.926614	0.332303	-2.78846	0.0052959	0.0306329	Non-Target	Associated
NR1D1	167.942	-0.923767	0.201219	-4.59085	4.41e-06	8.98e-05	Non-Target	Associated
CAMK2B	14.7495	-0.923525	0.34422	-2.68295	0.00729753	0.039333	Target	Associated
KCNJ15	70.2335	-0.922865	0.287103	-3.2144	0.00130717	0.0101162	Non-Target	Associated
BOC	37.1022	-0.922539	0.294499	-3.13257	0.00173282	0.0126713	Non-Target	Associated
GPR161	105.413	-0.922535	0.20946	-4.40435	1.06e-05	0.000188605	Target	Associated
PROCR	490.373	-0.919854	0.1233	-7.46027	8.63e-14	8.89e-12	Non-Target	Associated
SPC24	283.247	-0.919286	0.145916	-6.30012	2.97e-10	1.73e-08	Non-Target	Associated
LINC00313	10.1005	-0.91813	0.344295	-2.66669	0.00766017	0.0407719	Non-Target	Associated
S1PR2	60.9647	-0.915944	0.241567	-3.79168	0.000149631	0.00177326	Non-Target	Associated
ABTB1	57.1977	-0.910924	0.246381	-3.69722	0.000217978	0.00242216	Non-Target	Associated
STARD9	51.0033	-0.909782	0.271727	-3.34814	0.000813552	0.00697747	Non-Target	Associated
RAB31	16.1713	-0.908397	0.342484	-2.65238	0.00799265	0.0419516	Non-Target	Associated
CISH	21.7407	-0.907961	0.323095	-2.8102	0.00495112	0.0290333	Non-Target	Associated
MDK	38.6588	-0.906585	0.293418	-3.08974	0.00200335	0.0142527	Non-Target	Associated
CENPF	1545.68	-0.905713	0.0922717	-9.81572	9.63e-23	3.26e-20	Non-Target	Associated
SLC26A6	310.539	-0.903808	0.152491	-5.92694	3.09e-09	1.41e-07	Non-Target	Associated
TGFBR3	31.5567	-0.903729	0.332978	-2.71408	0.00664604	0.0366472	Non-Target	Associated
NDRG3	494.972	-0.903306	0.110557	-8.17054	3.07e-16	4.39e-14	Non-Target	Associated
PLXNA2	1482.61	-0.903256	0.146887	-6.14933	7.78e-10	4.04e-08	Target	Associated
EFNB1	1034.41	-0.901401	0.112295	-8.02709	9.98e-16	1.35e-13	Non-Target	Associated
HS3ST3A1	92.5847	-0.900945	0.229292	-3.92924	8.52e-05	0.00110555	Target	Associated
H1F0	2004	-0.900542	0.105953	-8.49948	1.9e-17	3.4e-15	Target	Associated
KDM4D	16.8127	-0.900193	0.333703	-2.69759	0.00698434	0.0381195	Non-Target	Non-associated
NFASC	44.4537	-0.89937	0.279116	-3.2222	0.00127209	0.00992233	Non-Target	Associated
ITGA5	1322.74	-0.898569	0.104332	-8.61259	7.14e-18	1.4e-15	Non-Target	Associated
SLAMF9	75.5089	-0.89821	0.273106	-3.28887	0.00100592	0.00827476	Non-Target	Non-associated
FRY	53.1805	-0.89748	0.253653	-3.53822	0.000402842	0.00404655	Non-Target	Associated
FBXO17	94.5844	-0.896158	0.23778	-3.76885	0.000164	0.00190839	Non-Target	Associated
PDK1	274.82	-0.895988	0.14284	-6.27268	3.55e-10	2.05e-08	Non-Target	Associated
CMTM3	57.867	-0.895264	0.258188	-3.46749	0.00052534	0.00494958	Non-Target	Associated
FRMPD2	22.0743	-0.894956	0.328904	-2.72103	0.0065079	0.0360399	Target	Associated
TMEM8B	33.1996	-0.892244	0.329132	-2.7109	0.00671012	0.0369214	Non-Target	Associated
NAV2	577.509	-0.891926	0.142911	-6.24113	4.34e-10	2.45e-08	Non-Target	Associated
RNASE4	23.8996	-0.890736	0.321501	-2.77055	0.00559616	0.0319689	Non-Target	Associated
ERO1A	2136.11	-0.890435	0.106575	-8.355	6.54e-17	1.06e-14	Non-Target	Associated
NCAPD2	1469.69	-0.890302	0.10651	-8.35886	6.33e-17	1.04e-14	Non-Target	Associated
PARP3	154.057	-0.887961	0.169736	-5.23141	1.68e-07	5.18e-06	Non-Target	Associated
SBSN	121.525	-0.88759	0.208702	-4.25291	2.11e-05	0.00033946	Non-Target	Non-associated
SLC27A1	162.404	-0.887571	0.190738	-4.65335	3.27e-06	6.98e-05	Non-Target	Associated
TRPC1	31.9438	-0.887268	0.29727	-2.98472	0.00283838	0.0188201	Non-Target	Associated
ACER2	68.8115	-0.886855	0.239095	-3.70922	0.000207898	0.00232665	Target	Associated
BARX2	14.285	-0.886094	0.330077	-2.68451	0.00726357	0.0392123	Non-Target	Associated
IRS2	811.23	-0.884217	0.124633	-7.09456	1.3e-12	1.17e-10	Non-Target	Associated
SIPA1	42.8863	-0.882161	0.28657	-3.07834	0.00208156	0.0147196	Non-Target	Associated
RAB38	167.896	-0.88131	0.171334	-5.1438	2.69e-07	7.72e-06	Non-Target	Associated
FAM110C	384.595	-0.881142	0.127609	-6.90504	5.02e-12	4.16e-10	Non-Target	Associated
AFAP1L1	386.083	-0.879101	0.114934	-7.64873	2.03e-14	2.27e-12	Non-Target	Associated
NTF4	28.7259	-0.879077	0.294521	-2.98477	0.00283792	0.0188201	Target	Associated
TGFB1I1	64.2714	-0.878646	0.23801	-3.69163	0.00022282	0.0024562	Non-Target	Associated
GPX2	722.015	-0.878098	0.279091	-3.14628	0.0016536	0.0122099	Non-Target	Associated
TCOF1	2882.43	-0.877893	0.0830053	-10.5763	3.84e-26	1.7e-23	Target	Associated
PLEKHG6	28.7159	-0.875511	0.29968	-2.92148	0.0034837	0.0219959	Non-Target	Associated
PRX	41.5836	-0.875171	0.283402	-3.08809	0.00201447	0.0143081	Non-Target	Associated
RAET1E	141.725	-0.874798	0.204495	-4.27785	1.89e-05	0.000308211	Non-Target	Associated
NRP2	556.039	-0.870207	0.141473	-6.15104	7.7e-10	4.01e-08	Non-Target	Associated
TTC7B	107.496	-0.869269	0.215499	-4.03374	5.49e-05	0.000761632	Target	Associated
SEMA4B	980.296	-0.866654	0.111302	-7.78653	6.89e-15	8.13e-13	Target	Associated
ANXA1	14722.8	-0.866319	0.100767	-8.59723	8.17e-18	1.57e-15	Target	Associated
NDE1	317.608	-0.86584	0.148008	-5.84997	4.92e-09	2.14e-07	Non-Target	Associated
C6orf223	37.9607	-0.865637	0.30939	-2.79788	0.00514389	0.029861	Non-Target	Associated
RARA	314.85	-0.865101	0.135467	-6.38605	1.7e-10	1.03e-08	Non-Target	Associated
BEGAIN	24.7716	-0.862974	0.328195	-2.62945	0.00855226	0.0440623	Non-Target	Associated
S100A1	272.427	-0.862472	0.142831	-6.03839	1.56e-09	7.5e-08	Non-Target	Associated
GNG5	970.885	-0.862298	0.106989	-8.05966	7.65e-16	1.06e-13	Non-Target	Non-associated
RAB26	66.0321	-0.861429	0.274467	-3.13855	0.00169787	0.012451	Non-Target	Associated
PRIM1	157.413	-0.860682	0.187369	-4.59352	4.36e-06	8.89e-05	Non-Target	Associated
CHST12	85.699	-0.860526	0.215592	-3.99145	6.57e-05	0.000889658	Non-Target	Associated
CHST2	53.878	-0.860424	0.26145	-3.29097	0.000998413	0.00822109	Non-Target	Non-associated
C19orf54	110.664	-0.859976	0.224561	-3.82958	0.000128363	0.00155999	Non-Target	Associated
SNAPC2	153.686	-0.859356	0.19034	-4.51485	6.34e-06	0.000121713	Non-Target	Associated
PDZD7	17.8426	-0.855723	0.325666	-2.62761	0.00859867	0.0442279	Non-Target	Associated
TET1	17.6014	-0.855247	0.316867	-2.69907	0.00695338	0.0379839	Non-Target	Associated
PLB1	21.6484	-0.855124	0.315781	-2.70796	0.00676977	0.0371702	Target	Associated
CLEC2D	24.2262	-0.85421	0.305138	-2.79942	0.00511938	0.0297859	Non-Target	Associated
SLC27A3	147.493	-0.852577	0.174594	-4.8832	1.04e-06	2.57e-05	Target	Associated
CIART	46.3122	-0.852529	0.265091	-3.21598	0.00129998	0.0100727	Non-Target	Associated
FHL3	203.307	-0.851539	0.156124	-5.45426	4.92e-08	1.7e-06	Non-Target	Associated
LOC284454	104.167	-0.850921	0.25038	-3.39852	0.000677516	0.00603852	Non-Target	Associated
ST3GAL5	148.69	-0.850247	0.213713	-3.97846	6.94e-05	0.000929915	Non-Target	Associated
LOC100288637	112.508	-0.850219	0.203809	-4.17165	3.02e-05	0.000464359	Non-Target	Non-associated
KREMEN2	66.8545	-0.845574	0.250956	-3.36942	0.000753276	0.00657711	Non-Target	Associated
ATP6V1E2	52.8496	-0.845296	0.258532	-3.2696	0.00107701	0.00873969	Non-Target	Associated
CRCT1	56.3743	-0.843461	0.289579	-2.91272	0.00358301	0.0224724	Non-Target	Associated
C14orf159	121.958	-0.843408	0.195554	-4.31291	1.61e-05	0.00026965	Non-Target	Associated
DMBT1	22.059	-0.841992	0.301808	-2.78983	0.0052736	0.0305451	Non-Target	Associated
LGALS1	3398.11	-0.840698	0.102884	-8.17136	3.05e-16	4.39e-14	Non-Target	Associated
KLK8	24.9409	-0.840485	0.306965	-2.73805	0.00618047	0.034644	Non-Target	Associated
ARHGAP23	430.446	-0.839645	0.126165	-6.65512	2.83e-11	2.08e-09	Target	Associated
CIB2	80.0951	-0.838198	0.236138	-3.54961	0.000385808	0.00389744	Non-Target	Associated
DISP2	86.0549	-0.837138	0.249695	-3.35265	0.000800432	0.00689528	Non-Target	Associated
DHRS2	52.4259	-0.836079	0.28747	-2.9084	0.00363281	0.0227404	Target	Associated
TNS2	207.21	-0.835377	0.152767	-5.4683	4.54e-08	1.6e-06	Non-Target	Associated
PLEKHA4	181.331	-0.8341	0.158289	-5.26949	1.37e-07	4.3e-06	Non-Target	Associated
PTTG1	1117.13	-0.833939	0.105417	-7.91086	2.56e-15	3.19e-13	Target	Associated
PLK4	189.791	-0.833916	0.174674	-4.77412	1.8e-06	4.1e-05	Non-Target	Associated
MXRA7	165.435	-0.833878	0.184436	-4.52123	6.15e-06	0.000118806	Non-Target	Associated
AKNA	90.6645	-0.832942	0.232118	-3.58844	0.000332665	0.00343887	Target	Associated
IL17RD	444.086	-0.831747	0.224172	-3.7103	0.000207011	0.00232075	Non-Target	Associated
AMER1	111.749	-0.831311	0.21474	-3.87124	0.000108283	0.00134388	Non-Target	Associated
SH3BP1	289.094	-0.828489	0.127275	-6.50942	7.54e-11	4.98e-09	Non-Target	Associated
RINL	39.5545	-0.828078	0.293829	-2.81823	0.0048289	0.0285083	Non-Target	Associated
CEMIP	363.721	-0.826212	0.17772	-4.64895	3.34e-06	7.11e-05	Non-Target	Associated
S100A4	292.28	-0.82609	0.161406	-5.11808	3.09e-07	8.67e-06	Non-Target	Associated
ZNF337	176.527	-0.825795	0.175239	-4.7124	2.45e-06	5.45e-05	Non-Target	Associated
ANKS6	299.277	-0.824918	0.132768	-6.21325	5.19e-10	2.89e-08	Target	Associated
LOC105376382	36.2877	-0.821768	0.282992	-2.90386	0.00368593	0.0229946	Non-Target	Associated
VKORC1	382.598	-0.816403	0.124245	-6.5709	5e-11	3.5e-09	Non-Target	Associated
ADM	296.275	-0.816246	0.175679	-4.64623	3.38e-06	7.17e-05	Non-Target	Associated
H1FX	1331.85	-0.814006	0.112608	-7.2287	4.88e-13	4.58e-11	Non-Target	Non-associated
CEP68	191.828	-0.813807	0.208217	-3.90846	9.29e-05	0.00118596	Target	Associated
PLAT	8523.89	-0.81163	0.167259	-4.85255	1.22e-06	2.93e-05	Target	Associated
B3GNT5	897.322	-0.811526	0.125465	-6.46817	9.92e-11	6.32e-09	Target	Associated
KIRREL	901.764	-0.811461	0.101339	-8.00742	1.17e-15	1.54e-13	Non-Target	Associated
S100A3	184.355	-0.810508	0.166235	-4.87567	1.08e-06	2.65e-05	Non-Target	Associated
KIZ	153.118	-0.81005	0.16736	-4.84016	1.3e-06	3.07e-05	Non-Target	Associated
NR6A1	39.6555	-0.809017	0.260781	-3.10228	0.00192034	0.0137841	Non-Target	Associated
EGFR	1989.32	-0.808299	0.202423	-3.99312	6.52e-05	0.000884364	Non-Target	Associated
PTK7	705.314	-0.807583	0.121901	-6.6249	3.47e-11	2.51e-09	Target	Associated
PRICKLE3	150.094	-0.80679	0.177248	-4.55176	5.32e-06	0.000104661	Non-Target	Associated
FAM213A	223.097	-0.806654	0.153699	-5.24826	1.54e-07	4.76e-06	Non-Target	Associated
DNAJC18	88.4686	-0.80507	0.20955	-3.84189	0.00012209	0.00149221	Non-Target	Associated
MUC16	261.629	-0.804891	0.270948	-2.97065	0.00297172	0.0195432	Non-Target	Associated
KIF3C	173.158	-0.803673	0.196722	-4.08532	4.4e-05	0.000635068	Non-Target	Associated
SNTA1	54.9473	-0.80208	0.249294	-3.21741	0.00129353	0.0100348	Non-Target	Non-associated
SLC1A5	3876.36	-0.801588	0.0996768	-8.04187	8.85e-16	1.21e-13	Target	Associated
TRABD2A	69.4057	-0.800967	0.23778	-3.36852	0.000755733	0.00658295	Non-Target	Associated
MIR210HG	49.4619	-0.800949	0.268899	-2.97862	0.00289551	0.0191104	Non-Target	Associated
E2F7	280.093	-0.799318	0.157254	-5.08297	3.72e-07	1.03e-05	Non-Target	Associated
ISYNA1	97.1567	-0.798669	0.204551	-3.90449	9.44e-05	0.0012026	Non-Target	Associated
PCAT6	81.1109	-0.797649	0.204672	-3.8972	9.73e-05	0.00123147	Non-Target	Associated
ZNF385A	189.929	-0.796802	0.172867	-4.60932	4.04e-06	8.32e-05	Non-Target	Associated
VEGFB	266.666	-0.792975	0.134165	-5.91044	3.41e-09	1.52e-07	Non-Target	Associated
AFAP1	751.52	-0.792385	0.116337	-6.81112	9.68e-12	7.55e-10	Non-Target	Associated
TMPO-AS1	49.3681	-0.792056	0.261754	-3.02596	0.00247847	0.0168504	Non-Target	Associated
THSD1	49.8316	-0.791635	0.266957	-2.9654	0.00302292	0.0197889	Non-Target	Associated
RAD51AP1	97.7538	-0.790056	0.207757	-3.8028	0.000143073	0.00170653	Non-Target	Associated
TNFRSF25	59.5271	-0.789167	0.247183	-3.19265	0.00140976	0.0107422	Non-Target	Associated
S100A2	50220.6	-0.788708	0.0750448	-10.5098	7.78e-26	3.34e-23	Target	Associated
RFC4	378.067	-0.788557	0.137847	-5.72052	1.06e-08	4.28e-07	Non-Target	Associated
GEMIN2	122.82	-0.78854	0.194788	-4.04819	5.16e-05	0.000723546	Non-Target	Associated
DLK2	65.1712	-0.788338	0.245883	-3.20615	0.00134524	0.0103486	Non-Target	Associated
MMP14	1431.11	-0.787932	0.108911	-7.23464	4.67e-13	4.42e-11	Target	Associated
ARID3A	100.428	-0.787801	0.202223	-3.89569	9.79e-05	0.00123792	Non-Target	Associated
KLF11	344.664	-0.787236	0.151815	-5.18549	2.15e-07	6.36e-06	Non-Target	Associated
ORAI2	62.5811	-0.785676	0.262775	-2.98992	0.00279049	0.0185696	Non-Target	Associated
POM121	584.801	-0.784163	0.125247	-6.26093	3.83e-10	2.18e-08	Non-Target	Associated
CPNE2	111.697	-0.783174	0.203117	-3.85577	0.000115367	0.00141812	Non-Target	Associated
LINC00997	68.3605	-0.78002	0.240734	-3.24017	0.00119459	0.0094495	Non-Target	Associated
TGM1	266.578	-0.779051	0.160891	-4.8421	1.28e-06	3.05e-05	Non-Target	Associated
ARHGAP22	164.792	-0.778322	0.17536	-4.43843	9.06e-06	0.000164031	Non-Target	Associated
B3GNT4	28.04	-0.776444	0.300571	-2.58323	0.00978812	0.0490168	Non-Target	Associated
LINC00887	30.6868	-0.775336	0.284366	-2.72654	0.00640014	0.0356234	Non-Target	Associated
CRIP2	256.511	-0.773467	0.166828	-4.63633	3.55e-06	7.41e-05	Non-Target	Associated
SDHAP1	36.3282	-0.773269	0.273898	-2.8232	0.00475465	0.0281862	Non-Target	Associated
CIT	435.625	-0.772786	0.13679	-5.64943	1.61e-08	6.32e-07	Non-Target	Associated
RIMS3	91.7532	-0.771855	0.212272	-3.63615	0.00027674	0.00295817	Non-Target	Associated
CEP19	29.2761	-0.770629	0.297929	-2.58662	0.00969218	0.0486689	Non-Target	Associated
DUSP6	1705.19	-0.767179	0.126033	-6.08711	1.15e-09	5.69e-08	Non-Target	Associated
ZNF488	74.999	-0.766472	0.269186	-2.84737	0.00440827	0.0265735	Non-Target	Associated
PPARA	180.723	-0.766393	0.188562	-4.06441	4.82e-05	0.000686325	Non-Target	Associated
NEMP1	221.077	-0.765742	0.168935	-4.53276	5.82e-06	0.000113524	Non-Target	Associated
GPRC5C	56.7445	-0.765697	0.271338	-2.82193	0.00477352	0.028272	Non-Target	Associated
PTAFR	502.106	-0.765508	0.140403	-5.45221	4.97e-08	1.72e-06	Non-Target	Associated
FLNA	127.992	-0.765477	0.202879	-3.77308	0.000161245	0.00187973	Non-Target	Associated
GPX4	1254.54	-0.764988	0.17979	-4.25491	2.09e-05	0.000336867	Non-Target	Associated
TRIM9	91.222	-0.763989	0.229518	-3.32866	0.000872639	0.0073645	Target	Associated
WDR62	339.606	-0.762809	0.146714	-5.19929	2e-07	5.99e-06	Non-Target	Associated
FN1	611.443	-0.762248	0.22505	-3.38702	0.000706561	0.00624979	Non-Target	Associated
SEMA4D	121.139	-0.761953	0.187717	-4.05905	4.93e-05	0.000698401	Non-Target	Associated
MINK1	2718.18	-0.761839	0.0807415	-9.43554	3.89e-21	1.11e-18	Target	Associated
VSNL1	201.744	-0.761492	0.178771	-4.25959	2.05e-05	0.000330712	Target	Associated
PLAUR	494.137	-0.761372	0.115771	-6.57652	4.82e-11	3.39e-09	Non-Target	Associated
TNNT1	577.485	-0.760382	0.155857	-4.87871	1.07e-06	2.62e-05	Non-Target	Associated
ZMIZ1	1019.28	-0.757736	0.104558	-7.24703	4.26e-13	4.09e-11	Target	Associated
GLS2	76.8433	-0.755036	0.246038	-3.06878	0.00214932	0.0150992	Non-Target	Associated
SCNN1B	406.09	-0.754667	0.139409	-5.41331	6.19e-08	2.09e-06	Non-Target	Associated
PLCD1	36.9094	-0.754639	0.283447	-2.66237	0.00775934	0.0411296	Non-Target	Associated
SPTLC1	562.8	-0.753752	0.104071	-7.24264	4.4e-13	4.2e-11	Non-Target	Associated
GRK6	496.779	-0.752878	0.13814	-5.4501	5.03e-08	1.73e-06	Non-Target	Associated
TMEM107	36.9707	-0.752012	0.280818	-2.67793	0.00740784	0.0397577	Non-Target	Associated
BTBD2	1093.72	-0.748239	0.110304	-6.78345	1.17e-11	9.04e-10	Non-Target	Associated
GIT1	937.348	-0.742336	0.0928353	-7.99627	1.28e-15	1.67e-13	Non-Target	Associated
SLC29A1	428.565	-0.740136	0.144526	-5.12114	3.04e-07	8.6e-06	Non-Target	Associated
LIX1L	256.594	-0.739825	0.183849	-4.0241	5.72e-05	0.000787803	Non-Target	Associated
CDC25C	135.648	-0.739112	0.179526	-4.11702	3.84e-05	0.000565805	Target	Associated
PAQR5	365.203	-0.737847	0.139257	-5.29844	1.17e-07	3.73e-06	Non-Target	Associated
ETS2	1241.43	-0.737172	0.121248	-6.07988	1.2e-09	5.89e-08	Non-Target	Associated
2018-03-02	217.881	-0.735355	0.159382	-4.61378	3.95e-06	8.17e-05	Non-Target	Non-associated
NDUFS8	774.155	-0.734076	0.109485	-6.70481	2.02e-11	1.53e-09	Non-Target	Associated
TK1	895.397	-0.733591	0.134784	-5.44273	5.25e-08	1.8e-06	Non-Target	Associated
ZNF581	366.883	-0.731482	0.163911	-4.46268	8.09e-06	0.000149047	Target	Non-associated
HCFC1R1	57.2738	-0.731313	0.241392	-3.02957	0.00244905	0.0166681	Non-Target	Associated
ADAMTS7	63.7548	-0.730964	0.24067	-3.03721	0.00238779	0.0163986	Non-Target	Associated
TP53TG1	97.3974	-0.729574	0.204708	-3.56397	0.000365291	0.00372527	Non-Target	Associated
TRERF1	241.471	-0.729011	0.160013	-4.55594	5.22e-06	0.000103417	Non-Target	Associated
ZNHIT6	314.903	-0.728611	0.137971	-5.28091	1.29e-07	4.05e-06	Non-Target	Associated
NXN	250.583	-0.727096	0.172078	-4.22537	2.39e-05	0.000375773	Non-Target	Associated
IL27RA	66.0996	-0.725778	0.255955	-2.83557	0.0045744	0.0273444	Non-Target	Associated
ST6GALNAC2	131.842	-0.725547	0.204132	-3.55431	0.000378977	0.00384285	Target	Associated
ZNF362	188.714	-0.723419	0.171124	-4.22745	2.36e-05	0.000373694	Non-Target	Associated
FAM117B	83.222	-0.722532	0.228507	-3.16197	0.00156704	0.0117071	Non-Target	Associated
TICRR	238.376	-0.721918	0.163756	-4.40851	1.04e-05	0.00018565	Non-Target	Associated
SLC25A45	37.5617	-0.721571	0.279258	-2.58388	0.0097695	0.0489426	Target	Associated
NUMBL	233.509	-0.721273	0.150453	-4.794	1.63e-06	3.75e-05	Non-Target	Associated
GNAL	102.259	-0.72069	0.235044	-3.06619	0.00216806	0.015206	Non-Target	Associated
ALDH3A1	2291.63	-0.719783	0.221429	-3.25063	0.0011515	0.00918208	Target	Associated
HP1BP3	1332.29	-0.719401	0.0766138	-9.38996	6e-21	1.68e-18	Non-Target	Associated
BIK	40.7584	-0.719224	0.271107	-2.65292	0.00797996	0.0419021	Target	Associated
ZMYM3	245.511	-0.714711	0.157028	-4.5515	5.33e-06	0.000104661	Non-Target	Associated
CERCAM	92.9324	-0.714493	0.217825	-3.28012	0.00103763	0.00849383	Non-Target	Associated
CELSR1	807.418	-0.714381	0.118225	-6.04257	1.52e-09	7.34e-08	Non-Target	Associated
EXTL3	977.144	-0.714099	0.110853	-6.44183	1.18e-10	7.37e-09	Non-Target	Associated
CEP112	53.4969	-0.709405	0.264743	-2.6796	0.00737098	0.0396635	Non-Target	Associated
RAD9A	99.5188	-0.709126	0.202101	-3.50877	0.000450188	0.0043987	Non-Target	Associated
MTMR11	56.6496	-0.708801	0.242394	-2.92417	0.00345375	0.0218534	Non-Target	Associated
GPR153	492.589	-0.707832	0.126453	-5.5976	2.17e-08	8.32e-07	Target	Associated
MLLT6	820.884	-0.707723	0.115544	-6.12511	9.06e-10	4.59e-08	Non-Target	Associated
ARL2	113.963	-0.705922	0.198293	-3.56	0.000370857	0.00377605	Non-Target	Associated
P2RY2	209.033	-0.704993	0.156123	-4.51561	6.31e-06	0.000121454	Target	Associated
PC	464.755	-0.704687	0.119066	-5.91848	3.25e-09	1.46e-07	Non-Target	Associated
KLC2	807.216	-0.702559	0.0936334	-7.5033	6.22e-14	6.46e-12	Non-Target	Associated
SLC7A5	24374.1	-0.699672	0.0731179	-9.5691	1.08e-21	3.56e-19	Non-Target	Associated
PIGS	680.592	-0.699579	0.10408	-6.72154	1.8e-11	1.38e-09	Non-Target	Associated
HBEGF	2144.01	-0.699497	0.0920988	-7.59507	3.08e-14	3.36e-12	Non-Target	Associated
KLF2	91.7201	-0.698847	0.213447	-3.27411	0.00105996	0.00862305	Non-Target	Associated
POC1A	158.497	-0.698086	0.181376	-3.84883	0.000118682	0.00145471	Non-Target	Associated
GTSE1	251.163	-0.697258	0.144508	-4.82504	1.4e-06	3.28e-05	Non-Target	Associated
ST6GALNAC6	200.183	-0.697252	0.168722	-4.13256	3.59e-05	0.000534373	Non-Target	Associated
PLEKHO2	90.7409	-0.697027	0.214111	-3.25544	0.00113215	0.00907271	Non-Target	Associated
ITPRIP	531.871	-0.696724	0.140162	-4.97085	6.67e-07	1.72e-05	Non-Target	Associated
KIF15	122.841	-0.696121	0.185398	-3.75473	0.000173526	0.00199757	Non-Target	Associated
IKZF4	60.664	-0.696022	0.246407	-2.82468	0.00473277	0.0280824	Non-Target	Non-associated
SDC1	15839.8	-0.694938	0.106158	-6.54623	5.9e-11	3.96e-09	Target	Associated
RHOBTB3	232.391	-0.693826	0.203023	-3.41747	0.000632065	0.00572461	Non-Target	Associated
HS1BP3	199.083	-0.693602	0.185444	-3.74021	0.000183865	0.00210154	Non-Target	Associated
SLC5A10	229.236	-0.69317	0.146547	-4.73001	2.25e-06	5.04e-05	Non-Target	Associated
SERINC2	3217.71	-0.692517	0.100299	-6.90455	5.04e-12	4.16e-10	Target	Associated
AQP3	123.33	-0.692236	0.266809	-2.5945	0.00947278	0.0478477	Non-Target	Associated
EME1	83.3756	-0.692081	0.229945	-3.00976	0.00261451	0.0176541	Non-Target	Non-associated
DDB2	599.619	-0.69059	0.120286	-5.74125	9.4e-09	3.84e-07	Non-Target	Associated
SMTN	1454.59	-0.689392	0.0795309	-8.66823	4.39e-18	9.11e-16	Non-Target	Associated
DYRK3	139.913	-0.688643	0.186008	-3.70222	0.000213721	0.00238146	Non-Target	Associated
PHF19	316.35	-0.687163	0.134481	-5.10973	3.23e-07	8.99e-06	Non-Target	Associated
ODF2	433.701	-0.686769	0.124513	-5.51564	3.48e-08	1.27e-06	Non-Target	Associated
SLIT3	756.063	-0.685917	0.124828	-5.49489	3.91e-08	1.41e-06	Non-Target	Associated
PCIF1	227.148	-0.685614	0.152626	-4.4921	7.05e-06	0.000132399	Target	Associated
PDCD4	741.219	-0.685589	0.147522	-4.64737	3.36e-06	7.15e-05	Non-Target	Associated
FAM64A	133.406	-0.684842	0.176706	-3.87561	0.000106359	0.00132726	Non-Target	Associated
FKBP4	2434.95	-0.684055	0.0723659	-9.45272	3.3e-21	1.01e-18	Non-Target	Associated
SETBP1	154.971	-0.683302	0.165668	-4.12452	3.72e-05	0.000550842	Non-Target	Associated
CABYR	73.7224	-0.681591	0.226855	-3.00453	0.00265995	0.0179046	Non-Target	Associated
C17orf96	126.775	-0.680861	0.206317	-3.30008	0.000966578	0.00801021	Non-Target	Non-associated
CCNB2	756.29	-0.680364	0.11514	-5.909	3.44e-09	1.53e-07	Non-Target	Associated
DNHD1	103.606	-0.680106	0.209484	-3.24658	0.00116799	0.00926419	Non-Target	Associated
CEP55	623.97	-0.679187	0.110124	-6.16746	6.94e-10	3.77e-08	Non-Target	Associated
KDM3A	578.21	-0.675249	0.105076	-6.42629	1.31e-10	8.09e-09	Non-Target	Associated
RMDN3	791.808	-0.672978	0.105745	-6.36415	1.96e-10	1.17e-08	Non-Target	Associated
PRAF2	188.456	-0.672803	0.175976	-3.82327	0.000131696	0.00158999	Non-Target	Associated
HDAC5	83.1847	-0.672405	0.259466	-2.59149	0.00955615	0.0481738	Non-Target	Associated
CDT1	445.361	-0.672243	0.12534	-5.36337	8.17e-08	2.7e-06	Non-Target	Associated
MTFR2	80.9737	-0.671631	0.227998	-2.94578	0.00322142	0.0207506	Non-Target	Associated
KCTD12	174.569	-0.669821	0.172523	-3.8825	0.000103388	0.00129702	Non-Target	Associated
AURKB	351.035	-0.669639	0.138425	-4.83756	1.31e-06	3.1e-05	Non-Target	Associated
TYMS	207.151	-0.669016	0.183428	-3.6473	0.000265009	0.00285172	Non-Target	Associated
FUT8	206.639	-0.667085	0.180438	-3.69704	0.000218126	0.00242216	Non-Target	Non-associated
HMHA1	149.223	-0.66653	0.164273	-4.05745	4.96e-05	0.000701653	Non-Target	Non-associated
NT5DC3	407.729	-0.666392	0.130381	-5.1111	3.2e-07	8.96e-06	Non-Target	Associated
CKAP2L	350.198	-0.665572	0.14097	-4.72138	2.34e-06	5.24e-05	Non-Target	Associated
PPP4R4	79.4184	-0.665399	0.218105	-3.05082	0.00228218	0.0157997	Non-Target	Associated
TPBG	719.883	-0.664898	0.0891648	-7.45696	8.85e-14	9.04e-12	Non-Target	Associated
ABI2	397.574	-0.663692	0.161405	-4.11197	3.92e-05	0.000573736	Non-Target	Associated
BDKRB2	79.9684	-0.663565	0.221446	-2.9965	0.00273097	0.0182585	Non-Target	Associated
ITGB4	36079.7	-0.663106	0.193838	-3.42093	0.00062408	0.00566825	Target	Associated
DTL	526.454	-0.662716	0.11488	-5.76877	7.99e-09	3.34e-07	Non-Target	Associated
SPRR1B	2157.51	-0.660101	0.191914	-3.43958	0.000582624	0.00536418	Non-Target	Associated
IGSF8	397.974	-0.659132	0.118631	-5.55617	2.76e-08	1.02e-06	Non-Target	Associated
MAMLD1	101.067	-0.658734	0.21703	-3.03522	0.00240362	0.0164558	Non-Target	Associated
LRRC20	93.0062	-0.657439	0.250596	-2.6235	0.00870308	0.044625	Non-Target	Associated
BTN3A2	114.781	-0.657427	0.227751	-2.88661	0.00389418	0.0240029	Non-Target	Associated
ARHGEF39	96.5004	-0.655655	0.198734	-3.29916	0.000969759	0.0080314	Non-Target	Associated
C21orf58	68.2485	-0.654643	0.233612	-2.80226	0.00507454	0.0295919	Non-Target	Non-associated
FOXM1	916.951	-0.651915	0.108666	-5.99927	1.98e-09	9.45e-08	Non-Target	Non-associated
CEP250	411.075	-0.651809	0.122303	-5.32947	9.85e-08	3.19e-06	Non-Target	Associated
IP6K2	662.065	-0.651636	0.0973852	-6.69133	2.21e-11	1.65e-09	Non-Target	Associated
GPSM2	383.605	-0.650467	0.116902	-5.5642	2.63e-08	9.82e-07	Non-Target	Associated
TMEM143	75.5355	-0.648685	0.226074	-2.86935	0.00411311	0.0251476	Non-Target	Associated
LOXL1	189.646	-0.648596	0.165406	-3.92124	8.81e-05	0.00113719	Non-Target	Associated
NOL4L	135.229	-0.648292	0.213872	-3.03122	0.00243571	0.0166178	Non-Target	Associated
CXorf38	392.51	-0.647801	0.152122	-4.25843	2.06e-05	0.000332013	Non-Target	Associated
GRAMD1A	678.345	-0.646459	0.152743	-4.23233	2.31e-05	0.000367329	Non-Target	Associated
EIF4EBP1	916.54	-0.645798	0.135267	-4.77426	1.8e-06	4.1e-05	Non-Target	Associated
FSCN1	6671.58	-0.645047	0.0781622	-8.25267	1.55e-16	2.35e-14	Target	Associated
NT5E	2820.52	-0.644963	0.179709	-3.58892	0.000332048	0.00343526	Non-Target	Associated
ESPL1	236.455	-0.6441	0.157862	-4.08015	4.5e-05	0.000647913	Non-Target	Associated
SRGAP2B	79.2895	-0.644099	0.236033	-2.72885	0.00635552	0.035394	Non-Target	Non-associated
AHDC1	672.447	-0.643401	0.102097	-6.30189	2.94e-10	1.72e-08	Non-Target	Associated
CENPA	178.035	-0.64085	0.168925	-3.79369	0.000148423	0.00176056	Non-Target	Associated
EHD2	2205.48	-0.640697	0.0850403	-7.53403	4.92e-14	5.19e-12	Target	Associated
MACROD1	69.5609	-0.639685	0.246305	-2.59712	0.00940082	0.0475958	Non-Target	Associated
BIRC5	1100.14	-0.639208	0.103236	-6.19169	5.95e-10	3.29e-08	Non-Target	Associated
PER3	63.5512	-0.639125	0.241724	-2.64403	0.00819253	0.042774	Non-Target	Associated
ARHGEF19	73.3254	-0.636636	0.243527	-2.61423	0.00894291	0.0456908	Target	Associated
SYTL1	213.193	-0.635653	0.16653	-3.81705	0.000135059	0.00162754	Target	Associated
HAUS6	892.827	-0.635433	0.124106	-5.12008	3.05e-07	8.62e-06	Non-Target	Associated
TROAP	283.277	-0.634563	0.147501	-4.30209	1.69e-05	0.000281331	Non-Target	Associated
DEF6	224.573	-0.632893	0.147857	-4.28043	1.87e-05	0.000306596	Non-Target	Associated
TRAIP	105.55	-0.631897	0.202768	-3.11635	0.00183104	0.0132539	Target	Associated
ORC1	378.484	-0.631587	0.126709	-4.98456	6.21e-07	1.62e-05	Non-Target	Associated
GPRIN1	326.152	-0.631442	0.128813	-4.90201	9.49e-07	2.36e-05	Non-Target	Associated
SLC3A2	6205.65	-0.63133	0.0744212	-8.4832	2.19e-17	3.81e-15	Non-Target	Associated
S100A7	212.138	-0.631173	0.17613	-3.58356	0.000338938	0.0034925	Non-Target	Associated
PPP1R35	190.427	-0.631126	0.150667	-4.18889	2.8e-05	0.000434141	Non-Target	Associated
CUX1	1009.36	-0.63005	0.107912	-5.83856	5.27e-09	2.27e-07	Target	Associated
MPI	364.128	-0.629549	0.121519	-5.18067	2.21e-07	6.51e-06	Non-Target	Associated
PATZ1	220.583	-0.629094	0.154584	-4.0696	4.71e-05	0.000675685	Non-Target	Associated
HMGA2	541.948	-0.628202	0.137446	-4.57055	4.86e-06	9.72e-05	Non-Target	Associated
PTMS	1722.11	-0.627936	0.104944	-5.98353	2.18e-09	1.04e-07	Non-Target	Associated
PHF13	211.244	-0.626925	0.147611	-4.24716	2.16e-05	0.000346992	Non-Target	Associated
CDCP1	3968	-0.626325	0.0763351	-8.20494	2.31e-16	3.37e-14	Non-Target	Associated
MKI67	5136.75	-0.624129	0.0904482	-6.9004	5.19e-12	4.25e-10	Non-Target	Associated
NRP1	959.606	-0.62381	0.109188	-5.71315	1.11e-08	4.46e-07	Non-Target	Associated
RGS14	157.178	-0.623122	0.178174	-3.49726	0.000470064	0.00454502	Non-Target	Associated
REEP4	567.229	-0.62087	0.106613	-5.82359	5.76e-09	2.47e-07	Non-Target	Associated
CLSPN	388.971	-0.619779	0.14954	-4.14457	3.4e-05	0.000512975	Non-Target	Associated
RECQL4	265.019	-0.619659	0.146342	-4.23431	2.29e-05	0.000365164	Non-Target	Associated
ARRB2	381.784	-0.61912	0.127735	-4.84692	1.25e-06	2.99e-05	Non-Target	Associated
SGTB	86.131	-0.61857	0.22709	-2.7239	0.00645169	0.0358675	Non-Target	Associated
APOBEC3C	826.828	-0.618496	0.124334	-4.97448	6.54e-07	1.7e-05	Non-Target	Associated
KDM5B	1432.21	-0.61837	0.0897646	-6.8888	5.63e-12	4.55e-10	Non-Target	Associated
ASAP1	719.369	-0.618227	0.124312	-4.97319	6.59e-07	1.71e-05	Non-Target	Associated
RAP1GAP	66.761	-0.618005	0.239464	-2.58078	0.0098576	0.0492497	Non-Target	Associated
PDLIM7	1165.09	-0.616631	0.115493	-5.33913	9.34e-08	3.04e-06	Non-Target	Associated
TCTN2	78.961	-0.616329	0.229261	-2.68833	0.00718104	0.0388482	Non-Target	Associated
CBX2	277.117	-0.615648	0.14782	-4.16485	3.12e-05	0.00047678	Non-Target	Associated
FUT11	149.191	-0.614356	0.172115	-3.56946	0.000357715	0.00366543	Non-Target	Associated
ANKZF1	321.352	-0.613586	0.130408	-4.70512	2.54e-06	5.6e-05	Non-Target	Associated
CDH13	224.148	-0.612869	0.16015	-3.82685	0.000129795	0.00157295	Non-Target	Associated
CDCA5	561.633	-0.610321	0.111189	-5.48905	4.04e-08	1.44e-06	Non-Target	Associated
SHISA4	76.6706	-0.61022	0.229847	-2.65489	0.00793333	0.0416913	Non-Target	Associated
CCHCR1	71.1886	-0.610054	0.225437	-2.70609	0.00680797	0.0373162	Non-Target	Associated
IER3	110.625	-0.609427	0.207711	-2.93402	0.00334607	0.0213082	Target	Associated
ZNF213	206.214	-0.608469	0.157097	-3.8732	0.000107416	0.0013357	Non-Target	Associated
NEK2	223.385	-0.607641	0.162369	-3.74234	0.000182312	0.00208565	Non-Target	Associated
MCM10	407.944	-0.604753	0.144738	-4.17825	2.94e-05	0.000452772	Non-Target	Associated
GRB7	145.598	-0.603302	0.214461	-2.81311	0.00490642	0.0288426	Non-Target	Associated
FOS	2606.13	-0.602015	0.131941	-4.56277	5.05e-06	0.000100733	Non-Target	Associated
ANKS3	88.8873	-0.600157	0.200385	-2.99502	0.00274431	0.0183233	Non-Target	Associated
LOC105370792	200.236	-0.599894	0.158882	-3.77573	0.000159541	0.00187003	Non-Target	Associated
CALM3	5455.56	-0.599732	0.0747247	-8.02589	1.01e-15	1.35e-13	Non-Target	Associated
SLC2A9	293.445	-0.599276	0.164045	-3.65311	0.000259079	0.00279962	Target	Associated
SLC25A29	118.196	-0.598695	0.205724	-2.91018	0.0036122	0.0226334	Non-Target	Associated
SGSM2	319.325	-0.59857	0.133417	-4.48645	7.24e-06	0.000135075	Non-Target	Associated
BCL2L12	436.915	-0.598417	0.117812	-5.07944	3.79e-07	1.05e-05	Non-Target	Associated
ORC2	360.854	-0.598371	0.128488	-4.65701	3.21e-06	6.89e-05	Non-Target	Associated
PIN1	457.785	-0.598352	0.128917	-4.64136	3.46e-06	7.29e-05	Non-Target	Associated
ERAP1	174.119	-0.596651	0.175736	-3.39515	0.000685911	0.00610067	Non-Target	Associated
ABCA2	491.62	-0.596452	0.131812	-4.52504	6.04e-06	0.000117299	Non-Target	Associated
NFIX	712.433	-0.595812	0.11583	-5.14387	2.69e-07	7.72e-06	Non-Target	Associated
NCAPH	413.783	-0.59518	0.123824	-4.80668	1.53e-06	3.56e-05	Non-Target	Associated
ALOXE3	109.259	-0.594712	0.207502	-2.86606	0.0041562	0.0253749	Non-Target	Associated
GM2A	2547.89	-0.594552	0.0944775	-6.29306	3.11e-10	1.8e-08	Non-Target	Associated
USP28	222.342	-0.594319	0.169633	-3.50356	0.000459084	0.00445267	Non-Target	Associated
GADD45A	688.873	-0.594003	0.0994769	-5.97127	2.35e-09	1.1e-07	Target	Associated
SLC5A3	122.05	-0.593425	0.208669	-2.84386	0.004457	0.0267817	Non-Target	Associated
CXXC5	266.692	-0.59315	0.153001	-3.87676	0.000105855	0.00132383	Non-Target	Associated
RTN2	186.052	-0.592828	0.164858	-3.59599	0.000323165	0.00335956	Non-Target	Associated
OBSCN	113.656	-0.592631	0.215628	-2.7484	0.00598877	0.0338496	Non-Target	Associated
BUB1	514.902	-0.592399	0.112629	-5.25975	1.44e-07	4.51e-06	Non-Target	Associated
MGC27345	149.747	-0.591491	0.187363	-3.15693	0.00159441	0.0118544	Non-Target	Non-associated
PEMT	335.17	-0.591113	0.142581	-4.1458	3.39e-05	0.000511511	Non-Target	Associated
NUDT8	148.94	-0.590853	0.192972	-3.06186	0.00219967	0.0153224	Non-Target	Associated
NDST1	2342.54	-0.590527	0.0988648	-5.97308	2.33e-09	1.09e-07	Non-Target	Associated
RNF144A	74.8251	-0.590448	0.227631	-2.59389	0.00948971	0.0479139	Non-Target	Associated
BCORL1	182.216	-0.589292	0.188308	-3.12941	0.00175158	0.0127866	Non-Target	Associated
PHC2	2065.42	-0.588973	0.119024	-4.94837	7.48e-07	1.92e-05	Non-Target	Associated
LINC00294	114.633	-0.588491	0.192204	-3.0618	0.00220013	0.0153224	Non-Target	Associated
CENPM	93.2105	-0.587589	0.210691	-2.78886	0.00528941	0.0306091	Non-Target	Associated
DHTKD1	553.125	-0.587402	0.12496	-4.70071	2.59e-06	5.68e-05	Non-Target	Associated
C17orf53	111.306	-0.586366	0.205507	-2.85327	0.0043272	0.0262181	Target	Associated
STEAP3	747.661	-0.586147	0.0993023	-5.90265	3.58e-09	1.58e-07	Non-Target	Associated
HJURP	369.399	-0.585046	0.129782	-4.50792	6.55e-06	0.000124824	Non-Target	Associated
ADA	130.744	-0.584987	0.194845	-3.00232	0.00267931	0.0180255	Non-Target	Associated
FAM83G	1075.5	-0.584956	0.0902762	-6.47962	9.2e-11	5.98e-09	Non-Target	Associated
NUDT1	153.795	-0.584366	0.185086	-3.15728	0.0015925	0.0118471	Non-Target	Associated
RAB40C	280.752	-0.584227	0.143672	-4.06641	4.77e-05	0.000684098	Target	Associated
ANKRD16	120.066	-0.584062	0.189083	-3.08892	0.00200884	0.014276	Non-Target	Non-associated
KIF4A	352.91	-0.583944	0.127586	-4.57688	4.72e-06	9.46e-05	Non-Target	Associated
PLK1	1113.52	-0.583604	0.0951082	-6.13622	8.45e-10	4.3e-08	Non-Target	Associated
FADS2	163.195	-0.582747	0.181835	-3.20482	0.00135149	0.0103905	Non-Target	Associated
NAT14	116.459	-0.582274	0.185329	-3.14184	0.00167889	0.012347	Non-Target	Associated
KIF2C	568.604	-0.581699	0.121159	-4.80111	1.58e-06	3.65e-05	Non-Target	Associated
LMAN1	957.362	-0.581326	0.140201	-4.14636	3.38e-05	0.000510866	Non-Target	Associated
DUSP7	1737.63	-0.580195	0.0844885	-6.86714	6.55e-12	5.2e-10	Target	Associated
FANCI	644.949	-0.579963	0.112288	-5.16496	2.4e-07	7.02e-06	Non-Target	Associated
LCN2	6250.01	-0.579879	0.178555	-3.24763	0.00116372	0.00925628	Non-Target	Associated
TACC3	1022.73	-0.578244	0.0948639	-6.09551	1.09e-09	5.42e-08	Non-Target	Associated
SYNGR1	98.8153	-0.57811	0.211055	-2.73914	0.00615998	0.0345894	Non-Target	Associated
SMARCA1	76.277	-0.578064	0.223471	-2.58676	0.00968834	0.0486686	Non-Target	Associated
BNIP3L	403.351	-0.577463	0.132495	-4.35837	1.31e-05	0.00022721	Non-Target	Associated
NAV1	820.994	-0.577379	0.120007	-4.81121	1.5e-06	3.49e-05	Non-Target	Associated
GALK1	74.0323	-0.576616	0.214402	-2.68941	0.00715777	0.0387876	Non-Target	Associated
GAPDH	83238.4	-0.573549	0.087705	-6.53953	6.17e-11	4.12e-09	Non-Target	Associated
WDR54	207.428	-0.573389	0.160109	-3.58124	0.000341968	0.00351528	Non-Target	Associated
SKA3	186.272	-0.572965	0.174218	-3.28878	0.00100622	0.00827476	Non-Target	Associated
IGFBP2	191.552	-0.572686	0.168659	-3.39552	0.000684971	0.00609653	Non-Target	Associated
RGS10	257.668	-0.572311	0.152346	-3.75665	0.000172206	0.00198415	Non-Target	Associated
RNMT	518.056	-0.571632	0.100936	-5.6633	1.48e-08	5.89e-07	Non-Target	Associated
PTPRE	357.306	-0.571568	0.127725	-4.47499	7.64e-06	0.000141301	Target	Associated
CDC20	1629.03	-0.570541	0.0965953	-5.90651	3.49e-09	1.55e-07	Non-Target	Associated
ZNF768	394.666	-0.570469	0.129836	-4.39378	1.11e-05	0.000196929	Non-Target	Associated
WLS	579.327	-0.570301	0.119425	-4.77538	1.79e-06	4.09e-05	Non-Target	Associated
LTBP4	422.615	-0.569301	0.13675	-4.16309	3.14e-05	0.000479903	Non-Target	Associated
SRD5A1	144.975	-0.568725	0.165984	-3.42638	0.00061169	0.00557144	Non-Target	Non-associated
MAP4K2	138.361	-0.568409	0.174898	-3.24995	0.00115425	0.00919256	Non-Target	Associated
SORL1	168.711	-0.567026	0.196789	-2.88139	0.00395927	0.0243458	Non-Target	Associated
CTNNAL1	302.192	-0.565911	0.167727	-3.374	0.00074084	0.00648723	Non-Target	Associated
ATXN1	183.627	-0.56556	0.181478	-3.11641	0.00183066	0.0132539	Non-Target	Associated
FCHSD1	214.692	-0.56409	0.152717	-3.6937	0.000221011	0.00244997	Non-Target	Associated
GNL1	185.114	-0.563231	0.164253	-3.42905	0.000605699	0.00553647	Non-Target	Non-associated
WDR47	202.911	-0.56199	0.148945	-3.77314	0.000161207	0.00187973	Target	Associated
KIFC1	150.144	-0.561455	0.179515	-3.12761	0.00176231	0.0128577	Non-Target	Associated
SHMT2	2206.94	-0.561108	0.0943245	-5.9487	2.7e-09	1.25e-07	Non-Target	Associated
PAK1	597.038	-0.560604	0.124661	-4.49701	6.89e-06	0.000130049	Non-Target	Associated
MED24	1720.37	-0.558816	0.10034	-5.56921	2.56e-08	9.61e-07	Non-Target	Associated
ITGA2	1656.28	-0.557975	0.125748	-4.43723	9.11e-06	0.000164711	Target	Associated
GINS1	224.531	-0.557962	0.159709	-3.49361	0.000476543	0.00459409	Non-Target	Associated
TENM4	135.794	-0.556517	0.18817	-2.95753	0.00310114	0.0202187	Non-Target	Associated
NTAN1	195.88	-0.555822	0.15552	-3.57396	0.000351617	0.00360871	Non-Target	Associated
PYGO2	385.917	-0.555329	0.118723	-4.67753	2.9e-06	6.32e-05	Non-Target	Associated
MFGE8	571.394	-0.554535	0.132009	-4.20075	2.66e-05	0.000414517	Target	Associated
TAF9B	141.084	-0.553483	0.167715	-3.30014	0.000966358	0.00801021	Non-Target	Associated
BLOC1S1	105.308	-0.553291	0.20036	-2.76149	0.00575384	0.0327518	Non-Target	Associated
COL27A1	90.9469	-0.552615	0.205553	-2.68843	0.00717896	0.0388482	Non-Target	Associated
LMTK3	246.788	-0.552447	0.135156	-4.08747	4.36e-05	0.000630647	Non-Target	Associated
PLOD1	1529.68	-0.552443	0.0832383	-6.63688	3.2e-11	2.33e-09	Non-Target	Associated
FOSB	1815.24	-0.550258	0.199428	-2.75918	0.00579461	0.032945	Non-Target	Associated
KIF23	1046.8	-0.54992	0.0902103	-6.09597	1.09e-09	5.42e-08	Non-Target	Associated
UNC5B	349.533	-0.54954	0.148846	-3.692	0.000222497	0.0024562	Non-Target	Associated
CCNA2	586.799	-0.5495	0.104304	-5.26825	1.38e-07	4.32e-06	Non-Target	Associated
TSHZ1	183.781	-0.549445	0.165378	-3.32235	0.000892624	0.00749385	Non-Target	Associated
TAF4B	195.293	-0.549116	0.156692	-3.50443	0.000457591	0.00444468	Non-Target	Associated
MAPKBP1	636.695	-0.54889	0.109825	-4.99785	5.8e-07	1.52e-05	Non-Target	Associated
PYCR1	463.025	-0.548557	0.177109	-3.09729	0.00195299	0.0139484	Non-Target	Associated
MTCL1	142.941	-0.548216	0.211837	-2.58792	0.00965585	0.048538	Non-Target	Associated
MTFP1	143.223	-0.548065	0.168144	-3.2595	0.0011161	0.00898322	Non-Target	Associated
FOSL2	1713.57	-0.546013	0.0980432	-5.56911	2.56e-08	9.61e-07	Target	Associated
KCTD15	327.836	-0.545927	0.129632	-4.21135	2.54e-05	0.00039696	Non-Target	Associated
BLM	155.21	-0.545384	0.185318	-2.94295	0.00325097	0.0208889	Non-Target	Associated
MAD2L2	357.424	-0.544937	0.140257	-3.88529	0.000102209	0.0012846	Non-Target	Associated
MAPK7	124.883	-0.544617	0.191045	-2.85073	0.00436197	0.0263685	Non-Target	Associated
GSDMD	115.47	-0.54414	0.189746	-2.86773	0.00413427	0.025253	Non-Target	Associated
PKMYT1	521.683	-0.543622	0.128838	-4.21941	2.45e-05	0.000384435	Non-Target	Associated
MYBL2	1633.13	-0.543324	0.107054	-5.07525	3.87e-07	1.06e-05	Non-Target	Associated
KIF20A	735.454	-0.543183	0.093434	-5.81355	6.12e-09	2.61e-07	Non-Target	Associated
TRMT6	1165.35	-0.542869	0.0899937	-6.0323	1.62e-09	7.76e-08	Non-Target	Associated
SLC45A3	241.645	-0.542283	0.139987	-3.8738	0.000107153	0.00133501	Non-Target	Associated
FBXO21	458.071	-0.542133	0.120093	-4.51429	6.35e-06	0.000121851	Non-Target	Associated
CHAF1B	379.434	-0.541558	0.117909	-4.59303	4.37e-06	8.9e-05	Non-Target	Associated
DHRS3	383.998	-0.540248	0.149336	-3.61766	0.000297279	0.00314636	Target	Associated
ERF	1115.22	-0.54024	0.103527	-5.21834	1.81e-07	5.52e-06	Non-Target	Associated
ZMYND8	897.84	-0.540104	0.113165	-4.77272	1.82e-06	4.12e-05	Target	Associated
HPCAL1	1444.27	-0.539579	0.102965	-5.24041	1.6e-07	4.96e-06	Non-Target	Associated
TOP2A	1715.09	-0.538975	0.11025	-4.88865	1.02e-06	2.51e-05	Non-Target	Associated
BCOR	223.223	-0.538443	0.156119	-3.44892	0.000562824	0.00522246	Non-Target	Associated
MANBA	115.448	-0.538404	0.185136	-2.90815	0.00363572	0.0227475	Non-Target	Associated
SRC	696.161	-0.53785	0.100889	-5.3311	9.76e-08	3.16e-06	Target	Associated
WASF2	2435.02	-0.537696	0.0807699	-6.65713	2.79e-11	2.07e-09	Non-Target	Associated
CCDC85B	602.701	-0.537269	0.10896	-4.93088	8.19e-07	2.07e-05	Non-Target	Associated
FANCG	230.183	-0.53629	0.157769	-3.39922	0.000675775	0.00602718	Non-Target	Associated
XYLT2	603.478	-0.535878	0.106476	-5.03287	4.83e-07	1.3e-05	Non-Target	Associated
PFKP	5691.08	-0.535337	0.0743646	-7.19882	6.07e-13	5.66e-11	Target	Associated
PPP2R5B	110.468	-0.53531	0.199869	-2.6783	0.00739958	0.0397299	Non-Target	Associated
AJUBA	738.52	-0.53497	0.100127	-5.34292	9.15e-08	2.99e-06	Target	Associated
CDCA2	347.89	-0.534079	0.127209	-4.19845	2.69e-05	0.00041739	Non-Target	Associated
HOMER2	467.127	-0.533505	0.123579	-4.31713	1.58e-05	0.000265931	Non-Target	Associated
SKA1	210.926	-0.533323	0.168471	-3.16567	0.00154726	0.0116048	Non-Target	Associated
CTSF	174.068	-0.532847	0.165022	-3.22894	0.00124252	0.00976526	Non-Target	Associated
GALNT3	828.322	-0.532151	0.118378	-4.49533	6.95e-06	0.000130888	Non-Target	Associated
CDCA3	177.16	-0.529441	0.162408	-3.25994	0.00111435	0.00898038	Non-Target	Associated
CELSR3	327.437	-0.529358	0.163054	-3.24651	0.00116828	0.00926419	Non-Target	Associated
APPL2	290.273	-0.52899	0.157619	-3.35613	0.000790405	0.00682719	Non-Target	Associated
PCOLCE2	93.0125	-0.528781	0.197393	-2.67883	0.00738806	0.0397012	Non-Target	Associated
ALDH7A1	1388.38	-0.528663	0.120422	-4.39008	1.13e-05	0.000199701	Non-Target	Associated
ID1	1397.18	-0.528003	0.0954392	-5.53236	3.16e-08	1.16e-06	Non-Target	Associated
RAI1	2790.45	-0.527881	0.0815482	-6.47324	9.59e-11	6.17e-09	Non-Target	Associated
TFDP2	709.754	-0.526968	0.133512	-3.94698	7.91e-05	0.00104703	Non-Target	Associated
VEZF1	464.769	-0.525896	0.138562	-3.79538	0.000147416	0.00175346	Non-Target	Associated
STC2	444.555	-0.525445	0.154209	-3.40736	0.000655956	0.00588714	Target	Associated
CKS2	452.243	-0.523513	0.111967	-4.67561	2.93e-06	6.37e-05	Non-Target	Associated
COL4A6	463.964	-0.522656	0.126252	-4.1398	3.48e-05	0.000521419	Target	Associated
PLCG1	599.973	-0.522253	0.115455	-4.52344	6.08e-06	0.000117926	Target	Associated
POMGNT1	1155.22	-0.521168	0.0845307	-6.16542	7.03e-10	3.79e-08	Target	Associated
XRCC3	206.06	-0.520955	0.147178	-3.53963	0.000400693	0.00402885	Non-Target	Associated
CNN3	1088.53	-0.520842	0.106581	-4.88683	1.02e-06	2.53e-05	Non-Target	Associated
CENPH	189.192	-0.519984	0.173775	-2.99228	0.002769	0.0184456	Non-Target	Associated
IL1A	1692.3	-0.519638	0.177402	-2.92915	0.00339887	0.021591	Non-Target	Associated
IMPA2	390.124	-0.518673	0.132813	-3.90529	9.41e-05	0.00120041	Non-Target	Associated
PORCN	268.838	-0.517851	0.139727	-3.70615	0.000210433	0.00235297	Non-Target	Associated
SLC37A2	779.981	-0.517376	0.104629	-4.94488	7.62e-07	1.94e-05	Target	Associated
ADAL	202.581	-0.517109	0.15449	-3.3472	0.000816326	0.0069901	Non-Target	Associated
RHBDF2	327.942	-0.516837	0.13185	-3.91989	8.86e-05	0.00114128	Non-Target	Associated
KNTC1	240.011	-0.516371	0.178084	-2.89959	0.00373647	0.0232648	Non-Target	Associated
BCL7C	257.089	-0.515134	0.139534	-3.69183	0.00022265	0.0024562	Non-Target	Associated
PRR11	1617.23	-0.515019	0.110627	-4.65546	3.23e-06	6.92e-05	Non-Target	Associated
MICAL2	950.549	-0.515017	0.127687	-4.03344	5.5e-05	0.000761632	Non-Target	Associated
SLC4A3	205.053	-0.514322	0.162366	-3.16766	0.00153669	0.0115454	Target	Associated
CAPS	619.319	-0.513744	0.13528	-3.79762	0.000146092	0.00174093	Target	Associated
PKI55	179.861	-0.513286	0.171212	-2.99795	0.00271799	0.0182	Non-Target	Non-associated
KIF22	591.104	-0.512711	0.11317	-4.53046	5.89e-06	0.000114592	Non-Target	Associated
SOAT1	194.732	-0.512465	0.170923	-2.99822	0.00271562	0.0181952	Non-Target	Associated
TMEM237	273.811	-0.512356	0.14095	-3.63503	0.000277952	0.00296867	Non-Target	Associated
HAUS4	350.24	-0.511529	0.151933	-3.3668	0.000760453	0.00660463	Non-Target	Non-associated
ECI2	345.542	-0.511285	0.141	-3.62614	0.000287684	0.00305769	Non-Target	Associated
PRC1	955.463	-0.51056	0.0982807	-5.19492	2.05e-07	6.1e-06	Non-Target	Associated
FAM102A	426.17	-0.510012	0.117277	-4.34878	1.37e-05	0.000235856	Non-Target	Associated
RPAP1	578.937	-0.509833	0.103542	-4.92393	8.48e-07	2.13e-05	Non-Target	Associated
RAD54L	152.035	-0.509653	0.164341	-3.1012	0.00192741	0.0138175	Non-Target	Associated
NFIL3	177.072	-0.509084	0.158584	-3.21019	0.00132647	0.0102409	Non-Target	Associated
TSC22D1	1281.07	-0.508801	0.0928904	-5.47743	4.32e-08	1.53e-06	Non-Target	Associated
BCL7A	292.184	-0.508409	0.138065	-3.68238	0.00023107	0.00253095	Target	Associated
BTBD11	238.664	-0.508373	0.189797	-2.67851	0.00739511	0.0397225	Target	Associated
GLUL	3341.29	-0.508184	0.122821	-4.1376	3.51e-05	0.000525202	Non-Target	Associated
RAD51	248.49	-0.507543	0.152389	-3.33057	0.000866678	0.00733343	Non-Target	Associated
STMN1	789.318	-0.507223	0.129054	-3.93033	8.48e-05	0.00110166	Non-Target	Associated
PLD6	135.088	-0.507176	0.184947	-2.74227	0.00610156	0.0343513	Non-Target	Associated
CDKN3	340.94	-0.507053	0.12575	-4.03224	5.52e-05	0.000763729	Target	Associated
CIC	1632.81	-0.506475	0.0855004	-5.92366	3.15e-09	1.43e-07	Target	Associated
ALDH1A3	2474.04	-0.505885	0.0756134	-6.69041	2.23e-11	1.66e-09	Target	Associated
GOLGA7B	270.848	-0.505261	0.183739	-2.74988	0.00596167	0.0337409	Non-Target	Associated
TONSL	419.684	-0.504041	0.119378	-4.22224	2.42e-05	0.000380111	Target	Associated
RNASEH2A	349.853	-0.502804	0.132142	-3.80503	0.000141785	0.00169589	Non-Target	Associated
P3H1	239.726	-0.501443	0.153803	-3.2603	0.00111296	0.00897482	Non-Target	Associated
SEC14L2	1714.61	-0.500268	0.0998656	-5.00941	5.46e-07	1.45e-05	Target	Associated
TEAD2	229.179	-0.499985	0.151653	-3.2969	0.000977569	0.00808568	Non-Target	Associated
YEATS2	693.084	-0.499066	0.109933	-4.53972	5.63e-06	0.000110007	Non-Target	Associated
CACNB3	174.571	-0.498275	0.156802	-3.17773	0.00148434	0.0112308	Non-Target	Associated
FOXK1	861.705	-0.497855	0.113152	-4.39989	1.08e-05	0.000191994	Non-Target	Associated
PKD1	319.695	-0.497762	0.141877	-3.5084	0.000450807	0.0043987	Non-Target	Associated
TRIP13	599.261	-0.49645	0.110902	-4.47649	7.59e-06	0.000140515	Non-Target	Associated
LINC00641	221.846	-0.496333	0.175221	-2.83262	0.00461688	0.02756	Non-Target	Associated
COL9A3	374.506	-0.49631	0.148781	-3.33584	0.000850427	0.00721015	Non-Target	Associated
GAA	811.417	-0.496183	0.132885	-3.73394	0.00018851	0.00214701	Target	Associated
RAPGEFL1	328.391	-0.495868	0.13272	-3.7362	0.000186824	0.00212969	Target	Associated
PFKM	1239.65	-0.495641	0.0785282	-6.31163	2.76e-10	1.62e-08	Non-Target	Associated
LOC93622	243.44	-0.495492	0.143635	-3.44967	0.000561271	0.00521557	Non-Target	Associated
H2AFV	520.05	-0.494218	0.110175	-4.48576	7.27e-06	0.000135151	Non-Target	Associated
ITGB5	1876.88	-0.494103	0.109305	-4.52042	6.17e-06	0.000119087	Non-Target	Associated
GOLPH3L	387.599	-0.493279	0.126657	-3.89461	9.84e-05	0.00124226	Non-Target	Associated
ANKRD13B	145.002	-0.493171	0.181115	-2.72297	0.00646984	0.0358869	Non-Target	Associated
FOSL1	1510.04	-0.493114	0.10147	-4.85971	1.18e-06	2.84e-05	Non-Target	Associated
SLITRK6	221.84	-0.492585	0.1517	-3.24711	0.00116585	0.00925628	Non-Target	Associated
DENND5A	313.525	-0.492152	0.144371	-3.40894	0.000652147	0.00586933	Non-Target	Associated
KAZN	245.06	-0.491112	0.160009	-3.06929	0.00214571	0.0150896	Target	Associated
KLC3	271.683	-0.491061	0.139963	-3.50851	0.00045062	0.0043987	Non-Target	Associated
IL20RB	1641.74	-0.490482	0.118178	-4.15035	3.32e-05	0.000503822	Target	Associated
SAP30L	276.87	-0.490383	0.144189	-3.40098	0.000671438	0.00600098	Non-Target	Associated
MXD1	380.65	-0.489426	0.124462	-3.93234	8.41e-05	0.00109472	Non-Target	Associated
EGR1	6679.81	-0.489242	0.0929072	-5.26593	1.39e-07	4.37e-06	Non-Target	Associated
COG4	537.289	-0.48833	0.108401	-4.50485	6.64e-06	0.000125712	Non-Target	Non-associated
LAMB1	2671.98	-0.488179	0.172728	-2.82628	0.00470917	0.027982	Target	Associated
CRTC3	302.554	-0.488157	0.12902	-3.78357	0.000154594	0.00182367	Non-Target	Associated
HOMER3	559.51	-0.488098	0.120899	-4.03724	5.41e-05	0.000752483	Non-Target	Associated
WDTC1	687.197	-0.48796	0.131024	-3.72421	0.000195931	0.0022217	Non-Target	Associated
KLHL21	989.664	-0.487702	0.109833	-4.44038	8.98e-06	0.000163007	Non-Target	Associated
GNAI1	188.438	-0.487543	0.165104	-2.95295	0.00314756	0.0204076	Target	Associated
SLC20A1	6375.66	-0.487358	0.0684413	-7.12082	1.07e-12	9.72e-11	Target	Associated
CDS2	583.841	-0.486597	0.115075	-4.22851	2.35e-05	0.000372563	Non-Target	Associated
BCKDK	738.583	-0.486098	0.0972322	-4.99935	5.75e-07	1.51e-05	Non-Target	Associated
ZNF436	197.289	-0.484908	0.15032	-3.22583	0.00125608	0.00982121	Target	Associated
HMGA1	6228.98	-0.484817	0.102932	-4.71005	2.48e-06	5.5e-05	Non-Target	Associated
RRM1	1376.44	-0.48437	0.087861	-5.51292	3.53e-08	1.28e-06	Non-Target	Associated
IL6R	473.397	-0.484309	0.11034	-4.38924	1.14e-05	0.000199988	Non-Target	Associated
CDC40	213.881	-0.484069	0.151544	-3.19424	0.00140198	0.0107019	Non-Target	Non-associated
ATRAID	1040.82	-0.483809	0.0994104	-4.86678	1.13e-06	2.75e-05	Non-Target	Associated
C1orf74	447.515	-0.48338	0.104104	-4.64324	3.43e-06	7.25e-05	Non-Target	Associated
SDPR	272.481	-0.482973	0.183642	-2.62997	0.00853923	0.0440304	Non-Target	Associated
TOP1MT	342.265	-0.482916	0.137758	-3.50554	0.000455681	0.00442946	Non-Target	Associated
FAM189B	878.87	-0.481483	0.103342	-4.65914	3.18e-06	6.85e-05	Non-Target	Associated
CLMP	797.816	-0.480077	0.134598	-3.56675	0.000361439	0.00369184	Non-Target	Associated
DHPS	288.423	-0.47972	0.138326	-3.46803	0.000524292	0.00494333	Non-Target	Associated
PRKCA	513.297	-0.479689	0.139943	-3.42774	0.000608623	0.00555924	Non-Target	Associated
GPI	9826.48	-0.478227	0.0993224	-4.8149	1.47e-06	3.44e-05	Non-Target	Associated
MTSS1L	800.423	-0.477914	0.101472	-4.7098	2.48e-06	5.5e-05	Target	Associated
ADARB1	210.505	-0.476716	0.170344	-2.79854	0.00513335	0.0298267	Non-Target	Associated
POLD1	740.758	-0.47548	0.115388	-4.12072	3.78e-05	0.000558086	Non-Target	Associated
NUF2	181.631	-0.4753	0.17596	-2.70119	0.00690926	0.037791	Non-Target	Associated
BUB1B	710.573	-0.475278	0.0980766	-4.84599	1.26e-06	3e-05	Non-Target	Associated
TPX2	1643.74	-0.474245	0.0771498	-6.14707	7.89e-10	4.05e-08	Non-Target	Associated
LOC100130899	211.244	-0.473074	0.164488	-2.87604	0.00402695	0.0247383	Non-Target	Non-associated
WRAP53	210.631	-0.47298	0.154964	-3.05219	0.00227177	0.0157361	Non-Target	Associated
SLC39A14	1054.23	-0.472296	0.094975	-4.97285	6.6e-07	1.71e-05	Target	Associated
FBLN1	1687.07	-0.472111	0.12435	-3.79663	0.000146675	0.00174626	Target	Associated
ESYT1	1288.24	-0.471488	0.102448	-4.60224	4.18e-06	8.58e-05	Non-Target	Associated
GLIS2	131.232	-0.471268	0.18059	-2.6096	0.00906491	0.046131	Non-Target	Associated
ABCC1	1822.21	-0.471206	0.0848189	-5.55544	2.77e-08	1.02e-06	Target	Associated
CAD	1946.13	-0.471154	0.0832647	-5.65851	1.53e-08	6.03e-07	Non-Target	Associated
PRELID2	109.355	-0.471004	0.182899	-2.57521	0.0100179	0.0498957	Target	Associated
RAB13	1008.82	-0.470239	0.12514	-3.75771	0.000171472	0.00197924	Non-Target	Associated
TAZ	196.143	-0.470096	0.179175	-2.62367	0.00869874	0.0446205	Non-Target	Non-associated
WDHD1	387.003	-0.469846	0.138136	-3.40134	0.000670575	0.00599743	Non-Target	Associated
FIZ1	160.693	-0.469462	0.16582	-2.83115	0.00463804	0.0276478	Non-Target	Non-associated
PLP2	1963.33	-0.468484	0.0895963	-5.22883	1.71e-07	5.24e-06	Non-Target	Associated
GMNN	385.034	-0.468355	0.140703	-3.32868	0.000872581	0.0073645	Non-Target	Associated
NCAPG	390.501	-0.468122	0.140936	-3.32153	0.000895261	0.00750677	Non-Target	Associated
TOR3A	449.556	-0.466282	0.119492	-3.90219	9.53e-05	0.00121111	Non-Target	Associated
EHBP1L1	916.788	-0.466146	0.102382	-4.55298	5.29e-06	0.000104588	Non-Target	Associated
ADD2	197.003	-0.465481	0.178087	-2.61379	0.00895439	0.0457313	Non-Target	Associated
WHSC1	1412.25	-0.46546	0.0956119	-4.86822	1.13e-06	2.74e-05	Non-Target	Non-associated
IQGAP3	598.467	-0.465241	0.110788	-4.19937	2.68e-05	0.000416545	Non-Target	Associated
OBSL1	459.24	-0.464994	0.120702	-3.8524	0.000116967	0.00143642	Non-Target	Associated
ANO6	568.883	-0.464859	0.12319	-3.77352	0.000160963	0.00187973	Non-Target	Associated
DAXX	146.084	-0.463554	0.168246	-2.75522	0.00586522	0.0332975	Non-Target	Associated
BRMS1	626.905	-0.463462	0.166888	-2.77708	0.005485	0.0315142	Non-Target	Associated
KIAA0101	411.394	-0.463273	0.119456	-3.87818	0.000105241	0.00131884	Non-Target	Non-associated
GALNT18	426.491	-0.462992	0.113247	-4.08832	4.34e-05	0.000629022	Non-Target	Associated
PCED1A	190.215	-0.462924	0.160388	-2.88627	0.00389836	0.0240172	Non-Target	Non-associated
ZNF865	388.715	-0.462383	0.127515	-3.62612	0.000287713	0.00305769	Non-Target	Non-associated
CTSH	577.605	-0.46178	0.14791	-3.12204	0.00179603	0.0130372	Non-Target	Associated
PPP1R13L	2101.58	-0.461699	0.0941373	-4.90453	9.37e-07	2.33e-05	Target	Associated
HES1	2526.83	-0.461186	0.0948731	-4.86109	1.17e-06	2.82e-05	Non-Target	Associated
RAD51C	377.996	-0.460442	0.127646	-3.60719	0.000309534	0.00324935	Non-Target	Associated
TSPAN9	234.226	-0.459971	0.14823	-3.10309	0.00191513	0.0137543	Non-Target	Associated
ARHGEF37	606.086	-0.459954	0.109587	-4.19717	2.7e-05	0.000419083	Non-Target	Associated
POLR3D	306.87	-0.458714	0.129251	-3.54902	0.000386664	0.00390304	Non-Target	Associated
CRTC2	626.306	-0.458703	0.123779	-3.70583	0.0002107	0.00235392	Non-Target	Associated
SLC2A1	2934.67	-0.458512	0.0998859	-4.59036	4.42e-06	8.98e-05	Non-Target	Associated
FAM118A	227.836	-0.457794	0.145689	-3.14226	0.00167647	0.0123363	Non-Target	Associated
RNF26	557.25	-0.457647	0.110949	-4.12483	3.71e-05	0.000550724	Non-Target	Associated
PHF21A	265.349	-0.457113	0.143821	-3.17834	0.00148123	0.0112204	Non-Target	Associated
CD276	1809.17	-0.455705	0.0828961	-5.4973	3.86e-08	1.39e-06	Non-Target	Associated
EXO1	316.328	-0.455424	0.146876	-3.10073	0.00193042	0.0138256	Non-Target	Associated
GPC1	2577.75	-0.455029	0.0793147	-5.73701	9.64e-09	3.92e-07	Non-Target	Associated
FAM193B	341.049	-0.454936	0.154834	-2.93821	0.00330111	0.021137	Non-Target	Associated
AMZ2	1131.59	-0.454743	0.103247	-4.40443	1.06e-05	0.000188605	Non-Target	Associated
CERS5	332.589	-0.453908	0.1371	-3.31079	0.000930345	0.00774485	Non-Target	Associated
IL4R	924.213	-0.453271	0.102114	-4.43886	9.04e-06	0.000163932	Non-Target	Associated
CEP131	236.866	-0.453239	0.144327	-3.14037	0.00168736	0.0124022	Non-Target	Associated
LDB1	1308.8	-0.453195	0.115051	-3.93908	8.18e-05	0.00107201	Non-Target	Associated
HDAC6	251.766	-0.453107	0.151395	-2.99289	0.00276352	0.0184187	Non-Target	Associated
RSF1	465.353	-0.452271	0.125111	-3.61495	0.000300402	0.00316899	Non-Target	Associated
LRSAM1	162.881	-0.45193	0.173652	-2.60251	0.00925438	0.0469467	Non-Target	Associated
TGFBR1	279.608	-0.45182	0.147275	-3.06785	0.00215602	0.0151298	Non-Target	Associated
FAM32A	798.212	-0.451262	0.108415	-4.16235	3.15e-05	0.000480887	Non-Target	Associated
CDCA4	463	-0.45047	0.111954	-4.0237	5.73e-05	0.000787803	Non-Target	Associated
ERGIC1	3530.26	-0.450465	0.0864579	-5.21022	1.89e-07	5.71e-06	Target	Associated
ATP13A1	847.842	-0.44905	0.113234	-3.96569	7.32e-05	0.000977054	Non-Target	Associated
HMGB1	1585.08	-0.448865	0.0870247	-5.1579	2.5e-07	7.24e-06	Non-Target	Associated
CDCA8	312.17	-0.447276	0.131388	-3.40423	0.000663501	0.0059438	Non-Target	Associated
SMARCD1	951.709	-0.445976	0.0875365	-5.09474	3.49e-07	9.69e-06	Non-Target	Associated
VOPP1	164.163	-0.445952	0.158629	-2.81129	0.00493437	0.0289582	Target	Associated
TYRO3	265.103	-0.445438	0.142132	-3.13397	0.00172459	0.0126182	Non-Target	Associated
PSIP1	722.531	-0.445053	0.12614	-3.52825	0.000418313	0.00415728	Non-Target	Associated
TTYH3	1321.3	-0.444371	0.0941378	-4.72043	2.35e-06	5.26e-05	Non-Target	Associated
ABHD12	235.897	-0.444065	0.148057	-2.99929	0.0027061	0.0181718	Non-Target	Associated
SULT1A1	250.822	-0.443976	0.151148	-2.93737	0.00331012	0.0211556	Non-Target	Associated
SHROOM1	173.001	-0.443233	0.166633	-2.65994	0.00781548	0.0413081	Non-Target	Associated
RALGDS	422.615	-0.442943	0.125597	-3.5267	0.000420775	0.00416761	Target	Associated
TUBG2	143.14	-0.442743	0.167878	-2.63729	0.0083572	0.0434399	Non-Target	Associated
LIG1	1023.28	-0.442638	0.103509	-4.27633	1.9e-05	0.000309377	Non-Target	Non-associated
UBE2C	506.831	-0.441443	0.116489	-3.78957	0.000150908	0.00178509	Non-Target	Associated
BNIP3	496.401	-0.441091	0.124678	-3.53785	0.000403397	0.00404655	Non-Target	Associated
TPM2	1849.05	-0.441009	0.100564	-4.38534	1.16e-05	0.000203052	Non-Target	Associated
NPHP4	157.464	-0.440671	0.165318	-2.66559	0.00768532	0.040855	Non-Target	Associated
C11orf49	187.175	-0.440549	0.165515	-2.66168	0.00777512	0.0411794	Non-Target	Associated
DEPDC1B	190.194	-0.439945	0.163051	-2.69821	0.00697126	0.0380654	Non-Target	Associated
TMEM177	168.715	-0.439688	0.166039	-2.64809	0.00809472	0.0424103	Non-Target	Associated
FRMD8	845.393	-0.439215	0.116638	-3.76563	0.000166128	0.00192792	Non-Target	Associated
P4HA2	819.17	-0.438333	0.109439	-4.00528	6.19e-05	0.000847192	Non-Target	Associated
RHNO1	328.165	-0.438028	0.137457	-3.18666	0.00143924	0.0109474	Non-Target	Associated
COL17A1	10260.8	-0.43754	0.0710379	-6.15925	7.31e-10	3.89e-08	Non-Target	Associated
THAP4	1208.46	-0.437463	0.101569	-4.30707	1.65e-05	0.000275795	Non-Target	Associated
ABCB9	231.6	-0.436646	0.144663	-3.01836	0.00254143	0.0172239	Target	Associated
PTOV1	609.946	-0.436442	0.113125	-3.85806	0.000114292	0.00140894	Non-Target	Associated
MESDC1	327.585	-0.436127	0.128116	-3.40417	0.000663655	0.0059438	Target	Associated
FST	184.224	-0.435513	0.162907	-2.67338	0.00750916	0.0401675	Target	Associated
MCM7	1768.37	-0.434888	0.105074	-4.13888	3.49e-05	0.0005229	Non-Target	Associated
ZNF346	317.261	-0.434056	0.143984	-3.01462	0.00257304	0.0174107	Non-Target	Associated
STAC	187.755	-0.433585	0.153466	-2.82527	0.00472403	0.0280435	Non-Target	Associated
PTPRF	3910.08	-0.43296	0.0865603	-5.00183	5.68e-07	1.5e-05	Target	Associated
GGA2	525.746	-0.432667	0.10863	-3.98295	6.81e-05	0.000915374	Non-Target	Associated
TBC1D8	957.307	-0.431852	0.140676	-3.06984	0.00214173	0.0150777	Target	Associated
CMIP	1669.34	-0.431384	0.10095	-4.27325	1.93e-05	0.000313048	Target	Associated
CRTAP	2534.36	-0.431246	0.112605	-3.82974	0.00012828	0.00155999	Non-Target	Associated
RHOB	2066.79	-0.431156	0.0772868	-5.57864	2.42e-08	9.18e-07	Target	Associated
PRMT1	3194.11	-0.430626	0.0856199	-5.02951	4.92e-07	1.31e-05	Non-Target	Associated
TTLL12	1320.01	-0.430478	0.0814369	-5.28602	1.25e-07	3.95e-06	Non-Target	Associated
ZBTB4	987.371	-0.429985	0.11586	-3.71125	0.000206239	0.00231556	Target	Associated
GINS4	308.278	-0.429912	0.149354	-2.87848	0.00399599	0.0245599	Non-Target	Associated
SIRPA	243.682	-0.429676	0.148024	-2.90274	0.00369911	0.0230657	Non-Target	Associated
MYO9B	771.797	-0.42885	0.101113	-4.24129	2.22e-05	0.000355304	Non-Target	Associated
FAH	335.789	-0.427208	0.127112	-3.36087	0.00077698	0.0067293	Non-Target	Associated
QSOX2	592.815	-0.425912	0.105992	-4.01836	5.86e-05	0.000804948	Non-Target	Associated
FHOD3	290.249	-0.42565	0.164482	-2.58782	0.00965858	0.048538	Non-Target	Associated
WDR76	323.54	-0.424944	0.136584	-3.11123	0.00186311	0.0134407	Non-Target	Associated
HIRIP3	235.615	-0.424878	0.15831	-2.68383	0.00727845	0.0392597	Non-Target	Associated
TAF6	434.633	-0.42482	0.118059	-3.59838	0.0003202	0.00333682	Non-Target	Associated
ZNF580	297.906	-0.424062	0.144949	-2.9256	0.00343793	0.0217961	Non-Target	Associated
ELMO3	413.513	-0.42349	0.113133	-3.74329	0.000181624	0.00207962	Non-Target	Associated
PDXP	233.315	-0.423443	0.14898	-2.84228	0.00447916	0.026875	Non-Target	Associated
GLI3	238.428	-0.423018	0.157671	-2.68292	0.00729815	0.039333	Target	Associated
NT5DC2	543.33	-0.423007	0.104411	-4.05137	5.09e-05	0.000715419	Non-Target	Associated
SDC3	316.334	-0.42299	0.14817	-2.85476	0.004307	0.0261344	Non-Target	Associated
CUEDC2	689.102	-0.421997	0.107966	-3.9086	9.28e-05	0.00118596	Non-Target	Associated
POLQ	267.914	-0.42181	0.161677	-2.60897	0.00908161	0.0461978	Non-Target	Associated
ZFP36L1	4769.43	-0.421763	0.114501	-3.68349	0.000230061	0.0025242	Non-Target	Associated
EBNA1BP2	2038.1	-0.421359	0.107429	-3.92221	8.77e-05	0.0011349	Non-Target	Associated
SCPEP1	943.371	-0.420296	0.107443	-3.91179	9.16e-05	0.0011749	Target	Associated
SPAG5	569.988	-0.420168	0.104979	-4.0024	6.27e-05	0.000855776	Non-Target	Associated
TLE3	645.843	-0.42014	0.120773	-3.47875	0.000503756	0.00479914	Non-Target	Associated
NOTCH3	218.287	-0.419187	0.142142	-2.94906	0.00318737	0.0205931	Non-Target	Associated
PPARD	1224.4	-0.418946	0.118931	-3.5226	0.000427329	0.00421434	Non-Target	Associated
GNB5	267.376	-0.418826	0.134237	-3.12005	0.00180822	0.0131108	Non-Target	Associated
NSMCE1	272.751	-0.417421	0.141217	-2.95588	0.00311776	0.020286	Non-Target	Associated
TMEM43	824.294	-0.416787	0.0897067	-4.64611	3.38e-06	7.17e-05	Non-Target	Associated
SAMD1	223.294	-0.41632	0.146324	-2.8452	0.00443836	0.0267292	Non-Target	Associated
SRD5A3	229.123	-0.415755	0.135223	-3.0746	0.00210786	0.0148566	Target	Associated
CCNF	372.119	-0.415699	0.12344	-3.36761	0.000758228	0.00659797	Non-Target	Associated
CDK1	662.475	-0.415572	0.128713	-3.22868	0.00124361	0.00976526	Target	Associated
NASP	1288.55	-0.415404	0.0920264	-4.51397	6.36e-06	0.000121855	Non-Target	Associated
ZBTB17	260.224	-0.414668	0.136051	-3.04788	0.00230464	0.015938	Non-Target	Associated
PTPRU	1310.45	-0.414437	0.0893073	-4.64057	3.47e-06	7.31e-05	Target	Associated
CLSTN3	240.72	-0.414194	0.155354	-2.66612	0.00767315	0.0408075	Non-Target	Associated
DNER	381.361	-0.413753	0.111029	-3.72654	0.000194129	0.00220322	Non-Target	Associated
SFN	14783.8	-0.41363	0.11716	-3.53047	0.00041482	0.00413535	Target	Associated
NELFA	383.913	-0.41357	0.11781	-3.51049	0.000447285	0.00437428	Non-Target	Associated
TGIF2	215.668	-0.413197	0.142714	-2.89529	0.0037881	0.0234954	Non-Target	Associated
RAI14	565.402	-0.413024	0.123804	-3.33612	0.000849576	0.00720767	Non-Target	Associated
CAPRIN2	220.468	-0.410808	0.148466	-2.76702	0.00565707	0.0322724	Non-Target	Associated
B4GALNT4	268.907	-0.410505	0.149297	-2.74958	0.00596721	0.0337545	Non-Target	Associated
SENP1	262.293	-0.410211	0.149897	-2.73662	0.00620744	0.0347241	Non-Target	Associated
TIMELESS	681.503	-0.410118	0.12324	-3.3278	0.000875342	0.00737281	Non-Target	Associated
CDK9	593.089	-0.410096	0.103426	-3.96512	7.34e-05	0.00097838	Non-Target	Associated
GSTP1	9131.68	-0.410075	0.0773688	-5.30026	1.16e-07	3.7e-06	Non-Target	Associated
UNC119	327.174	-0.409913	0.125824	-3.25783	0.00112269	0.00901932	Non-Target	Associated
SKP2	277.403	-0.409695	0.14164	-2.89251	0.00382183	0.0236589	Non-Target	Associated
SERTAD1	282.869	-0.408666	0.141554	-2.88699	0.00388948	0.0239854	Non-Target	Associated
MYH10	805.514	-0.408253	0.0999152	-4.086	4.39e-05	0.000633942	Non-Target	Associated
SUMO3	946.347	-0.408091	0.0848932	-4.80711	1.53e-06	3.56e-05	Non-Target	Associated
SNX7	348.753	-0.40808	0.134585	-3.03214	0.00242829	0.0165892	Target	Associated
JUNB	2349.2	-0.407965	0.113169	-3.60492	0.000312249	0.00326985	Non-Target	Associated
SH3PXD2A	2659.06	-0.407572	0.109006	-3.73899	0.000184764	0.00210995	Target	Associated
PRKCD	868.188	-0.40671	0.0885216	-4.59447	4.34e-06	8.86e-05	Non-Target	Associated
NUSAP1	934.083	-0.40534	0.11723	-3.45764	0.000544927	0.00509311	Non-Target	Associated
ANTXR2	306.392	-0.404298	0.151448	-2.66954	0.00759547	0.0404945	Non-Target	Associated
FGD1	354.871	-0.403891	0.120228	-3.35939	0.000781152	0.00675947	Non-Target	Associated
PCBP4	399.533	-0.403606	0.123236	-3.27507	0.00105636	0.00860462	Non-Target	Associated
NUP62	1376	-0.403524	0.0927706	-4.3497	1.36e-05	0.000235187	Non-Target	Non-associated
FLYWCH1	353.712	-0.403126	0.151347	-2.66359	0.00773121	0.0410312	Target	Associated
DTNB	320.609	-0.402994	0.154725	-2.60458	0.00919879	0.0466831	Non-Target	Associated
IFNGR2	751.217	-0.402863	0.114876	-3.50693	0.000453315	0.00441843	Target	Associated
FAT1	5196.58	-0.402365	0.116972	-3.43984	0.000582066	0.00536418	Target	Associated
LAMTOR2	494.074	-0.401863	0.134229	-2.99385	0.00275478	0.01837	Non-Target	Associated
NCKIPSD	266.244	-0.40171	0.127434	-3.15229	0.00161994	0.0119995	Non-Target	Associated
MAF1	900.158	-0.40135	0.0930659	-4.31254	1.61e-05	0.000269755	Non-Target	Non-associated
IFT52	204.701	-0.401117	0.144682	-2.7724	0.00556443	0.0318568	Non-Target	Associated
RCCD1	197.138	-0.40104	0.147564	-2.71774	0.006573	0.036331	Non-Target	Associated
HDAC3	1178.64	-0.400643	0.0946377	-4.23344	2.3e-05	0.000366126	Non-Target	Associated
HBB	465.66	-0.400606	0.134402	-2.98065	0.00287634	0.0190327	Non-Target	Non-associated
TADA3	731.615	-0.399596	0.117205	-3.40936	0.000651151	0.00586446	Non-Target	Associated
USP21	208.822	-0.399547	0.150466	-2.6554	0.00792137	0.0416767	Non-Target	Associated
MST1R	827.522	-0.398984	0.100645	-3.96425	7.36e-05	0.000979898	Non-Target	Associated
CDH3	5351.71	-0.398713	0.0762945	-5.22597	1.73e-07	5.31e-06	Target	Associated
SMARCC2	1035.87	-0.398287	0.0917162	-4.3426	1.41e-05	0.000241305	Non-Target	Associated
SAV1	545.505	-0.397459	0.129678	-3.06498	0.00217686	0.0152428	Non-Target	Associated
SSBP3	342.267	-0.397203	0.126286	-3.14526	0.00165942	0.0122388	Non-Target	Associated
ACD	394.419	-0.396742	0.124224	-3.19377	0.00140426	0.010713	Non-Target	Associated
NFIA	453.711	-0.396204	0.121283	-3.26678	0.00108777	0.00879925	Target	Associated
DZIP1	196.284	-0.395812	0.152752	-2.59121	0.00956385	0.0481749	Non-Target	Associated
PRR7	335.421	-0.395608	0.142178	-2.78249	0.00539428	0.0310624	Target	Associated
PACS1	927.331	-0.395491	0.120112	-3.29269	0.000992338	0.00818154	Non-Target	Associated
ISY1	228.036	-0.395162	0.149913	-2.63594	0.00839053	0.0435428	Non-Target	Non-associated
SOX12	525.936	-0.394825	0.12078	-3.26898	0.00107938	0.00875334	Non-Target	Associated
UCKL1	292.308	-0.394649	0.138548	-2.84846	0.0043931	0.0265295	Non-Target	Associated
POU2F1	442.031	-0.394605	0.111974	-3.52407	0.000424973	0.00419796	Non-Target	Associated
NOTCH1	1742.95	-0.394349	0.0922078	-4.27675	1.9e-05	0.000309346	Non-Target	Associated
S100A8	309.543	-0.394118	0.152909	-2.57747	0.00995262	0.0496474	Non-Target	Non-associated
DDX50	492.606	-0.394115	0.118507	-3.32568	0.000882027	0.0074194	Non-Target	Associated
KIAA0930	1297.86	-0.393735	0.0850351	-4.63027	3.65e-06	7.62e-05	Non-Target	Associated
CLK2	309.028	-0.392886	0.138495	-2.83682	0.00455656	0.0272631	Non-Target	Associated
NRBP2	327.572	-0.392328	0.147745	-2.65543	0.00792063	0.0416767	Non-Target	Associated
C19orf70	417.301	-0.392206	0.129219	-3.03519	0.00240381	0.0164558	Non-Target	Non-associated
ZBED2	1032.18	-0.39207	0.112993	-3.46987	0.000520719	0.00491684	Non-Target	Associated
IRF6	2950.07	-0.391316	0.102034	-3.83514	0.000125493	0.0015309	Target	Associated
BCKDHA	658.328	-0.39103	0.115867	-3.37481	0.000738654	0.00648444	Non-Target	Associated
PAPD7	471.659	-0.391027	0.110274	-3.54594	0.000391209	0.00393964	Target	Associated
SEPN1	2064.94	-0.390967	0.0969431	-4.03295	5.51e-05	0.000762244	Non-Target	Non-associated
XPC	516.319	-0.390064	0.106393	-3.66626	0.000246121	0.00267307	Non-Target	Associated
NCAPG2	606.656	-0.389987	0.112691	-3.46068	0.000538814	0.00504697	Non-Target	Associated
FAM162A	1025.94	-0.389502	0.118791	-3.27889	0.00104217	0.0085214	Non-Target	Associated
CAMK2N1	1391.67	-0.388722	0.0873826	-4.4485	8.65e-06	0.000158081	Non-Target	Associated
SLC16A3	5753.04	-0.388671	0.0792051	-4.90714	9.24e-07	2.3e-05	Non-Target	Associated
ELF4	541.824	-0.387809	0.109854	-3.53024	0.000415183	0.00413577	Non-Target	Associated
KIF18B	439.117	-0.387627	0.135284	-2.86529	0.00416632	0.0254067	Non-Target	Associated
DSP	11236	-0.387057	0.0862241	-4.48896	7.16e-06	0.00013369	Target	Associated
GINS2	380.399	-0.38702	0.128279	-3.01702	0.00255269	0.0172911	Non-Target	Associated
CEP95	300.552	-0.386649	0.146513	-2.63901	0.00831493	0.0432726	Non-Target	Non-associated
LARS2	423.196	-0.38649	0.135754	-2.84698	0.00441361	0.0265932	Non-Target	Associated
PARP6	782.967	-0.38617	0.0979519	-3.94245	8.07e-05	0.00106028	Non-Target	Associated
SUPT20H	357.185	-0.385527	0.115284	-3.34415	0.000825362	0.00704403	Non-Target	Associated
IVNS1ABP	1058.6	-0.385255	0.0929906	-4.14294	3.43e-05	0.000515521	Non-Target	Associated
NAGA	365.757	-0.385231	0.121782	-3.16327	0.00156006	0.0116747	Non-Target	Associated
CARHSP1	307.695	-0.384671	0.140397	-2.73987	0.00614639	0.0345282	Non-Target	Associated
TRIM7	248.586	-0.382884	0.140434	-2.72644	0.00640224	0.0356234	Non-Target	Associated
RHOBTB2	1154.03	-0.382832	0.0871653	-4.39203	1.12e-05	0.000198257	Target	Associated
MAP3K9	849.793	-0.38146	0.113934	-3.34807	0.000813767	0.00697747	Target	Associated
ARAP1	665.907	-0.381085	0.102643	-3.71274	0.000205027	0.00230656	Non-Target	Associated
POLM	266.863	-0.38035	0.132851	-2.86299	0.00419661	0.025561	Non-Target	Associated
FBXO2	296.37	-0.37976	0.143501	-2.64638	0.00813575	0.0425466	Non-Target	Non-associated
ZNF146	1307.76	-0.37969	0.104069	-3.64846	0.000263819	0.00284368	Non-Target	Non-associated
SHB	779.595	-0.379352	0.0963979	-3.93528	8.31e-05	0.0010836	Target	Associated
AKR1C2	1562.34	-0.379021	0.112521	-3.36846	0.0007559	0.00658295	Target	Associated
IQSEC1	363.186	-0.378991	0.125041	-3.03093	0.00243801	0.0166178	Non-Target	Associated
EVL	420.873	-0.378886	0.123704	-3.06284	0.00219247	0.0153104	Non-Target	Associated
MSANTD3	286.117	-0.378417	0.12962	-2.91943	0.00350676	0.0220802	Non-Target	Associated
POLL	320.067	-0.377642	0.142651	-2.64731	0.00811347	0.0424646	Non-Target	Associated
MAP3K6	620.372	-0.377206	0.0920947	-4.09585	4.21e-05	0.000611695	Non-Target	Associated
CENPO	342.147	-0.377062	0.136403	-2.76432	0.00570416	0.0325167	Non-Target	Associated
TSPAN4	410.859	-0.376724	0.138939	-2.71143	0.00669938	0.0368781	Non-Target	Associated
UQCRFS1	990.313	-0.376654	0.0913601	-4.12274	3.74e-05	0.00055384	Non-Target	Associated
SERPINA1	1445.39	-0.375121	0.107391	-3.49304	0.000477547	0.00459847	Non-Target	Associated
NAA38	467.574	-0.374576	0.127961	-2.92726	0.00341968	0.0217018	Target	Associated
IRX4	745.559	-0.374491	0.119362	-3.13743	0.00170434	0.0124914	Non-Target	Associated
PRR14	307.524	-0.373859	0.125202	-2.98606	0.00282601	0.0187716	Non-Target	Associated
NLE1	292.025	-0.372914	0.128698	-2.89759	0.00376047	0.0233577	Non-Target	Associated
MCM3	1616.08	-0.37267	0.100661	-3.70223	0.000213714	0.00238146	Non-Target	Associated
TSKU	900.735	-0.372591	0.103649	-3.59473	0.000324734	0.00337314	Target	Associated
SFXN3	747.737	-0.372338	0.0918815	-4.05237	5.07e-05	0.00071314	Non-Target	Associated
BACE2	887.556	-0.372294	0.0836632	-4.44991	8.59e-06	0.00015727	Non-Target	Associated
PIGX	379.481	-0.372279	0.122304	-3.04389	0.00233544	0.0161078	Non-Target	Associated
EMP2	1477.12	-0.371686	0.0798304	-4.65594	3.23e-06	6.92e-05	Target	Associated
GYS1	2392.72	-0.371431	0.118127	-3.14433	0.00166468	0.0122565	Non-Target	Associated
PRSS8	1418.38	-0.370455	0.115967	-3.19448	0.00140084	0.0106996	Non-Target	Associated
PLEKHG5	391.616	-0.37044	0.117571	-3.15077	0.00162838	0.0120513	Non-Target	Associated
RABGAP1	615.213	-0.370263	0.108876	-3.40078	0.000671947	0.00600136	Non-Target	Associated
CTDNEP1	1273.99	-0.370176	0.0811898	-4.55938	5.13e-06	0.000102053	Non-Target	Associated
FANCD2	405.922	-0.369743	0.113126	-3.26843	0.00108147	0.00876478	Non-Target	Associated
ATRIP	270.106	-0.368278	0.131892	-2.79228	0.00523378	0.0303281	Non-Target	Associated
DUSP23	325.587	-0.366624	0.130581	-2.80765	0.00499052	0.0292078	Non-Target	Associated
DGUOK	645.004	-0.366123	0.109828	-3.3336	0.000857295	0.00725881	Target	Associated
CCNI	2625.6	-0.365875	0.11636	-3.14433	0.00166465	0.0122565	Non-Target	Associated
WASF3	405.848	-0.365604	0.116809	-3.12992	0.00174856	0.0127718	Target	Associated
XPO5	1165.57	-0.365166	0.0851384	-4.28908	1.79e-05	0.000296408	Non-Target	Associated
ARHGEF4	726.54	-0.365095	0.101272	-3.60508	0.000312059	0.00326985	Non-Target	Associated
PLEK2	805.633	-0.363236	0.0996117	-3.64651	0.000265822	0.00285808	Non-Target	Associated
AREG	393.306	-0.36282	0.112506	-3.22489	0.00126023	0.00984768	Non-Target	Associated
MZT2B	457.596	-0.362155	0.114495	-3.16307	0.00156116	0.0116747	Non-Target	Non-associated
UBE2T	437.117	-0.361821	0.122814	-2.94608	0.00321825	0.0207479	Non-Target	Associated
CEBPB	853.717	-0.360891	0.128315	-2.81253	0.00491535	0.0288729	Non-Target	Associated
PHKA1	403.256	-0.36025	0.126366	-2.85084	0.00436038	0.0263685	Non-Target	Associated
TFDP1	2228.13	-0.36017	0.080203	-4.49073	7.1e-06	0.000132776	Non-Target	Associated
TTLL4	538.159	-0.359789	0.106466	-3.37937	0.000726529	0.00640002	Non-Target	Associated
MAPK3	622.127	-0.359444	0.11243	-3.19705	0.0013884	0.0106235	Non-Target	Associated
MMP28	440.096	-0.35918	0.124046	-2.89554	0.00378505	0.0234878	Target	Associated
FJX1	404.843	-0.358178	0.12206	-2.93444	0.00334146	0.0212909	Non-Target	Associated
FAM83D	388.814	-0.35812	0.123196	-2.90691	0.00365015	0.0228046	Non-Target	Associated
TCF3	1621.76	-0.357647	0.075699	-4.72459	2.31e-06	5.17e-05	Non-Target	Associated
CHAF1A	690.027	-0.357561	0.108468	-3.29647	0.000979066	0.00809286	Non-Target	Associated
SNHG7	400.227	-0.356954	0.1109	-3.2187	0.00128773	0.0100079	Non-Target	Non-associated
ADSL	749.268	-0.356924	0.0990432	-3.60372	0.000313692	0.00327963	Non-Target	Associated
CIZ1	1516.73	-0.356783	0.0808783	-4.41136	1.03e-05	0.000183618	Non-Target	Associated
XRCC1	502.701	-0.355765	0.130365	-2.72899	0.00635296	0.035394	Non-Target	Associated
CTDSP2	768.671	-0.355606	0.120467	-2.95189	0.00315836	0.020457	Non-Target	Associated
MBD2	1551.55	-0.354643	0.0982748	-3.60869	0.000307749	0.00323325	Non-Target	Associated
PHF8	393.876	-0.354502	0.120545	-2.94082	0.00327343	0.0210015	Non-Target	Associated
UBC	8198.55	-0.354469	0.0764433	-4.63703	3.53e-06	7.41e-05	Non-Target	Associated
TAB1	299.424	-0.353605	0.13591	-2.60177	0.00927448	0.0470302	Non-Target	Associated
RPL39L	418.856	-0.353312	0.124753	-2.83208	0.00462457	0.0275826	Non-Target	Associated
TUT1	237.151	-0.353171	0.136364	-2.58992	0.0095999	0.0483186	Non-Target	Associated
PRCP	470.43	-0.35229	0.134706	-2.61525	0.00891628	0.0455729	Non-Target	Associated
TRIM29	7962.96	-0.352029	0.0972775	-3.61881	0.000295957	0.00313496	Target	Associated
TESK1	310.102	-0.351903	0.127304	-2.76427	0.00570495	0.0325167	Non-Target	Associated
NCS1	619.454	-0.351847	0.094951	-3.70557	0.000210918	0.00235431	Non-Target	Associated
TWF2	674.749	-0.351747	0.124731	-2.82004	0.00480171	0.0283998	Non-Target	Associated
PGAM1	986.792	-0.351097	0.109044	-3.21976	0.00128298	0.00998306	Non-Target	Associated
PLIN3	1896.23	-0.350606	0.0807634	-4.34115	1.42e-05	0.000242575	Non-Target	Associated
RPL22L1	628.119	-0.350203	0.132282	-2.64739	0.00811154	0.0424646	Non-Target	Associated
ZAK	1189.94	-0.350203	0.105226	-3.32811	0.000874376	0.0073695	Non-Target	Non-associated
ADAM17	818.661	-0.349769	0.0984076	-3.55429	0.000378998	0.00384285	Non-Target	Associated
UBE2S	1322.37	-0.349738	0.0953175	-3.6692	0.000243315	0.00264706	Non-Target	Associated
CCNB1	1241.06	-0.349718	0.102365	-3.41637	0.000634615	0.00573963	Non-Target	Associated
BOD1	395.325	-0.34949	0.131424	-2.65926	0.00783129	0.0413723	Target	Associated
RUSC1	718.163	-0.349416	0.0990807	-3.52658	0.000420971	0.00416761	Non-Target	Associated
CUL4A	1111.94	-0.349209	0.0849357	-4.11145	3.93e-05	0.000574365	Non-Target	Associated
KANK1	2982.7	-0.34867	0.0782465	-4.45605	8.35e-06	0.000153053	Target	Associated
KIFC3	484.914	-0.34845	0.121213	-2.87469	0.00404427	0.0247856	Non-Target	Associated
RGS12	624.04	-0.348244	0.110137	-3.16192	0.00156731	0.0117071	Target	Associated
TGIF1	746.028	-0.348104	0.100741	-3.45542	0.000549433	0.00512406	Target	Associated
NUP210	2030.22	-0.347838	0.0990188	-3.51285	0.000443332	0.00433893	Non-Target	Associated
FOXP1	395.271	-0.347723	0.132288	-2.62854	0.00857533	0.0441458	Target	Associated
PITPNM2	369.714	-0.347408	0.127589	-2.72286	0.00647191	0.0358869	Non-Target	Associated
SHC1	12881.5	-0.347211	0.111041	-3.12687	0.00176675	0.0128828	Non-Target	Associated
PARP2	337.466	-0.347071	0.123723	-2.80524	0.00502791	0.0293732	Non-Target	Associated
TMEM147	1215.52	-0.347012	0.0855774	-4.05494	5.01e-05	0.000707346	Non-Target	Associated
PHLDB1	553.789	-0.346792	0.133617	-2.59542	0.00944752	0.0477836	Target	Associated
PPP1R3B	566.476	-0.346294	0.115463	-2.99918	0.00270703	0.0181718	Non-Target	Associated
C3orf17	624.262	-0.345873	0.117944	-2.93251	0.00336233	0.0214012	Non-Target	Non-associated
CPOX	370.753	-0.345328	0.125506	-2.75149	0.00593245	0.0335902	Non-Target	Associated
DLGAP5	688.616	-0.345272	0.112305	-3.07441	0.0021092	0.0148579	Target	Associated
SETD1A	619.048	-0.344438	0.105125	-3.27647	0.00105115	0.00856762	Non-Target	Associated
MYC	6868.69	-0.344401	0.0698086	-4.93351	8.08e-07	2.04e-05	Non-Target	Associated
RFC2	615.681	-0.344317	0.122432	-2.81232	0.00491854	0.0288785	Non-Target	Associated
NT5C	353.011	-0.343346	0.132636	-2.58863	0.00963581	0.0484615	Non-Target	Associated
MRGBP	600.262	-0.342751	0.100465	-3.41165	0.000645721	0.00583188	Non-Target	Associated
CD44	7707.6	-0.342425	0.0713285	-4.80067	1.58e-06	3.65e-05	Target	Associated
CTSB	3147.31	-0.341695	0.105135	-3.25005	0.00115384	0.00919256	Non-Target	Associated
CAPG	2293.99	-0.341543	0.108147	-3.15814	0.00158781	0.0118191	Non-Target	Associated
FBLIM1	1017.81	-0.340881	0.105629	-3.22716	0.00125024	0.00979341	Target	Associated
FADS3	601.97	-0.34075	0.114768	-2.96904	0.0029873	0.0195856	Non-Target	Associated
SH3GL1	1721.45	-0.340248	0.105641	-3.22079	0.00127837	0.0099592	Non-Target	Associated
SF3A3	1288.93	-0.339635	0.0972862	-3.49109	0.000481058	0.00462376	Non-Target	Associated
NEO1	686.848	-0.339329	0.124764	-2.71976	0.00653301	0.0361478	Non-Target	Associated
GSR	1095.61	-0.338769	0.0970585	-3.49036	0.000482366	0.00463287	Non-Target	Associated
TBC1D10B	699.647	-0.338285	0.0988938	-3.42069	0.000624621	0.00566916	Non-Target	Associated
RAP2B	1041.78	-0.336718	0.0913307	-3.6868	0.00022709	0.00250013	Target	Associated
PRNP	2158.88	-0.336685	0.0990374	-3.39957	0.000674908	0.00602363	Target	Associated
ENTPD6	2339.87	-0.336629	0.0755309	-4.45684	8.32e-06	0.000152707	Non-Target	Associated
POGZ	706.087	-0.336198	0.124065	-2.70986	0.00673123	0.0369902	Non-Target	Associated
SH3TC1	479.714	-0.336131	0.114334	-2.93992	0.00328297	0.0210418	Target	Associated
NUP188	1412.55	-0.335949	0.089415	-3.75718	0.000171836	0.00198165	Non-Target	Non-associated
NOB1	1120.58	-0.335257	0.0925724	-3.62157	0.000292823	0.00310943	Non-Target	Associated
RAC2	1120.1	-0.335206	0.0960475	-3.49001	0.000483005	0.00463556	Non-Target	Associated
ATF4	3843.16	-0.334876	0.122126	-2.74206	0.00610547	0.0343583	Non-Target	Associated
RPS3A	3124.49	-0.334666	0.0966123	-3.46401	0.000532194	0.00500317	Non-Target	Associated
GTPBP1	615.838	-0.334327	0.124136	-2.69322	0.00707645	0.0384815	Non-Target	Associated
RAB34	794.491	-0.334312	0.107422	-3.11214	0.00185737	0.0134068	Non-Target	Non-associated
HNRNPUL2	540.074	-0.33374	0.109298	-3.05347	0.00226209	0.0156859	Non-Target	Non-associated
OSBPL5	970.263	-0.333689	0.112709	-2.96062	0.00307019	0.0200466	Non-Target	Associated
SHCBP1	408.509	-0.333197	0.121264	-2.74769	0.00600164	0.0338927	Non-Target	Associated
GMPS	1815.57	-0.333141	0.0927651	-3.59123	0.000329127	0.00341051	Non-Target	Associated
EIF2D	909.42	-0.332812	0.0992169	-3.35439	0.000795406	0.00685658	Non-Target	Associated
SIAH2	383.58	-0.332794	0.126887	-2.62276	0.00872215	0.0447049	Non-Target	Associated
CLIP1	1750.73	-0.332524	0.075774	-4.38837	1.14e-05	0.00020052	Non-Target	Associated
GATAD2B	839.899	-0.331303	0.106377	-3.11442	0.00184308	0.0133261	Non-Target	Associated
WDR34	384.837	-0.331228	0.125283	-2.64385	0.00819693	0.0427796	Non-Target	Associated
SORBS3	1005.66	-0.331205	0.0948279	-3.49269	0.000478175	0.00459949	Non-Target	Associated
PIP5K1C	500.991	-0.330998	0.111144	-2.9781	0.00290045	0.0191332	Non-Target	Associated
GLTSCR2	2653.28	-0.330868	0.106428	-3.10885	0.00187814	0.0135188	Non-Target	Associated
PRPF4	733.627	-0.330847	0.103054	-3.21041	0.00132545	0.0102392	Non-Target	Non-associated
LRRC59	5996.97	-0.330593	0.081964	-4.03339	5.5e-05	0.000761632	Non-Target	Associated
BHLHE40	2104.54	-0.330027	0.106179	-3.10821	0.00188221	0.0135406	Non-Target	Associated
LMNB2	2130.04	-0.329709	0.0897617	-3.67316	0.000239565	0.00261289	Non-Target	Associated
MOV10	409.511	-0.329668	0.123761	-2.66374	0.00772768	0.0410294	Target	Associated
ADH5	1141.59	-0.326824	0.0845137	-3.86712	0.00011013	0.00136412	Non-Target	Associated
RIN2	395.046	-0.326422	0.124087	-2.6306	0.00852355	0.0439715	Target	Associated
FBL	3792.8	-0.326391	0.086482	-3.77409	0.00016059	0.0018772	Target	Associated
TRIB3	1236.86	-0.325253	0.101081	-3.21773	0.00129207	0.0100296	Non-Target	Associated
TMED10	2517.32	-0.324912	0.0924699	-3.51371	0.0004419	0.00433149	Target	Associated
DDX41	1108.6	-0.324747	0.0937712	-3.46318	0.000533826	0.00501484	Non-Target	Associated
TIMP1	1406.42	-0.324276	0.0996788	-3.25321	0.00114108	0.00911026	Non-Target	Associated
METTL9	752.223	-0.323679	0.100468	-3.22172	0.00127426	0.00993319	Non-Target	Associated
PIGO	465.978	-0.323408	0.122422	-2.64175	0.0082478	0.042958	Non-Target	Associated
TUBB6	3005.55	-0.3233	0.106089	-3.04745	0.00230795	0.0159523	Target	Associated
CSNK1D	2514.18	-0.321758	0.0840007	-3.83042	0.000127927	0.00155763	Non-Target	Associated
ATP2B1	555.991	-0.321051	0.123511	-2.59937	0.00933941	0.0473407	Non-Target	Associated
UQCRC1	2750.64	-0.321043	0.0894842	-3.58771	0.0003336	0.00344577	Non-Target	Associated
B4GALT2	941.377	-0.32016	0.0998133	-3.20759	0.00133851	0.0103153	Non-Target	Associated
PPL	4231.94	-0.318511	0.0964875	-3.30106	0.000963212	0.00799261	Target	Associated
TKT	7849.14	-0.317748	0.0743703	-4.27251	1.93e-05	0.000313688	Target	Associated
NFRKB	698.16	-0.317693	0.105021	-3.02505	0.00248593	0.0168922	Non-Target	Associated
RAD23A	1688.56	-0.317146	0.100351	-3.16037	0.00157569	0.0117492	Non-Target	Associated
CSTA	2452.4	-0.316295	0.0983247	-3.21684	0.00129612	0.0100489	Target	Associated
ISG20L2	1467.03	-0.315967	0.10109	-3.12559	0.00177452	0.012909	Non-Target	Associated
IMPDH2	3918.18	-0.315944	0.078013	-4.04989	5.12e-05	0.000719172	Non-Target	Associated
R3HDM4	625.911	-0.315762	0.0987755	-3.19677	0.00138978	0.0106277	Non-Target	Associated
GSK3A	2016.54	-0.315313	0.0909649	-3.46632	0.000527637	0.00496758	Non-Target	Associated
ARHGAP21	1551.36	-0.314378	0.0927487	-3.38956	0.000700046	0.00620496	Target	Associated
ABR	1842.2	-0.314247	0.0733715	-4.28296	1.84e-05	0.000303908	Non-Target	Associated
SPHK1	622.13	-0.314205	0.120379	-2.61013	0.00905081	0.0460775	Non-Target	Associated
ATG9A	1324.38	-0.312986	0.0886683	-3.52985	0.000415793	0.00413863	Non-Target	Associated
PLEKHM2	939.83	-0.31293	0.0973416	-3.21476	0.00130554	0.0101097	Non-Target	Associated
ALG3	1337.16	-0.312607	0.0950641	-3.28838	0.00100765	0.00828128	Non-Target	Associated
LITAF	2098.08	-0.31231	0.088535	-3.52753	0.000419452	0.0041606	Target	Associated
AAAS	453.357	-0.312305	0.116929	-2.67089	0.00756497	0.0403503	Non-Target	Associated
DOT1L	533.406	-0.311278	0.113287	-2.74769	0.00600166	0.0338927	Non-Target	Associated
DDR1	1172.33	-0.311034	0.0980147	-3.17334	0.00150696	0.0113818	Non-Target	Associated
MELK	503.514	-0.310981	0.117124	-2.65515	0.00792732	0.0416767	Non-Target	Associated
DST	4534.07	-0.309858	0.0750232	-4.13017	3.63e-05	0.000539353	Target	Associated
DARS	686.724	-0.309327	0.109911	-2.81435	0.00488764	0.0287627	Non-Target	Non-associated
TINAGL1	3278.71	-0.308747	0.107757	-2.86521	0.00416733	0.0254067	Target	Associated
XDH	2127.12	-0.307887	0.115452	-2.66678	0.00765809	0.0407719	Target	Associated
CLASRP	623.678	-0.307577	0.11001	-2.79589	0.00517565	0.0300183	Non-Target	Associated
FAM168A	524.819	-0.307564	0.107636	-2.85743	0.0042708	0.0259392	Non-Target	Associated
PWP2	678.077	-0.306744	0.110649	-2.77223	0.00556733	0.0318593	Non-Target	Associated
SNRPA	1233.33	-0.30522	0.102975	-2.96401	0.00303654	0.0198679	Non-Target	Associated
RARS2	440.112	-0.305104	0.111525	-2.73574	0.006224	0.034782	Non-Target	Associated
COPS7B	436.499	-0.304932	0.112293	-2.7155	0.00661749	0.0365367	Non-Target	Associated
GRINA	2363.83	-0.304628	0.0818358	-3.72243	0.000197315	0.00223543	Non-Target	Associated
SSRP1	3348.53	-0.30438	0.0836702	-3.63785	0.000274919	0.00294115	Non-Target	Associated
CDK16	2947.39	-0.304248	0.0691465	-4.40005	1.08e-05	0.000191994	Non-Target	Associated
EML3	528.416	-0.30355	0.112628	-2.69516	0.00703539	0.0383342	Non-Target	Associated
ADCY3	955.353	-0.303537	0.0945857	-3.20912	0.0013314	0.0102729	Non-Target	Associated
RBMX	1724.71	-0.303056	0.0792353	-3.82476	0.000130899	0.00158333	Non-Target	Associated
POLE	811.136	-0.302879	0.0995358	-3.04291	0.00234301	0.0161341	Non-Target	Associated
RBM10	699.709	-0.302565	0.111091	-2.72358	0.00645794	0.0358713	Non-Target	Associated
ADRBK1	1156.87	-0.302325	0.0814654	-3.71109	0.000206367	0.00231556	Non-Target	Non-associated
SPEN	1371.55	-0.302283	0.112139	-2.69561	0.00702591	0.0382988	Target	Associated
KDM4B	492.567	-0.302127	0.114599	-2.63639	0.0083794	0.0435026	Non-Target	Associated
RRM2	2573.4	-0.301789	0.0868256	-3.47581	0.000509316	0.00483399	Non-Target	Associated
S100A14	32181.1	-0.301555	0.0938928	-3.21169	0.00131957	0.0101999	Target	Non-associated
TOMM34	592.308	-0.301494	0.102388	-2.94461	0.00323361	0.0208107	Non-Target	Associated
SNX27	599.26	-0.301389	0.103978	-2.89858	0.00374853	0.0232977	Non-Target	Associated
TMSB10	36222.6	-0.301314	0.0856143	-3.51944	0.000432459	0.00424866	Target	Associated
AVPI1	2413.43	-0.301228	0.102827	-2.92947	0.00339536	0.02159	Target	Associated
TMEM63B	1053.5	-0.300668	0.0887231	-3.38883	0.000701905	0.00621715	Non-Target	Associated
CD82	1287.35	-0.300425	0.087587	-3.43002	0.000603532	0.00552058	Target	Associated
GTF3C5	842.669	-0.300077	0.107581	-2.78932	0.00528181	0.0305789	Non-Target	Associated
NT5C3B	606.665	-0.300023	0.100417	-2.98778	0.00281012	0.0186906	Non-Target	Associated
MTA1	1040.81	-0.299997	0.0844428	-3.55267	0.000381343	0.00386144	Non-Target	Associated
UBXN6	1063.26	-0.299903	0.101943	-2.94187	0.00326236	0.0209514	Non-Target	Associated
POLH	675.854	-0.299882	0.0965552	-3.10581	0.00189758	0.0136359	Non-Target	Associated
RNF130	657.803	-0.299305	0.10465	-2.86004	0.00423582	0.0257632	Non-Target	Associated
PPME1	1082.98	-0.299124	0.112278	-2.66413	0.00771879	0.0409991	Non-Target	Associated
CCNY	1054.34	-0.299057	0.0779721	-3.83543	0.000125344	0.00153053	Non-Target	Associated
UBR7	499.384	-0.298921	0.113468	-2.63442	0.00842814	0.0436285	Non-Target	Associated
DOCK1	750.909	-0.298483	0.108434	-2.75268	0.00591105	0.0334838	Non-Target	Associated
RPL3	19017.3	-0.298396	0.110905	-2.69054	0.00713366	0.0386742	Non-Target	Associated
ALDOA	18475.6	-0.298127	0.095034	-3.13705	0.00170655	0.0125004	Non-Target	Associated
ZNF618	504.763	-0.29763	0.115093	-2.58599	0.00970985	0.0487196	Target	Associated
RAB29	499.331	-0.296857	0.109062	-2.7219	0.00649084	0.0359763	Non-Target	Associated
PIH1D1	669.621	-0.296537	0.112129	-2.6446	0.00817867	0.0427189	Non-Target	Associated
RACGAP1	745.732	-0.295747	0.0937954	-3.1531	0.00161545	0.0119763	Target	Associated
GNA15	713.62	-0.295563	0.0930066	-3.17788	0.00148358	0.0112308	Non-Target	Associated
HK2	1827.82	-0.295087	0.09636	-3.06234	0.00219613	0.0153193	Non-Target	Associated
NUCKS1	5211.65	-0.294214	0.0831826	-3.53696	0.000404759	0.00405705	Non-Target	Associated
PDLIM4	820.39	-0.293074	0.100576	-2.91395	0.00356883	0.0223943	Non-Target	Associated
CNN2	3585.01	-0.29271	0.0741716	-3.94638	7.93e-05	0.00104836	Target	Associated
ALDH3A2	1814.59	-0.292619	0.072395	-4.04197	5.3e-05	0.000739066	Non-Target	Associated
2018-09-09	11701.5	-0.292399	0.077777	-3.75946	0.000170283	0.00197081	Non-Target	Non-associated
RBM15B	1059.52	-0.291469	0.0854786	-3.40985	0.000649989	0.0058581	Non-Target	Associated
DNMT1	1681.61	-0.291009	0.0784422	-3.70985	0.000207379	0.00232286	Non-Target	Associated
STK24	2518.87	-0.290986	0.0754677	-3.85577	0.000115367	0.00141812	Non-Target	Associated
NINJ1	475.761	-0.290759	0.112501	-2.58449	0.00975223	0.0488751	Non-Target	Associated
TSPAN17	1021.13	-0.290335	0.0988395	-2.93744	0.00330937	0.0211556	Non-Target	Associated
IMPDH1	1455.33	-0.288614	0.0981274	-2.94121	0.00326929	0.0209854	Non-Target	Associated
H2AFZ	2359.02	-0.288157	0.0797007	-3.61549	0.000299779	0.00316502	Non-Target	Associated
TNS4	15549.4	-0.287028	0.0852854	-3.3655	0.00076404	0.00662614	Non-Target	Associated
RARG	746.578	-0.286818	0.103213	-2.77889	0.00545442	0.0313525	Non-Target	Associated
CABIN1	578.701	-0.284035	0.103052	-2.75623	0.00584721	0.0332099	Non-Target	Associated
DENND4B	571.047	-0.283952	0.0989003	-2.87109	0.00409055	0.0250335	Non-Target	Associated
ADIRF	3981.09	-0.283542	0.106484	-2.66277	0.00774995	0.0411132	Target	Associated
FBXO7	941.624	-0.283293	0.0893555	-3.17041	0.00152224	0.0114703	Non-Target	Associated
CNOT3	950.681	-0.283118	0.100098	-2.82842	0.00467783	0.0278206	Non-Target	Associated
RXRA	1340.22	-0.282771	0.0767827	-3.68274	0.000230739	0.00252948	Target	Associated
CNOT8	494.067	-0.282515	0.106916	-2.64241	0.00823188	0.0429446	Non-Target	Associated
AXIN1	721.697	-0.282432	0.0968098	-2.91739	0.00352973	0.0221923	Non-Target	Associated
SH3BP4	1419.56	-0.282021	0.0894342	-3.15339	0.00161385	0.0119713	Target	Associated
SIN3A	966.805	-0.280643	0.103537	-2.71057	0.00671684	0.0369426	Target	Associated
PGK1	6509.11	-0.280011	0.0899232	-3.11389	0.00184641	0.0133426	Non-Target	Associated
TYSND1	623.862	-0.279532	0.102009	-2.74027	0.00613885	0.0345009	Target	Associated
SRSF4	827.413	-0.279455	0.106083	-2.63431	0.00843078	0.0436285	Target	Associated
NCOA6	921.601	-0.279387	0.0998004	-2.79946	0.00511884	0.0297859	Non-Target	Associated
FKBP8	1928.52	-0.278804	0.0875906	-3.18303	0.00145741	0.0110725	Non-Target	Associated
NAT10	1220.08	-0.278798	0.0985696	-2.82844	0.00467761	0.0278206	Non-Target	Associated
OTUD5	611.002	-0.278748	0.0994584	-2.80266	0.00506835	0.0295692	Non-Target	Associated
SMYD5	706.601	-0.278444	0.107285	-2.59537	0.00944904	0.0477836	Non-Target	Associated
SERTAD2	762.974	-0.278127	0.105991	-2.62407	0.00868861	0.0445863	Target	Associated
MAPKAPK2	1778.53	-0.277961	0.0851167	-3.26565	0.00109214	0.00882908	Non-Target	Associated
LZTS2	706.913	-0.277928	0.099342	-2.79768	0.00514705	0.0298659	Non-Target	Associated
DSC3	1320.45	-0.277412	0.0971919	-2.85427	0.00431356	0.0261495	Non-Target	Associated
HDAC2	1620.31	-0.27735	0.0828797	-3.34642	0.000818627	0.00700514	Non-Target	Associated
BAK1	482.939	-0.27679	0.105661	-2.6196	0.00880342	0.0450676	Target	Associated
ECE1	1454.13	-0.276694	0.0935991	-2.95616	0.00311499	0.0202781	Non-Target	Associated
KCMF1	1434.53	-0.275457	0.07326	-3.76	0.000169916	0.00196833	Target	Associated
ERCC1	2750.2	-0.274687	0.0901436	-3.04721	0.00230977	0.0159564	Non-Target	Associated
HDGFRP2	848.6	-0.274577	0.0947029	-2.89935	0.00373937	0.0232716	Non-Target	Associated
TMEM59	1008.79	-0.274376	0.0828228	-3.31281	0.000923638	0.00771397	Non-Target	Associated
JAG2	1172.59	-0.273956	0.0883945	-3.09925	0.00194013	0.0138796	Non-Target	Associated
MANF	731.339	-0.273389	0.0986774	-2.77054	0.00559642	0.0319689	Non-Target	Associated
SF3A2	1068.49	-0.272394	0.0925069	-2.94458	0.00323398	0.0208107	Non-Target	Associated
MLF2	2998.22	-0.27234	0.074815	-3.64018	0.000272444	0.00292196	Non-Target	Associated
DRAP1	2518.94	-0.272073	0.0916191	-2.9696	0.00298183	0.0195709	Non-Target	Associated
POLE3	1071.06	-0.271822	0.0986899	-2.75431	0.00588163	0.0333612	Non-Target	Non-associated
CKAP5	2250.07	-0.271785	0.0933229	-2.91231	0.00358771	0.0224909	Non-Target	Associated
RAP1GAP2	997.05	-0.27149	0.0975967	-2.78175	0.00540659	0.0311054	Non-Target	Associated
KDELR1	3463.72	-0.270911	0.0759486	-3.56704	0.000361041	0.0036907	Non-Target	Associated
HMGB2	807.316	-0.270373	0.100139	-2.69998	0.00693443	0.0379125	Non-Target	Associated
KRT81	60560.6	-0.270243	0.0920554	-2.93566	0.0033284	0.0212378	Non-Target	Associated
FOXJ3	603.493	-0.26765	0.101634	-2.63348	0.00845159	0.0436767	Non-Target	Associated
RPS6KB2	1027.81	-0.267392	0.0993314	-2.69192	0.00710418	0.0385621	Non-Target	Associated
MSN	5549.18	-0.267159	0.0701779	-3.80688	0.000140733	0.00168644	Non-Target	Associated
SPATS2L	814.089	-0.265446	0.100114	-2.65144	0.00801499	0.0420517	Non-Target	Associated
VPS39	836.453	-0.265293	0.102587	-2.58602	0.00970913	0.0487196	Non-Target	Associated
MMS19	1107.12	-0.264409	0.0833683	-3.17158	0.00151614	0.0114377	Non-Target	Associated
MAPKAPK3	1467.62	-0.262975	0.0834259	-3.1522	0.00162045	0.0119995	Non-Target	Associated
CD81	2653.06	-0.262038	0.0818076	-3.2031	0.00135955	0.0104372	Non-Target	Associated
MCMBP	1672.58	-0.261408	0.0927123	-2.81956	0.00480902	0.028417	Non-Target	Associated
BAG3	2816.17	-0.261042	0.0831351	-3.13997	0.00168963	0.0124051	Non-Target	Associated
PXN	6023.93	-0.260123	0.0629178	-4.13432	3.56e-05	0.000531525	Target	Associated
ACADVL	5386.24	-0.259771	0.096465	-2.6929	0.00708335	0.0384815	Non-Target	Associated
SMS	1546.73	-0.258919	0.0745094	-3.47499	0.00051088	0.00484526	Target	Associated
PLEKHG3	1577.63	-0.25773	0.0740343	-3.48122	0.000499142	0.00476909	Target	Associated
DDIT4	10851.6	-0.256568	0.0953181	-2.69171	0.00710871	0.0385705	Target	Associated
PKP2	1007.04	-0.256453	0.0843935	-3.03878	0.0023754	0.0163396	Target	Associated
RALY	1398.52	-0.255404	0.0899425	-2.83963	0.00451653	0.0270362	Non-Target	Associated
PKM	47620.6	-0.255151	0.0869509	-2.93442	0.0033417	0.0212909	Target	Associated
ECH1	2581.73	-0.254382	0.0987665	-2.57559	0.0100071	0.049861	Non-Target	Associated
SLC2A4RG	984.305	-0.252571	0.0856093	-2.95028	0.0031749	0.0205362	Non-Target	Associated
HK1	6121.79	-0.251895	0.0657484	-3.8312	0.000127519	0.00155413	Target	Associated
DBN1	1590.91	-0.251854	0.0893951	-2.81731	0.00484279	0.0285641	Non-Target	Associated
LPCAT1	898.168	-0.251118	0.0845593	-2.96973	0.00298065	0.0195709	Non-Target	Associated
RAD21	1530.78	-0.25109	0.0968322	-2.59305	0.009513	0.0479751	Non-Target	Associated
ATXN2L	2027.31	-0.250893	0.0802744	-3.12544	0.00177536	0.012909	Non-Target	Associated
GDI1	894.868	-0.250772	0.090972	-2.75659	0.0058408	0.0331881	Non-Target	Associated
AURKA	696.113	-0.250084	0.0964293	-2.59344	0.00950206	0.0479437	Non-Target	Associated
MSH6	1741.73	-0.248074	0.0844256	-2.93837	0.00329938	0.0211364	Non-Target	Associated
CPNE1	743.576	-0.247001	0.095649	-2.58237	0.00981252	0.0491007	Non-Target	Associated
CCT7	6955.84	-0.246673	0.0730737	-3.37568	0.000736341	0.00646875	Non-Target	Associated
KTN1	3980.65	-0.246437	0.0779951	-3.15965	0.00157959	0.0117714	Non-Target	Associated
SNX5	1148.18	-0.246335	0.0930898	-2.64621	0.00813983	0.0425506	Non-Target	Associated
IRX2	977.042	-0.245174	0.081063	-3.02449	0.00249056	0.0169148	Non-Target	Associated
SF3B3	2638.45	-0.24514	0.0708315	-3.46089	0.000538392	0.00504669	Non-Target	Associated
POLD2	1343.84	-0.244466	0.0819159	-2.98435	0.00284181	0.0188332	Non-Target	Associated
CDK4	1172.27	-0.243845	0.0891058	-2.73657	0.00620826	0.0347241	Non-Target	Associated
C19orf48	1581.88	-0.242637	0.0828933	-2.9271	0.00342139	0.0217019	Non-Target	Associated
IPO9	1841.32	-0.24195	0.0768768	-3.14725	0.00164816	0.0121767	Non-Target	Non-associated
DHX15	2177.89	-0.240352	0.0675999	-3.55551	0.000377253	0.00383511	Non-Target	Associated
ANKRD11	1888.93	-0.240219	0.0902899	-2.66053	0.00780175	0.0412525	Target	Associated
GPR107	1424.26	-0.240155	0.0926983	-2.59072	0.00957752	0.0482249	Non-Target	Associated
BAZ1B	1518.06	-0.239975	0.0903791	-2.65521	0.00792599	0.0416767	Non-Target	Associated
GLG1	1921.75	-0.238327	0.0904702	-2.63432	0.00843066	0.0436285	Non-Target	Associated
NUCB1	1421.14	-0.236444	0.0904939	-2.61282	0.00897987	0.0458152	Non-Target	Associated
RPL10	6569.64	-0.235103	0.0795096	-2.95691	0.0031074	0.0202492	Non-Target	Associated
LDHA	28365.8	-0.23039	0.088707	-2.5972	0.00939868	0.0475958	Non-Target	Associated
CORO1C	2993.54	-0.229525	0.0738085	-3.10974	0.00187253	0.0135011	Target	Associated
RTF1	1737.22	-0.228427	0.0753793	-3.03036	0.00244259	0.0166329	Non-Target	Associated
DAZAP1	1983.22	-0.22668	0.0707711	-3.20301	0.00136	0.0104372	Non-Target	Associated
CHD4	4423.6	-0.22631	0.0815743	-2.77428	0.00553237	0.0317439	Non-Target	Associated
TM7SF3	1950.56	-0.223362	0.0754478	-2.96048	0.00307164	0.0200466	Non-Target	Associated
GANAB	3862.36	-0.219787	0.064769	-3.3934	0.000690302	0.00613125	Non-Target	Associated
TGFA	2630.75	-0.218389	0.0689904	-3.16549	0.00154821	0.0116048	Target	Associated
RPL10A	5683.57	-0.217924	0.0718961	-3.0311	0.00243661	0.0166178	Non-Target	Associated
PTPN1	1684.99	-0.214002	0.0803721	-2.66264	0.00775305	0.0411132	Target	Associated
CLSTN1	3553.62	-0.212468	0.0716979	-2.96337	0.0030429	0.0198995	Non-Target	Associated
GNAS	6135.7	-0.211112	0.0741176	-2.84834	0.00439479	0.0265295	Non-Target	Associated
MFN2	2430.04	-0.204286	0.075466	-2.707	0.00678949	0.0372308	Non-Target	Associated
OAZ1	6205.76	-0.202769	0.0728066	-2.78504	0.00535212	0.0308981	Non-Target	Associated
ILF3	3979.54	-0.196958	0.0621361	-3.16978	0.00152556	0.0114754	Non-Target	Associated
MICALL1	3276.34	-0.196254	0.0690887	-2.8406	0.00450285	0.0269668	Target	Associated
RNPS1	1464.43	-0.195146	0.0730267	-2.67225	0.00753441	0.0402523	Non-Target	Associated
HNRNPUL1	5248.4	-0.191173	0.0592317	-3.22754	0.0012486	0.0097865	Non-Target	Associated
ARPC2	5292.71	-0.189406	0.0686469	-2.75914	0.00579545	0.032945	Target	Associated
HADHA	6976.5	-0.179386	0.0668225	-2.68452	0.00726347	0.0392123	Non-Target	Associated
PRDX6	4146.47	0.175712	0.0679831	2.58464	0.00974798	0.0488751	Non-Target	Associated
STRAP	2696.53	0.181971	0.0685919	2.65296	0.00797899	0.0419021	Non-Target	Associated
SEC31A	2341.18	0.18369	0.0674436	2.72362	0.00645715	0.0358713	Non-Target	Associated
ANXA2	69217.4	0.184503	0.0715109	2.58007	0.00987809	0.0493138	Target	Associated
PDXK	1959.56	0.185579	0.0715277	2.5945	0.00947289	0.0478477	Non-Target	Associated
NARS	1981.46	0.186707	0.068495	2.72585	0.00641358	0.035671	Non-Target	Associated
F11R	4224.07	0.191332	0.0649468	2.94597	0.00321939	0.0207479	Non-Target	Associated
PITRM1	3804.52	0.191389	0.0617925	3.09729	0.001953	0.0139484	Non-Target	Associated
MDH2	4861.1	0.194757	0.0665855	2.92491	0.0034456	0.021834	Non-Target	Associated
LTBR	2834.23	0.196519	0.0752806	2.61049	0.00904135	0.0460475	Non-Target	Associated
NPTN	1942.36	0.199529	0.0663334	3.00797	0.00262998	0.01774	Non-Target	Associated
SCD	12637.7	0.200637	0.0759627	2.64126	0.00825983	0.0430033	Non-Target	Associated
CANX	11720.8	0.201598	0.0706599	2.85308	0.00432978	0.0262181	Non-Target	Associated
SKP1	3339.58	0.202432	0.0769122	2.63199	0.00848862	0.0438221	Non-Target	Associated
GALNT2	3642.83	0.204385	0.0667449	3.06218	0.00219731	0.0153193	Non-Target	Associated
PLEKHB2	1919.99	0.214952	0.0742667	2.89433	0.00379975	0.0235424	Non-Target	Associated
CYFIP1	3442.88	0.215158	0.0761279	2.82627	0.00470932	0.027982	Non-Target	Associated
DCAF8	1266.85	0.216535	0.076976	2.81301	0.00490795	0.0288426	Non-Target	Associated
FTH1	29654.8	0.216908	0.0825388	2.62796	0.00858994	0.0442033	Non-Target	Associated
AGPAT3	1571.6	0.218001	0.0744203	2.92932	0.00339703	0.02159	Non-Target	Associated
UBE2K	1256.81	0.218652	0.0831199	2.63056	0.00852438	0.0439715	Non-Target	Associated
GSK3B	1944.06	0.219185	0.0791902	2.76784	0.00564296	0.0322204	Target	Associated
YME1L1	2681.3	0.220387	0.0748639	2.94384	0.00324171	0.0208499	Non-Target	Non-associated
UBQLN1	2101.18	0.220914	0.0755724	2.92321	0.00346439	0.02191	Non-Target	Non-associated
ATP2A2	6861.68	0.224286	0.0640445	3.50203	0.000461723	0.00447132	Target	Associated
CAP1	6052.32	0.224951	0.0645339	3.48578	0.000490703	0.00469891	Non-Target	Associated
COPB2	2562.48	0.228509	0.066476	3.43746	0.000587191	0.00538642	Non-Target	Associated
GOLM1	1408.81	0.228621	0.08107	2.82005	0.00480164	0.0283998	Non-Target	Associated
STOM	1916.8	0.228913	0.0815154	2.80821	0.00498173	0.0291829	Target	Associated
SQSTM1	5391.47	0.229011	0.0878398	2.60714	0.00913023	0.0463901	Non-Target	Associated
NCBP2	1150.85	0.23035	0.0808851	2.84787	0.00440133	0.0265565	Non-Target	Associated
EID1	1377.69	0.23061	0.0856343	2.69296	0.00708199	0.0384815	Non-Target	Associated
NDUFV2	1296.26	0.23132	0.0759717	3.04482	0.00232821	0.0160751	Non-Target	Associated
SDCCAG3	926.355	0.232058	0.0859032	2.70139	0.00690507	0.0377841	Non-Target	Associated
PSMA1	1465.54	0.232083	0.0880696	2.63523	0.00840815	0.0435991	Non-Target	Associated
CLINT1	1715.33	0.232602	0.0851333	2.73221	0.00629118	0.0351116	Non-Target	Associated
KIF1C	4718.28	0.232804	0.0890965	2.61294	0.0089766	0.0458152	Non-Target	Associated
TFG	2334.44	0.234859	0.075711	3.10205	0.00192185	0.0137872	Non-Target	Associated
WDR1	6925.72	0.235008	0.074138	3.16987	0.00152507	0.0114754	Non-Target	Associated
IL13RA1	1122.38	0.237213	0.0895593	2.64867	0.00808083	0.0423627	Non-Target	Associated
DERL1	955.471	0.238095	0.084801	2.80769	0.00498986	0.0292078	Non-Target	Associated
PROM2	2449.41	0.238959	0.0909478	2.62743	0.00860314	0.0442279	Target	Associated
MAGED1	1385.26	0.240203	0.0884884	2.71451	0.00663738	0.0366151	Non-Target	Associated
ANXA7	1643.79	0.2411	0.0757875	3.18126	0.00146638	0.0111341	Non-Target	Associated
VCL	3450.48	0.241291	0.0743078	3.24718	0.00116555	0.00925628	Non-Target	Associated
TPM3	6234.41	0.241503	0.0852353	2.83337	0.00460597	0.0275167	Non-Target	Associated
DDX5	7269.73	0.241582	0.0678137	3.56244	0.000367429	0.00374411	Non-Target	Associated
MARCKS	936.398	0.241666	0.0874671	2.76293	0.00572847	0.0326363	Non-Target	Associated
FAM49B	916.832	0.242382	0.090471	2.67912	0.00738167	0.0396834	Non-Target	Associated
VCP	6677.43	0.242559	0.0846625	2.86501	0.00416997	0.0254108	Non-Target	Associated
TAF7	1469.57	0.243032	0.0908126	2.67619	0.00744639	0.0398814	Non-Target	Associated
TALDO1	2474.63	0.243189	0.0940923	2.58457	0.00974992	0.0488751	Non-Target	Associated
USP47	744.466	0.244068	0.0942825	2.58869	0.00963417	0.0484615	Non-Target	Associated
SOS1	772.34	0.244408	0.0948594	2.57652	0.00997993	0.0497643	Target	Associated
ARCN1	2326.03	0.24442	0.0741779	3.29505	0.000984055	0.00811846	Non-Target	Associated
ATMIN	822.741	0.245117	0.0934981	2.62163	0.00875112	0.0448177	Non-Target	Associated
GOLGA5	754.287	0.245392	0.0873232	2.81016	0.00495167	0.0290333	Non-Target	Associated
NANS	799.823	0.248135	0.092773	2.67465	0.00748074	0.0400487	Non-Target	Associated
UBE2E3	679.13	0.248969	0.0920365	2.70511	0.00682811	0.0373948	Non-Target	Associated
DAP	1409.6	0.249199	0.0875902	2.84506	0.00444033	0.0267292	Non-Target	Associated
ZBTB7B	1583.79	0.249251	0.0799357	3.11814	0.00181994	0.0131884	Non-Target	Associated
HRAS	3820.35	0.249278	0.0701303	3.5545	0.000378693	0.00384285	Target	Associated
PERP	9402.01	0.249775	0.0839447	2.97547	0.00292542	0.019288	Target	Associated
PIP5K1A	1933.22	0.250209	0.0739791	3.38216	0.000719194	0.00634844	Non-Target	Associated
SAMD4A	915.078	0.250234	0.0934803	2.67686	0.00743147	0.0398235	Non-Target	Associated
TMBIM1	4140.7	0.250932	0.0815848	3.07572	0.00209995	0.0148171	Non-Target	Associated
ACLY	6274.42	0.251239	0.0859027	2.92469	0.00344801	0.0218385	Non-Target	Associated
NDUFA4	1286.91	0.251895	0.0829826	3.03551	0.00240126	0.0164558	Non-Target	Associated
GSTK1	1106.91	0.252448	0.0937103	2.69392	0.00706179	0.0384455	Non-Target	Associated
ADIPOR2	1556.62	0.252494	0.0727403	3.47116	0.00051821	0.00490034	Non-Target	Associated
UBE2E1	972.996	0.252948	0.0968129	2.61275	0.00898163	0.0458152	Non-Target	Associated
CHP1	3299.26	0.253425	0.0868782	2.91701	0.00353404	0.0222085	Non-Target	Associated
STAT1	964.993	0.254293	0.0937533	2.71236	0.00668057	0.0367903	Non-Target	Associated
RTN3	1360.43	0.254937	0.0763272	3.34006	0.000837611	0.00712967	Non-Target	Associated
ABI1	860.722	0.255394	0.0842187	3.0325	0.00242533	0.0165856	Non-Target	Associated
PLS3	2448.54	0.256415	0.0787551	3.25585	0.00113052	0.00906566	Non-Target	Associated
GHITM	3407.92	0.25645	0.0753479	3.40355	0.000665169	0.00595322	Target	Associated
POLDIP2	2513.13	0.25654	0.0861146	2.97905	0.00289143	0.0190932	Non-Target	Non-associated
TRIP12	3123.07	0.257442	0.0782026	3.29199	0.000994825	0.0081968	Target	Associated
PIEZO1	3663.93	0.258244	0.0846039	3.05239	0.00227024	0.015734	Non-Target	Associated
RAB1A	2398.3	0.258268	0.0819829	3.15027	0.00163119	0.0120613	Non-Target	Associated
APRT	1825.05	0.258376	0.0982889	2.62874	0.00857022	0.0441372	Non-Target	Associated
PSMD6	1134.52	0.258783	0.0843178	3.06914	0.00214678	0.0150896	Non-Target	Associated
TMED2	2103.49	0.259079	0.0828635	3.12658	0.00176852	0.012888	Non-Target	Non-associated
FASN	17742.9	0.259097	0.0821028	3.15576	0.0016008	0.0118951	Target	Associated
ZNF664	1414.36	0.259121	0.0791771	3.27267	0.00106536	0.00865603	Target	Associated
DSG3	4708.53	0.259438	0.076352	3.39791	0.000679016	0.00604771	Non-Target	Associated
ACBD3	866.141	0.259922	0.096507	2.69329	0.00707497	0.0384815	Non-Target	Associated
DENR	919.616	0.260049	0.0987793	2.63263	0.00847277	0.0437578	Non-Target	Associated
PDHB	1043.1	0.260533	0.0989237	2.63368	0.00844649	0.0436747	Non-Target	Associated
MCCC2	1227.53	0.260714	0.0813757	3.20383	0.00135612	0.0104198	Non-Target	Associated
TMED4	869.241	0.260914	0.0890087	2.93133	0.00337512	0.021472	Non-Target	Associated
MRPL16	677.686	0.261716	0.100391	2.60697	0.00913465	0.0463942	Non-Target	Associated
REEP3	1365.21	0.261842	0.0966769	2.70843	0.00676029	0.037134	Non-Target	Associated
PARP4	1258.42	0.262003	0.0972837	2.69318	0.00707738	0.0384815	Non-Target	Associated
ENAH	2558.18	0.262073	0.0875352	2.99392	0.00275422	0.01837	Target	Associated
ATF6	1058.94	0.262436	0.0963822	2.72286	0.00647188	0.0358869	Non-Target	Associated
NCOA4	2583.98	0.263252	0.0814926	3.23038	0.00123627	0.00973162	Non-Target	Associated
UQCRC2	2271.11	0.263334	0.0728045	3.617	0.000298042	0.00315185	Non-Target	Associated
CDKN1A	5887.56	0.263487	0.0828447	3.18049	0.00147027	0.0111505	Target	Associated
CD9	2464.32	0.264092	0.0767965	3.43885	0.000584186	0.00536651	Target	Associated
UBE2J1	754.688	0.264796	0.0991404	2.67092	0.00756446	0.0403503	Non-Target	Associated
GABARAPL2	548.777	0.264925	0.0984657	2.69053	0.00713384	0.0386742	Non-Target	Associated
ETFA	2214.09	0.264951	0.0677416	3.9112	9.18e-05	0.0011749	Non-Target	Associated
ADGRG1	2647.43	0.265748	0.076583	3.47006	0.000520337	0.00491684	Non-Target	Associated
PXDN	5517.94	0.265979	0.0970473	2.74071	0.00613065	0.0344698	Target	Associated
PARVA	602.403	0.267247	0.0977015	2.73534	0.00623156	0.0348091	Target	Associated
LDLR	4894.52	0.267311	0.0984501	2.71519	0.00662377	0.0365557	Target	Associated
RNF6	716.81	0.267724	0.103171	2.59497	0.00946002	0.0478203	Non-Target	Associated
PRMT5	1537.57	0.268869	0.0883188	3.04431	0.00233218	0.0160939	Non-Target	Associated
TNFRSF21	2283.52	0.268951	0.0810353	3.31894	0.000903613	0.00756144	Non-Target	Associated
SPINT1	5269.48	0.270048	0.0847605	3.18602	0.00144247	0.0109655	Non-Target	Associated
OPA1	2107.6	0.27038	0.0842773	3.20821	0.00133562	0.0102992	Non-Target	Associated
SCP2	725.848	0.270644	0.0951884	2.84325	0.00446563	0.0268063	Non-Target	Associated
UBE3A	1315.69	0.270783	0.0966419	2.80192	0.00507987	0.0296096	Non-Target	Associated
GOLGA3	1061.39	0.270932	0.092721	2.92201	0.00347782	0.0219841	Non-Target	Associated
CLASP1	1323.75	0.271122	0.07739	3.50332	0.000459495	0.00445309	Non-Target	Associated
AIMP1	718.263	0.271173	0.0949655	2.85549	0.00429699	0.026086	Non-Target	Associated
CMAS	667.495	0.271555	0.102912	2.63871	0.0083222	0.043293	Non-Target	Associated
FLII	8078.71	0.272787	0.0671538	4.06212	4.86e-05	0.00069078	Non-Target	Associated
COTL1	9511.94	0.272789	0.0845179	3.22759	0.00124839	0.0097865	Non-Target	Associated
NOP10	2162.63	0.272848	0.0940493	2.90112	0.00371832	0.023163	Non-Target	Associated
ZC3HAV1	770.305	0.273328	0.101387	2.69589	0.00701999	0.0382827	Non-Target	Associated
CALU	2125.94	0.274917	0.0796999	3.4494	0.000561825	0.00521694	Non-Target	Associated
IDH3A	1554.04	0.275257	0.0951063	2.89421	0.00380118	0.0235424	Target	Associated
TPM1	1199.31	0.275821	0.08184	3.37025	0.000750999	0.00656169	Non-Target	Associated
ARF3	3505.26	0.275892	0.0860403	3.20655	0.00134337	0.0103404	Non-Target	Associated
MAPK1IP1L	1966.85	0.276056	0.091218	3.02633	0.00247538	0.0168384	Non-Target	Associated
UAP1	1921.5	0.276443	0.0795141	3.47666	0.000507702	0.00482223	Non-Target	Associated
MYL12A	2255.43	0.276629	0.0836344	3.30759	0.000941009	0.0078235	Non-Target	Associated
TMEM87A	923.367	0.276922	0.0939272	2.94826	0.00319564	0.0206258	Non-Target	Associated
LGALS3	4464.51	0.279048	0.0739946	3.7712	0.000162467	0.00189226	Non-Target	Associated
FECH	562.666	0.279232	0.108172	2.58138	0.00984049	0.0491834	Non-Target	Associated
SERINC1	1026.09	0.279963	0.101705	2.75269	0.00591077	0.0334838	Non-Target	Associated
CLTC	7576.14	0.280061	0.071802	3.90046	9.6e-05	0.00121857	Non-Target	Associated
UTP6	599.452	0.28085	0.100344	2.79888	0.00512808	0.0298096	Non-Target	Associated
SRPK1	1674.94	0.280877	0.0884456	3.17571	0.00149471	0.0113026	Non-Target	Associated
TGFBR2	3309.87	0.281046	0.097874	2.87151	0.00408515	0.0250123	Target	Associated
TAF9	709.942	0.28125	0.0927569	3.03212	0.00242844	0.0165892	Non-Target	Non-associated
TMEM165	746.623	0.281399	0.0996475	2.82394	0.0047437	0.0281343	Target	Associated
PTPN11	2526.51	0.281672	0.093714	3.00565	0.00265012	0.0178477	Non-Target	Associated
SDHC	648.011	0.281871	0.106679	2.64223	0.00823619	0.0429496	Non-Target	Associated
HECTD1	2504.38	0.282525	0.0904874	3.12226	0.00179466	0.0130346	Non-Target	Associated
PAK2	1706.18	0.283238	0.0872209	3.24736	0.0011648	0.00925628	Non-Target	Associated
AP1S3	1346.51	0.283847	0.086118	3.29603	0.000980621	0.00810051	Non-Target	Associated
ARHGAP17	516.694	0.285097	0.108644	2.62415	0.00868647	0.0445863	Non-Target	Associated
TMEM33	903.656	0.285164	0.11041	2.58278	0.00980077	0.0490611	Non-Target	Associated
C16orf72	561.895	0.285809	0.108365	2.63748	0.00835253	0.0434332	Non-Target	Associated
UBE2N	1169.52	0.286633	0.0932079	3.0752	0.00210363	0.0148349	Non-Target	Associated
KIAA1671	1436.07	0.287021	0.0977917	2.93503	0.00333518	0.0212705	Non-Target	Associated
RND3	714.058	0.287081	0.104632	2.74373	0.00607451	0.0342289	Non-Target	Associated
ALAS1	771.882	0.28717	0.0939382	3.05701	0.00223558	0.0155105	Non-Target	Associated
ATP6V0A1	1291.09	0.287346	0.0899025	3.19619	0.00139255	0.0106426	Non-Target	Associated
MTMR12	596.983	0.287517	0.101522	2.83206	0.00462496	0.0275826	Non-Target	Associated
FAF2	1853.16	0.288681	0.0785273	3.67619	0.000236745	0.00258871	Non-Target	Associated
RAB25	1858.24	0.288687	0.094985	3.03929	0.00237136	0.0163205	Non-Target	Associated
CCNDBP1	568.402	0.28878	0.107861	2.67732	0.00742132	0.0397968	Non-Target	Associated
UBE4A	693.904	0.288811	0.108633	2.65859	0.00784682	0.0414057	Non-Target	Associated
CHMP5	553.506	0.289875	0.105727	2.74174	0.00611144	0.0343768	Non-Target	Associated
IVD	1025.12	0.290307	0.109219	2.65802	0.00786011	0.0414589	Non-Target	Associated
MMADHC	907.527	0.290538	0.105903	2.74344	0.00608	0.0342449	Non-Target	Associated
MBOAT2	816.916	0.291633	0.0988892	2.94909	0.00318712	0.0205931	Non-Target	Associated
GOT1	1102.36	0.29165	0.0978356	2.98102	0.00287286	0.0190194	Non-Target	Associated
SAR1B	723.196	0.291843	0.100292	2.90993	0.00361505	0.0226402	Non-Target	Associated
EFNA5	578.043	0.292107	0.099978	2.92172	0.0034811	0.021994	Target	Associated
SEC23IP	952.719	0.292505	0.094621	3.09133	0.00199259	0.0141919	Non-Target	Associated
CAMK2G	974.287	0.293113	0.0951018	3.08209	0.00205551	0.0145514	Target	Associated
PHF5A	437.988	0.293429	0.11002	2.66705	0.00765204	0.0407623	Non-Target	Associated
MIEF1	1135.25	0.294025	0.0846293	3.47427	0.000512253	0.00485114	Non-Target	Associated
PSME3	3946.87	0.294209	0.111659	2.63488	0.00841666	0.0436256	Non-Target	Associated
KIAA1279	571.647	0.294553	0.109555	2.68862	0.00717471	0.0388482	Non-Target	Non-associated
AK3	1086.12	0.295282	0.112387	2.62736	0.00860503	0.0442279	Target	Associated
PNPLA2	880.306	0.295382	0.104799	2.81857	0.00482386	0.0284915	Non-Target	Associated
PCSK7	730.164	0.295883	0.0938091	3.1541	0.00160993	0.0119492	Non-Target	Associated
CAST	6287.6	0.296454	0.071068	4.17141	3.03e-05	0.000464359	Non-Target	Associated
SNRNP27	495.306	0.296722	0.110634	2.68202	0.00731793	0.0394113	Non-Target	Associated
BID	434.023	0.297732	0.111191	2.67766	0.00741381	0.0397731	Non-Target	Associated
CLDN4	3416.28	0.297937	0.11277	2.64199	0.00824196	0.042958	Non-Target	Associated
EPHA2	4048	0.299248	0.0946571	3.16139	0.0015702	0.0117218	Non-Target	Associated
ZFP91	1072.06	0.299385	0.101478	2.95023	0.00317537	0.0205362	Non-Target	Non-associated
RAB2A	852.099	0.300143	0.100217	2.99495	0.00274494	0.0183233	Non-Target	Associated
ARL2BP	859.103	0.300283	0.0886827	3.38604	0.000709096	0.0062679	Non-Target	Associated
SEC61B	788.385	0.300394	0.102826	2.92138	0.00348482	0.0219959	Non-Target	Associated
ADPGK	684.339	0.300454	0.0926414	3.24319	0.00118198	0.00935556	Non-Target	Associated
AACS	668.216	0.301253	0.101344	2.97259	0.00295294	0.0194396	Non-Target	Associated
CDC42EP3	1883.96	0.30218	0.0743845	4.0624	4.86e-05	0.000690719	Target	Associated
PIM3	1905.74	0.30229	0.0780726	3.87191	0.000107984	0.00134146	Non-Target	Associated
CYR61	2112.7	0.30395	0.0859105	3.53799	0.000403184	0.00404655	Non-Target	Associated
TFAP2C	481.067	0.304181	0.114395	2.65905	0.0078362	0.0413723	Target	Associated
CCAR1	1305.51	0.304258	0.111724	2.72331	0.00646312	0.0358846	Non-Target	Associated
WDR11	945.549	0.305142	0.0930197	3.28041	0.00103658	0.00849192	Non-Target	Associated
RTN4	6491.39	0.305223	0.0800701	3.81195	0.000137876	0.00165963	Non-Target	Associated
CASC4	1145.49	0.305821	0.112381	2.72129	0.00650282	0.0360272	Non-Target	Associated
GFM1	1414.92	0.306063	0.0846446	3.61586	0.000299355	0.00316314	Non-Target	Associated
GNG12	1776.03	0.306941	0.114196	2.68783	0.0071917	0.0388896	Non-Target	Associated
GALNT10	1245.12	0.30795	0.0854186	3.60519	0.000311924	0.00326985	Non-Target	Associated
TM4SF1	4744.98	0.30797	0.0840302	3.66499	0.000247349	0.00268187	Non-Target	Associated
GOSR2	745.257	0.308318	0.0992032	3.10795	0.00188391	0.0135452	Non-Target	Associated
ATR	736.263	0.308523	0.105621	2.92105	0.00348853	0.0220065	Non-Target	Associated
ALDH9A1	964.121	0.308528	0.0911384	3.38527	0.000711087	0.00628118	Non-Target	Associated
ERP44	700.792	0.308992	0.0973474	3.17412	0.0015029	0.0113578	Non-Target	Associated
CBFB	466.901	0.309064	0.117228	2.63643	0.00837846	0.0435026	Non-Target	Associated
PDXDC1	1234.36	0.309615	0.0785707	3.94059	8.13e-05	0.00106636	Non-Target	Associated
FDFT1	4168.65	0.309912	0.0674423	4.59521	4.32e-06	8.85e-05	Non-Target	Associated
SOWAHC	979.888	0.310445	0.113726	2.72977	0.00633778	0.0353411	Non-Target	Associated
F3	5712.42	0.310497	0.0749207	4.14434	3.41e-05	0.000512975	Non-Target	Associated
AP1G1	1248.42	0.311111	0.0949086	3.27801	0.00104543	0.00854267	Non-Target	Associated
PEA15	2375.41	0.311398	0.0885467	3.51676	0.000436843	0.00428846	Non-Target	Associated
BRAP	341.163	0.311429	0.117608	2.64802	0.00809651	0.0424103	Non-Target	Associated
TAX1BP1	1194.13	0.311755	0.0923526	3.3757	0.000736268	0.00646875	Non-Target	Associated
CDV3	4007.26	0.311961	0.0694524	4.49173	7.06e-06	0.000132399	Non-Target	Associated
ACTR2	4434.68	0.312111	0.0858686	3.63475	0.000278249	0.00296892	Non-Target	Associated
AVEN	474.507	0.312317	0.116862	2.67253	0.00752814	0.0402356	Non-Target	Associated
DESI1	971.994	0.312407	0.0936058	3.33748	0.000845417	0.00718186	Non-Target	Associated
SERPINB5	7489.93	0.31253	0.091185	3.42742	0.00060934	0.00556051	Target	Associated
CEBPZOS	639.859	0.312846	0.107594	2.90765	0.00364157	0.0227731	Non-Target	Associated
TXN2	900.009	0.313056	0.0908285	3.44667	0.00056754	0.00525281	Non-Target	Associated
FAM83H-AS1	495.665	0.313715	0.115436	2.71766	0.00657458	0.036331	Target	Associated
SCAMP2	1745.22	0.313992	0.0902671	3.47847	0.000504276	0.00479914	Non-Target	Associated
JKAMP	688.876	0.314151	0.118291	2.65574	0.00791344	0.0416718	Non-Target	Non-associated
SHMT1	1267.01	0.315068	0.097577	3.22891	0.00124261	0.00976526	Non-Target	Associated
EZR	8130.58	0.31545	0.0813738	3.87655	0.000105948	0.00132383	Non-Target	Associated
PRDX3	1214.58	0.315908	0.091364	3.45769	0.000544837	0.00509311	Non-Target	Associated
PPCS	437.631	0.315995	0.109155	2.89492	0.00379255	0.0235116	Non-Target	Associated
STIM1	1702.61	0.316222	0.0813651	3.88646	0.000101717	0.00128092	Non-Target	Associated
CDC42SE2	942.244	0.316295	0.0998345	3.16819	0.0015339	0.0115311	Target	Associated
PRKAR2A	1845.21	0.316416	0.0796684	3.97167	7.14e-05	0.000954824	Non-Target	Associated
CCDC47	2440.82	0.316561	0.0893924	3.54125	0.000398234	0.00400725	Non-Target	Associated
SKIV2L2	701.28	0.316806	0.118521	2.67299	0.00751794	0.0401977	Non-Target	Associated
UBE2A	785.26	0.317313	0.092584	3.4273	0.000609626	0.00556051	Non-Target	Associated
RSU1	996.242	0.317963	0.0882108	3.60459	0.000312651	0.00327139	Non-Target	Associated
POLR3E	647.618	0.318148	0.105303	3.02125	0.0025173	0.0170783	Non-Target	Associated
TCEB3	1578.49	0.318733	0.110869	2.87487	0.00404196	0.0247832	Non-Target	Non-associated
BCL2L1	1981.58	0.318738	0.10402	3.06419	0.00218263	0.0152665	Non-Target	Associated
VTA1	569.331	0.319118	0.118855	2.68493	0.00725457	0.0391966	Non-Target	Associated
ZFAND6	383.194	0.320079	0.119957	2.66829	0.00762377	0.0406286	Non-Target	Associated
CCSER2	732.174	0.32055	0.11788	2.71929	0.00654227	0.0361835	Non-Target	Associated
TEX2	2017.24	0.321454	0.0797403	4.03126	5.55e-05	0.00076612	Target	Associated
YWHAG	4333.52	0.321517	0.0844565	3.80689	0.000140726	0.00168644	Non-Target	Associated
MBP	406.417	0.321945	0.121864	2.64183	0.00824595	0.042958	Target	Associated
CAPZA1	2283.57	0.322013	0.0968098	3.32624	0.00088026	0.00740939	Non-Target	Associated
PSMB2	2836.05	0.322437	0.0819067	3.93663	8.26e-05	0.00107859	Non-Target	Associated
MYEOV	1478.46	0.322729	0.0853875	3.77958	0.000157092	0.00184637	Non-Target	Associated
SEC13	1727.71	0.322854	0.0784402	4.11592	3.86e-05	0.000567207	Non-Target	Associated
AIMP2	370.483	0.324093	0.121755	2.66184	0.00777149	0.0411771	Non-Target	Associated
YWHAZ	7301.48	0.324114	0.0734111	4.41505	1.01e-05	0.000180765	Non-Target	Associated
PON2	1285.61	0.324413	0.102308	3.17094	0.00151945	0.011456	Non-Target	Associated
GGCT	707.003	0.324822	0.112064	2.89854	0.00374899	0.0232977	Non-Target	Associated
PCTP	488.078	0.325511	0.119138	2.73221	0.00629109	0.0351116	Non-Target	Associated
ERBB2	1238.07	0.326695	0.0907369	3.60047	0.000317643	0.00331286	Non-Target	Associated
TMEM230	470.706	0.327666	0.106954	3.06361	0.00218687	0.0152879	Non-Target	Associated
DNAJC10	1089.19	0.3277	0.115232	2.84384	0.00445737	0.0267817	Non-Target	Associated
TJP1	2201.41	0.328078	0.0962133	3.40991	0.000649853	0.0058581	Target	Associated
TPRG1L	784.234	0.328543	0.0929076	3.53623	0.000405877	0.00406192	Non-Target	Associated
DNAJB6	1177.57	0.328555	0.115655	2.84081	0.00449986	0.0269614	Target	Associated
RALA	540.715	0.328732	0.101577	3.23627	0.00121101	0.00956763	Non-Target	Associated
RHOD	2062.32	0.329772	0.113835	2.89694	0.00376825	0.0233948	Non-Target	Associated
USP48	640.179	0.329813	0.0947953	3.47921	0.000502887	0.00479775	Non-Target	Associated
UBQLN2	422.023	0.329906	0.124663	2.64639	0.00813571	0.0425466	Non-Target	Associated
QDPR	482.065	0.330332	0.109626	3.01326	0.00258456	0.0174702	Non-Target	Associated
ARV1	560.298	0.330572	0.100617	3.28544	0.00101822	0.00835749	Non-Target	Associated
TM9SF3	2823.01	0.330835	0.108131	3.05957	0.00221652	0.0154031	Non-Target	Associated
ROCK2	2281.12	0.331029	0.108267	3.05753	0.0022317	0.0154919	Non-Target	Associated
B4GALT1	4088.93	0.331461	0.0917678	3.61196	0.000303897	0.00320185	Non-Target	Non-associated
C19orf24	446.742	0.331633	0.120618	2.74946	0.00596933	0.0337545	Non-Target	Associated
TMCC1	672.963	0.331745	0.0991998	3.34421	0.000825171	0.00704403	Non-Target	Associated
RNF145	2774.48	0.331822	0.0766827	4.3272	1.51e-05	0.000255395	Non-Target	Associated
FAHD1	355.046	0.332125	0.122896	2.70249	0.00688213	0.0376746	Non-Target	Associated
NUS1	440.057	0.332256	0.118982	2.79248	0.00523058	0.0303232	Non-Target	Associated
KLHDC10	599.274	0.332392	0.104173	3.19078	0.00141889	0.0108054	Non-Target	Associated
TADA2B	414.397	0.332424	0.111947	2.96947	0.00298313	0.0195709	Non-Target	Associated
COPS2	1287.39	0.332708	0.128848	2.58218	0.00981778	0.049108	Non-Target	Associated
PCYT1A	1126.79	0.332796	0.115319	2.88587	0.00390334	0.0240363	Non-Target	Associated
TRIM24	318.028	0.332907	0.1252	2.659	0.00783727	0.0413723	Non-Target	Associated
LMBR1	486.333	0.332938	0.118053	2.82025	0.00479861	0.0283998	Non-Target	Associated
TRNP1	753.208	0.333786	0.0948389	3.5195	0.000432353	0.00424866	Non-Target	Associated
ADGRL2	814.929	0.333953	0.11289	2.9582	0.00309439	0.0201849	Target	Associated
GOLPH3	828.09	0.334728	0.103155	3.24492	0.00117486	0.00930485	Non-Target	Associated
SLC44A2	2568.73	0.335994	0.103197	3.25584	0.00113057	0.00906566	Non-Target	Associated
PTBP3	1529.78	0.336553	0.113899	2.95482	0.00312847	0.0203164	Target	Associated
ARFGEF1	884.225	0.336554	0.117654	2.86054	0.00422914	0.0257347	Non-Target	Associated
HEXIM1	1265.21	0.336657	0.121311	2.77515	0.00551763	0.0316735	Non-Target	Associated
CYB5B	1237.1	0.33688	0.0969538	3.47465	0.000511528	0.00484784	Non-Target	Associated
PPP2CA	2712.84	0.337035	0.0889114	3.79068	0.000150235	0.00177877	Non-Target	Associated
HERC4	825.703	0.337135	0.0945763	3.56469	0.000364285	0.00371796	Non-Target	Associated
RPE	372.493	0.337413	0.126818	2.66062	0.00779972	0.0412525	Non-Target	Associated
FAM208B	1217.74	0.337617	0.119595	2.82301	0.00475748	0.0281901	Non-Target	Associated
UBXN4	812.234	0.338633	0.103005	3.28755	0.00101063	0.00830048	Non-Target	Associated
C1orf116	3705.94	0.339116	0.0784175	4.32449	1.53e-05	0.000258218	Non-Target	Associated
DHCR7	1953.61	0.339507	0.0947048	3.58489	0.000337215	0.00347753	Non-Target	Associated
ST6GAL1	504.358	0.339731	0.114918	2.9563	0.00311353	0.0202781	Target	Associated
HS6ST2	440.405	0.339827	0.117673	2.88789	0.00387832	0.0239395	Non-Target	Associated
PIP4K2C	1776.29	0.340567	0.0900853	3.78049	0.000156518	0.00184299	Non-Target	Associated
OGFOD1	1015.7	0.340577	0.0894737	3.80645	0.000140977	0.00168779	Non-Target	Associated
JAGN1	579.488	0.340699	0.0988729	3.44583	0.00056931	0.00526367	Non-Target	Associated
DUSP16	474.996	0.341688	0.118478	2.88397	0.00392691	0.0241584	Target	Associated
STX17	388.824	0.342639	0.123579	2.77264	0.00556037	0.0318568	Non-Target	Associated
SEC24A	862.971	0.343102	0.112493	3.04998	0.00228858	0.0158355	Non-Target	Associated
TUSC2	401.837	0.343469	0.125461	2.73766	0.00618785	0.0346649	Non-Target	Associated
COQ10B	275.054	0.343581	0.133075	2.58186	0.00982687	0.0491344	Non-Target	Associated
JAG1	1913.92	0.343977	0.0930184	3.69795	0.00021735	0.00241771	Target	Associated
MGST1	3820.97	0.344352	0.0756357	4.55277	5.29e-06	0.000104588	Non-Target	Associated
SLC25A13	761.486	0.344553	0.106376	3.23903	0.00119938	0.00948156	Target	Associated
DLG1	1112.33	0.345211	0.120054	2.87547	0.00403424	0.0247595	Target	Associated
GNPNAT1	1395.13	0.346377	0.102586	3.37647	0.000734219	0.00645892	Non-Target	Associated
DNAJC3	984.152	0.346857	0.0943268	3.67718	0.000235826	0.00258085	Target	Associated
USO1	1188.19	0.346867	0.102666	3.37861	0.00072854	0.00641335	Target	Associated
KIF5B	3610.48	0.347267	0.0856558	4.05421	5.03e-05	0.000708317	Target	Associated
ADK	1081.88	0.347308	0.0867561	4.00327	6.25e-05	0.000853549	Non-Target	Associated
SECISBP2	354.173	0.347528	0.120363	2.88734	0.0038851	0.0239699	Non-Target	Associated
LINC00707	1082.49	0.348021	0.0923617	3.76803	0.000164542	0.00191297	Non-Target	Associated
EAF1	558.288	0.348219	0.106488	3.27004	0.00107532	0.00873145	Non-Target	Associated
UBE2D3	2234.13	0.348619	0.111696	3.12114	0.00180152	0.0130696	Non-Target	Associated
SCFD1	419.462	0.348946	0.11821	2.95192	0.00315803	0.020457	Non-Target	Associated
CHD1	618.703	0.348954	0.110615	3.15467	0.00160682	0.011933	Non-Target	Associated
KLF3	680.723	0.349456	0.116478	3.00018	0.00269816	0.0181333	Non-Target	Associated
EFCAB14	1425.59	0.34986	0.0922052	3.79437	0.000148021	0.0017574	Non-Target	Associated
SYNGR2	1733.11	0.35023	0.0998912	3.50612	0.000454691	0.00442319	Target	Associated
PCDH1	3206.16	0.35037	0.105818	3.31105	0.000929465	0.00774254	Non-Target	Associated
NUDT16	791.696	0.350569	0.0951472	3.68449	0.000229163	0.00251649	Non-Target	Associated
FXYD5	3912.94	0.350643	0.0879617	3.98631	6.71e-05	0.000904384	Target	Associated
MDM2	1560.57	0.350703	0.101567	3.45294	0.000554516	0.00516399	Target	Associated
RBSN	447.951	0.351076	0.120832	2.90548	0.00366685	0.0228867	Non-Target	Associated
GPAT4	1115.54	0.351899	0.101946	3.45181	0.000556847	0.00518194	Non-Target	Non-associated
PRELID3B	479.121	0.352288	0.120835	2.91545	0.0035518	0.0223092	Non-Target	Associated
2018-09-15	810.534	0.3527	0.104092	3.38837	0.000703105	0.00622349	Non-Target	Non-associated
STXBP5	485.526	0.352863	0.108188	3.26158	0.00110792	0.00894536	Non-Target	Associated
GSE1	820.806	0.353157	0.0949123	3.72087	0.000198535	0.00224727	Non-Target	Associated
ABRACL	483.045	0.353567	0.123723	2.85772	0.00426696	0.0259281	Non-Target	Associated
EIF1AX	826.313	0.353681	0.120467	2.9359	0.00332579	0.0212378	Non-Target	Associated
SDE2	398.809	0.353721	0.124503	2.84106	0.00449645	0.0269536	Non-Target	Associated
PRDM4	544.119	0.353821	0.11672	3.03138	0.00243443	0.0166178	Non-Target	Associated
CCND2	835.738	0.354096	0.112025	3.16087	0.00157296	0.0117357	Non-Target	Associated
LIPA	1245.94	0.354234	0.102459	3.45731	0.000545587	0.00509558	Non-Target	Associated
DCTN4	848.991	0.355158	0.0971955	3.65406	0.000258125	0.00279166	Non-Target	Associated
NR2F2	519.534	0.355437	0.114834	3.09521	0.00196673	0.0140387	Non-Target	Associated
GFM2	568.009	0.355443	0.104369	3.40564	0.000660098	0.00592018	Non-Target	Associated
KIF13B	732.325	0.356183	0.116084	3.06832	0.00215268	0.0151145	Non-Target	Associated
SEC23A	1056.97	0.356301	0.117284	3.03794	0.00238205	0.0163766	Non-Target	Associated
NFE2L1	8495.43	0.356642	0.0851958	4.18614	2.84e-05	0.000438903	Non-Target	Associated
CHCHD7	501.106	0.356725	0.121512	2.93571	0.00332782	0.0212378	Non-Target	Associated
SEC11C	408.646	0.356797	0.124097	2.87515	0.00403838	0.0247731	Non-Target	Associated
RMND5A	695.361	0.356967	0.102626	3.47834	0.000504525	0.00479914	Non-Target	Associated
OSBPL11	431.611	0.357465	0.128237	2.78754	0.00531104	0.0306791	Target	Associated
ENDOD1	760.761	0.357537	0.0945899	3.77986	0.000156916	0.00184598	Non-Target	Associated
ACTR3	2253.77	0.357835	0.0885458	4.04125	5.32e-05	0.000740555	Non-Target	Associated
EIF2AK2	482.386	0.358353	0.134689	2.66059	0.00780032	0.0412525	Non-Target	Associated
PROSC	455.362	0.358528	0.116999	3.06438	0.00218123	0.0152651	Non-Target	Associated
NAPG	369.35	0.358703	0.116254	3.08552	0.00203197	0.0144244	Non-Target	Associated
NAA15	1157.52	0.359403	0.124364	2.88993	0.00385332	0.0238195	Non-Target	Non-associated
AP3M1	1115.87	0.359557	0.0900171	3.99432	6.49e-05	0.000881738	Non-Target	Associated
PPP3CA	961.672	0.36069	0.105116	3.43136	0.000600552	0.00550114	Non-Target	Associated
NBN	565.954	0.360715	0.132968	2.7128	0.00667176	0.0367575	Non-Target	Associated
DLAT	1026.81	0.361275	0.0919902	3.92732	8.59e-05	0.00111331	Non-Target	Associated
CD55	1633.52	0.361419	0.0965293	3.74413	0.000181018	0.00207639	Target	Associated
FDPS	3321.6	0.361615	0.0912692	3.96207	7.43e-05	0.000986863	Non-Target	Associated
NMD3	1106.34	0.361767	0.0988243	3.66071	0.000251516	0.00272476	Target	Associated
ENOPH1	455.03	0.361989	0.109105	3.31779	0.000907332	0.00758763	Target	Associated
C6orf132	1453.32	0.362037	0.103879	3.48519	0.000491791	0.00470584	Non-Target	Associated
CNIH1	1211.44	0.362823	0.102591	3.5366	0.00040532	0.00405951	Non-Target	Associated
USP14	1229.02	0.363373	0.10341	3.5139	0.00044158	0.00433149	Non-Target	Associated
SNX2	912.551	0.363526	0.0931552	3.90237	9.53e-05	0.00121111	Non-Target	Associated
ARNTL2	881.329	0.364206	0.12351	2.94879	0.00319021	0.0206011	Non-Target	Associated
ATP6V0E1	2527.83	0.364604	0.0931669	3.91345	9.1e-05	0.00116867	Non-Target	Associated
MAGT1	636.831	0.364761	0.10561	3.45384	0.00055266	0.00515042	Non-Target	Associated
NDUFAF1	334.885	0.365369	0.120054	3.04336	0.00233954	0.0161188	Non-Target	Associated
TAF11	280.658	0.366734	0.139094	2.63659	0.00837441	0.0435026	Non-Target	Associated
PPM1B	364.573	0.36706	0.135568	2.70757	0.00677778	0.0371983	Non-Target	Associated
CANT1	1780.09	0.367805	0.0873843	4.20905	2.56e-05	0.000400536	Non-Target	Associated
ARFIP1	335.58	0.367913	0.122843	2.99499	0.00274457	0.0183233	Non-Target	Associated
SCYL2	562.269	0.367932	0.133296	2.76026	0.00577557	0.032861	Non-Target	Associated
TOM1L2	2119.44	0.368023	0.118932	3.09441	0.00197208	0.0140691	Target	Associated
SPIRE1	592.385	0.368593	0.133039	2.77055	0.0055961	0.0319689	Target	Associated
PVR	2353.75	0.368928	0.0795688	4.6366	3.54e-06	7.41e-05	Non-Target	Associated
ABLIM1	4310.83	0.368979	0.0788104	4.68185	2.84e-06	6.2e-05	Non-Target	Associated
UGT8	371.991	0.369442	0.126634	2.91741	0.00352952	0.0221923	Non-Target	Associated
PITPNB	440.309	0.369525	0.119577	3.09027	0.00199971	0.0142347	Non-Target	Associated
PRKCI	800.129	0.370006	0.118757	3.11565	0.00183537	0.0132778	Non-Target	Associated
KLHL18	638.919	0.37007	0.123431	2.99819	0.00271585	0.0181952	Non-Target	Associated
PYM1	524.265	0.370288	0.107674	3.43898	0.0005839	0.00536651	Non-Target	Associated
TRAF4	1134.76	0.370345	0.0876855	4.22356	2.4e-05	0.000378349	Target	Associated
PDHX	552.129	0.370404	0.115834	3.1977	0.00138528	0.0106059	Non-Target	Associated
EPCAM	1831.43	0.370474	0.0797971	4.64271	3.44e-06	7.26e-05	Target	Associated
DHX29	507.039	0.370932	0.127594	2.90712	0.00364774	0.0228006	Non-Target	Associated
KPNA4	1730.87	0.370949	0.0928897	3.99344	6.51e-05	0.000884095	Non-Target	Associated
ICA1	265.088	0.371448	0.142275	2.61078	0.00903363	0.0460265	Non-Target	Associated
NECAP1	380.452	0.371473	0.132694	2.79947	0.00511859	0.0297859	Non-Target	Associated
EMC10	1587.56	0.371606	0.115685	3.21224	0.00131705	0.0101866	Non-Target	Associated
PRPF4B	791.565	0.371775	0.123554	3.009	0.00262112	0.0176895	Non-Target	Associated
SLC39A9	1727.78	0.372017	0.0761987	4.88219	1.05e-06	2.58e-05	Non-Target	Associated
MID1IP1	1068.43	0.372413	0.120236	3.09734	0.00195264	0.0139484	Non-Target	Associated
MFSD11	228.74	0.372802	0.140094	2.66109	0.00778884	0.0412351	Non-Target	Associated
G3BP1	2244.19	0.373177	0.099293	3.75834	0.000171044	0.00197606	Non-Target	Non-associated
MFSD1	902.004	0.373222	0.103654	3.60065	0.00031742	0.00331286	Non-Target	Associated
INPP4A	337.553	0.373444	0.125763	2.96943	0.00298354	0.0195709	Target	Associated
PPP3R1	1088	0.373622	0.102865	3.63217	0.000281051	0.00299183	Non-Target	Associated
RUBCN	631.628	0.373787	0.0943034	3.96367	7.38e-05	0.000981303	Non-Target	Associated
ASNSD1	383.819	0.373836	0.138088	2.70723	0.00678469	0.0372204	Non-Target	Associated
SMG8	438.32	0.374616	0.123603	3.0308	0.00243908	0.0166178	Non-Target	Associated
USP16	623.49	0.375666	0.125562	2.99187	0.00277274	0.018461	Non-Target	Associated
ERBIN	721.667	0.375728	0.124308	3.02256	0.00250646	0.0170138	Non-Target	Associated
FAM35A	407.674	0.376039	0.122787	3.06252	0.0021948	0.0153184	Non-Target	Associated
SLC37A1	418.012	0.376416	0.111871	3.36474	0.000766161	0.00664006	Non-Target	Associated
RRN3	691.583	0.376469	0.109168	3.44852	0.000563659	0.00522644	Non-Target	Associated
ALG2	377.634	0.376749	0.128677	2.92786	0.003413	0.0216701	Non-Target	Associated
SIKE1	298.441	0.376803	0.137588	2.73863	0.00616963	0.0346185	Target	Associated
LARP1B	411.46	0.377428	0.114478	3.29695	0.000977402	0.00808568	Non-Target	Associated
YTHDC2	542.046	0.377579	0.112635	3.35222	0.00080166	0.00690124	Non-Target	Associated
SLC20A2	1636.25	0.378112	0.0804036	4.70268	2.57e-06	5.64e-05	Target	Associated
CCDC6	1191.54	0.378247	0.0895083	4.22583	2.38e-05	0.000375465	Non-Target	Associated
WWP1	533.436	0.378314	0.0988714	3.82632	0.000130073	0.00157482	Non-Target	Associated
ADAM9	2468.94	0.378733	0.0910224	4.16088	3.17e-05	0.000483428	Non-Target	Associated
DPY30	392.979	0.378814	0.131737	2.87553	0.0040335	0.0247595	Non-Target	Associated
MBD4	744.443	0.378936	0.113789	3.33016	0.000867975	0.00733958	Non-Target	Associated
ASAH1	1163.06	0.378995	0.0854749	4.43399	9.25e-06	0.000166975	Non-Target	Associated
PTS	384.37	0.379763	0.141488	2.68407	0.00727319	0.0392478	Non-Target	Associated
EFNB2	1440.77	0.380032	0.081001	4.6917	2.71e-06	5.93e-05	Target	Associated
MRPL33	841.87	0.38019	0.109351	3.47679	0.000507463	0.00482223	Non-Target	Associated
CMTM4	994.115	0.380317	0.116885	3.25377	0.00113886	0.00910383	Non-Target	Associated
RC3H1	358.806	0.380386	0.136695	2.78273	0.00539038	0.0310624	Non-Target	Associated
HES2	895.735	0.38104	0.123879	3.0759	0.00209867	0.0148162	Non-Target	Associated
ALCAM	1608.24	0.381129	0.11416	3.33854	0.000842204	0.00715929	Target	Associated
VEZT	994.535	0.38115	0.0861462	4.42445	9.67e-06	0.000174037	Non-Target	Associated
JADE2	3046.56	0.381219	0.0810163	4.70546	2.53e-06	5.6e-05	Non-Target	Associated
RAP1B	309.691	0.381222	0.142987	2.66612	0.00767321	0.0408075	Non-Target	Associated
OTUD4	681.715	0.382174	0.145126	2.63339	0.00845366	0.0436767	Non-Target	Associated
CLCN3	935.493	0.382257	0.0896591	4.26345	2.01e-05	0.000325466	Non-Target	Associated
KRT80	1207.72	0.382278	0.13639	2.80282	0.00506573	0.0295673	Target	Associated
DDX3X	4499.07	0.382488	0.109374	3.49707	0.000470394	0.00454502	Non-Target	Associated
CCBL2	353.608	0.38302	0.144129	2.65747	0.00787292	0.0415094	Non-Target	Non-associated
ABCD3	588.521	0.38315	0.130422	2.93777	0.00330581	0.0211556	Non-Target	Associated
ERLIN2	617.957	0.383231	0.113825	3.36685	0.000760326	0.00660463	Non-Target	Associated
MRPS30	398.698	0.383343	0.123942	3.09291	0.00198205	0.0141246	Non-Target	Associated
SMC5	419.439	0.383453	0.133694	2.86814	0.00412895	0.0252325	Non-Target	Associated
RAB18	1020.84	0.38366	0.106778	3.59307	0.000326806	0.00338919	Target	Associated
CLOCK	503.457	0.383832	0.146119	2.62684	0.00861811	0.0442775	Non-Target	Associated
BCAP29	507.707	0.384233	0.122899	3.12642	0.00176947	0.012888	Non-Target	Associated
SPRED1	537.653	0.384481	0.132941	2.89212	0.00382653	0.0236767	Non-Target	Associated
ACTR8	307.892	0.384989	0.135728	2.83647	0.00456159	0.0272805	Non-Target	Associated
MSMO1	1116.2	0.385397	0.12853	2.9985	0.00271316	0.0181952	Non-Target	Associated
TPCN1	862.639	0.385703	0.101269	3.80871	0.000139696	0.00167713	Non-Target	Associated
RLIM	662.528	0.38623	0.0965652	3.99968	6.34e-05	0.000864753	Non-Target	Associated
LRP6	504.002	0.386554	0.118841	3.2527	0.00114316	0.00912117	Non-Target	Associated
SLC35F5	254.84	0.386964	0.150001	2.57974	0.0098876	0.0493421	Non-Target	Associated
C18orf25	415.94	0.387284	0.112515	3.44206	0.000577298	0.00532641	Non-Target	Associated
KIAA0232	528.701	0.387319	0.110551	3.50355	0.000459106	0.00445267	Non-Target	Associated
SPIN1	628.329	0.387495	0.121083	3.20025	0.0013731	0.0105189	Non-Target	Associated
AIFM2	797.175	0.387753	0.105007	3.69263	0.000221945	0.0024562	Non-Target	Associated
FAM96B	611.147	0.388237	0.105863	3.66735	0.000245073	0.00266393	Non-Target	Associated
RHOV	701.134	0.389203	0.11058	3.51966	0.0004321	0.00424866	Non-Target	Associated
TMCO1	1504.32	0.38945	0.0995688	3.91136	9.18e-05	0.0011749	Non-Target	Non-associated
FAM21A	368.255	0.389651	0.133246	2.92431	0.00345222	0.0218534	Non-Target	Non-associated
RAP2A	587.64	0.389877	0.119822	3.25379	0.00113875	0.00910383	Non-Target	Associated
YTHDF3	587.795	0.390079	0.121015	3.22339	0.00126681	0.00989314	Non-Target	Associated
FBXO28	584.07	0.390476	0.12449	3.13661	0.00170912	0.0125122	Non-Target	Associated
SYNJ2BP	299.484	0.390576	0.127722	3.05801	0.00222812	0.0154754	Non-Target	Associated
ASS1	3304.28	0.390922	0.085941	4.54872	5.4e-06	0.000105889	Target	Associated
RNGTT	251.193	0.391017	0.1464	2.67088	0.00756529	0.0403503	Non-Target	Associated
DLD	1236.97	0.392015	0.0952742	4.11459	3.88e-05	0.000569844	Non-Target	Associated
SUGT1	332.474	0.392195	0.139265	2.81618	0.0048599	0.0286387	Non-Target	Associated
MVD	1060.15	0.393501	0.138331	2.84464	0.00444622	0.0267396	Non-Target	Associated
CMPK1	1555.21	0.393667	0.0907357	4.33861	1.43e-05	0.000244742	Non-Target	Associated
MRPL50	319.741	0.393715	0.141962	2.77339	0.0055476	0.0318171	Non-Target	Associated
HMOX2	1431.1	0.393737	0.10666	3.69153	0.000222909	0.0024562	Non-Target	Associated
TST	293.083	0.393891	0.127693	3.08467	0.00203776	0.0144575	Non-Target	Associated
STYX	338.212	0.394357	0.146091	2.6994	0.00694657	0.0379628	Non-Target	Associated
ACAA1	847.894	0.394606	0.125729	3.13855	0.00169786	0.012451	Non-Target	Associated
MISP	937.733	0.394956	0.108382	3.64412	0.000268305	0.00287997	Non-Target	Associated
CPEB4	439.709	0.39496	0.14379	2.74678	0.0060183	0.0339717	Non-Target	Associated
ME1	890.722	0.395363	0.0994012	3.97745	6.97e-05	0.000932896	Non-Target	Associated
TMEM41A	589.608	0.395463	0.0972623	4.06594	4.78e-05	0.000684098	Non-Target	Associated
KPNA3	897.098	0.396291	0.111048	3.56864	0.000358845	0.0036741	Non-Target	Associated
TOB1	1491.52	0.396642	0.0949103	4.17912	2.93e-05	0.000451584	Target	Associated
RNF103	388.222	0.396882	0.113443	3.4985	0.000467892	0.00452764	Non-Target	Associated
CALM2	5152.62	0.396968	0.0926916	4.28268	1.85e-05	0.000303908	Non-Target	Associated
TMEM62	347.273	0.396981	0.120229	3.30187	0.000960427	0.00797464	Non-Target	Associated
C5orf24	418.279	0.397105	0.126227	3.14597	0.00165538	0.012216	Non-Target	Associated
RCN2	829.872	0.397339	0.110679	3.59002	0.000330653	0.00342357	Non-Target	Associated
GK5	450.343	0.397722	0.122248	3.25341	0.0011403	0.00910966	Non-Target	Associated
SPTY2D1	372.244	0.398657	0.133509	2.98598	0.00282668	0.0187716	Non-Target	Associated
TROVE2	242.959	0.399611	0.14746	2.70996	0.0067291	0.0369902	Non-Target	Non-associated
ERCC6	489.168	0.400433	0.133025	3.01021	0.00261065	0.0176373	Non-Target	Associated
ATP6V1D	856.121	0.400834	0.0966445	4.14751	3.36e-05	0.000508918	Non-Target	Associated
CD2AP	660.395	0.401007	0.126772	3.16321	0.0015604	0.0116747	Non-Target	Associated
SGMS1	273.722	0.401962	0.132381	3.03641	0.00239411	0.0164244	Non-Target	Associated
DPP3	1024.62	0.402217	0.114699	3.50671	0.000453682	0.00441843	Non-Target	Associated
PPP4R3B	1192.02	0.403562	0.110719	3.64491	0.000267484	0.00287356	Non-Target	Associated
TMEM9B	410.711	0.403862	0.121635	3.32029	0.000899247	0.00753471	Non-Target	Non-associated
GIPC1	4164.04	0.404005	0.0909843	4.44038	8.98e-06	0.000163007	Non-Target	Associated
SEC22A	293.591	0.404413	0.136844	2.95529	0.00312372	0.0203042	Non-Target	Associated
GNA13	533.518	0.404484	0.14536	2.78264	0.00539193	0.0310624	Target	Associated
FAM63A	399.156	0.404505	0.123408	3.27779	0.00104625	0.00854393	Non-Target	Associated
STXBP3	256.487	0.404773	0.142358	2.84334	0.00446435	0.0268063	Non-Target	Associated
IL6ST	664.786	0.406446	0.154567	2.62957	0.00854919	0.0440623	Non-Target	Associated
TNPO1	1382.87	0.406512	0.127317	3.1929	0.0014085	0.010739	Non-Target	Associated
ANGEL2	263.465	0.406755	0.136851	2.97225	0.00295624	0.0194514	Non-Target	Associated
SLC35C1	556.009	0.407084	0.146471	2.77929	0.00544775	0.0313282	Non-Target	Associated
BRWD1	367.973	0.407176	0.148778	2.7368	0.00620394	0.0347241	Non-Target	Associated
HIF1A	7435.15	0.407257	0.102163	3.98636	6.71e-05	0.000904384	Non-Target	Associated
CYCS	1898.03	0.407294	0.107323	3.79502	0.000147629	0.00175437	Non-Target	Associated
SVIP	208.255	0.407621	0.151293	2.69424	0.00705489	0.0384242	Non-Target	Associated
SLC11A2	442.913	0.407861	0.123765	3.29546	0.000982622	0.00811183	Non-Target	Associated
ZBTB11	375.348	0.407959	0.144937	2.81473	0.00488188	0.0287419	Non-Target	Associated
MCCC1	438.417	0.408462	0.119374	3.42171	0.000622291	0.00566308	Non-Target	Associated
SESTD1	506.052	0.40871	0.152188	2.68557	0.0072407	0.0391381	Non-Target	Associated
GOPC	441.993	0.408928	0.131515	3.10937	0.00187485	0.0135048	Target	Associated
DHCR24	9203.67	0.409309	0.0785245	5.2125	1.86e-07	5.66e-06	Non-Target	Associated
WBP1L	684.081	0.41117	0.106153	3.87338	0.000107334	0.0013357	Non-Target	Associated
ATL2	803.338	0.411563	0.0993986	4.14053	3.47e-05	0.000520363	Non-Target	Associated
DAG1	4381	0.413	0.0945852	4.36643	1.26e-05	0.000219943	Non-Target	Associated
SBDSP1	292.607	0.413423	0.148287	2.78799	0.00530355	0.0306565	Non-Target	Associated
ATAD3B	414.101	0.413809	0.158681	2.60781	0.00911239	0.046336	Non-Target	Associated
UNC13D	669.827	0.413818	0.124943	3.31205	0.000926134	0.0077298	Non-Target	Associated
LEMD3	318.577	0.414058	0.140964	2.93732	0.00331059	0.0211556	Non-Target	Associated
ROS1	1148.02	0.414474	0.109682	3.77888	0.000157536	0.00184821	Non-Target	Associated
CAPN8	438.976	0.414862	0.118883	3.48968	0.000483602	0.00463782	Non-Target	Associated
TMEM30A	1152.15	0.415573	0.127378	3.26251	0.0011043	0.00892171	Non-Target	Associated
VPS4B	958.109	0.415957	0.0962811	4.32023	1.56e-05	0.000262906	Non-Target	Associated
WSB2	2272.5	0.41629	0.0717237	5.80409	6.47e-09	2.74e-07	Non-Target	Associated
ITPRIPL2	847.813	0.416352	0.0922988	4.51091	6.45e-06	0.000123257	Target	Associated
USP54	466.026	0.417071	0.121408	3.43529	0.000591914	0.00542588	Non-Target	Associated
PAWR	222.114	0.417434	0.15844	2.63465	0.00842229	0.0436285	Non-Target	Associated
RAB11A	3065.52	0.418512	0.0704864	5.93748	2.89e-09	1.33e-07	Non-Target	Associated
TDG	479.011	0.418928	0.156201	2.68198	0.00731881	0.0394113	Non-Target	Associated
IDE	944.305	0.42053	0.0967655	4.34587	1.39e-05	0.000238052	Non-Target	Associated
GPD2	932.937	0.421278	0.104683	4.02433	5.71e-05	0.000787803	Target	Associated
SCD5	521.437	0.421299	0.12684	3.32151	0.00089533	0.00750677	Non-Target	Associated
SLC9A8	258.699	0.422808	0.142374	2.96971	0.0029808	0.0195709	Target	Associated
OXSR1	1711.87	0.422975	0.0904851	4.67453	2.95e-06	6.39e-05	Non-Target	Associated
CNDP2	2524.19	0.423257	0.0791845	5.34519	9.03e-08	2.97e-06	Non-Target	Associated
LARP4	589.786	0.423387	0.130895	3.23455	0.00121836	0.00961979	Non-Target	Associated
P3H2	2462.42	0.424015	0.0850498	4.98549	6.18e-07	1.62e-05	Non-Target	Associated
CPNE4	168.628	0.424368	0.152379	2.78494	0.00535376	0.0308981	Non-Target	Associated
FLRT3	394.659	0.424948	0.144154	2.94788	0.00319961	0.0206411	Non-Target	Associated
RTCA	564.255	0.42529	0.0970792	4.38086	1.18e-05	0.000206713	Non-Target	Non-associated
GATC	406.412	0.425666	0.113443	3.75223	0.000175269	0.00201403	Non-Target	Non-associated
SPRTN	252.595	0.42574	0.142044	2.99723	0.00272441	0.0182336	Non-Target	Associated
SRPRB	1626.82	0.425985	0.0955335	4.45901	8.23e-06	0.000151384	Non-Target	Associated
PDE12	624.009	0.427022	0.121012	3.52877	0.000417495	0.00415237	Non-Target	Associated
TDRP	206.846	0.427904	0.166138	2.5756	0.0100067	0.049861	Non-Target	Associated
ARL8B	662.656	0.428137	0.131371	3.25899	0.0011181	0.00898807	Target	Associated
FAR1	728.191	0.428566	0.12564	3.41107	0.000647074	0.00584	Non-Target	Associated
ZNF148	506.656	0.429578	0.129793	3.30972	0.000933893	0.00776936	Non-Target	Associated
SPOPL	238.924	0.429677	0.165494	2.59633	0.00942243	0.0476865	Target	Associated
VBP1	338.625	0.429823	0.156138	2.75285	0.00590794	0.0334838	Non-Target	Associated
MIOS	356.829	0.430494	0.120514	3.57215	0.000354062	0.0036309	Non-Target	Associated
NPLOC4	3085.65	0.430706	0.077164	5.5817	2.38e-08	9.04e-07	Non-Target	Associated
EIF3J	1596.87	0.430874	0.129014	3.33975	0.00083855	0.00713294	Non-Target	Associated
SETD7	1822.28	0.431017	0.100503	4.28858	1.8e-05	0.000296702	Non-Target	Associated
PLEKHA7	464.984	0.431338	0.164858	2.61642	0.00888571	0.0454347	Non-Target	Associated
AGO2	499.39	0.432086	0.124221	3.47838	0.000504456	0.00479914	Non-Target	Associated
UFL1	313.526	0.4322	0.142458	3.03389	0.00241423	0.0165184	Non-Target	Associated
REV3L	333.795	0.43282	0.140384	3.08311	0.00204848	0.0145176	Target	Non-associated
NUDT19	434.633	0.433355	0.122597	3.53479	0.0004081	0.00407783	Non-Target	Associated
GDE1	1347	0.433453	0.0805076	5.384	7.29e-08	2.41e-06	Non-Target	Associated
ZNF271P	221.292	0.433601	0.153879	2.81781	0.00483522	0.0285325	Non-Target	Non-associated
SLC29A3	237.845	0.433603	0.156963	2.76245	0.00573693	0.03267	Target	Associated
MAP3K13	398.537	0.434205	0.116732	3.71966	0.00019949	0.00225609	Non-Target	Associated
PLS1	332.518	0.434333	0.139013	3.12441	0.00178164	0.0129473	Non-Target	Associated
ATAD1	1114.9	0.434348	0.100633	4.31617	1.59e-05	0.000266738	Non-Target	Associated
UGCG	401.894	0.434491	0.137073	3.16977	0.0015256	0.0114754	Non-Target	Associated
SNAP23	584.828	0.43491	0.110331	3.94186	8.09e-05	0.00106181	Non-Target	Associated
SPTBN1	6165.57	0.435323	0.0759382	5.7326	9.89e-09	4.02e-07	Non-Target	Associated
USP25	377.331	0.435824	0.14542	2.99701	0.00272641	0.0182375	Non-Target	Associated
AMOTL2	1404.57	0.436147	0.102757	4.24447	2.19e-05	0.00035074	Non-Target	Associated
APOO	263.808	0.4364	0.129393	3.37268	0.0007444	0.00651287	Target	Associated
PLEKHA1	535.685	0.436517	0.118865	3.67237	0.00024031	0.00261657	Non-Target	Associated
TBC1D23	389.861	0.437169	0.129333	3.38018	0.000724375	0.00638615	Non-Target	Associated
RASAL1	759.535	0.437391	0.115438	3.78897	0.000151273	0.00178777	Non-Target	Associated
SRSF10	199.75	0.437779	0.152366	2.87322	0.00406313	0.0248894	Non-Target	Associated
TMEM265	320.004	0.437975	0.137727	3.18002	0.00147264	0.0111619	Non-Target	Associated
STX12	421.318	0.439425	0.122172	3.59678	0.000322178	0.00335201	Non-Target	Associated
SAR1A	1480.75	0.44024	0.0995155	4.42383	9.7e-06	0.000174292	Non-Target	Associated
SP110	229.273	0.440552	0.168736	2.61089	0.00903076	0.0460265	Non-Target	Associated
SERP1	1606.59	0.440553	0.0928935	4.74256	2.11e-06	4.76e-05	Non-Target	Associated
CDC73	551.194	0.441207	0.118075	3.73665	0.000186486	0.00212773	Non-Target	Associated
LIPG	685.611	0.441478	0.0938041	4.70638	2.52e-06	5.59e-05	Target	Associated
ZFX	378.975	0.44152	0.141835	3.11291	0.00185253	0.0133793	Non-Target	Associated
GALNT6	1154.08	0.441597	0.0929384	4.75151	2.02e-06	4.56e-05	Non-Target	Non-associated
USP6NL	658.046	0.442627	0.10936	4.04744	5.18e-05	0.000724372	Non-Target	Associated
AHR	994.393	0.443115	0.132317	3.34888	0.000811376	0.0069709	Target	Associated
NFKB2	1607.27	0.443202	0.0791505	5.59948	2.15e-08	8.26e-07	Non-Target	Associated
CD164	860.296	0.443221	0.128468	3.45006	0.00056046	0.0052118	Non-Target	Associated
UBR3	499.083	0.443682	0.132529	3.3478	0.00081455	0.00697953	Non-Target	Associated
IBTK	716.98	0.444107	0.119514	3.71595	0.000202438	0.00228542	Non-Target	Associated
SLC25A25	328.444	0.444118	0.137481	3.23039	0.00123621	0.00973162	Non-Target	Associated
TXNDC9	369.064	0.445436	0.137979	3.22829	0.00124533	0.00977281	Non-Target	Associated
ZFYVE16	271.611	0.445488	0.159149	2.79918	0.00512328	0.0297951	Non-Target	Associated
SLC25A24	427.266	0.445559	0.168066	2.65109	0.00802322	0.0420778	Non-Target	Associated
PLA2G16	354.398	0.445615	0.127079	3.50661	0.000453859	0.00441843	Non-Target	Associated
MIEF2	214.408	0.445897	0.140794	3.16701	0.00154015	0.0115646	Non-Target	Associated
FASTKD5	487.411	0.446024	0.120732	3.69432	0.000220479	0.00244617	Non-Target	Associated
TAF2	434.713	0.446206	0.113513	3.93087	8.46e-05	0.0011003	Non-Target	Associated
PTHLH	355.821	0.446207	0.169406	2.63394	0.00843995	0.0436584	Target	Associated
OVOL2	203.854	0.446692	0.150764	2.96285	0.00304801	0.0199227	Non-Target	Associated
ARMT1	196.427	0.447385	0.167305	2.67406	0.00749389	0.0401025	Non-Target	Associated
APOL2	223.128	0.448204	0.16647	2.6924	0.00709402	0.0385232	Non-Target	Associated
UGP2	2408.57	0.448353	0.0810097	5.53456	3.12e-08	1.15e-06	Non-Target	Associated
EXOC8	237.821	0.448768	0.145791	3.07817	0.00208279	0.0147202	Non-Target	Associated
BMP2K	194.5	0.449015	0.167742	2.67682	0.00743247	0.0398235	Non-Target	Associated
SYTL4	150.783	0.449103	0.166491	2.69746	0.00698709	0.0381195	Non-Target	Associated
GALNT7	316.237	0.449158	0.145953	3.07742	0.00208803	0.0147491	Target	Associated
HIST1H1C	372.012	0.44931	0.127644	3.52002	0.000431516	0.00424866	Non-Target	Associated
NCOA2	229.391	0.44954	0.171725	2.6178	0.00884998	0.04527	Non-Target	Associated
AMMECR1	381.077	0.450295	0.138337	3.25507	0.00113366	0.00907913	Non-Target	Associated
ANXA11	4135.77	0.450299	0.0805008	5.59372	2.22e-08	8.49e-07	Non-Target	Associated
TRA2A	541.483	0.450548	0.169555	2.65723	0.0078785	0.0415218	Non-Target	Associated
PSMD12	1693.76	0.450801	0.106612	4.22841	2.35e-05	0.000372563	Non-Target	Associated
TMEM245	700.236	0.451597	0.123738	3.64961	0.000262637	0.00283569	Non-Target	Associated
STAT3	2553.08	0.45196	0.0782503	5.77582	7.66e-09	3.21e-07	Non-Target	Associated
VPS13C	681.865	0.452321	0.136071	3.32417	0.000886834	0.0074547	Target	Associated
EMP1	10263.6	0.452629	0.103941	4.35467	1.33e-05	0.000230535	Non-Target	Associated
TOP1	2147.45	0.453382	0.0747885	6.06219	1.34e-09	6.52e-08	Non-Target	Associated
PHACTR2	642.615	0.45343	0.104473	4.34014	1.42e-05	0.000243368	Non-Target	Associated
ACADM	435.747	0.453546	0.126496	3.58544	0.000336504	0.00347298	Non-Target	Associated
NIPAL3	1941.82	0.453914	0.0905657	5.01198	5.39e-07	1.43e-05	Target	Associated
ARHGAP12	710.573	0.453928	0.113597	3.99595	6.44e-05	0.000876632	Non-Target	Associated
UXS1	828.599	0.454078	0.087245	5.20463	1.94e-07	5.83e-06	Non-Target	Associated
CCNC	836.283	0.454601	0.110248	4.12343	3.73e-05	0.000552819	Non-Target	Associated
MYO6	868.061	0.4551	0.0888687	5.12103	3.04e-07	8.6e-06	Non-Target	Associated
XIAP	439.372	0.455187	0.114058	3.99085	6.58e-05	0.000890975	Non-Target	Associated
CSGALNACT1	231.858	0.455585	0.161573	2.81968	0.00480709	0.028417	Target	Associated
DPYD	303.843	0.457308	0.129715	3.52547	0.000422724	0.00418175	Non-Target	Associated
DSTN	3087.18	0.457666	0.112804	4.05716	4.97e-05	0.000701746	Non-Target	Associated
ATG4A	270.775	0.458061	0.135736	3.37464	0.000739135	0.00648444	Non-Target	Associated
SLC44A1	847.593	0.458167	0.103168	4.44097	8.96e-06	0.000163007	Non-Target	Associated
LYRM2	354.902	0.458977	0.1292	3.55246	0.000381648	0.00386148	Non-Target	Associated
GATA3	581.737	0.45998	0.123404	3.72742	0.000193447	0.00219741	Non-Target	Associated
RDH13	345.768	0.460095	0.146529	3.13996	0.00168968	0.0124051	Non-Target	Associated
ELL3	406.321	0.461429	0.13803	3.34296	0.000828894	0.00706949	Non-Target	Associated
CCDC64B	231.429	0.461918	0.161946	2.8523	0.00434042	0.0262629	Non-Target	Non-associated
STARD13	281.872	0.462175	0.133249	3.46851	0.00052335	0.00493806	Non-Target	Associated
[truncated: 586 more rows]
