# Supplementary material for: Perturbed myoepithelial cell differentiation in BRCA mutation carriers and in ductal carcinoma in situ
Source: Nat Commun. 2019 Sep 13;10:4182. doi: 10.1038/s41467-019-12125-5 (PMC6744561; doi:10.1038/s41467-019-12125-5)
Supplement: Supplementary file 10 — Supplementary Data 8 [file 41467_2019_12125_MOESM10_ESM.xlsx]

## Sheet: Day3
Gene.Symbol	baseMean	log2FoldChange	lfcSE	stat	pvalue	padj	TCF7-Target	H3K27ac
TCF7	10491.9	6.9293	0.304549	22.7527	1.35e-114	5.58e-111	Target	Associated
RNASE1	226.395	6.73647	0.28578	23.5722	7.44e-123	4.1e-119	Target	Non-associated
CYP24A1	288.675	5.75381	0.234028	24.586	1.78e-133	2.95e-129	Target	Associated
GRAMD1B	423.131	5.51182	0.227173	24.2626	4.86e-130	4.02e-126	Target	Associated
HBB	465.66	5.3973	0.251398	21.4691	3.03e-102	6.25e-99	Non-Target	Non-associated
XG	63.7881	5.23309	0.308407	16.9681	1.41e-64	1.23e-61	Non-Target	Non-associated
TRIML2	67.8437	5.02332	0.281735	17.83	4.14e-71	5.7e-68	Target	Associated
STRA6	63.856	4.73354	0.297805	15.8948	6.89e-57	4.22e-54	Target	Associated
MAOB	50.4892	4.63302	0.284499	16.2848	1.26e-59	8.71e-57	Target	Associated
FLJ22447	66.7164	4.61423	0.282957	16.3072	8.77e-60	6.31e-57	Non-Target	Non-associated
DKK4	46.2466	4.61101	0.311902	14.7835	1.87e-49	9.1e-47	Target	Non-associated
DCLK1	92.9847	4.42709	0.253957	17.4324	4.68e-68	5.53e-65	Target	Associated
WDR66	246.234	4.40161	0.198987	22.1201	2.03e-108	6.7e-105	Target	Associated
LINC01198	24.0348	4.38425	0.315805	13.8828	8.06e-44	2.9e-41	Target	Associated
SVEP1	96.6228	4.19766	0.254511	16.493	4.12e-61	3.24e-58	Target	Associated
ATP13A5	42.9878	4.15936	0.324637	12.8123	1.4e-37	3.73e-35	Target	Associated
RAB3B	61.804	4.09453	0.266423	15.3685	2.66e-53	1.52e-50	Target	Non-associated
AFP	14.418	4.06532	0.333131	12.2033	2.98e-34	6.32e-32	Target	Associated
OLFML3	38.9635	4.03653	0.30085	13.4171	4.8e-41	1.53e-38	Target	Associated
HAS2	14.6966	3.97301	0.328811	12.083	1.3e-33	2.65e-31	Target	Associated
CST5	27.2467	3.85912	0.319594	12.0751	1.43e-33	2.85e-31	Target	Non-associated
LPXN	177.79	3.74345	0.17465	21.434	6.44e-102	1.18e-98	Target	Associated
LOC100507065	21.5348	3.59704	0.314605	11.4335	2.84e-30	4.8e-28	Target	Associated
AXIN2	16.0857	3.57735	0.325402	10.9936	4.1e-28	6.06e-26	Target	Associated
IGFL2	44.7316	3.54295	0.296263	11.9588	5.84e-33	1.14e-30	Target	Non-associated
KALRN	83.3741	3.53104	0.344179	10.2593	1.07e-24	1.3e-22	Target	Associated
BMP7	80.4889	3.50088	0.243301	14.3891	6.06e-47	2.57e-44	Target	Associated
ACSL5	79.7544	3.49894	0.2529	13.8352	1.56e-43	5.27e-41	Target	Associated
AMOT	113.714	3.49761	0.236958	14.7605	2.63e-49	1.24e-46	Target	Associated
CFAP58	67.2842	3.49109	0.247775	14.0898	4.39e-45	1.73e-42	Target	Non-associated
TRIM48	92.9929	3.41675	0.324045	10.5441	5.41e-26	7.22e-24	Target	Associated
ALOX5AP	22.5826	3.41641	0.322613	10.5898	3.32e-26	4.5e-24	Target	Associated
CDH11	53.1758	3.35344	0.275411	12.1761	4.17e-34	8.61e-32	Target	Associated
CA6	21.5581	3.32147	0.339724	9.77695	1.41e-22	1.44e-20	Target	Associated
MYH15	115.841	3.28777	0.224072	14.6728	9.63e-49	4.42e-46	Target	Associated
LOC100130331	13.6213	3.2614	0.332448	9.81026	1.02e-22	1.05e-20	Target	Associated
SLIT3	756.063	3.2353	0.158813	20.3718	2.97e-92	4.92e-89	Target	Associated
LBH	9.47419	3.18283	0.343917	9.25463	2.15e-20	1.78e-18	Target	Associated
ALDH3A1	2291.63	3.17212	0.309516	10.2487	1.2e-24	1.44e-22	Target	Associated
CYP1B1	374.903	3.15291	0.182793	17.2485	1.15e-66	1.27e-63	Target	Associated
CD274	113.832	3.11631	0.225778	13.8025	2.46e-43	7.98e-41	Target	Associated
COLGALT2	28.8211	3.0843	0.303954	10.1473	3.41e-24	4.02e-22	Target	Associated
SPRR3	1035.99	3.08428	0.348762	8.8435	9.28e-19	6.45e-17	Target	Associated
NOSTRIN	20.5177	3.05898	0.313986	9.74243	1.99e-22	1.99e-20	Target	Associated
CCL2	8.77724	3.03364	0.345945	8.76913	1.8e-18	1.2e-16	Target	Non-associated
KCNJ15	70.2335	2.96647	0.287485	10.3187	5.8e-25	7.21e-23	Target	Associated
QPCT	637.198	2.95451	0.207234	14.2568	4.07e-46	1.68e-43	Target	Associated
CEMIP	363.721	2.94303	0.194934	15.0976	1.68e-51	8.68e-49	Target	Associated
ADAM23	18.0085	2.89119	0.325356	8.88625	6.32e-19	4.47e-17	Target	Non-associated
PLIN2	17.5293	2.86454	0.337876	8.4781	2.29e-17	1.38e-15	Target	Associated
TRPV6	16.3412	2.8392	0.331081	8.57555	9.86e-18	6.15e-16	Target	Associated
IRAIN	11.5252	2.80479	0.337818	8.30268	1.02e-16	5.67e-15	Target	Associated
PLAT	8523.89	2.79724	0.28614	9.77577	1.43e-22	1.45e-20	Target	Associated
BCL2A1	49.4009	2.74069	0.279316	9.81217	9.98e-23	1.04e-20	Target	Associated
SLC16A6	105.946	2.73575	0.228415	11.9771	4.68e-33	9.22e-31	Target	Non-associated
KRTAP2-3	45.1365	2.71858	0.303155	8.96762	3.03e-19	2.21e-17	Target	Associated
TNFSF4	20.1498	2.7112	0.316496	8.5663	1.07e-17	6.64e-16	Target	Associated
FGFR2	118.816	2.69901	0.228353	11.8194	3.1e-32	5.57e-30	Target	Associated
SLC7A8	33.6198	2.68541	0.292245	9.18891	3.97e-20	3.17e-18	Target	Associated
MN1	11.1102	2.67805	0.336963	7.94761	1.9e-15	9.36e-14	Target	Associated
BCAT1	10.5437	2.67701	0.343925	7.7837	7.04e-15	3.17e-13	Target	Associated
IL32	35.0148	2.67671	0.280636	9.53799	1.46e-21	1.37e-19	Non-Target	Non-associated
MERTK	5.60381	2.67636	0.345151	7.75418	8.89e-15	4e-13	Target	Associated
ALPK2	10.1817	2.61435	0.343361	7.61401	2.66e-14	1.11e-12	Target	Associated
KIF26B	20.9504	2.57093	0.310261	8.28635	1.17e-16	6.42e-15	Target	Associated
ACPP	24.7531	2.51109	0.322567	7.78469	6.99e-15	3.16e-13	Target	Associated
GPR85	24.4124	2.48656	0.297136	8.36843	5.84e-17	3.34e-15	Target	Associated
HRNR	10.0049	2.47962	0.343647	7.21559	5.37e-13	1.89e-11	Target	Non-associated
LOC101928100	67.8905	2.47454	0.248894	9.94214	2.73e-23	2.95e-21	Target	Associated
TM4SF18	28.6751	2.47424	0.324867	7.61617	2.61e-14	1.09e-12	Target	Associated
GFPT2	10.8008	2.4576	0.346135	7.10011	1.25e-12	4.16e-11	Target	Associated
RASGRF1	44.7248	2.43065	0.280407	8.66829	4.39e-18	2.81e-16	Target	Associated
PAPPA	50.7371	2.41532	0.331625	7.28329	3.26e-13	1.18e-11	Target	Associated
PACRG	4.6981	2.41391	0.341375	7.07116	1.54e-12	5.07e-11	Target	Associated
SLCO2A1	39.1493	2.40721	0.277186	8.68446	3.81e-18	2.47e-16	Target	Associated
BCL11B	10.5178	2.38004	0.340627	6.98723	2.8e-12	9e-11	Target	Associated
KRT13	181.076	2.37851	0.351231	6.77192	1.27e-11	3.77e-10	Non-Target	Associated
UCA1	1851.7	2.36962	0.351785	6.73599	1.63e-11	4.72e-10	Target	Associated
PALD1	15.4073	2.33704	0.341543	6.84259	7.78e-12	2.36e-10	Target	Associated
PMAIP1	225.602	2.33518	0.21512	10.8552	1.88e-27	2.76e-25	Target	Associated
ELF5	5.97028	2.33326	0.346225	6.73914	1.59e-11	4.63e-10	Non-Target	Associated
IGFL1	117.267	2.32959	0.337141	6.90983	4.85e-12	1.52e-10	Target	Non-associated
CHST11	152.788	2.31631	0.259491	8.92633	4.4e-19	3.15e-17	Target	Associated
PIK3CD	69.9484	2.28546	0.252107	9.06544	1.24e-19	9.33e-18	Non-Target	Associated
PKP1	18.7452	2.23808	0.330766	6.76636	1.32e-11	3.91e-10	Target	Associated
CLU	54.0057	2.23512	0.242634	9.21193	3.2e-20	2.6e-18	Target	Associated
RHOU	42.2853	2.22974	0.29578	7.53851	4.75e-14	1.93e-12	Target	Associated
RGAG1	8.20494	2.22733	0.347894	6.40233	1.53e-10	3.76e-09	Non-Target	Associated
LOC441178	4.57742	2.22086	0.344099	6.45412	1.09e-10	2.73e-09	Target	Associated
LOC93429	6.32191	2.21789	0.348764	6.35929	2.03e-10	4.87e-09	Target	Associated
TPT1-AS1	56.0635	2.18492	0.243997	8.9547	3.41e-19	2.46e-17	Target	Associated
IL7R	211.195	2.18187	0.228464	9.55019	1.29e-21	1.23e-19	Target	Associated
RHOBTB3	232.391	2.16625	0.168605	12.8481	8.82e-38	2.39e-35	Target	Associated
LRIG1	358.443	2.15504	0.244894	8.79992	1.37e-18	9.36e-17	Target	Associated
RASSF10	32.1288	2.14542	0.314514	6.82138	9.02e-12	2.73e-10	Target	Associated
AOC1	11.6565	2.13948	0.345431	6.19367	5.88e-10	1.3e-08	Target	Associated
CLIC2	13.1889	2.12246	0.336033	6.31622	2.68e-10	6.26e-09	Target	Non-associated
TMEM71	8.44815	2.07812	0.347806	5.97495	2.3e-09	4.65e-08	Target	Non-associated
RIMKLB	465.144	2.06955	0.165441	12.5093	6.64e-36	1.61e-33	Target	Associated
SPATA13	228.69	2.0693	0.175256	11.8073	3.58e-32	6.36e-30	Target	Associated
ACSS1	15.3541	2.06255	0.321569	6.41403	1.42e-10	3.5e-09	Target	Associated
PCDH7	88.27	2.04672	0.246502	8.30304	1.01e-16	5.67e-15	Target	Associated
FLG	54.4198	2.04622	0.278622	7.34407	2.07e-13	7.79e-12	Target	Non-associated
MMP3	12.2712	2.04613	0.349767	5.84997	4.92e-09	9.33e-08	Target	Associated
CARD8-AS1	16.7376	2.02812	0.318663	6.36446	1.96e-10	4.74e-09	Non-Target	Associated
ENPP3	4.2691	2.02087	0.343614	5.88124	4.07e-09	7.88e-08	Target	Associated
ISM1	21.5938	2.01628	0.317094	6.3586	2.04e-10	4.89e-09	Target	Associated
FAM3D	18.7359	2.00718	0.321239	6.24825	4.15e-10	9.36e-09	Target	Non-associated
DNAH5	24.6444	2.00102	0.316833	6.3157	2.69e-10	6.27e-09	Target	Associated
MRC2	305.479	1.99817	0.210574	9.48913	2.33e-21	2.14e-19	Target	Associated
LINC01629	10.1326	1.98523	0.339638	5.84515	5.06e-09	9.58e-08	Target	Associated
ITPKA	20.7591	1.98481	0.313151	6.33817	2.33e-10	5.53e-09	Target	Associated
C1orf68	5.94252	1.96816	0.347348	5.66626	1.46e-08	2.56e-07	Target	Associated
STOX2	56.7005	1.95889	0.241687	8.10506	5.27e-16	2.72e-14	Target	Associated
CD83	65.8234	1.95701	0.2132	9.17921	4.34e-20	3.42e-18	Target	Associated
WDR91	164.761	1.95313	0.151109	12.9253	3.24e-38	9.08e-36	Target	Associated
CARD18	5.49507	1.93409	0.350295	5.52132	3.36e-08	5.47e-07	Target	Associated
C10orf90	16.5073	1.92285	0.329003	5.84449	5.08e-09	9.6e-08	Target	Associated
TRPM6	17.9219	1.92223	0.321606	5.97697	2.27e-09	4.61e-08	Target	Associated
TNFSF18	3.60847	1.91805	0.34141	5.61802	1.93e-08	3.31e-07	Target	Associated
FREM2	127.724	1.8932	0.258634	7.32	2.48e-13	9.15e-12	Target	Associated
FGFBP2	5.71209	1.88811	0.349857	5.3968	6.78e-08	1.04e-06	Target	Associated
ATP6V0A4	53.9503	1.88021	0.28652	6.56221	5.3e-11	1.41e-09	Target	Associated
TMPRSS4	26.2688	1.87834	0.29962	6.26906	3.63e-10	8.3e-09	Target	Associated
IRS1	79.6275	1.87712	0.204093	9.1974	3.67e-20	2.94e-18	Target	Associated
SLC7A11	842.121	1.87669	0.267483	7.0161	2.28e-12	7.41e-11	Target	Associated
APCDD1L	8.87661	1.87203	0.343364	5.45204	4.98e-08	7.84e-07	Target	Associated
IL6	49.9221	1.87104	0.284579	6.57478	4.87e-11	1.31e-09	Target	Associated
FAM46C	6.18289	1.86739	0.351104	5.31863	1.05e-07	1.55e-06	Target	Non-associated
COL18A1	534.383	1.86116	0.108465	17.1591	5.37e-66	5.55e-63	Target	Associated
IL1B	1830.49	1.85959	0.309705	6.00441	1.92e-09	3.95e-08	Target	Associated
TNFAIP3	1092.98	1.85672	0.21697	8.55749	1.15e-17	7.14e-16	Target	Associated
SLC1A4	66.3052	1.846	0.298178	6.19095	5.98e-10	1.33e-08	Target	Associated
P2RY6	22.3038	1.83435	0.352764	5.19993	1.99e-07	2.8e-06	Target	Associated
FLJ46906	41.1155	1.82847	0.270582	6.75753	1.4e-11	4.14e-10	Target	Associated
FLG-AS1	6.89656	1.82389	0.348396	5.23511	1.65e-07	2.36e-06	Non-Target	Non-associated
TLL2	8.45856	1.82325	0.349047	5.22351	1.76e-07	2.5e-06	Target	Associated
AASS	29.0575	1.81757	0.283682	6.40706	1.48e-10	3.65e-09	Target	Associated
CRISPLD2	20.0854	1.81249	0.316097	5.73398	9.81e-09	1.77e-07	Target	Associated
ZNF114	190.879	1.8056	0.35681	5.06039	4.18e-07	5.49e-06	Target	Associated
PKD2L1	3.8718	1.80352	0.332939	5.41697	6.06e-08	9.38e-07	Target	Non-associated
CDH2	17.0051	1.7986	0.320832	5.60606	2.07e-08	3.52e-07	Target	Associated
C9orf3	140.154	1.79726	0.177516	10.1245	4.3e-24	5.05e-22	Target	Associated
KIAA0319	63.3126	1.79671	0.2405	7.47071	7.98e-14	3.15e-12	Target	Associated
KSR2	13.9321	1.79407	0.332489	5.39588	6.82e-08	1.05e-06	Target	Associated
COL22A1	16.8764	1.7874	0.334235	5.34772	8.91e-08	1.33e-06	Target	Associated
C2orf54	75.0223	1.78621	0.267842	6.66888	2.58e-11	7.2e-10	Non-Target	Associated
MYOM3	5.17737	1.7859	0.348441	5.12539	2.97e-07	4.02e-06	Non-Target	Associated
NEBL	405.901	1.77794	0.18027	9.86265	6.04e-23	6.49e-21	Target	Associated
GLIPR1	339.61	1.77495	0.166025	10.6908	1.12e-26	1.59e-24	Target	Associated
SELM	30.3027	1.77276	0.279864	6.33437	2.38e-10	5.65e-09	Non-Target	Non-associated
SLC13A2	4.73319	1.75617	0.341345	5.14484	2.68e-07	3.68e-06	Target	Associated
PLA2G4C	4.42591	1.7558	0.348597	5.03675	4.74e-07	6.14e-06	Target	Associated
TGM5	215.776	1.75328	0.227048	7.72208	1.14e-14	5.07e-13	Non-Target	Associated
IFT20	120.768	1.75177	0.162463	10.7826	4.16e-27	5.98e-25	Non-Target	Associated
AQP9	60.7545	1.75062	0.35521	4.9284	8.29e-07	1.01e-05	Target	Associated
LOC105369187	3.69997	1.75029	0.330724	5.29229	1.21e-07	1.78e-06	Target	Associated
NXN	250.583	1.74436	0.189892	9.18604	4.08e-20	3.24e-18	Target	Associated
MUC15	2.06429	1.73196	0.30944	5.59708	2.18e-08	3.69e-07	Target	Associated
TRAM2	370.263	1.72563	0.183757	9.39085	5.95e-21	5.21e-19	Target	Associated
FTL	1738.12	1.71789	0.221847	7.74361	9.66e-15	4.33e-13	Non-Target	Associated
REEP2	49.0216	1.71543	0.251163	6.82994	8.49e-12	2.58e-10	Target	Associated
CSMD3	6.98351	1.71172	0.351681	4.86727	1.13e-06	1.34e-05	Target	Non-associated
APBA1	41.7728	1.71062	0.273138	6.26284	3.78e-10	8.59e-09	Target	Associated
XKRX	9.19657	1.7032	0.351544	4.84492	1.27e-06	1.49e-05	Target	Associated
LCP1	467.442	1.69504	0.311153	5.44762	5.1e-08	8.02e-07	Target	Associated
SPRR2C	4.9295	1.69425	0.346949	4.88328	1.04e-06	1.25e-05	Target	Non-associated
IFI27	73.6067	1.69138	0.303277	5.577	2.45e-08	4.1e-07	Non-Target	Associated
ANKFN1	8.58021	1.6891	0.344944	4.89674	9.74e-07	1.18e-05	Target	Associated
SCG2	21.9924	1.68316	0.313595	5.3673	7.99e-08	1.21e-06	Target	Associated
CYFIP2	583.752	1.6825	0.217967	7.71908	1.17e-14	5.15e-13	Target	Associated
TXNRD1	2800.82	1.67693	0.170128	9.85689	6.4e-23	6.83e-21	Target	Associated
LONRF2	3.68769	1.67363	0.339245	4.93339	8.08e-07	9.9e-06	Target	Associated
COL4A1	513.779	1.67018	0.146164	11.4268	3.07e-30	5.08e-28	Target	Associated
ZNF697	178.956	1.66962	0.19919	8.38203	5.2e-17	3e-15	Target	Associated
APOBEC3B	90.6254	1.66661	0.203915	8.17306	3.01e-16	1.58e-14	Target	Associated
SYTL3	26.9048	1.66458	0.299826	5.55183	2.83e-08	4.67e-07	Target	Associated
TMEM158	36.6683	1.6603	0.295269	5.62302	1.88e-08	3.23e-07	Target	Associated
AKAP12	1050.93	1.65673	0.357229	4.63774	3.52e-06	3.72e-05	Target	Associated
SNCA	127.789	1.64837	0.197916	8.32864	8.18e-17	4.6e-15	Non-Target	Associated
CD69	2.26738	1.64781	0.320472	5.14183	2.72e-07	3.73e-06	Target	Associated
KIAA0226L	43.4874	1.64755	0.31554	5.22136	1.78e-07	2.53e-06	Non-Target	Non-associated
COL6A6	22.9142	1.63646	0.346056	4.72888	2.26e-06	2.49e-05	Target	Non-associated
CDH10	5.04316	1.63347	0.351426	4.64811	3.35e-06	3.56e-05	Target	Associated
CYP1A1	291.622	1.62632	0.254403	6.39271	1.63e-10	3.99e-09	Target	Associated
NRG1	372.987	1.625	0.314924	5.15998	2.47e-07	3.41e-06	Target	Associated
ELAVL2	16.1427	1.61991	0.315584	5.13305	2.85e-07	3.89e-06	Target	Associated
RNF144A	74.8251	1.61979	0.27403	5.91099	3.4e-09	6.69e-08	Target	Associated
CXorf58	3.41294	1.6175	0.33815	4.78337	1.72e-06	1.96e-05	Target	Associated
TRAF1	5.8091	1.61141	0.352113	4.57641	4.73e-06	4.82e-05	Target	Associated
LINC00622	3.08455	1.60192	0.327585	4.89009	1.01e-06	1.21e-05	Target	Non-associated
LOC389602	3.36529	1.6007	0.339939	4.70879	2.49e-06	2.72e-05	Target	Associated
ZNF521	3.63746	1.59663	0.335846	4.75406	1.99e-06	2.23e-05	Target	Associated
GJA3	18.7212	1.59651	0.312465	5.1094	3.23e-07	4.34e-06	Target	Associated
LYPD1	5.76862	1.59624	0.349389	4.56866	4.91e-06	4.98e-05	Target	Associated
LINC00704	24.1343	1.59498	0.331435	4.81236	1.49e-06	1.72e-05	Target	Associated
BMF	25.3212	1.59489	0.328417	4.8563	1.2e-06	1.41e-05	Target	Associated
RCAN2	17.3056	1.59365	0.317594	5.01789	5.22e-07	6.71e-06	Target	Associated
TRPV3	53.6382	1.59299	0.311612	5.1121	3.19e-07	4.29e-06	Non-Target	Associated
NTNG1	9.40446	1.5895	0.349855	4.54331	5.54e-06	5.55e-05	Target	Non-associated
PDK4	345.619	1.58752	0.195969	8.10089	5.46e-16	2.81e-14	Target	Associated
CCL20	348.652	1.58726	0.235082	6.75192	1.46e-11	4.29e-10	Target	Associated
NFATC2	7.639	1.58124	0.345328	4.57896	4.67e-06	4.77e-05	Target	Associated
LOC101930452	5.58164	1.57691	0.352968	4.46757	7.91e-06	7.66e-05	Target	Associated
BAMBI	323.986	1.57385	0.153017	10.2855	8.19e-25	1e-22	Target	Associated
YBX2	8.42659	1.57298	0.34869	4.51111	6.45e-06	6.37e-05	Target	Associated
IL22RA1	18.6855	1.57296	0.302839	5.19406	2.06e-07	2.88e-06	Target	Associated
GYLTL1B	174.513	1.57287	0.262351	5.99527	2.03e-09	4.15e-08	Non-Target	Non-associated
SMAD6	24.6205	1.5642	0.325225	4.8096	1.51e-06	1.74e-05	Target	Associated
GSDMA	21.8472	1.55592	0.327622	4.74912	2.04e-06	2.27e-05	Non-Target	Associated
ZBED2	1032.18	1.5544	0.2584	6.01547	1.79e-09	3.71e-08	Target	Associated
FCMR	122.556	1.55399	0.18499	8.40041	4.45e-17	2.59e-15	Target	Non-associated
CHML	368.507	1.54597	0.164314	9.40864	5.03e-21	4.44e-19	Target	Associated
HOXB2	104.012	1.54469	0.179312	8.61458	7.02e-18	4.45e-16	Non-Target	Associated
LOC643201	4.77657	1.53781	0.349304	4.4025	1.07e-05	0.000100369	Target	Non-associated
LPAR1	2.9646	1.53418	0.331387	4.62956	3.66e-06	3.85e-05	Target	Associated
ST6GALNAC1	36.2671	1.53352	0.277519	5.5258	3.28e-08	5.35e-07	Target	Associated
MAN1A1	21.2659	1.53283	0.30603	5.00875	5.48e-07	7.01e-06	Target	Associated
LOC645553	43.7504	1.53193	0.334164	4.58438	4.55e-06	4.66e-05	Non-Target	Non-associated
TMPRSS2	6.66399	1.52961	0.350563	4.36329	1.28e-05	0.000118356	Target	Non-associated
CYR61	2112.7	1.52691	0.128176	11.9126	1.02e-32	1.93e-30	Target	Associated
CYP4V2	84.6591	1.52484	0.193155	7.89441	2.92e-15	1.38e-13	Target	Non-associated
NFE2L3	433.718	1.52477	0.203921	7.47723	7.59e-14	3.01e-12	Target	Associated
RUNX2	8.18924	1.52358	0.349323	4.36153	1.29e-05	0.00011925	Target	Associated
FGF5	4.62649	1.52138	0.346353	4.39257	1.12e-05	0.000104711	Target	Non-associated
OVCH2	5.31272	1.5211	0.350668	4.3377	1.44e-05	0.000131683	Target	Non-associated
RNASE6	3.152	1.52075	0.320404	4.74636	2.07e-06	2.3e-05	Target	Non-associated
TNFSF15	52.2505	1.52045	0.272151	5.58677	2.31e-08	3.88e-07	Target	Associated
LINC00511	13.4071	1.5124	0.341033	4.43477	9.22e-06	8.76e-05	Target	Associated
ASCL5	1.93128	1.50956	0.302904	4.98363	6.24e-07	7.86e-06	Non-Target	Associated
CSF2	35.514	1.50375	0.324199	4.63836	3.51e-06	3.71e-05	Target	Associated
MID1	379.992	1.49549	0.130009	11.503	1.27e-30	2.18e-28	Target	Associated
SORBS1	24.2733	1.48815	0.295987	5.02774	4.96e-07	6.4e-06	Target	Associated
ATF3	243.92	1.48642	0.179162	8.2965	1.07e-16	5.95e-15	Target	Associated
CCT6B	44.6154	1.4819	0.253912	5.83629	5.34e-09	1e-07	Target	Non-associated
DLX1	37.1465	1.48139	0.260153	5.6943	1.24e-08	2.2e-07	Non-Target	Associated
PARD6B	35.8759	1.48135	0.267071	5.54666	2.91e-08	4.8e-07	Target	Associated
SLAMF9	75.5089	1.4802	0.355718	4.16117	3.17e-05	0.000265772	Non-Target	Non-associated
VWF	2.91334	1.47844	0.331606	4.45841	8.26e-06	7.96e-05	Target	Associated
RASGRP3	11.3662	1.47635	0.345548	4.2725	1.93e-05	0.000172218	Target	Associated
CTSS	72.4642	1.47622	0.234025	6.30795	2.83e-10	6.57e-09	Target	Associated
EYA2	20.0208	1.47528	0.309978	4.75929	1.94e-06	2.18e-05	Target	Associated
LOC101927780	19.9229	1.4752	0.321989	4.58152	4.62e-06	4.71e-05	Target	Associated
MSRB1	226.79	1.47371	0.164554	8.95579	3.37e-19	2.45e-17	Target	Associated
PIK3CB	1006.74	1.4663	0.117427	12.4869	8.8e-36	2.05e-33	Target	Associated
ZNF703	84.3917	1.45775	0.185685	7.8507	4.14e-15	1.93e-13	Target	Associated
SYNM	64.9391	1.45759	0.261733	5.569	2.56e-08	4.27e-07	Target	Associated
NELL2	13.8368	1.45313	0.342865	4.23821	2.25e-05	0.000195987	Target	Non-associated
NCAM1	91.3692	1.45259	0.243918	5.95521	2.6e-09	5.19e-08	Target	Associated
TMCC2	37.7606	1.45256	0.257456	5.64198	1.68e-08	2.91e-07	Target	Associated
NQO1	5110.69	1.45178	0.177342	8.18633	2.69e-16	1.44e-14	Target	Associated
STARD4	440.032	1.44987	0.174971	8.28637	1.17e-16	6.42e-15	Target	Associated
SGPP2	450.666	1.44754	0.151492	9.55518	1.23e-21	1.18e-19	Target	Associated
CD74	874.53	1.44392	0.17959	8.04009	8.98e-16	4.5e-14	Target	Associated
TMEM2	1259.9	1.44203	0.207891	6.93649	4.02e-12	1.28e-10	Target	Associated
SNX18	254.96	1.43908	0.133758	10.7588	5.38e-27	7.68e-25	Target	Associated
ANKRD1	20.0064	1.43535	0.322239	4.45431	8.42e-06	8.09e-05	Target	Associated
AKR1C3	929.958	1.43148	0.123569	11.5845	4.94e-31	8.6e-29	Target	Associated
UTRN	371.331	1.42892	0.191551	7.45974	8.67e-14	3.4e-12	Target	Associated
CHRNA9	3.78472	1.42817	0.343837	4.15362	3.27e-05	0.000273718	Target	Associated
PLCB4	60.8475	1.41948	0.219598	6.46399	1.02e-10	2.6e-09	Target	Associated
NKD1	15.2704	1.4171	0.31412	4.51132	6.44e-06	6.36e-05	Target	Associated
EDAR	4.04963	1.41275	0.343508	4.1127	3.91e-05	0.000320598	Target	Associated
LAMP3	4.73075	1.41253	0.347358	4.06649	4.77e-05	0.000381438	Non-Target	Associated
BCO1	2.27867	1.41223	0.308476	4.5781	4.69e-06	4.78e-05	Non-Target	Non-associated
ATP13A4	132.831	1.41115	0.32378	4.35837	1.31e-05	0.000120846	Target	Associated
MSLN	37.4039	1.41082	0.260424	5.41738	6.05e-08	9.37e-07	Target	Associated
ARL15	123.885	1.4095	0.196969	7.15596	8.31e-13	2.86e-11	Target	Associated
C4BPB	2.78275	1.4087	0.327442	4.30213	1.69e-05	0.000152438	Target	Associated
SPTBN5	79.5337	1.40809	0.284724	4.94544	7.6e-07	9.38e-06	Non-Target	Associated
WNT5A	32.6309	1.40654	0.283346	4.96403	6.9e-07	8.62e-06	Target	Associated
LOC283299	7.67674	1.40612	0.351966	3.99504	6.47e-05	0.000499112	Target	Associated
KCNS3	146.889	1.40149	0.212595	6.59228	4.33e-11	1.18e-09	Target	Associated
KLF4	522.195	1.39984	0.177098	7.90434	2.69e-15	1.28e-13	Target	Associated
IL6ST	664.786	1.39791	0.15854	8.81736	1.17e-18	8.04e-17	Target	Associated
RMDN2	49.3161	1.39742	0.268964	5.19558	2.04e-07	2.86e-06	Target	Associated
NTN1	26.1464	1.39633	0.2776	5.02999	4.9e-07	6.33e-06	Target	Associated
C11orf95	79.0234	1.39583	0.232585	6.00138	1.96e-09	4.01e-08	Target	Associated
SCGB3A2	3.59901	1.39435	0.344462	4.0479	5.17e-05	0.000409472	Target	Associated
DAPP1	296.017	1.38972	0.194696	7.13787	9.48e-13	3.23e-11	Target	Associated
ANKRD53	3.44372	1.38892	0.34749	3.99699	6.42e-05	0.000496184	Target	Associated
SERPINE2	985.083	1.38808	0.180361	7.69608	1.4e-14	6.11e-13	Target	Associated
AQP3	123.33	1.38245	0.333061	4.15073	3.31e-05	0.0002765	Target	Associated
COL9A3	374.506	1.38175	0.356534	3.87551	0.0001064	0.000773374	Target	Associated
EXPH5	103.493	1.37979	0.225205	6.12682	8.97e-10	1.93e-08	Target	Associated
AGR2	98.6794	1.37807	0.341903	4.03059	5.56e-05	0.000436848	Non-Target	Associated
ERO1B	26.4971	1.36923	0.271057	5.05144	4.39e-07	5.72e-06	Target	Associated
GPLD1	23.4322	1.36566	0.280908	4.86158	1.16e-06	1.38e-05	Non-Target	Non-associated
CYGB	23.8153	1.36502	0.322764	4.22916	2.35e-05	0.000203074	Non-Target	Non-associated
C12orf54	5.70287	1.3643	0.353824	3.85586	0.000115323	0.000829482	Target	Non-associated
FAIM	254.64	1.35641	0.163742	8.28383	1.19e-16	6.53e-15	Target	Associated
RNF183	2.61434	1.35479	0.303654	4.46163	8.13e-06	7.85e-05	Target	Non-associated
IL15RA	41.8551	1.35307	0.283099	4.77949	1.76e-06	1.99e-05	Target	Associated
TAP1	222.565	1.35278	0.134906	10.0275	1.15e-23	1.3e-21	Non-Target	Associated
DOCK8	324.73	1.35065	0.161901	8.34243	7.28e-17	4.11e-15	Target	Associated
PRUNE2	84.9196	1.34739	0.219419	6.14071	8.22e-10	1.78e-08	Target	Associated
PPP1R15A	2229.26	1.34653	0.126453	10.6485	1.77e-26	2.48e-24	Target	Associated
FAM50B	8.28025	1.34325	0.349793	3.84013	0.000122971	0.000879136	Target	Associated
STX11	17.6798	1.34218	0.317728	4.2243	2.4e-05	0.000206645	Target	Associated
LOC105370792	200.236	1.34076	0.136504	9.82213	9.04e-23	9.58e-21	Non-Target	Associated
CACNA1D	30.9312	1.33959	0.2934	4.56575	4.98e-06	5.04e-05	Target	Associated
TMEM217	16.8991	1.33784	0.320341	4.17631	2.96e-05	0.000249832	Target	Associated
LOC101928837	9.32912	1.33371	0.344375	3.87284	0.000107575	0.000780229	Non-Target	Associated
DLGAP1-AS2	17.7196	1.33208	0.333414	3.99526	6.46e-05	0.000499112	Target	Associated
2018-09-04	3.44612	1.33043	0.341831	3.89208	9.94e-05	0.000730116	Target	Associated
APCDD1	3.34509	1.32807	0.334134	3.97466	7.05e-05	0.000539514	Target	Non-associated
PGBD5	10.5385	1.32276	0.345881	3.82433	0.00013113	0.000928637	Target	Associated
METTL7B	11.1338	1.32108	0.342592	3.85614	0.000115191	0.000828894	Non-Target	Associated
RLBP1	2.75916	1.31367	0.330277	3.97747	6.97e-05	0.00053396	Target	Associated
SKIL	314.537	1.31338	0.141745	9.26579	1.94e-20	1.62e-18	Target	Associated
MB21D1	98.4727	1.30736	0.185071	7.0641	1.62e-12	5.31e-11	Non-Target	Associated
PGF	37.3944	1.3072	0.311253	4.1998	2.67e-05	0.000227711	Non-Target	Associated
NT5DC3	407.729	1.30704	0.12634	10.3454	4.39e-25	5.54e-23	Target	Associated
PLAU	266.892	1.30628	0.318621	4.09981	4.13e-05	0.000335832	Target	Associated
STON2	433.652	1.30041	0.132578	9.80861	1.03e-22	1.06e-20	Target	Associated
EYS	17.1157	1.29958	0.340378	3.81804	0.000134514	0.000949351	Target	Associated
IL27RA	66.0996	1.29616	0.207336	6.25152	4.06e-10	9.19e-09	Non-Target	Associated
FRG2B	4.55611	1.28575	0.335457	3.83282	0.000126681	0.000901762	Target	Associated
PIK3AP1	44.7709	1.28322	0.272222	4.71388	2.43e-06	2.66e-05	Target	Associated
PELI2	5.51816	1.27937	0.347737	3.67911	0.000234046	0.00154546	Target	Associated
C9orf66	21.1364	1.27861	0.30569	4.18269	2.88e-05	0.000243289	Target	Non-associated
LCE3A	1.58511	1.27754	0.278855	4.5814	4.62e-06	4.71e-05	Target	Non-associated
SCARA3	30.7751	1.27708	0.28464	4.48665	7.24e-06	7.06e-05	Target	Associated
MTCL1	142.941	1.27697	0.198936	6.419	1.37e-10	3.39e-09	Target	Associated
CENPV	113.77	1.27677	0.195046	6.54598	5.91e-11	1.55e-09	Target	Associated
DDX60	75.2741	1.27665	0.275368	4.63614	3.55e-06	3.74e-05	Target	Associated
APOC1	17.8063	1.27495	0.309654	4.11734	3.83e-05	0.000314844	Non-Target	Associated
NEDD9	165.04	1.27421	0.26944	4.72911	2.26e-06	2.48e-05	Target	Associated
BCL2	28.0838	1.27346	0.283202	4.49664	6.9e-06	6.78e-05	Target	Associated
EPHX1	623.54	1.27331	0.147625	8.62533	6.39e-18	4.06e-16	Target	Associated
NIPAL3	1941.82	1.27223	0.114154	11.1449	7.58e-29	1.18e-26	Target	Associated
GAPLINC	2.75701	1.27194	0.325104	3.91241	9.14e-05	0.000676703	Target	Associated
LOC728095	3.14427	1.26791	0.326958	3.87791	0.000105359	0.000767832	Target	Associated
GNG11	6.24485	1.26723	0.354628	3.5734	0.000352371	0.0021897	Target	Associated
ENO3	14.7377	1.26638	0.334396	3.78705	0.000152445	0.00106051	Non-Target	Non-associated
SERPINB8	800.626	1.25897	0.134396	9.36766	7.42e-21	6.35e-19	Target	Associated
SPPL2A	546.579	1.25832	0.111968	11.2382	2.65e-29	4.21e-27	Target	Associated
COL4A6	463.964	1.25716	0.105664	11.8977	1.22e-32	2.26e-30	Target	Associated
AHRR	7.92036	1.25682	0.352578	3.56467	0.00036431	0.00225435	Target	Associated
ENPP2	5.76906	1.25609	0.35384	3.54987	0.000385421	0.00236433	Target	Associated
RAB43	31.7339	1.25604	0.255559	4.91488	8.88e-07	1.08e-05	Target	Associated
SHBG	6.9513	1.25603	0.351267	3.57571	0.000349275	0.00217292	Target	Associated
CTSO	102.93	1.25455	0.194753	6.44173	1.18e-10	2.95e-09	Target	Associated
PRKD3	566.026	1.2536	0.153317	8.17651	2.92e-16	1.55e-14	Target	Associated
RAET1G	18.8399	1.25324	0.314995	3.97861	6.93e-05	0.000531661	Non-Target	Associated
ARID3B	133.219	1.25039	0.19726	6.3388	2.32e-10	5.53e-09	Target	Associated
CD55	1633.52	1.24787	0.124699	10.0071	1.42e-23	1.57e-21	Target	Associated
LOC729970	8.93356	1.24776	0.344597	3.62093	0.000293546	0.00187706	Non-Target	Associated
GPER1	30.6529	1.24743	0.283177	4.40513	1.06e-05	9.93e-05	Target	Associated
AMIGO2	595.707	1.24584	0.148374	8.39662	4.6e-17	2.67e-15	Target	Associated
PILRA	2.79767	1.24524	0.323192	3.85296	0.0001167	0.000838294	Non-Target	Non-associated
MAP3K8	39.1675	1.24196	0.281053	4.41895	9.92e-06	9.37e-05	Target	Associated
ARL5B	123.812	1.24184	0.25123	4.94305	7.69e-07	9.47e-06	Target	Associated
LCN2	6250.01	1.24124	0.353104	3.51522	0.00043939	0.00263701	Target	Associated
ACTRT3	59.736	1.23923	0.228414	5.42538	5.78e-08	9e-07	Target	Associated
GRB10	368.203	1.2391	0.144138	8.59667	8.21e-18	5.18e-16	Target	Associated
ID2	169.347	1.2373	0.311304	3.97457	7.05e-05	0.000539514	Target	Associated
ANO1	1381.79	1.23622	0.125991	9.81196	1e-22	1.04e-20	Target	Associated
CDH5	4.61727	1.23588	0.333703	3.70352	0.000212629	0.00141915	Target	Associated
CDRT1	40.4819	1.23297	0.264629	4.65924	3.17e-06	3.39e-05	Target	Associated
SNX25	166.72	1.22848	0.164912	7.44933	9.38e-14	3.65e-12	Target	Associated
EXOC3L2	2.56575	1.2265	0.323501	3.79132	0.000149851	0.00104378	Target	Associated
C3orf52	171.222	1.2249	0.146824	8.34266	7.26e-17	4.11e-15	Target	Associated
B3GLCT	89.0728	1.22377	0.204186	5.99343	2.05e-09	4.19e-08	Target	Associated
ARSG	48.0694	1.21982	0.258329	4.72196	2.34e-06	2.56e-05	Target	Associated
TLR3	31.0916	1.21964	0.313849	3.88608	0.000101878	0.000746081	Target	Associated
MPP7	161.192	1.21841	0.18503	6.58496	4.55e-11	1.24e-09	Target	Associated
CRYBG3	215.86	1.21409	0.187963	6.45916	1.05e-10	2.66e-09	Target	Associated
ABCC2	655.107	1.21302	0.346342	3.50237	0.000461137	0.00273929	Target	Associated
ACER2	68.8115	1.20992	0.224005	5.40132	6.62e-08	1.02e-06	Target	Associated
SELE	1.81101	1.20832	0.283825	4.25725	2.07e-05	0.000182808	Target	Non-associated
SEMA7A	149.498	1.20775	0.190554	6.33808	2.33e-10	5.53e-09	Non-Target	Associated
FERMT1	1519.41	1.20549	0.167527	7.19578	6.21e-13	2.17e-11	Target	Associated
MBNL1-AS1	27.0174	1.20311	0.299643	4.01516	5.94e-05	0.000463146	Target	Associated
SSR3	3058.11	1.20139	0.113054	10.6267	2.24e-26	3.08e-24	Target	Associated
ABCC4	221.276	1.2009	0.189846	6.32564	2.52e-10	5.93e-09	Target	Associated
SCG5	11.4424	1.2007	0.356253	3.37036	0.000750694	0.00416797	Non-Target	Non-associated
RASGRP1	131.097	1.19971	0.282134	4.25226	2.12e-05	0.000186169	Target	Associated
DISP2	86.0549	1.19834	0.206787	5.79505	6.83e-09	1.26e-07	Target	Associated
NECTIN3	116.866	1.19179	0.222216	5.36322	8.17e-08	1.23e-06	Target	Associated
IGSF3	567.427	1.19173	0.128694	9.26018	2.04e-20	1.7e-18	Target	Associated
MYB	42.7227	1.19163	0.3131	3.80591	0.000141281	0.000990768	Target	Associated
ITGAV	864.375	1.18929	0.15614	7.61681	2.6e-14	1.09e-12	Target	Associated
HSPB11	211.558	1.18907	0.177109	6.71374	1.9e-11	5.43e-10	Target	Associated
STARD5	31.4475	1.18868	0.281277	4.226	2.38e-05	0.000205198	Target	Associated
SDC2	11.5459	1.18582	0.334534	3.5447	0.00039306	0.00239839	Target	Non-associated
NMUR2	2.9206	1.18431	0.324377	3.65102	0.000261202	0.00169313	Target	Associated
HHLA3	43.3413	1.18341	0.257266	4.59993	4.23e-06	4.38e-05	Non-Target	Non-associated
WIPF1	9.55858	1.17755	0.351537	3.34971	0.000808976	0.0044487	Target	Non-associated
GPR137C	5.64728	1.17357	0.352549	3.32883	0.000872127	0.0047486	Target	Associated
TLL1	7.32308	1.17298	0.349942	3.35193	0.000802495	0.00442041	Target	Associated
SMIM3	225.011	1.17111	0.186941	6.26463	3.74e-10	8.5e-09	Target	Associated
IER3	110.625	1.16901	0.192907	6.05998	1.36e-09	2.85e-08	Target	Associated
OPN3	173.29	1.16855	0.192046	6.08473	1.17e-09	2.46e-08	Target	Associated
TLR4	203.447	1.16408	0.210896	5.51967	3.4e-08	5.51e-07	Target	Associated
KCNMB4	6.35137	1.16359	0.352118	3.30455	0.000951276	0.00510559	Target	Associated
AKR1C2	1562.34	1.16292	0.206759	5.62452	1.86e-08	3.2e-07	Target	Associated
SOAT1	194.732	1.16276	0.156277	7.4404	1e-13	3.9e-12	Target	Associated
TRIM16	1945.92	1.16133	0.112346	10.3371	4.79e-25	6e-23	Target	Associated
GBP6	22.3906	1.15811	0.336599	3.44062	0.000580385	0.0033405	Target	Non-associated
NANOS1	72.2347	1.15783	0.212357	5.45227	4.97e-08	7.84e-07	Target	Associated
ECE1	1454.13	1.15656	0.211082	5.47919	4.27e-08	6.81e-07	Target	Associated
MAP3K2	431.55	1.1555	0.112032	10.3141	6.09e-25	7.51e-23	Non-Target	Non-associated
CCR3	2.22565	1.15375	0.315558	3.65623	0.000255949	0.00166498	Target	Non-associated
DSC2	1922.87	1.15103	0.163243	7.05102	1.78e-12	5.82e-11	Target	Associated
CORO2B	19.9961	1.15055	0.321482	3.57889	0.000345062	0.002154	Target	Associated
SLC9A2	28.1612	1.14998	0.325083	3.5375	0.000403934	0.00245658	Target	Associated
SYNPO	24.6474	1.14958	0.3225	3.5646	0.00036441	0.00225435	Target	Associated
GBP5	2.94177	1.14891	0.329125	3.4908	0.000481582	0.00284612	Target	Non-associated
BCL2L15	4.442	1.14717	0.342425	3.35014	0.000807719	0.00444326	Target	Non-associated
APOBEC3G	143.161	1.14651	0.316854	3.61843	0.0002964	0.00189165	Target	Associated
IL17RD	444.086	1.14616	0.23205	4.9393	7.84e-07	9.65e-06	Target	Associated
PLPP4	18.9672	1.14474	0.300479	3.80973	0.000139117	0.000978495	Target	Associated
COL4A5	668.863	1.14374	0.148462	7.70396	1.32e-14	5.76e-13	Target	Associated
LYPD6	10.1228	1.14263	0.344282	3.31888	0.000903787	0.00488719	Target	Associated
PPM1L	89.9483	1.14247	0.231514	4.93479	8.02e-07	9.84e-06	Target	Associated
EPC2	214.278	1.14204	0.170122	6.71307	1.91e-11	5.44e-10	Target	Associated
OCLN	133.603	1.14152	0.209665	5.44451	5.19e-08	8.16e-07	Target	Associated
ERAP1	174.119	1.14133	0.157967	7.22514	5.01e-13	1.78e-11	Target	Associated
CLCN5	204.149	1.141	0.154054	7.4065	1.3e-13	5e-12	Target	Associated
BSPRY	377.067	1.13957	0.176529	6.45546	1.08e-10	2.72e-09	Target	Associated
SNAI1	25.6664	1.13797	0.298945	3.80661	0.000140886	0.000988411	Non-Target	Associated
IL1RL1	13.4434	1.13773	0.355478	3.20057	0.00137154	0.00700427	Target	Non-associated
HSD3BP4	1.56494	1.1373	0.254409	4.47037	7.81e-06	7.58e-05	Target	Associated
FAM111B	367.668	1.13618	0.194491	5.84184	5.16e-09	9.73e-08	Target	Associated
GSR	1095.61	1.13587	0.172516	6.58414	4.58e-11	1.24e-09	Target	Associated
FLJ42627	18.3033	1.13518	0.324801	3.49501	0.000474048	0.0028046	Non-Target	Non-associated
ARHGAP31	144.88	1.13286	0.225109	5.03248	4.84e-07	6.26e-06	Target	Associated
LPP-AS2	25.7006	1.13259	0.297411	3.80815	0.00014001	0.000984358	Target	Associated
SUSD5	8.45721	1.13193	0.350594	3.22862	0.00124391	0.00642856	Target	Non-associated
POR	952.33	1.12865	0.130001	8.6819	3.89e-18	2.51e-16	Target	Associated
TGFBI	4544.15	1.12778	0.261797	4.30784	1.65e-05	0.000148723	Target	Associated
GLRX	425.893	1.12636	0.15618	7.21192	5.52e-13	1.93e-11	Target	Associated
COL4A2	1764.28	1.12517	0.108741	10.3473	4.31e-25	5.48e-23	Target	Associated
CRADD	130.329	1.123	0.167685	6.6971	2.13e-11	6.02e-10	Target	Associated
FAT2	2191.94	1.11895	0.278074	4.02392	5.72e-05	0.000448141	Target	Associated
IRF1	194.59	1.11862	0.165928	6.74159	1.57e-11	4.56e-10	Target	Associated
ANKRD13C	333.961	1.11834	0.122342	9.14109	6.18e-20	4.75e-18	Target	Associated
GLS2	76.8433	1.11808	0.214041	5.22365	1.75e-07	2.5e-06	Target	Associated
GRHL3	440.034	1.11523	0.217542	5.12649	2.95e-07	4.01e-06	Target	Associated
LOC728084	4.4794	1.11421	0.347257	3.20861	0.00133377	0.00683672	Target	Associated
SLC4A7	259.267	1.11319	0.15597	7.13718	9.53e-13	3.23e-11	Target	Associated
ATXN7L1	62.7771	1.11135	0.202591	5.48569	4.12e-08	6.59e-07	Target	Associated
CD9	2464.32	1.11127	0.116424	9.54498	1.36e-21	1.29e-19	Target	Associated
RBM38	268.119	1.1112	0.135121	8.2237	1.97e-16	1.06e-14	Non-Target	Associated
LMAN2L	124.512	1.10962	0.182634	6.07567	1.23e-09	2.6e-08	Target	Associated
RTN1	4.22457	1.10929	0.349683	3.17228	0.00151247	0.00759496	Target	Associated
NOL6	1711.43	1.10792	0.211295	5.24348	1.58e-07	2.27e-06	Target	Associated
TXNDC17	1039.02	1.10708	0.150055	7.37785	1.61e-13	6.12e-12	Target	Associated
GOLGA7B	270.848	1.10205	0.221934	4.96567	6.85e-07	8.57e-06	Target	Associated
NALCN-AS1	3.26133	1.10151	0.326808	3.37052	0.00075026	0.00416797	Target	Associated
LGR6	4.39306	1.10144	0.339493	3.24436	0.00117715	0.0061366	Target	Associated
NBPF1	172.852	1.1001	0.154781	7.10742	1.18e-12	3.96e-11	Target	Associated
MFAP2	1.76895	1.09999	0.289675	3.7973	0.000146279	0.00102321	Non-Target	Associated
SAP30L-AS1	23.2161	1.09911	0.315572	3.4829	0.000496011	0.0029168	Target	Associated
EPHB2	114.975	1.09836	0.283731	3.87114	0.000108326	0.000784958	Target	Associated
NRARP	192.976	1.09575	0.268416	4.0823	4.46e-05	0.000358999	Target	Associated
ABHD3	90.6888	1.095	0.188389	5.81243	6.16e-09	1.15e-07	Non-Target	Associated
SLC7A6	490.33	1.09411	0.154429	7.08482	1.39e-12	4.63e-11	Target	Associated
PGM2L1	37.5986	1.09326	0.317445	3.44394	0.000573306	0.00330435	Target	Associated
LGMN	694.839	1.09324	0.124667	8.76931	1.8e-18	1.2e-16	Target	Associated
RNF43	432.239	1.09309	0.122876	8.89587	5.8e-19	4.11e-17	Target	Associated
C1GALT1C1	167.883	1.09249	0.155757	7.01407	2.31e-12	7.51e-11	Target	Associated
ROCK2	2281.12	1.09157	0.124383	8.77588	1.7e-18	1.14e-16	Target	Associated
MMP10	18.6998	1.08929	0.340369	3.20032	0.00137274	0.00700824	Target	Non-associated
ATP8B2	4.54364	1.08454	0.354462	3.05969	0.00221568	0.0105072	Target	Associated
SLC12A2	541.859	1.08384	0.152425	7.11065	1.15e-12	3.87e-11	Target	Associated
KCNF1	3.23531	1.08279	0.338165	3.20195	0.001365	0.00697518	Target	Associated
MSL3	330.289	1.08251	0.107717	10.0495	9.23e-24	1.05e-21	Target	Associated
GTF2IRD2	4.94273	1.08198	0.349932	3.09197	0.00198833	0.00959693	Target	Associated
CTSB	3147.31	1.07779	0.14613	7.37556	1.64e-13	6.21e-12	Target	Associated
LOC100507437	5.66186	1.07709	0.354265	3.04036	0.00236297	0.0110912	Non-Target	Non-associated
PROX1	5.87957	1.07602	0.353736	3.04188	0.00235108	0.0110447	Target	Associated
FUCA1	508.142	1.07585	0.233396	4.60954	4.04e-06	4.21e-05	Target	Associated
NUAK2	61.5552	1.07504	0.250502	4.29155	1.77e-05	0.00015954	Target	Associated
TMTC1	891.697	1.07497	0.165632	6.49012	8.58e-11	2.2e-09	Target	Associated
NET1	1213.93	1.07472	0.0940307	11.4295	2.98e-30	4.97e-28	Target	Associated
UBASH3B	1106.98	1.07381	0.115212	9.3203	1.16e-20	9.79e-19	Target	Associated
SLAIN1	12.977	1.07283	0.355377	3.01884	0.00253743	0.0118132	Target	Associated
HAUS6	892.827	1.07157	0.187101	5.72721	1.02e-08	1.84e-07	Target	Associated
AIFM2	797.175	1.0707	0.126673	8.4525	2.85e-17	1.7e-15	Target	Associated
UCN2	6.00155	1.07031	0.354734	3.0172	0.00255118	0.0118667	Non-Target	Associated
DUSP14	1242.21	1.07026	0.14328	7.46972	8.04e-14	3.16e-12	Target	Associated
FRMD5	143.144	1.06782	0.188773	5.65664	1.54e-08	2.7e-07	Target	Associated
ARSB	122.886	1.06763	0.182802	5.84037	5.21e-09	9.8e-08	Target	Associated
LINC01322	1.67293	1.0673	0.282351	3.78004	0.000156803	0.00108808	Target	Non-associated
SIX1	15.6979	1.06266	0.319757	3.32333	0.0008895	0.00482945	Target	Associated
MPP1	87.5754	1.06219	0.194358	5.46512	4.63e-08	7.33e-07	Target	Associated
SEC24D	529.183	1.06116	0.105422	10.0658	7.82e-24	8.99e-22	Target	Associated
SLC46A3	49.9473	1.0609	0.235636	4.50228	6.72e-06	6.62e-05	Target	Associated
ENC1	845.631	1.06007	0.157151	6.74554	1.52e-11	4.46e-10	Target	Associated
GPR75	38.3056	1.05808	0.304762	3.47182	0.000516935	0.00302264	Non-Target	Associated
KDM8	25.838	1.05787	0.292813	3.61279	0.000302915	0.0019258	Target	Associated
EPCAM	1831.43	1.05557	0.101752	10.3739	3.26e-25	4.21e-23	Target	Associated
FLJ37453	15.5238	1.05387	0.326634	3.22646	0.00125331	0.00647041	Non-Target	Associated
CA11	43.9692	1.05176	0.330184	3.18538	0.00144565	0.00731943	Target	Associated
INSL4	15.4024	1.04943	0.347045	3.0239	0.00249539	0.0116433	Target	Associated
VTCN1	193.937	1.04902	0.271606	3.86228	0.000112333	0.00081045	Target	Associated
LEF1	16.6409	1.04595	0.297964	3.51033	0.000447557	0.00267563	Target	Associated
MSGN1	3.17933	1.04489	0.340131	3.07201	0.0021262	0.0101351	Target	Associated
CHORDC1	255.932	1.04278	0.179085	5.82283	5.79e-09	1.08e-07	Target	Associated
MYLIP	30.0432	1.04142	0.291138	3.57707	0.000347465	0.0021641	Target	Associated
CBR3-AS1	7.33643	1.04048	0.348465	2.9859	0.00282746	0.0129086	Non-Target	Associated
NRP2	556.039	1.0399	0.201304	5.16582	2.39e-07	3.31e-06	Target	Associated
ACBD7	15.7786	1.03978	0.312689	3.32529	0.000883266	0.00480135	Target	Associated
MYLK2	4.46793	1.03938	0.353585	2.93956	0.00328682	0.0146222	Target	Non-associated
C21orf91	93.1098	1.03801	0.210283	4.93626	7.96e-07	9.78e-06	Target	Associated
IFI44	40.3614	1.03769	0.322898	3.21368	0.00131044	0.00673175	Target	Associated
HSD17B11	27.0547	1.03558	0.305927	3.38506	0.000711637	0.00398767	Target	Associated
XCR1	1.71012	1.0352	0.284221	3.64222	0.000270297	0.00174459	Target	Associated
TLE2	5.41356	1.03511	0.352402	2.93729	0.0033109	0.0147135	Target	Associated
SERINC5	519.421	1.03453	0.144856	7.1418	9.21e-13	3.15e-11	Target	Associated
LINC00337	7.7666	1.03109	0.355462	2.9007	0.00372329	0.0162278	Non-Target	Associated
SPINK1	8.21835	1.03076	0.351458	2.9328	0.00335923	0.0148843	Non-Target	Non-associated
KLHL15	76.0615	1.02931	0.233797	4.40256	1.07e-05	0.000100369	Target	Associated
CCDC183-AS1	14.3579	1.02731	0.319549	3.21488	0.00130501	0.00670799	Target	Non-associated
ING1	175.829	1.02712	0.12951	7.93085	2.18e-15	1.06e-13	Target	Associated
AGMAT	114.647	1.02585	0.190194	5.3937	6.9e-08	1.06e-06	Non-Target	Associated
CEL	18.5529	1.02574	0.30214	3.39491	0.000686524	0.00387925	Non-Target	Associated
ALDH7A1	1388.38	1.02559	0.125724	8.15753	3.42e-16	1.8e-14	Target	Associated
DHDH	5.94525	1.02438	0.355084	2.88491	0.00391529	0.0169087	Target	Associated
TBX3	92.3412	1.02352	0.196247	5.21549	1.83e-07	2.59e-06	Target	Associated
FLVCR2	15.8937	1.02291	0.328578	3.11314	0.0018511	0.00904545	Non-Target	Associated
RASSF8-AS1	12.5607	1.02289	0.345829	2.95779	0.00309851	0.0139344	Target	Associated
EPHA1-AS1	3.03959	1.02266	0.334222	3.05981	0.00221478	0.0105059	Non-Target	Associated
LINC01465	5.15083	1.02168	0.354032	2.88584	0.00390366	0.0168672	Target	Associated
VASH2	6.96491	1.02154	0.352355	2.89919	0.00374129	0.0162719	Non-Target	Associated
FAM169A	148.521	1.02045	0.186007	5.48609	4.11e-08	6.58e-07	Target	Associated
MFSD7	9.12678	1.02035	0.354	2.88235	0.00394723	0.0170244	Non-Target	Associated
TCN2	22.546	1.02014	0.285815	3.56923	0.00035803	0.00221987	Non-Target	Associated
IFT27	84.1259	1.01952	0.173455	5.87774	4.16e-09	8.03e-08	Target	Associated
ZNF780B	35.8173	1.01923	0.291336	3.49847	0.000467936	0.00277042	Target	Associated
KITLG	78.5909	1.01896	0.240665	4.23392	2.3e-05	0.00019924	Target	Associated
GPRC5D	19.2973	1.01834	0.335418	3.03605	0.00239698	0.0112317	Non-Target	Non-associated
ARHGEF26	29.9775	1.0181	0.259508	3.92319	8.74e-05	0.000649421	Target	Associated
GNG4	22.1363	1.01713	0.301424	3.3744	0.00073976	0.00412848	Target	Associated
UPK2	15.382	1.01703	0.349185	2.91258	0.00358458	0.0157185	Target	Non-associated
OR7E14P	29.7929	1.01675	0.29377	3.46104	0.000538083	0.0031297	Target	Non-associated
TRAF6	223.623	1.01556	0.127967	7.93608	2.09e-15	1.02e-13	Target	Associated
TENM2	14.8152	1.01537	0.321369	3.15952	0.0015803	0.00788768	Target	Associated
DPY19L1	213.744	1.01362	0.200867	5.04621	4.51e-07	5.86e-06	Target	Associated
ADAMTS1	70.9017	1.01211	0.194678	5.19892	2e-07	2.81e-06	Target	Associated
CCDC96	25.1404	1.0118	0.275196	3.67667	0.000236302	0.00155622	Target	Associated
GRAMD3	604.096	1.01063	0.137634	7.34288	2.09e-13	7.84e-12	Target	Associated
LOC100287225	1.10844	1.01059	0.263824	3.83056	0.000127851	0.000908904	Non-Target	Non-associated
TTLL7	36.5626	1.01	0.270359	3.73577	0.000187139	0.00126981	Target	Associated
ATOH8	3.62166	1.00933	0.337289	2.99247	0.00276734	0.0126726	Target	Associated
RAB36	97.7332	1.00928	0.208095	4.85012	1.23e-06	1.45e-05	Target	Associated
CD53	4.95672	1.00828	0.353165	2.85499	0.00430386	0.0182671	Target	Associated
CDC14B	129.283	1.00382	0.162481	6.17805	6.49e-10	1.43e-08	Target	Associated
PRRT2	19.815	1.00362	0.35144	2.85573	0.00429375	0.0182335	Non-Target	Associated
FAM13B	222.076	1.00342	0.191318	5.24478	1.56e-07	2.26e-06	Target	Associated
ROCK1P1	7.28027	1.00341	0.355335	2.82383	0.00474529	0.0198352	Target	Non-associated
ADGRF5	3.36164	1.00053	0.311657	3.21036	0.00132568	0.00680158	Target	Associated
CARD14	27.1937	1.00025	0.30085	3.32474	0.000885019	0.00480771	Target	Associated
PYGM	4.46201	0.999467	0.352628	2.83434	0.0045921	0.0193121	Target	Associated
LANCL2	336.743	0.99927	0.205367	4.86577	1.14e-06	1.35e-05	Target	Associated
MYO10	1606.5	0.99696	0.0988934	10.0812	6.69e-24	7.79e-22	Target	Associated
SHC4	108.477	0.996607	0.345992	2.88044	0.00397123	0.0170967	Target	Associated
SLFNL1	2.71733	0.99579	0.332716	2.99292	0.00276326	0.0126574	Target	Associated
PHLDB2	1497.3	0.99572	0.177329	5.61511	1.96e-08	3.36e-07	Target	Associated
ACYP2	82.4392	0.99541	0.189894	5.24192	1.59e-07	2.29e-06	Target	Associated
C9orf152	11.2489	0.995178	0.348051	2.85929	0.00424592	0.0180629	Target	Associated
CSRNP1	370	0.994366	0.128628	7.73056	1.07e-14	4.76e-13	Target	Associated
TNFAIP1	1346.65	0.992737	0.0765306	12.9718	1.77e-38	5.13e-36	Target	Associated
EPHA1	385.731	0.991943	0.12546	7.90647	2.65e-15	1.27e-13	Target	Associated
GRPR	1.55931	0.990579	0.291719	3.39567	0.000684617	0.00387434	Target	Associated
ZMYND15	19.7009	0.98909	0.30871	3.20394	0.00135559	0.00693779	Non-Target	Non-associated
LOC100996286	5.82668	0.988343	0.354924	2.78466	0.00535838	0.022014	Target	Associated
C1S	82.8584	0.987168	0.313162	3.15226	0.00162011	0.00804976	Target	Associated
IKBIP	125.453	0.986851	0.210933	4.67851	2.89e-06	3.1e-05	Target	Associated
F2RL1	379.046	0.986292	0.159704	6.17574	6.59e-10	1.45e-08	Target	Associated
FAM83E	25.6061	0.986043	0.313683	3.14343	0.00166978	0.00827184	Non-Target	Associated
GPC4	140.101	0.984886	0.248258	3.96718	7.27e-05	0.000554197	Target	Associated
NKX1-2	11.0722	0.984551	0.347252	2.83527	0.00457873	0.0192656	Target	Associated
CEACAM5	270.432	0.984008	0.357309	2.75394	0.00588824	0.0238158	Target	Non-associated
CTH	18.6482	0.983071	0.327402	3.00265	0.00267643	0.0123403	Target	Associated
FAM43A	39.742	0.98286	0.243529	4.0359	5.44e-05	0.000427895	Target	Associated
CA10	1.69772	0.982408	0.286376	3.43048	0.000602518	0.00345825	Target	Associated
CES1	15.024	0.982116	0.329871	2.97727	0.00290826	0.0131973	Non-Target	Non-associated
ID4	4.95426	0.980527	0.351063	2.79303	0.00522174	0.0215114	Target	Associated
STX3	327.578	0.979967	0.12468	7.85986	3.85e-15	1.8e-13	Target	Associated
PRR5L	8.51827	0.978178	0.35088	2.78778	0.00530704	0.0218301	Target	Associated
LMO1	1.618	0.976377	0.300294	3.2514	0.00114837	0.00601024	Target	Associated
GGH	247.459	0.975795	0.15385	6.3425	2.26e-10	5.41e-09	Target	Associated
SCN3B	1.8255	0.975789	0.298209	3.27216	0.0010673	0.00564409	Target	Associated
SLC16A9	40.891	0.975448	0.280269	3.4804	0.000500672	0.00293904	Target	Associated
LMOD3	2.74006	0.974321	0.339206	2.87236	0.00407421	0.0174808	Target	Associated
PARM1	26.4535	0.973547	0.323125	3.01291	0.00258756	0.0120135	Target	Associated
NKX3-1	39.97	0.973216	0.259649	3.7482	0.000178106	0.00121801	Target	Associated
PDE4B	92.0015	0.972995	0.310567	3.13297	0.00173048	0.00854952	Target	Associated
NAV3	58.2942	0.968778	0.323289	2.99663	0.00272978	0.0125283	Target	Associated
TMEM37	6.79152	0.966993	0.354546	2.72741	0.00638333	0.0255025	Non-Target	Associated
BRIP1	194.183	0.966647	0.187588	5.15302	2.56e-07	3.53e-06	Target	Associated
MYRIP	2.85623	0.965058	0.339835	2.83978	0.00451446	0.0190291	Target	Associated
GLS	1199.86	0.965056	0.131148	7.35852	1.86e-13	7.01e-12	Target	Associated
MYEF2	164.454	0.964232	0.139347	6.91964	4.53e-12	1.42e-10	Target	Associated
MMP17	22.999	0.964056	0.290476	3.31889	0.000903767	0.00488719	Target	Associated
TRIM38	432.832	0.963483	0.1291	7.4631	8.45e-14	3.32e-12	Target	Associated
ABCD1	258.049	0.962221	0.22409	4.29391	1.76e-05	0.000157939	Target	Associated
PLCB2	23.1424	0.96201	0.305753	3.14636	0.00165315	0.00819441	Non-Target	Associated
LOXL3	36.6099	0.961693	0.256727	3.74598	0.000179692	0.00122683	Target	Non-associated
E2F2	114.781	0.960367	0.263013	3.6514	0.000260814	0.00169197	Non-Target	Associated
CLSPN	388.971	0.960169	0.157267	6.10534	1.03e-09	2.18e-08	Target	Associated
HERC6	187.765	0.959501	0.151714	6.32441	2.54e-10	5.97e-09	Target	Associated
OLFML2A	11.2717	0.957258	0.355624	2.69177	0.0071073	0.0279134	Target	Associated
ARHGAP29	2608.08	0.95677	0.134265	7.12601	1.03e-12	3.49e-11	Target	Associated
KIAA0355	462.614	0.956308	0.133526	7.16198	7.95e-13	2.76e-11	Target	Associated
PCDHA12	99.277	0.955185	0.202059	4.72726	2.28e-06	2.5e-05	Non-Target	Associated
SAP30BP	1959.25	0.954351	0.102053	9.35155	8.64e-21	7.36e-19	Non-Target	Non-associated
VWA5B2	4.6705	0.953924	0.345935	2.75752	0.00582416	0.0235992	Target	Associated
DLX4	21.6729	0.953634	0.295147	3.23105	0.00123337	0.00638341	Non-Target	Associated
N4BP2	87.4136	0.952513	0.190255	5.0065	5.54e-07	7.08e-06	Target	Associated
ZEB1	14.5619	0.952125	0.32752	2.90708	0.00364822	0.0159553	Target	Associated
CIRBP-AS1	17.8181	0.951941	0.327171	2.90962	0.00361874	0.0158473	Non-Target	Associated
MMP7	141.603	0.951114	0.285638	3.32979	0.000869124	0.00473381	Target	Associated
OSGIN1	138.761	0.950227	0.260546	3.64706	0.000265256	0.0017154	Target	Associated
BAZ2B	349.049	0.949844	0.149568	6.35057	2.15e-10	5.14e-09	Target	Associated
MRAS	215.232	0.949412	0.150036	6.32788	2.49e-10	5.85e-09	Target	Associated
ZNF184	71.7464	0.949246	0.204748	4.63617	3.55e-06	3.74e-05	Target	Associated
ENPP4	146.719	0.949012	0.24923	3.80778	0.000140218	0.000985398	Target	Associated
TONSL-AS1	7.03389	0.948999	0.355646	2.66838	0.00762173	0.0295921	Non-Target	Non-associated
CLIC6	13.6137	0.948933	0.33895	2.79963	0.00511617	0.0211714	Target	Associated
ROM1	31.8828	0.948196	0.266064	3.56379	0.000365533	0.00226045	Non-Target	Associated
C14orf37	1.75597	0.947761	0.279071	3.39613	0.000683467	0.00387048	Target	Associated
HIST1H2BO	2.16112	0.947555	0.306418	3.09236	0.00198574	0.00958719	Non-Target	Associated
IL16	9.08684	0.94712	0.35531	2.66561	0.00768477	0.0297879	Target	Associated
C17orf100	25.8604	0.947056	0.281701	3.36191	0.000774045	0.00427937	Target	Associated
NDRG2	131.604	0.947041	0.265931	3.56123	0.000369129	0.00227758	Target	Associated
NR4A1	613.63	0.945784	0.348035	2.71749	0.00657782	0.0261405	Target	Associated
IFITM1	399.004	0.945753	0.341365	2.77051	0.00559693	0.0228295	Non-Target	Associated
FOXN3-AS1	7.72812	0.944364	0.350893	2.69132	0.00711702	0.0279409	Target	Associated
HSD11B2	307.054	0.94427	0.316843	2.98024	0.0028802	0.0131023	Target	Associated
KIF13A	472.453	0.943166	0.166951	5.64937	1.61e-08	2.8e-07	Target	Associated
DOCK3	36.6266	0.942149	0.273492	3.44489	0.000571298	0.00329507	Target	Associated
FGF12	4.09718	0.941986	0.346217	2.7208	0.00651244	0.0259306	Target	Non-associated
IGF1R	943.602	0.94175	0.130532	7.21473	5.4e-13	1.9e-11	Target	Associated
LTBP2	1569.65	0.941243	0.111865	8.41411	3.96e-17	2.32e-15	Target	Associated
REL	281.213	0.940851	0.197119	4.77301	1.81e-06	2.05e-05	Target	Associated
HIST1H2BF	7.5316	0.939958	0.354208	2.65369	0.00796178	0.0306819	Non-Target	Associated
CCPG1	45.7755	0.938987	0.267741	3.50707	0.000453076	0.00270179	Target	Associated
CERS3	3.26548	0.937138	0.33419	2.80421	0.00504408	0.0209307	Non-Target	Associated
NFKBIA	1737.87	0.937022	0.142545	6.57351	4.91e-11	1.32e-09	Target	Associated
C3orf33	78.5799	0.936814	0.197532	4.7426	2.11e-06	2.34e-05	Target	Associated
MFSD6	1151.68	0.936573	0.134842	6.94572	3.77e-12	1.2e-10	Target	Associated
LDB2	1.4454	0.936546	0.278151	3.36705	0.000759783	0.0042132	Target	Associated
PPFIBP1	904.833	0.93633	0.113397	8.25707	1.49e-16	8.15e-15	Target	Associated
ICK	221.347	0.935761	0.158845	5.89104	3.84e-09	7.47e-08	Target	Associated
FAM107B	338.684	0.933371	0.168861	5.52744	3.25e-08	5.31e-07	Target	Associated
SP140	3.33426	0.932827	0.337163	2.7667	0.00566277	0.0230475	Non-Target	Non-associated
CD58	124.158	0.932115	0.231931	4.01893	5.85e-05	0.000456761	Target	Associated
ZDHHC14	101.332	0.931733	0.203201	4.58527	4.53e-06	4.64e-05	Target	Associated
CLDN23	25.6126	0.930984	0.297099	3.13358	0.00172688	0.00853427	Target	Associated
FAM90A1	4.03559	0.930473	0.344128	2.70386	0.00685389	0.0271074	Non-Target	Associated
TRIM16L	478.636	0.930437	0.127845	7.27784	3.39e-13	1.22e-11	Target	Associated
QRICH2	17.5739	0.929722	0.31634	2.939	0.00329276	0.0146447	Non-Target	Non-associated
PDE4A	7.18317	0.928056	0.353334	2.62657	0.00862512	0.0328024	Non-Target	Associated
GJB1	1.61012	0.928044	0.281056	3.30199	0.000960007	0.0051441	Target	Associated
SMAD2	1001	0.926026	0.0834764	11.0933	1.35e-28	2.03e-26	Target	Associated
CPLX2	1.16981	0.925382	0.264194	3.50266	0.000460644	0.00273929	Target	Associated
LAMP2	1770.6	0.925267	0.127958	7.23101	4.79e-13	1.71e-11	Target	Associated
GAN	109.832	0.925233	0.210585	4.39364	1.11e-05	0.000104375	Target	Associated
IL18R1	14.5959	0.925024	0.322312	2.86996	0.0041052	0.0176001	Target	Associated
TFRC	4336.3	0.921099	0.138861	6.63326	3.28e-11	9.05e-10	Target	Associated
TNFRSF11A	117.077	0.9207	0.240625	3.82629	0.000130088	0.000921655	Target	Associated
SUSD1	66.0247	0.91957	0.205204	4.48125	7.42e-06	7.23e-05	Target	Associated
FBXL3	225.595	0.918742	0.158241	5.80597	6.4e-09	1.19e-07	Target	Associated
HAPLN3	22.2147	0.918193	0.299667	3.06404	0.0021837	0.0103733	Non-Target	Associated
LOC643072	18.2759	0.917361	0.320258	2.86445	0.0041774	0.0178127	Target	Associated
SQSTM1	5391.47	0.917071	0.13726	6.68125	2.37e-11	6.66e-10	Target	Associated
IL24	14.9125	0.917041	0.343852	2.66696	0.00765405	0.0296913	Target	Associated
JARID2	642.768	0.915846	0.128094	7.14978	8.69e-13	2.98e-11	Target	Associated
DIEXF	813.013	0.915611	0.116794	7.83955	4.52e-15	2.09e-13	Target	Associated
SIPA1L2	550.387	0.915507	0.133491	6.85817	6.97e-12	2.14e-10	Target	Associated
AGA	129.392	0.914817	0.14762	6.1971	5.75e-10	1.28e-08	Target	Associated
NAALADL2	40.0416	0.914379	0.276229	3.31022	0.000932239	0.00501644	Target	Associated
GTF2IP12	7.49349	0.913371	0.352839	2.58863	0.00963579	0.0359922	Non-Target	Associated
EIF5A2	193.5	0.913325	0.179327	5.09307	3.52e-07	4.71e-06	Target	Associated
TYW1B	8.72375	0.913279	0.351851	2.59564	0.00944144	0.0354024	Target	Associated
VWA5A	12.1616	0.912816	0.339481	2.68886	0.00716969	0.0281143	Non-Target	Non-associated
SOWAHC	979.888	0.912676	0.110604	8.25177	1.56e-16	8.49e-15	Target	Associated
CHRNA5	150.703	0.912331	0.186048	4.90374	9.4e-07	1.14e-05	Target	Associated
LOC284023	49.9186	0.91202	0.216354	4.2154	2.49e-05	0.000214405	Target	Associated
OCIAD2	1036.87	0.911446	0.0999504	9.11898	7.58e-20	5.81e-18	Target	Associated
SUZ12	456.249	0.911417	0.143163	6.36629	1.94e-10	4.69e-09	Target	Associated
FSD1L	26.6877	0.911195	0.301213	3.02508	0.00248564	0.0116043	Target	Associated
ABAT	147.607	0.910166	0.249852	3.64282	0.00026967	0.00174258	Target	Associated
RP2	109.114	0.909897	0.182799	4.97759	6.44e-07	8.09e-06	Target	Associated
ZNF275	210.102	0.908913	0.135882	6.68899	2.25e-11	6.33e-10	Non-Target	Associated
PRKAR2B	25.4826	0.908591	0.313191	2.90108	0.00371882	0.0162169	Target	Associated
PRDM1	397.114	0.907544	0.166567	5.44853	5.08e-08	7.99e-07	Target	Associated
SLC35F3	163.18	0.907023	0.269101	3.37057	0.000750122	0.00416797	Target	Associated
LOC101927391	12.5496	0.905682	0.335313	2.70101	0.00691295	0.0273148	Target	Non-associated
DNAJC22	23.3464	0.9055	0.309983	2.92112	0.00348771	0.0153595	Non-Target	Associated
LOC646626	4.38495	0.904223	0.351033	2.57589	0.00999814	0.0370943	Non-Target	Associated
VSNL1	201.744	0.903377	0.157147	5.7486	9e-09	1.64e-07	Target	Associated
LINC00842	75.4527	0.902823	0.255494	3.53364	0.000409877	0.00248815	Target	Associated
AGL	232.262	0.901713	0.191646	4.70509	2.54e-06	2.76e-05	Target	Associated
FES	5.11566	0.90101	0.351742	2.56157	0.0104201	0.0382735	Non-Target	Non-associated
KIAA1211L	129.414	0.900967	0.214687	4.19665	2.71e-05	0.000230429	Target	Associated
TIA1	332.044	0.90003	0.142004	6.33805	2.33e-10	5.53e-09	Target	Associated
DGKG	169.318	0.899754	0.197807	4.54864	5.4e-06	5.42e-05	Target	Associated
ALCAM	1608.24	0.898683	0.118797	7.56489	3.88e-14	1.59e-12	Target	Associated
SLC2A12	76.1601	0.898429	0.231303	3.88422	0.00010266	0.000751142	Target	Associated
WWC3	230.172	0.897702	0.218149	4.11509	3.87e-05	0.000317462	Target	Associated
RAET1L	4.61767	0.896613	0.344057	2.606	0.00916069	0.0346005	Non-Target	Associated
USP16	623.49	0.895605	0.12464	7.18552	6.7e-13	2.33e-11	Non-Target	Associated
PRDM11	30.5866	0.894957	0.276521	3.23649	0.00121008	0.00627663	Target	Associated
TIPARP-AS1	8.05261	0.894729	0.352388	2.53905	0.0111155	0.0402079	Target	Associated
SV2C	5.08828	0.893307	0.347378	2.57157	0.0101239	0.0374181	Target	Associated
HNF1A	5.37388	0.892596	0.3545	2.5179	0.0118055	0.042127	Non-Target	Non-associated
NODAL	7.8307	0.892134	0.353633	2.52276	0.0116436	0.0417474	Non-Target	Associated
FREM1	1.41751	0.891377	0.243607	3.65907	0.00025313	0.00164923	Target	Associated
TGFB1	158.187	0.891067	0.314847	2.83016	0.00465247	0.0195213	Non-Target	Associated
UGDH	291.341	0.889068	0.148924	5.96995	2.37e-09	4.79e-08	Non-Target	Associated
SLFN12	106.968	0.887935	0.176892	5.01965	5.18e-07	6.66e-06	Target	Associated
TUBB3	2131.48	0.886967	0.186089	4.76636	1.88e-06	2.11e-05	Target	Associated
AKAP7	57.9584	0.886647	0.251589	3.52419	0.000424777	0.00256542	Target	Associated
SORT1	1051.91	0.886571	0.143713	6.16903	6.87e-10	1.51e-08	Target	Associated
NEK10	2.99274	0.884857	0.334076	2.64867	0.00808092	0.0310975	Target	Associated
KDELC2	112.612	0.883357	0.206459	4.27861	1.88e-05	0.000168004	Target	Associated
SFXN5	183.912	0.88135	0.150269	5.86514	4.49e-09	8.59e-08	Target	Associated
OASL	50.0241	0.881262	0.289496	3.04412	0.00233359	0.0109688	Target	Associated
IQCF1	1.90448	0.881164	0.297106	2.96582	0.00301874	0.0136276	Target	Non-associated
IL1R1	81.42	0.880383	0.215914	4.07746	4.55e-05	0.000366012	Target	Associated
RNFT1	39.9032	0.87749	0.278879	3.14649	0.00165242	0.00819324	Target	Associated
SAXO2	6.86306	0.877392	0.352156	2.49148	0.012721	0.0446235	Target	Associated
PDP1	390.69	0.877264	0.2074	4.22981	2.34e-05	0.000202598	Target	Associated
IGFBP2	191.552	0.875277	0.357344	2.4494	0.0143096	0.0492145	Target	Associated
LSAMP	2.82838	0.874167	0.328301	2.6627	0.00775172	0.0299912	Target	Non-associated
FOXO3B	33.7716	0.874012	0.284852	3.0683	0.00215282	0.0102443	Non-Target	Non-associated
PCOLCE2	93.0125	0.872896	0.185992	4.6932	2.69e-06	2.91e-05	Target	Associated
MPZL2	984.741	0.872846	0.17447	5.00284	5.65e-07	7.19e-06	Target	Associated
ATXN1	183.627	0.871279	0.217195	4.01151	6.03e-05	0.000469037	Target	Associated
CCL5	6.50328	0.871027	0.330882	2.63244	0.00847744	0.0323673	Non-Target	Non-associated
TUBD1	102.714	0.870896	0.172044	5.06205	4.15e-07	5.45e-06	Target	Associated
RAB19	12.1354	0.870893	0.34871	2.49747	0.0125083	0.0440549	Target	Associated
PLEKHA8	127.07	0.870867	0.19046	4.57245	4.82e-06	4.9e-05	Target	Associated
MSMB	3.36306	0.870461	0.343089	2.53713	0.0111767	0.0403885	Target	Non-associated
TCEAL1	128.365	0.87031	0.151782	5.73394	9.81e-09	1.77e-07	Target	Associated
CELF6	5.54639	0.869551	0.355856	2.44355	0.0145436	0.0498329	Non-Target	Associated
CAMK1D	44.888	0.869078	0.251457	3.45616	0.000547922	0.00318134	Target	Associated
UNKL	129.069	0.869075	0.174454	4.98169	6.3e-07	7.93e-06	Target	Associated
MALT1	365.208	0.867786	0.154687	5.60993	2.02e-08	3.45e-07	Target	Associated
TM7SF2	69.3124	0.867726	0.205899	4.21432	2.51e-05	0.000215323	Non-Target	Associated
ITIH4	5.03601	0.866767	0.354028	2.4483	0.0143533	0.0493032	Non-Target	Non-associated
SMCHD1	457.245	0.865036	0.144932	5.96857	2.39e-09	4.82e-08	Target	Associated
GAD1	71.1404	0.863767	0.233783	3.69474	0.000220112	0.00146117	Target	Associated
NR1D2	153.454	0.863383	0.208035	4.15019	3.32e-05	0.000277023	Target	Associated
LMO2	27.4606	0.862163	0.304556	2.83089	0.00464189	0.0194868	Target	Associated
CD101	12.2089	0.86197	0.335065	2.57255	0.0100954	0.0373377	Target	Associated
WDR63	14.0367	0.861651	0.323677	2.66207	0.00776616	0.03004	Target	Associated
GPR37L1	3.2521	0.861481	0.339718	2.53587	0.0112168	0.0404802	Target	Associated
PITX2	1.59045	0.861263	0.291892	2.95062	0.00317133	0.0142117	Target	Associated
HIST1H2AG	3.16364	0.85949	0.343996	2.49855	0.0124703	0.0439771	Non-Target	Associated
CCDC68	37.5086	0.859371	0.297951	2.88426	0.0039233	0.0169388	Target	Associated
CCNE2	92.4881	0.859245	0.225478	3.81077	0.000138532	0.000975209	Target	Associated
TENM4	135.794	0.858963	0.164097	5.23449	1.65e-07	2.36e-06	Target	Associated
LOC105369486	1.66305	0.857579	0.299262	2.86565	0.00416159	0.0177865	Target	Associated
DGUOK-AS1	15.602	0.857163	0.31291	2.73933	0.00615652	0.0247218	Target	Associated
ZSCAN25	141.93	0.856955	0.153974	5.56559	2.61e-08	4.35e-07	Target	Associated
ACTR3B	98.0388	0.856677	0.194069	4.41428	1.01e-05	9.55e-05	Target	Associated
ADI1	1403.21	0.856504	0.175697	4.87489	1.09e-06	1.29e-05	Target	Associated
HOXB3	89.5425	0.855629	0.187652	4.55966	5.12e-06	5.17e-05	Non-Target	Associated
ADGRV1	4.19816	0.855357	0.339322	2.52079	0.0117093	0.0419036	Target	Associated
CA13	95.2998	0.855098	0.185035	4.62127	3.81e-06	3.99e-05	Target	Associated
ADH6	2.65628	0.854651	0.307799	2.77666	0.0054921	0.0224907	Target	Non-associated
TMOD1	4.18059	0.854354	0.338414	2.52459	0.0115835	0.0415935	Target	Non-associated
EPM2A	49.3252	0.853644	0.235867	3.61918	0.000295538	0.00188688	Target	Associated
SNX30	454.856	0.853364	0.14328	5.95593	2.59e-09	5.18e-08	Target	Associated
ENPP1	16.7799	0.851528	0.309566	2.75072	0.00594653	0.0240068	Target	Associated
OSCP1	39.2244	0.851491	0.242607	3.50975	0.000448525	0.00268045	Target	Associated
NOCT	210.552	0.850929	0.188575	4.51243	6.41e-06	6.33e-05	Target	Associated
GFOD1	197.585	0.849874	0.19491	4.36034	1.3e-05	0.00011983	Target	Associated
CHST14	168.48	0.847707	0.184918	4.58424	4.56e-06	4.66e-05	Target	Associated
LOC101927815	2.62007	0.847541	0.331824	2.55419	0.0106436	0.0388357	Non-Target	Associated
ZNF518B	63.8076	0.847153	0.257544	3.28935	0.0010042	0.00534798	Target	Associated
MUC20	13.3813	0.847098	0.335349	2.52602	0.0115364	0.0414887	Target	Non-associated
ZFAND5	927.542	0.846541	0.0823781	10.2763	9.01e-25	1.1e-22	Target	Associated
COL28A1	2.1835	0.846131	0.319549	2.6479	0.00809946	0.0311457	Target	Associated
CLIC5	4.46189	0.846021	0.344959	2.45253	0.0141856	0.0488773	Target	Associated
HOXD12	1.21923	0.845778	0.263379	3.21126	0.00132153	0.00678449	Target	Associated
GALNT10	1245.12	0.845606	0.0907932	9.31354	1.24e-20	1.04e-18	Target	Associated
ITPR2	202.52	0.84378	0.156893	5.37806	7.53e-08	1.15e-06	Target	Associated
IFI30	258.103	0.843765	0.146499	5.75953	8.43e-09	1.54e-07	Non-Target	Associated
XK	129.709	0.843758	0.171904	4.90831	9.19e-07	1.11e-05	Target	Associated
PTPRJ	331.327	0.843562	0.253833	3.3233	0.000889606	0.00482945	Target	Associated
DLX2	35.9412	0.843242	0.325994	2.58668	0.00969056	0.0361478	Target	Associated
MBOAT1	70.0279	0.842699	0.218052	3.86466	0.000111243	0.000803282	Target	Associated
IFNLR1	49.8232	0.841921	0.305217	2.75844	0.00580783	0.0235561	Target	Associated
ASTN1	49.327	0.841091	0.28914	2.90893	0.00362663	0.0158692	Target	Non-associated
ITK	1.35857	0.840931	0.263092	3.19633	0.00139186	0.0070927	Target	Non-associated
KCNH8	2.20604	0.840671	0.320337	2.62433	0.00868186	0.0329954	Target	Associated
ZNF750	185.983	0.83997	0.277647	3.02531	0.00248375	0.0115988	Target	Associated
ETNK1	245	0.838667	0.156638	5.35417	8.59e-08	1.29e-06	Target	Associated
RNF138	194.72	0.837169	0.166923	5.01529	5.3e-07	6.78e-06	Target	Associated
SLC35G1	77.5404	0.837116	0.248242	3.37217	0.000745775	0.00415364	Target	Associated
TGFBR1	279.608	0.835075	0.183022	4.56271	5.05e-06	5.1e-05	Target	Associated
LAMA4	415.006	0.835041	0.165825	5.03567	4.76e-07	6.17e-06	Target	Associated
ERAP2	30.3245	0.834705	0.275895	3.02544	0.00248268	0.0115971	Target	Associated
NMI	117.211	0.834353	0.191606	4.35453	1.33e-05	0.000122916	Target	Associated
ARSE	1.95134	0.833725	0.309934	2.69	0.00714511	0.0280378	Non-Target	Non-associated
AMIGO3	69.6918	0.833518	0.231005	3.60822	0.0003083	0.00195477	Non-Target	Non-associated
PCDHB2	89.4784	0.833051	0.183269	4.5455	5.48e-06	5.5e-05	Non-Target	Associated
AIF1L	34.2425	0.832664	0.320547	2.59764	0.00938676	0.0352531	Non-Target	Associated
RNF34	346.316	0.832323	0.141689	5.87429	4.25e-09	8.17e-08	Target	Associated
RAPGEF1	938.659	0.832109	0.130231	6.3895	1.66e-10	4.05e-09	Target	Associated
LINC01480	1.93547	0.831785	0.319229	2.60561	0.0091712	0.0346165	Target	Associated
TMEM87B	327.831	0.831278	0.194781	4.26777	1.97e-05	0.000175529	Target	Associated
CASP7	232.549	0.830624	0.132683	6.26021	3.84e-10	8.72e-09	Target	Associated
DNAJB9	82.083	0.83046	0.195232	4.25372	2.1e-05	0.000185226	Non-Target	Non-associated
SH3BGRL2	122.987	0.829967	0.250879	3.30823	0.000938878	0.00504887	Target	Associated
GLIS3	12.8223	0.829951	0.332823	2.49367	0.0126429	0.0444363	Target	Associated
F2R	20.2602	0.828126	0.337219	2.45575	0.014059	0.0485547	Target	Associated
ADAM10	1581.28	0.828079	0.120201	6.88911	5.61e-12	1.74e-10	Target	Associated
NCEH1	921.81	0.827482	0.148842	5.55945	2.71e-08	4.49e-07	Target	Associated
FYN	49.7009	0.826981	0.302519	2.73365	0.00626374	0.0250853	Target	Associated
LACTB2	92.0028	0.826786	0.185071	4.46739	7.92e-06	7.66e-05	Target	Associated
TMEM201	422.143	0.826601	0.193843	4.26429	2.01e-05	0.000177903	Target	Associated
DNAJB4	71.7441	0.825529	0.209099	3.94803	7.88e-05	0.000594704	Target	Associated
ALG6	92.227	0.825215	0.203921	4.04674	5.19e-05	0.000411316	Target	Associated
CDK6	1764.58	0.824823	0.12643	6.52394	6.85e-11	1.78e-09	Target	Associated
TAF13	211.869	0.823564	0.242527	3.39576	0.000684389	0.00387434	Non-Target	Associated
HELB	23.8751	0.82345	0.306678	2.68507	0.00725155	0.0284084	Target	Associated
NHSL1	704.274	0.821746	0.0901948	9.11079	8.18e-20	6.23e-18	Target	Associated
ABCA11P	28.8941	0.821198	0.265509	3.09292	0.00198196	0.00957247	Non-Target	Associated
KIAA1324	35.1796	0.820964	0.316577	2.59325	0.00950731	0.0355927	Target	Associated
USP12	326.202	0.820948	0.131043	6.2647	3.74e-10	8.5e-09	Target	Associated
FAM86HP	11.1709	0.820285	0.334482	2.45241	0.0141903	0.0488773	Target	Associated
CHIC2	105.744	0.819112	0.166463	4.92068	8.62e-07	1.05e-05	Target	Associated
PTS	384.37	0.819109	0.154269	5.30962	1.1e-07	1.63e-06	Target	Associated
PRKCH	382.368	0.818651	0.201722	4.05831	4.94e-05	0.000393926	Target	Associated
DNAJB2	656.209	0.817364	0.142359	5.74158	9.38e-09	1.7e-07	Target	Associated
MOSPD1	96.0121	0.816986	0.199847	4.08805	4.35e-05	0.000351246	Target	Associated
NCOA5	397.239	0.816476	0.194685	4.19382	2.74e-05	0.000233198	Target	Associated
TP53INP2	282.236	0.816051	0.152865	5.33838	9.38e-08	1.4e-06	Target	Associated
MYOT	2.9413	0.815501	0.33235	2.45374	0.0141379	0.0487762	Target	Non-associated
HSPH1	1775.23	0.815235	0.120898	6.74315	1.55e-11	4.52e-10	Target	Associated
EIF2AK3	248.177	0.814979	0.121313	6.718	1.84e-11	5.29e-10	Target	Associated
LOC101929128	36.3665	0.812269	0.291344	2.78801	0.00530334	0.0218204	Target	Associated
RIN3	378.216	0.811928	0.145274	5.58895	2.28e-08	3.84e-07	Target	Associated
CBR3	34.337	0.811706	0.275615	2.94508	0.00322876	0.0144138	Target	Associated
HMOX1	58.0754	0.810531	0.236749	3.42359	0.000617996	0.00353972	Target	Associated
SEMA3B-AS1	2.19954	0.80851	0.314337	2.57211	0.0101081	0.0373764	Target	Associated
PGBD1	54.6151	0.807967	0.238169	3.39242	0.000692789	0.00390627	Target	Associated
PLEKHG1	239.694	0.807441	0.168303	4.79754	1.61e-06	1.84e-05	Target	Associated
GCLM	368.038	0.806386	0.139469	5.78184	7.39e-09	1.36e-07	Target	Associated
DLG1	1112.33	0.805657	0.132396	6.08519	1.16e-09	2.45e-08	Target	Associated
DUXAP8	47.3455	0.804294	0.236319	3.40342	0.000665486	0.00377901	Target	Associated
SBF2-AS1	24.1733	0.80413	0.294249	2.73282	0.00627944	0.025136	Target	Associated
ETS1	796.899	0.804075	0.164556	4.88632	1.03e-06	1.23e-05	Target	Associated
CASC10	48.0261	0.802848	0.229054	3.50505	0.000456515	0.00271838	Target	Non-associated
ZBTB10	56.6653	0.802219	0.307102	2.61222	0.00899562	0.0340548	Target	Associated
SDPR	272.481	0.801928	0.188743	4.24879	2.15e-05	0.000188641	Target	Associated
TMEM98	84.7247	0.801113	0.279192	2.8694	0.00411256	0.0176225	Target	Associated
NFKBIZ	741.558	0.800337	0.193834	4.12899	3.64e-05	0.000301557	Target	Associated
LINC01207	2.1162	0.800171	0.297271	2.69173	0.00710834	0.0279134	Target	Associated
TMSB15B	16.3832	0.799556	0.326031	2.4524	0.0141908	0.0488773	Target	Associated
RIPK1	380.655	0.799414	0.133585	5.9843	2.17e-09	4.43e-08	Target	Associated
PKI55	179.861	0.798759	0.187514	4.25973	2.05e-05	0.000181083	Non-Target	Non-associated
UHRF1	476.72	0.798746	0.170284	4.69066	2.72e-06	2.95e-05	Non-Target	Associated
PIGW	191.449	0.79757	0.22243	3.58572	0.000336152	0.00210633	Target	Associated
ZNF26	2.58773	0.797447	0.325623	2.44899	0.0143258	0.0492395	Non-Target	Associated
KIAA1586	37.2668	0.7959	0.277447	2.86866	0.0041222	0.0176547	Target	Associated
SMIM14	127.928	0.795085	0.225628	3.52387	0.0004253	0.0025667	Target	Associated
CEP135	86.2604	0.794091	0.216032	3.67581	0.000237098	0.00156077	Target	Associated
TAPT1	155.193	0.793579	0.158232	5.0153	5.3e-07	6.78e-06	Target	Associated
RMI1	73.6091	0.792687	0.226478	3.50007	0.000465142	0.00275882	Non-Target	Non-associated
SLC25A21	50.0012	0.789608	0.235664	3.35057	0.000806454	0.00443778	Non-Target	Associated
S1PR3	15.8134	0.788994	0.305071	2.58626	0.00970234	0.0361836	Target	Non-associated
ABHD2	1157.2	0.788957	0.115943	6.80469	1.01e-11	3.05e-10	Target	Associated
RASSF8	134.501	0.787915	0.165037	4.77417	1.8e-06	2.04e-05	Target	Associated
ULBP3	145.449	0.786863	0.150942	5.21301	1.86e-07	2.63e-06	Non-Target	Associated
PLCXD2	27.4554	0.785405	0.307279	2.556	0.0105884	0.0387368	Target	Associated
CCDC69	89.1607	0.785381	0.259411	3.02756	0.00246538	0.0115325	Target	Associated
LANCL3	48.2957	0.782651	0.262553	2.98093	0.00287378	0.0130767	Target	Associated
BMP2	70.0938	0.782454	0.310403	2.52077	0.01171	0.0419036	Target	Associated
TBC1D32	20.524	0.782304	0.300993	2.59908	0.0093475	0.0351296	Target	Associated
NIPAL1	266.808	0.781963	0.170067	4.59796	4.27e-06	4.41e-05	Target	Associated
ACTR6	131.049	0.779739	0.212166	3.67513	0.000237728	0.00156243	Non-Target	Associated
TMEM229B	20.6284	0.7784	0.302371	2.57432	0.0100436	0.037192	Target	Associated
PCDHA4	18.6613	0.778044	0.312258	2.49167	0.0127145	0.0446099	Non-Target	Associated
PKNOX1	200.885	0.777644	0.12843	6.05499	1.4e-09	2.94e-08	Target	Associated
CYP19A1	0.94263	0.777474	0.244462	3.18034	0.00147101	0.00742961	Target	Associated
EHD3	43.4325	0.776365	0.247853	3.13236	0.00173405	0.00856203	Target	Associated
LRP11	355.239	0.776178	0.121984	6.36296	1.98e-10	4.78e-09	Non-Target	Associated
CREBBP	1046.04	0.775033	0.130375	5.94465	2.77e-09	5.5e-08	Target	Associated
TLE3	645.843	0.774672	0.115297	6.71893	1.83e-11	5.26e-10	Target	Associated
COL7A1	302.317	0.774642	0.218713	3.54182	0.000397374	0.00242203	Non-Target	Associated
TANC1	1077.7	0.774323	0.112995	6.85269	7.25e-12	2.22e-10	Target	Associated
HS6ST3	22.5123	0.773811	0.302881	2.55484	0.0106237	0.0387887	Target	Associated
RAB30	51.4519	0.773631	0.247717	3.12304	0.00178991	0.00878279	Target	Associated
GSTO1	1389.64	0.772912	0.102955	7.50728	6.04e-14	2.43e-12	Target	Associated
BRCA2	153.504	0.772246	0.186465	4.14152	3.45e-05	0.000286546	Non-Target	Associated
SPATS2L	814.089	0.771496	0.106182	7.2658	3.71e-13	1.33e-11	Target	Associated
FAM89A	194.106	0.771071	0.166635	4.6273	3.7e-06	3.89e-05	Target	Associated
TPM3P9	43.9274	0.770172	0.253671	3.0361	0.00239657	0.0112317	Non-Target	Associated
APOBEC3F	149.222	0.770145	0.20092	3.8331	0.00012654	0.000901343	Non-Target	Associated
PLEKHO1	22.7137	0.769269	0.279339	2.75389	0.00588914	0.0238158	Target	Associated
SERTAD1	282.869	0.768487	0.143668	5.34905	8.84e-08	1.32e-06	Target	Associated
EPHX4	124.091	0.767571	0.170623	4.49863	6.84e-06	6.73e-05	Target	Associated
SNAPC1	245.93	0.767528	0.160078	4.79471	1.63e-06	1.86e-05	Target	Associated
MDK	38.6588	0.767501	0.262975	2.91853	0.00351687	0.0154709	Non-Target	Associated
RALGPS2	794.017	0.766651	0.219876	3.48673	0.000488957	0.00288044	Target	Associated
RGS12	624.04	0.765958	0.133468	5.73891	9.53e-09	1.72e-07	Target	Associated
ZNF268	69.3356	0.76575	0.224363	3.41299	0.000642531	0.00366503	Non-Target	Associated
RAD51C	377.996	0.765517	0.114588	6.68063	2.38e-11	6.68e-10	Target	Associated
LINC00612	1.59135	0.765446	0.30388	2.51891	0.0117719	0.0420704	Non-Target	Associated
SPARC	1101.44	0.763764	0.263953	2.89356	0.00380896	0.0165185	Target	Associated
SDC3	316.334	0.763062	0.138817	5.49689	3.87e-08	6.19e-07	Non-Target	Associated
AKR1C1	1333.11	0.760746	0.270832	2.80892	0.00497077	0.0206576	Target	Associated
BVES	46.1151	0.75887	0.294164	2.57975	0.00988705	0.0367467	Target	Associated
UGT1A7	1.30794	0.758016	0.276656	2.73992	0.00614542	0.0246892	Non-Target	Non-associated
RCN1	1302.65	0.757909	0.0966767	7.83963	4.52e-15	2.09e-13	Target	Associated
DAB2	74.7977	0.757541	0.245198	3.08951	0.00200484	0.00966251	Target	Associated
SOCS2	175.288	0.757517	0.230865	3.28122	0.0010336	0.0054816	Target	Associated
HEATR5A	448.838	0.756393	0.152329	4.96554	6.85e-07	8.57e-06	Target	Associated
LOC100335030	1.85327	0.75549	0.309376	2.44198	0.0146069	0.0499876	Target	Associated
TARBP2	227.262	0.755355	0.146249	5.16484	2.41e-07	3.32e-06	Non-Target	Associated
STAMBPL1	133.483	0.755102	0.203503	3.71051	0.00020684	0.00138642	Target	Associated
FIGNL1	138.206	0.754809	0.154739	4.87795	1.07e-06	1.28e-05	Target	Associated
PARD6A	22.8427	0.7541	0.300549	2.50907	0.0121049	0.0430004	Non-Target	Non-associated
MEAT6	2.16737	0.753761	0.29219	2.57969	0.00988891	0.0367467	Target	Associated
TRDN	1.78516	0.753436	0.253535	2.97172	0.00296133	0.0134013	Target	Non-associated
GMFB	683.83	0.753276	0.190666	3.95077	7.79e-05	0.000589008	Target	Associated
TJP1	2201.41	0.752396	0.0920309	8.17547	2.95e-16	1.56e-14	Target	Associated
ZNF670	37.86	0.752388	0.269292	2.79395	0.00520684	0.0214821	Target	Non-associated
UTP20	741.946	0.750817	0.179365	4.18597	2.84e-05	0.000240053	Target	Associated
DAGLB	344.549	0.748902	0.143516	5.21825	1.81e-07	2.56e-06	Target	Associated
GOLM1	1408.81	0.748811	0.101117	7.40538	1.31e-13	5.03e-12	Target	Associated
ZNF860	66.779	0.748756	0.229993	3.25557	0.00113167	0.00593507	Target	Associated
RELB	311.279	0.748544	0.160489	4.66415	3.1e-06	3.31e-05	Non-Target	Associated
FAM198B	128.355	0.747566	0.177829	4.20384	2.62e-05	0.000223917	Target	Associated
LCOR	214.033	0.747564	0.227598	3.28458	0.00102133	0.00542696	Target	Associated
TPPP	102.587	0.746843	0.282351	2.64509	0.00816702	0.0313341	Target	Associated
GLOD5	1.66562	0.746616	0.290014	2.57441	0.010041	0.037192	Target	Associated
MIER3	119.753	0.746423	0.185284	4.02854	5.61e-05	0.000440269	Non-Target	Associated
SUCO	599.167	0.745905	0.13512	5.52031	3.38e-08	5.49e-07	Target	Associated
CAMSAP1	806.695	0.745876	0.111366	6.69753	2.12e-11	6.01e-10	Target	Associated
RCN2	829.872	0.744068	0.103913	7.16052	8.04e-13	2.79e-11	Target	Associated
ACER3	568.425	0.743759	0.128452	5.79015	7.03e-09	1.3e-07	Target	Associated
LY9	0.810597	0.74339	0.207734	3.57857	0.000345479	0.00215579	Target	Associated
TRIM6	1.11778	0.742876	0.232927	3.18931	0.00142614	0.00723615	Target	Non-associated
EMB	465.041	0.741471	0.138208	5.36489	8.1e-08	1.22e-06	Target	Associated
TRAM1	1120.5	0.740721	0.14971	4.94769	7.51e-07	9.27e-06	Target	Associated
EHD4	1714.5	0.74026	0.106516	6.94973	3.66e-12	1.17e-10	Target	Associated
IKBKE	149.403	0.739467	0.157779	4.68674	2.78e-06	3e-05	Target	Associated
CERS6	371.26	0.738819	0.140359	5.26376	1.41e-07	2.05e-06	Target	Associated
MYO1H	1.75943	0.738291	0.299055	2.46874	0.0135588	0.0470862	Non-Target	Non-associated
SNX9	1220.94	0.738252	0.0871008	8.47584	2.33e-17	1.4e-15	Target	Associated
ELK1	583.599	0.738082	0.11698	6.30949	2.8e-10	6.51e-09	Target	Associated
AK6	130.298	0.737568	0.192265	3.8362	0.00012495	0.000891748	Non-Target	Associated
TIMELESS	681.503	0.736975	0.135956	5.42069	5.94e-08	9.21e-07	Target	Associated
C8orf37	25.2777	0.736957	0.288387	2.55544	0.0106053	0.0387555	Target	Associated
CRIPT	160.742	0.73598	0.169356	4.34576	1.39e-05	0.000127434	Target	Associated
OTUD3	192.95	0.735155	0.170996	4.29926	1.71e-05	0.000154345	Target	Associated
FOSB	1815.24	0.73461	0.278249	2.64011	0.00828784	0.0317568	Target	Associated
HCFC1	1768.21	0.734052	0.174458	4.20763	2.58e-05	0.000220879	Target	Non-associated
ZNF468	27.666	0.733411	0.292894	2.50401	0.0122794	0.0435091	Non-Target	Non-associated
MDFIC	221.11	0.733118	0.13306	5.50968	3.59e-08	5.81e-07	Target	Associated
ATP11A	967.138	0.732023	0.131179	5.58035	2.4e-08	4.03e-07	Target	Associated
TBCCD1	208.818	0.731745	0.158588	4.61413	3.95e-06	4.13e-05	Target	Associated
PARP1	3853.99	0.731362	0.129412	5.65142	1.59e-08	2.77e-07	Target	Associated
DDI2	86.6585	0.728034	0.263853	2.75924	0.00579353	0.0235154	Target	Associated
SLC27A2	104.999	0.727938	0.260575	2.79358	0.00521277	0.0214924	Target	Associated
CABYR	73.7224	0.727421	0.210553	3.45481	0.000550679	0.00319498	Target	Associated
ST18	1.23518	0.727181	0.246288	2.95256	0.0031515	0.014142	Target	Associated
DSEL	69.9098	0.727143	0.23063	3.15285	0.00161682	0.00804568	Target	Associated
ALG8	422.643	0.726963	0.126394	5.75155	8.84e-09	1.61e-07	Target	Associated
MCM9	129.625	0.726273	0.19937	3.64284	0.00026965	0.00174258	Target	Associated
ZNF770	518.643	0.726062	0.150864	4.81268	1.49e-06	1.72e-05	Target	Associated
PLAGL2	508.631	0.724988	0.105121	6.89667	5.32e-12	1.65e-10	Target	Associated
ATP23	33.205	0.724363	0.24763	2.92519	0.0034425	0.0152084	Target	Associated
SHROOM1	173.001	0.724331	0.138221	5.24039	1.6e-07	2.3e-06	Target	Associated
STEAP1	170.219	0.724237	0.151564	4.77841	1.77e-06	2e-05	Target	Associated
ANTXR1	844.536	0.724223	0.133192	5.43743	5.41e-08	8.46e-07	Target	Associated
ZFX	378.975	0.723351	0.144644	5.0009	5.71e-07	7.24e-06	Target	Associated
KATNAL1	159.602	0.722971	0.249361	2.89929	0.00374008	0.016271	Target	Associated
NAV1	820.994	0.722936	0.155635	4.64506	3.4e-06	3.6e-05	Target	Associated
NOL9	441.584	0.722812	0.15906	4.54427	5.51e-06	5.53e-05	Target	Associated
RAD54B	76.448	0.722512	0.198546	3.63901	0.000273691	0.00176305	Non-Target	Associated
LINC00920	72.6092	0.722163	0.217683	3.3175	0.000908256	0.00490494	Target	Associated
TET2	270.02	0.721286	0.199575	3.61411	0.000301384	0.00191754	Target	Associated
PAQR3	138.864	0.720986	0.185297	3.89097	9.98e-05	0.000732819	Target	Associated
PMP22	107.666	0.720677	0.190767	3.77779	0.000158225	0.00109703	Non-Target	Associated
ZNF252P	162.484	0.720227	0.17383	4.14327	3.42e-05	0.000284649	Target	Associated
SLC45A4	109.009	0.719664	0.212238	3.39083	0.000696817	0.0039219	Target	Associated
LRP12	218.756	0.719639	0.145421	4.94867	7.47e-07	9.24e-06	Target	Associated
HERPUD1	439.657	0.719153	0.106962	6.72345	1.77e-11	5.11e-10	Non-Target	Associated
SAMD4A	915.078	0.718591	0.175206	4.10142	4.11e-05	0.000333888	Target	Associated
TTC7A	636.201	0.718017	0.134413	5.34186	9.2e-08	1.37e-06	Target	Associated
JUN	1422.95	0.716808	0.175952	4.07388	4.62e-05	0.000371141	Target	Associated
SOCS4	334.645	0.716161	0.150947	4.74444	2.09e-06	2.32e-05	Target	Associated
FAM208B	1217.74	0.716014	0.155734	4.59769	4.27e-06	4.42e-05	Target	Associated
ZMPSTE24	864.408	0.71594	0.156078	4.58708	4.49e-06	4.62e-05	Non-Target	Associated
ATL2	803.338	0.71573	0.11981	5.9739	2.32e-09	4.68e-08	Target	Associated
MSI2	1056.58	0.715323	0.112986	6.33107	2.43e-10	5.75e-09	Target	Associated
OR2AG2	1.44516	0.715214	0.28454	2.51358	0.0119512	0.0425823	Target	Non-associated
ARHGEF12	1478.39	0.714953	0.125294	5.70622	1.16e-08	2.06e-07	Target	Associated
PLEKHA7	464.984	0.714783	0.19834	3.60383	0.000313567	0.00198133	Target	Associated
HAS2-AS1	1.02991	0.714465	0.245562	2.90951	0.00361997	0.0158485	Target	Associated
GK	41.9591	0.713111	0.257528	2.76907	0.00562172	0.0229051	Target	Associated
SYK	344.595	0.712646	0.125507	5.67815	1.36e-08	2.4e-07	Target	Associated
NEK4	320.245	0.712615	0.166471	4.28071	1.86e-05	0.000166609	Non-Target	Associated
SNTB2	292.117	0.711112	0.137302	5.17916	2.23e-07	3.1e-06	Target	Associated
ATF5	896.137	0.711111	0.182812	3.88985	0.000100308	0.000735564	Non-Target	Associated
ANKUB1	1.0997	0.710934	0.248681	2.85882	0.00425218	0.0180849	Target	Associated
SACS	537.767	0.710708	0.157154	4.52235	6.12e-06	6.07e-05	Target	Associated
BPGM	210.125	0.710637	0.182557	3.89269	9.91e-05	0.000728921	Target	Associated
SMC5	419.439	0.709509	0.136426	5.20069	1.99e-07	2.79e-06	Target	Associated
PPP1R2	409.276	0.708685	0.11515	6.15446	7.53e-10	1.64e-08	Target	Associated
USP1	433.344	0.708538	0.164418	4.30938	1.64e-05	0.000147772	Target	Associated
ABRACL	483.045	0.708448	0.188657	3.75522	0.000173189	0.00118783	Target	Associated
POPDC3	222.996	0.708283	0.151579	4.67271	2.97e-06	3.19e-05	Target	Associated
SLC36A1	442.501	0.708084	0.172986	4.0933	4.25e-05	0.000344217	Target	Associated
SYT6	0.790137	0.708061	0.193836	3.65289	0.000259308	0.00168462	Target	Associated
TNRC6C	285.102	0.707308	0.239973	2.94744	0.00320414	0.0143277	Target	Associated
ZNF518A	175.541	0.70696	0.191215	3.6972	0.000217993	0.00144791	Target	Associated
SH3D19	666.891	0.706944	0.129933	5.44085	5.3e-08	8.31e-07	Target	Associated
LATS1	306.528	0.706899	0.168567	4.19357	2.75e-05	0.000233342	Target	Associated
TACR2	27.364	0.706464	0.281737	2.50753	0.0121578	0.0431604	Target	Associated
BTN2A1	234.941	0.705214	0.123966	5.68875	1.28e-08	2.26e-07	Target	Associated
ENTPD4	582.942	0.70488	0.0843751	8.35412	6.59e-17	3.76e-15	Target	Associated
SCN5A	1.43241	0.70485	0.279785	2.51926	0.0117602	0.042047	Non-Target	Associated
LINC00578	1.29957	0.703963	0.223216	3.15373	0.001612	0.00802653	Target	Associated
PARP11	50.4975	0.703638	0.23619	2.97911	0.00289084	0.0131255	Target	Associated
BRPF3	392.244	0.703309	0.117007	6.01083	1.85e-09	3.81e-08	Target	Associated
KIAA0040	1029.57	0.703171	0.170812	4.11664	3.84e-05	0.000315647	Target	Associated
DTX3L	476.895	0.702779	0.159188	4.41477	1.01e-05	9.53e-05	Non-Target	Non-associated
GNA13	533.518	0.702753	0.154389	4.55183	5.32e-06	5.35e-05	Target	Associated
SHB	779.595	0.702595	0.114262	6.14901	7.8e-10	1.7e-08	Target	Associated
NUDT15	426.91	0.702405	0.109163	6.43445	1.24e-10	3.08e-09	Target	Associated
CBLB	188.575	0.701724	0.209356	3.35182	0.000802814	0.00442069	Target	Associated
FOXD1	161.492	0.701568	0.19378	3.62044	0.000294107	0.00187992	Target	Associated
TSPOAP1	1.39339	0.701503	0.279558	2.50933	0.012096	0.042978	Non-Target	Non-associated
OR7E156P	0.793604	0.700889	0.195925	3.57732	0.000347128	0.00216282	Target	Associated
ATP6V1B1-AS1	30.7179	0.699677	0.27165	2.57566	0.010005	0.0371029	Non-Target	Associated
FBXO33	245.098	0.69958	0.138178	5.0629	4.13e-07	5.43e-06	Target	Associated
CD320	297.434	0.69881	0.151875	4.60122	4.2e-06	4.36e-05	Non-Target	Associated
ZNF814	74.65	0.698764	0.207968	3.35997	0.000779513	0.00430528	Non-Target	Non-associated
DRAM1	159.029	0.698502	0.14442	4.83661	1.32e-06	1.54e-05	Target	Associated
HOXB6	43.6232	0.69799	0.246357	2.83325	0.00460774	0.0193631	Non-Target	Non-associated
MANEA	78.8565	0.696365	0.208206	3.3446	0.000824004	0.0045156	Target	Associated
SLC7A11-AS1	1.2425	0.696228	0.264598	2.63126	0.00850681	0.032457	Target	Associated
SMURF2	656.834	0.695433	0.17692	3.93078	8.47e-05	0.000634371	Target	Associated
TDG	479.011	0.695216	0.169508	4.10138	4.11e-05	0.000333888	Target	Associated
TTC26	93.669	0.695062	0.203419	3.41691	0.000633373	0.00362153	Target	Associated
LOC401286	1.14145	0.694678	0.229829	3.02258	0.00250631	0.0116843	Non-Target	Non-associated
LARP4	589.786	0.694638	0.134557	5.16243	2.44e-07	3.36e-06	Target	Associated
TTL	715.194	0.694362	0.118302	5.86939	4.37e-09	8.4e-08	Target	Associated
OTUD6B	168.651	0.693978	0.159012	4.3643	1.28e-05	0.000117942	Non-Target	Associated
POMK	63.7954	0.693865	0.265935	2.60915	0.00907677	0.0343149	Target	Associated
C21orf2	152.585	0.693845	0.207328	3.3466	0.00081808	0.00449428	Non-Target	Associated
RNF38	236.999	0.693792	0.135042	5.13758	2.78e-07	3.81e-06	Target	Associated
ZXDB	98.6003	0.693613	0.182167	3.80757	0.000140337	0.000985554	Target	Associated
PDE4D	130.182	0.693311	0.190342	3.64246	0.000270049	0.00174366	Target	Associated
CYP1A2	0.910534	0.693257	0.242754	2.8558	0.0042929	0.0182335	Non-Target	Non-associated
SPRED2	1319.65	0.692948	0.104777	6.61352	3.75e-11	1.03e-09	Target	Associated
PHTF2	307.156	0.69235	0.153015	4.52471	6.05e-06	6.01e-05	Target	Associated
TMPO-AS1	49.3681	0.691561	0.22644	3.05405	0.00225771	0.0106667	Non-Target	Associated
SERPINB13	98.222	0.691468	0.250741	2.7577	0.005821	0.0235979	Target	Associated
ASPHD2	33.0376	0.690409	0.243107	2.83994	0.00451221	0.0190244	Target	Associated
MREG	349.053	0.690353	0.139283	4.95647	7.18e-07	8.92e-06	Target	Associated
TRPV1	40.3772	0.690329	0.276878	2.49326	0.0126576	0.0444601	Target	Non-associated
FZD1	90.9762	0.690298	0.204787	3.3708	0.000749492	0.00416732	Target	Associated
OSTM1	189.042	0.690223	0.14588	4.73144	2.23e-06	2.46e-05	Target	Associated
VCAN	336.391	0.690002	0.224628	3.07175	0.00212807	0.0101411	Target	Associated
SH3RF1	615.765	0.689623	0.0945193	7.29611	2.96e-13	1.08e-11	Target	Associated
TLR7	1.34791	0.689323	0.230179	2.99473	0.0027469	0.0125999	Target	Non-associated
UBD	1.21843	0.688707	0.241438	2.85252	0.00433734	0.0183856	Target	Non-associated
AVL9	623.069	0.688633	0.123084	5.59481	2.21e-08	3.73e-07	Target	Associated
FAS	520.628	0.68824	0.124945	5.50835	3.62e-08	5.84e-07	Target	Associated
COQ7	126.389	0.687957	0.179228	3.83845	0.000123811	0.000884001	Target	Associated
ZSCAN22	75.1231	0.687925	0.204381	3.36589	0.000762971	0.00422804	Target	Associated
EIF4G2	13373	0.687339	0.115321	5.96024	2.52e-09	5.05e-08	Target	Associated
PICALM	1506.57	0.687189	0.135148	5.08473	3.68e-07	4.9e-06	Target	Associated
EIF4A3	1817.46	0.686356	0.117371	5.84773	4.98e-09	9.45e-08	Target	Associated
ZNF718	39.1575	0.686153	0.249321	2.75209	0.00592172	0.0239358	Non-Target	Associated
SLC25A46	402.33	0.686081	0.159071	4.31306	1.61e-05	0.000145489	Target	Associated
HOXA10	32.871	0.686006	0.267633	2.56324	0.0103701	0.0381238	Non-Target	Associated
PAPD5	257.716	0.685998	0.142559	4.81203	1.49e-06	1.73e-05	Target	Associated
POLE2	126.289	0.685974	0.169362	4.05034	5.11e-05	0.000405807	Non-Target	Associated
ATP6V0A2	308.847	0.685848	0.17463	3.92743	8.59e-05	0.000640098	Target	Associated
CDH3	5351.71	0.68531	0.104684	6.54646	5.89e-11	1.55e-09	Target	Associated
DIAPH3	295.062	0.685077	0.138107	4.96047	7.03e-07	8.78e-06	Target	Associated
ACVR2B	45.2927	0.684454	0.255233	2.68168	0.00732531	0.0286295	Non-Target	Associated
RBM48	77.9348	0.682554	0.194347	3.51205	0.000444668	0.00266318	Non-Target	Associated
ZNF37A	422.547	0.682464	0.115791	5.89393	3.77e-09	7.35e-08	Target	Associated
MIR4482	0.884056	0.682246	0.205836	3.31451	0.000918048	0.00494974	Non-Target	Associated
RBPMS2	1.27536	0.682155	0.264054	2.58339	0.00978333	0.0364328	Target	Associated
DCLK2	30.1543	0.681776	0.262526	2.59698	0.00940468	0.035306	Target	Associated
PPP2R1B	565.24	0.681652	0.138913	4.90705	9.25e-07	1.12e-05	Target	Associated
NRIP1	473.406	0.681275	0.141792	4.80476	1.55e-06	1.78e-05	Target	Associated
HIST1H2BD	88.1552	0.679904	0.207841	3.27127	0.00107066	0.00565818	Target	Associated
ARL6	38.351	0.679744	0.257705	2.63768	0.00834742	0.031933	Target	Associated
ITPRIPL2	847.813	0.679655	0.0808712	8.40417	4.31e-17	2.52e-15	Target	Associated
ZNF653	46.231	0.679249	0.254016	2.67404	0.00749429	0.0291933	Non-Target	Associated
2018-03-07	584.789	0.679004	0.138816	4.8914	1e-06	1.2e-05	Target	Associated
CENPN	618.429	0.678862	0.144742	4.69014	2.73e-06	2.95e-05	Non-Target	Associated
CENPU	310.542	0.6786	0.150246	4.51659	6.28e-06	6.22e-05	Target	Associated
EXO1	316.328	0.678479	0.143544	4.72663	2.28e-06	2.51e-05	Target	Associated
HDAC4	134.275	0.677857	0.19394	3.49519	0.000473721	0.00280367	Non-Target	Associated
TMEM30B	407.469	0.677747	0.13104	5.17205	2.32e-07	3.21e-06	Target	Associated
DUBR	158.501	0.677478	0.182854	3.70503	0.000211369	0.00141391	Target	Associated
SGPL1	1345.37	0.677424	0.122754	5.51853	3.42e-08	5.54e-07	Target	Associated
DDX60L	47.4253	0.677214	0.273746	2.47388	0.0133654	0.0465579	Target	Associated
TMX1	836.592	0.676977	0.10098	6.70406	2.03e-11	5.77e-10	Target	Associated
MMGT1	338.682	0.675136	0.131164	5.14728	2.64e-07	3.64e-06	Non-Target	Associated
FAM117B	83.222	0.674994	0.200644	3.36413	0.00076784	0.00425076	Target	Associated
FLVCR1	192.631	0.674947	0.160797	4.19752	2.7e-05	0.000229665	Target	Associated
CDC6	667.153	0.674778	0.125393	5.38132	7.39e-08	1.13e-06	Target	Associated
TIPARP	1103.64	0.674738	0.116291	5.80215	6.55e-09	1.22e-07	Target	Associated
NFKB1	683.305	0.674257	0.11513	5.85648	4.73e-09	9.03e-08	Target	Associated
IKBKG	128.322	0.67402	0.152268	4.42655	9.58e-06	9.06e-05	Non-Target	Associated
TMEM167A	556.557	0.673414	0.139762	4.81829	1.45e-06	1.68e-05	Target	Associated
FRK	60.6136	0.672939	0.251157	2.67935	0.00737643	0.028802	Target	Associated
ARAP2	261.231	0.672879	0.137442	4.89573	9.79e-07	1.18e-05	Target	Non-associated
FKRP	280.935	0.672776	0.125735	5.35076	8.76e-08	1.31e-06	Non-Target	Associated
RBL1	224.706	0.672304	0.162883	4.12753	3.67e-05	0.000303173	Target	Associated
ENTPD7	323.443	0.672293	0.181627	3.7015	0.000214329	0.00142909	Target	Associated
TIAM1	199.881	0.672068	0.148213	4.53446	5.78e-06	5.77e-05	Target	Associated
EXOC6	188.698	0.671801	0.181539	3.7006	0.000215094	0.00143303	Target	Associated
USP18	96.0353	0.671312	0.173892	3.86052	0.000113147	0.000815602	Non-Target	Associated
CDCP1	3968	0.671169	0.155061	4.32841	1.5e-05	0.000136831	Target	Associated
E2F8	42.8762	0.669046	0.247671	2.70135	0.00690585	0.0272933	Target	Associated
BIN1	323.321	0.668984	0.152395	4.38981	1.13e-05	0.000105869	Target	Associated
SMAD3	1496.36	0.668399	0.142344	4.69567	2.66e-06	2.88e-05	Target	Associated
CBWD1	254.395	0.668333	0.134824	4.95707	7.16e-07	8.9e-06	Target	Associated
LCLAT1	369.142	0.668328	0.176275	3.79139	0.000149805	0.00104378	Target	Associated
CPNE2	111.697	0.668232	0.161212	4.14506	3.4e-05	0.000282655	Non-Target	Associated
HOXA11	42.4223	0.668225	0.237988	2.80781	0.00498799	0.0207188	Target	Associated
ARNTL	500.786	0.66752	0.113463	5.88314	4.03e-09	7.8e-08	Target	Associated
FOXA1	345.972	0.66533	0.155568	4.27678	1.9e-05	0.0001693	Target	Associated
MBNL2	448.25	0.664447	0.194628	3.41393	0.000640342	0.00365554	Target	Associated
PTAR1	226.086	0.664146	0.190555	3.48533	0.000491524	0.00289247	Target	Associated
GALNT6	1154.08	0.663287	0.102684	6.45947	1.05e-10	2.66e-09	Target	Associated
CRY1	165.057	0.663214	0.147447	4.49797	6.86e-06	6.74e-05	Target	Associated
ZBTB33	189.47	0.662595	0.188104	3.5225	0.000427491	0.00257804	Non-Target	Associated
CCNL1	614.768	0.662588	0.151262	4.38039	1.18e-05	0.000110302	Target	Associated
C6orf58	0.866024	0.662583	0.214689	3.08624	0.00202703	0.00974083	Target	Associated
PRICKLE2	111.161	0.662509	0.183542	3.60958	0.000306693	0.00194533	Target	Associated
TCTN2	78.961	0.662464	0.22257	2.97643	0.00291628	0.0132265	Non-Target	Associated
ERCC6L	106.427	0.661975	0.201177	3.29051	0.00100005	0.00533792	Target	Associated
SKA3	186.272	0.661441	0.15925	4.15348	3.27e-05	0.000273757	Non-Target	Associated
RPIA	411.099	0.661332	0.215438	3.06971	0.00214269	0.0102022	Target	Associated
PLAGL1	157.385	0.661122	0.187087	3.53376	0.000409696	0.00248796	Target	Associated
ST3GAL5	148.69	0.660834	0.185189	3.56842	0.000359141	0.00222509	Target	Associated
ANTXR2	306.392	0.660809	0.191646	3.44807	0.000564601	0.003261	Target	Associated
PLD6	135.088	0.66065	0.175441	3.76566	0.000166111	0.00114785	Non-Target	Associated
MARCKS	936.398	0.660028	0.109924	6.00442	1.92e-09	3.95e-08	Target	Associated
SLC35A5	248.154	0.659982	0.137523	4.79907	1.59e-06	1.83e-05	Target	Associated
CEP19	29.2761	0.659874	0.265189	2.48832	0.0128349	0.0449751	Target	Associated
MAP6D1	71.9187	0.659093	0.189624	3.4758	0.00050934	0.00298351	Target	Associated
ITGA2	1656.28	0.658164	0.209415	3.14287	0.00167299	0.00828528	Target	Associated
CARD6	214.312	0.657116	0.148947	4.41173	1.03e-05	9.65e-05	Non-Target	Associated
SFMBT2	48.5652	0.656819	0.255542	2.5703	0.0101611	0.0375473	Target	Associated
SLC24A4	1.44572	0.655804	0.262894	2.49456	0.0126115	0.0443427	Target	Associated
CDK17	188.553	0.654756	0.157687	4.15226	3.29e-05	0.000274826	Target	Associated
UGGT1	1830.92	0.65411	0.089359	7.32003	2.48e-13	9.15e-12	Target	Associated
NAAA	73.7271	0.654053	0.230555	2.83686	0.00455592	0.0191843	Non-Target	Associated
ZNF286A	125.421	0.653919	0.159124	4.10949	3.97e-05	0.000324609	Non-Target	Associated
ZDHHC18	565.403	0.653425	0.104744	6.23832	4.42e-10	9.95e-09	Target	Associated
TSPAN6	229.975	0.653385	0.1732	3.77243	0.000161666	0.00111948	Target	Associated
GXYLT1	236.726	0.653364	0.20569	3.17646	0.00149085	0.00750692	Target	Associated
P4HA2	819.17	0.65327	0.196649	3.32201	0.000893718	0.00484542	Non-Target	Associated
SSX2IP	221.053	0.652954	0.136763	4.77435	1.8e-06	2.04e-05	Target	Associated
SUV39H2	199.969	0.652094	0.141772	4.59959	4.23e-06	4.39e-05	Target	Associated
NCOA2	229.391	0.651411	0.179636	3.62628	0.000287535	0.00184076	Target	Associated
MB21D2	80.9844	0.651004	0.21506	3.02709	0.00246924	0.011544	Target	Associated
TMEM70	208.952	0.650972	0.165922	3.92336	8.73e-05	0.000649271	Non-Target	Associated
ZDHHC20	596.009	0.650093	0.137393	4.73163	2.23e-06	2.46e-05	Target	Associated
VIMP	456.029	0.649943	0.145956	4.45301	8.47e-06	8.12e-05	Non-Target	Non-associated
OR7A5	0.760191	0.649817	0.195019	3.33207	0.000862028	0.00470135	Non-Target	Associated
SLC36A4	191.126	0.64943	0.142232	4.56601	4.97e-06	5.03e-05	Target	Associated
TGS1	352.982	0.648524	0.134224	4.83166	1.35e-06	1.58e-05	Target	Non-associated
THAP5	121.189	0.648514	0.170654	3.80016	0.000144602	0.00101191	Target	Associated
KREMEN1	231.483	0.646756	0.157535	4.10548	4.03e-05	0.000329224	Target	Associated
SDCBP	855.347	0.646629	0.220626	2.93088	0.00338008	0.0149526	Target	Associated
CD47	511.189	0.646566	0.139885	4.62213	3.8e-06	3.98e-05	Target	Associated
DDIAS	185.434	0.644271	0.157301	4.09579	4.21e-05	0.000340873	Non-Target	Non-associated
APAF1	81.4861	0.644251	0.244085	2.63945	0.00830402	0.0318003	Target	Associated
ISLR	1.48745	0.643213	0.244886	2.62657	0.00862491	0.0328024	Target	Associated
TPMT	507.244	0.643034	0.125203	5.13593	2.81e-07	3.83e-06	Non-Target	Associated
RNASEH2B	209.903	0.642513	0.165545	3.88119	0.000103949	0.000759229	Target	Non-associated
POC1B	235.331	0.642465	0.201349	3.1908	0.00141881	0.00720781	Target	Associated
ARL5A	307.334	0.642288	0.169158	3.79696	0.000146481	0.00102381	Target	Associated
TMEM17	49.0655	0.642102	0.25319	2.53605	0.0112111	0.0404688	Target	Associated
BTG3	487.95	0.642076	0.196576	3.26629	0.00108966	0.00574207	Target	Associated
SGMS1	273.722	0.641978	0.112296	5.71684	1.09e-08	1.95e-07	Target	Associated
CASC5	330.906	0.641747	0.158706	4.04361	5.26e-05	0.000416044	Non-Target	Non-associated
2018-09-10	715.723	0.641627	0.170458	3.76414	0.000167121	0.00115387	Target	Associated
SEC11C	408.646	0.64141	0.112569	5.69794	1.21e-08	2.16e-07	Target	Associated
KIAA1551	185.819	0.641069	0.162944	3.9343	8.34e-05	0.000625744	Target	Associated
IGSF9	401.895	0.640194	0.150478	4.25442	2.1e-05	0.000184749	Target	Associated
DDB2	599.619	0.640101	0.107121	5.97552	2.29e-09	4.64e-08	Non-Target	Associated
LZTFL1	58.7568	0.640016	0.21258	3.0107	0.00260645	0.0120695	Target	Associated
EMP3	65.4408	0.639555	0.205518	3.11191	0.00185879	0.00907767	Non-Target	Associated
SPRY4	866.376	0.639361	0.116109	5.50656	3.66e-08	5.9e-07	Non-Target	Associated
FER	396.042	0.63846	0.12462	5.12326	3e-07	4.06e-06	Target	Associated
MFAP3L	109.535	0.637746	0.19067	3.34476	0.000823535	0.0045156	Target	Associated
METTL13	970.18	0.637148	0.134559	4.73508	2.19e-06	2.42e-05	Target	Associated
KIF24	70.8476	0.637147	0.193648	3.29024	0.00100103	0.00534143	Target	Associated
BIRC2	378.334	0.63665	0.170488	3.73428	0.000188255	0.00127633	Target	Associated
MICU2	282.305	0.635869	0.16849	3.77393	0.000160697	0.0011137	Target	Associated
LRCH3	182.055	0.635264	0.147263	4.3138	1.6e-05	0.000145159	Target	Associated
NHEJ1	177.19	0.634863	0.135701	4.67839	2.89e-06	3.1e-05	Target	Associated
MRPL32	525.627	0.634746	0.14501	4.37725	1.2e-05	0.000111777	Target	Associated
TET3	935.961	0.634277	0.168239	3.77009	0.000163187	0.00112907	Target	Associated
STS	207.394	0.6341	0.170997	3.70825	0.000208695	0.00139716	Target	Associated
YAE1D1	100.109	0.632717	0.182778	3.46167	0.000536843	0.00312358	Target	Associated
LMO7	1658.23	0.632443	0.20283	3.11809	0.00182026	0.00891056	Target	Associated
STAG3L5P-PVRIG2P-PILRB	93.9862	0.632081	0.218489	2.89297	0.0038162	0.0165455	Non-Target	Associated
MFSD4B	66.4698	0.631896	0.229862	2.74902	0.00597731	0.0241075	Target	Associated
SLC41A2	70.4319	0.631422	0.203887	3.09693	0.00195537	0.00947654	Target	Associated
PIGG	573.968	0.631043	0.123106	5.126	2.96e-07	4.01e-06	Non-Target	Associated
DUSP8	58.0188	0.63079	0.217273	2.90322	0.00369345	0.0161318	Non-Target	Associated
TMPO	860.502	0.630643	0.142167	4.43593	9.17e-06	8.73e-05	Non-Target	Associated
ZDHHC21	283.271	0.63036	0.196596	3.20638	0.00134419	0.00688583	Target	Associated
TMEM67	55.0879	0.630112	0.233674	2.69655	0.00700622	0.0276042	Target	Associated
NT5C3A	182.191	0.629853	0.186734	3.37299	0.000743562	0.00414549	Target	Associated
WDR17	58.8719	0.629666	0.235264	2.67642	0.00744132	0.029028	Target	Non-associated
ZWINT	654.673	0.629453	0.179263	3.51134	0.000445857	0.00266933	Target	Associated
SECISBP2L	689.222	0.629353	0.128309	4.90498	9.34e-07	1.13e-05	Target	Associated
FMR1	358.672	0.629321	0.111447	5.64683	1.63e-08	2.83e-07	Non-Target	Associated
PM20D2	320.156	0.628582	0.157563	3.9894	6.62e-05	0.000509715	Target	Associated
ALKBH8	115.117	0.628517	0.169287	3.71272	0.000205045	0.00137551	Target	Associated
TMEM30A	1152.15	0.628168	0.139133	4.51488	6.34e-06	6.27e-05	Target	Associated
PPM1D	198.171	0.628058	0.176044	3.56762	0.000360234	0.00223102	Target	Associated
GLA	291.509	0.628034	0.123661	5.07866	3.8e-07	5.04e-06	Non-Target	Associated
STAG1	464.231	0.627704	0.167731	3.74233	0.00018232	0.0012417	Target	Associated
TARSL2	107.567	0.626936	0.169244	3.70432	0.000211957	0.00141728	Target	Associated
SUSD6	617.973	0.626522	0.107095	5.85016	4.91e-09	9.33e-08	Target	Associated
DESI2	689.434	0.626044	0.128282	4.88023	1.06e-06	1.26e-05	Target	Associated
LOC101927027	32.2122	0.625841	0.250005	2.50332	0.0123036	0.0435635	Target	Associated
TRA2A	541.483	0.62501	0.18389	3.39882	0.000676762	0.00383909	Target	Associated
TEAD1	1515.38	0.623708	0.132482	4.70786	2.5e-06	2.73e-05	Target	Associated
PSME2	799.151	0.623705	0.108154	5.76683	8.08e-09	1.48e-07	Non-Target	Associated
STAT5A	50.4925	0.623302	0.242099	2.57458	0.0100363	0.037192	Target	Associated
TSPAN15	135.484	0.623285	0.186645	3.3394	0.000839583	0.00459257	Target	Associated
PLPP6	143.524	0.62252	0.168824	3.68739	0.000226564	0.00150099	Target	Associated
PCNA	1070.41	0.622429	0.14696	4.23536	2.28e-05	0.00019828	Non-Target	Associated
MARVELD2	251.633	0.62217	0.192187	3.23731	0.0012066	0.00626356	Target	Associated
CSRNP2	249.721	0.621252	0.140184	4.43169	9.35e-06	8.88e-05	Target	Associated
DCP1A	373.779	0.621122	0.112395	5.52624	3.27e-08	5.35e-07	Target	Associated
GTF2A2	661.385	0.620409	0.143577	4.3211	1.55e-05	0.000140964	Target	Associated
CCDC117	156.576	0.620263	0.167655	3.69963	0.000215915	0.00143793	Target	Associated
KRR1	323.96	0.619594	0.138002	4.48973	7.13e-06	6.99e-05	Target	Associated
CCNJ	138.257	0.618905	0.190914	3.2418	0.00118779	0.00618236	Target	Associated
IPO11	158.258	0.617855	0.166651	3.70748	0.000209331	0.00140085	Target	Associated
RNF125	43.1308	0.617197	0.249647	2.47228	0.0134254	0.0467175	Target	Associated
SH3BP5L	609.128	0.617151	0.12162	5.07442	3.89e-07	5.15e-06	Non-Target	Associated
SETBP1	154.971	0.616801	0.175322	3.51811	0.000434624	0.00261439	Target	Associated
CDON	37.8286	0.616074	0.246157	2.50277	0.0123225	0.0435872	Target	Associated
TIPIN	220.569	0.615544	0.13791	4.46337	8.07e-06	7.79e-05	Target	Associated
GMCL1	215.638	0.614482	0.152917	4.01841	5.86e-05	0.000457457	Non-Target	Associated
GLRX2	115.572	0.61363	0.196464	3.12337	0.00178795	0.00877837	Target	Associated
DNAJC16	282.224	0.613497	0.128757	4.76475	1.89e-06	2.13e-05	Target	Associated
MCM10	407.944	0.613389	0.156314	3.92408	8.71e-05	0.000647615	Target	Associated
THAP1	95.2828	0.613159	0.204328	3.00086	0.00269221	0.0123972	Target	Associated
PRCP	470.43	0.612254	0.141336	4.33189	1.48e-05	0.000134988	Target	Associated
SLC25A32	346.184	0.612101	0.167318	3.6583	0.000253891	0.00165354	Target	Associated
YWHAQ	6626.16	0.611393	0.0830881	7.35837	1.86e-13	7.01e-12	Target	Associated
LMBR1	486.333	0.611135	0.124256	4.91836	8.73e-07	1.06e-05	Target	Associated
ATP10D	150.351	0.611119	0.186092	3.28396	0.0010236	0.00543727	Target	Associated
SYNJ2	358.816	0.610851	0.136142	4.48686	7.23e-06	7.06e-05	Target	Associated
DIDO1	926.015	0.610698	0.150732	4.05155	5.09e-05	0.000404499	Target	Associated
MAP3K9	849.793	0.610306	0.128775	4.73933	2.14e-06	2.38e-05	Target	Associated
DNAJA1	2067.55	0.61009	0.135453	4.50407	6.67e-06	6.57e-05	Target	Associated
ELAC1	59.1781	0.610058	0.210331	2.90046	0.00372613	0.0162316	Target	Associated
LRRC8D	584.816	0.60984	0.108991	5.59535	2.2e-08	3.72e-07	Target	Associated
UTP14C	182.726	0.609736	0.143098	4.26095	2.04e-05	0.00018029	Target	Associated
CTNNB1	4489.09	0.609479	0.0790056	7.71438	1.22e-14	5.33e-13	Target	Associated
CPNE8	139.086	0.609441	0.17651	3.45272	0.000554958	0.00321428	Target	Associated
G2E3	104.834	0.608921	0.217974	2.79355	0.00521323	0.0214924	Target	Associated
ZNF407	135.501	0.608697	0.192124	3.16826	0.00153354	0.00768211	Target	Associated
SPAST	269.503	0.608366	0.148248	4.1037	4.07e-05	0.000331048	Target	Associated
NAT1	58.0916	0.607464	0.233669	2.59968	0.0093312	0.0350873	Target	Associated
SCYL3	115.823	0.607168	0.178707	3.39755	0.000679912	0.00385431	Target	Associated
KLHL11	105.246	0.607124	0.185196	3.27828	0.00104442	0.00552835	Target	Associated
MCOLN2	99.1327	0.606927	0.172358	3.52132	0.000429406	0.00258676	Target	Associated
BTN2A2	101.931	0.606916	0.20506	2.9597	0.00307939	0.0138574	Non-Target	Associated
CCDC186	361.888	0.606786	0.144781	4.19106	2.78e-05	0.000235383	Non-Target	Associated
CD2AP	660.395	0.606313	0.124666	4.86351	1.15e-06	1.36e-05	Target	Associated
CDK5RAP2	983.537	0.606092	0.0878742	6.89727	5.3e-12	1.65e-10	Target	Associated
APEX2	442.279	0.605407	0.138097	4.38394	1.17e-05	0.00010858	Target	Associated
APOL6	244.843	0.604059	0.243717	2.47853	0.0131927	0.0460629	Non-Target	Associated
AGO2	499.39	0.60345	0.12203	4.94509	7.61e-07	9.38e-06	Target	Associated
BORCS7	128.906	0.603183	0.189681	3.17999	0.0014728	0.00743366	Non-Target	Associated
ATP6V0E1	2527.83	0.603177	0.115775	5.20991	1.89e-07	2.67e-06	Target	Associated
RINL	39.5545	0.602818	0.234325	2.57257	0.0100947	0.0373377	Non-Target	Associated
SELK	199.769	0.602457	0.124345	4.84506	1.27e-06	1.49e-05	Non-Target	Non-associated
ABHD16A	164.335	0.601308	0.150059	4.00714	6.15e-05	0.000476903	Non-Target	Associated
PON2	1285.61	0.60115	0.148217	4.05588	4.99e-05	0.000397456	Target	Associated
APPBP2	313.755	0.600956	0.166223	3.61536	0.000299928	0.00190974	Target	Associated
GPATCH2	190.745	0.600117	0.147588	4.06616	4.78e-05	0.000381803	Target	Associated
E2F7	280.093	0.599757	0.188755	3.17743	0.00148586	0.00748864	Target	Associated
CHSY1	503.734	0.599707	0.150416	3.987	6.69e-05	0.000514409	Target	Associated
TRMT10C	477.993	0.599502	0.173531	3.45473	0.000550852	0.00319498	Target	Associated
SLC25A13	761.486	0.599097	0.110263	5.43334	5.53e-08	8.64e-07	Target	Associated
NEMP1	221.077	0.598931	0.149769	3.99904	6.36e-05	0.000492127	Target	Associated
LNPEP	208.128	0.598728	0.202407	2.95803	0.00309609	0.0139274	Target	Associated
WDR34	384.837	0.598462	0.152733	3.91834	8.92e-05	0.000661738	Target	Associated
ZNF641	140.141	0.598234	0.15949	3.75093	0.000176181	0.00120635	Target	Associated
MTERF3	140.004	0.598002	0.186838	3.20065	0.00137119	0.00700427	Target	Associated
MAML3	130.512	0.597482	0.198211	3.01438	0.00257505	0.0119609	Target	Associated
NDC1	738.777	0.596573	0.125279	4.76197	1.92e-06	2.15e-05	Target	Associated
UGGT2	315.829	0.596083	0.15518	3.84123	0.000122419	0.000875951	Target	Associated
MTHFR	246.279	0.595768	0.127203	4.68358	2.82e-06	3.04e-05	Target	Associated
PHTF1	105.335	0.595458	0.174345	3.41541	0.000636871	0.00364027	Target	Associated
ARHGAP10	215.789	0.595121	0.143427	4.14929	3.34e-05	0.000277968	Target	Associated
DPY19L4	160.231	0.59512	0.179634	3.31296	0.000923149	0.00497399	Target	Associated
UNK	259.426	0.594696	0.140308	4.23852	2.25e-05	0.000195822	Target	Associated
ATP9B	92.1982	0.594564	0.190238	3.12537	0.00177584	0.0087267	Target	Associated
TMEM140	96.7088	0.594249	0.187503	3.16929	0.00152814	0.00765737	Target	Associated
USP37	148.6	0.593576	0.18264	3.24999	0.0011541	0.00602785	Non-Target	Associated
PLA2G4A	213.94	0.59333	0.134307	4.41771	9.98e-06	9.42e-05	Target	Associated
TMED1	246.078	0.593188	0.157918	3.7563	0.000172447	0.00118323	Non-Target	Associated
FUT1	106.402	0.593161	0.200295	2.96143	0.0030621	0.0138031	Target	Associated
PPT1	1287.71	0.592621	0.0993075	5.96754	2.41e-09	4.85e-08	Target	Associated
PINK1-AS	106.798	0.592572	0.189426	3.12825	0.0017585	0.00865948	Non-Target	Non-associated
TUBA4A	3496.69	0.592127	0.156529	3.78285	0.000155042	0.00107676	Non-Target	Non-associated
PIGM	183.133	0.591729	0.175397	3.37366	0.000741755	0.00413806	Target	Associated
SMAGP	455.016	0.590269	0.148346	3.97901	6.92e-05	0.000531233	Target	Associated
TENM3	460.545	0.590199	0.140103	4.21261	2.52e-05	0.000216736	Target	Associated
LIN54	185.624	0.589621	0.148529	3.96972	7.2e-05	0.00054934	Target	Associated
DNMBP	727.281	0.58896	0.0914502	6.44023	1.19e-10	2.97e-09	Target	Associated
ZDHHC17	79.8066	0.588926	0.187159	3.14667	0.00165142	0.00819074	Target	Associated
CREM	167.426	0.588846	0.167557	3.5143	0.000440909	0.00264449	Target	Associated
ZDHHC23	186.791	0.588345	0.165535	3.55421	0.000379117	0.00232964	Target	Associated
DCP2	109.066	0.587262	0.22115	2.65549	0.00791937	0.0305327	Target	Associated
KLHL21	989.664	0.58715	0.138264	4.2466	2.17e-05	0.000189996	Target	Associated
ANGEL2	263.465	0.58698	0.139031	4.22194	2.42e-05	0.00020871	Target	Associated
SMARCAD1	363.072	0.586811	0.150823	3.89073	9.99e-05	0.00073321	Target	Associated
LRRC8B	258.789	0.586509	0.151881	3.86164	0.000112629	0.000812229	Target	Associated
SAYSD1	188.184	0.585967	0.167075	3.50721	0.000452829	0.00270167	Target	Associated
HELLS	177.828	0.585488	0.183463	3.19132	0.00141625	0.00719866	Target	Associated
QTRT2	536.685	0.5847	0.152422	3.83605	0.000125027	0.000891907	Target	Associated
DYNLT3	290.156	0.584379	0.233509	2.5026	0.0123286	0.0435982	Target	Associated
BCLAF1	1835.23	0.584241	0.163688	3.56924	0.000358015	0.00221987	Target	Associated
TRAK2	385.611	0.584053	0.130691	4.46896	7.86e-06	7.61e-05	Target	Associated
FAM126B	206.322	0.583796	0.139688	4.17927	2.92e-05	0.000246726	Target	Associated
ABHD17B	134.898	0.583192	0.166511	3.50241	0.000461065	0.00273929	Target	Associated
TRIM59	141.94	0.582642	0.167441	3.47968	0.000502007	0.00294473	Target	Associated
SIK3	445.562	0.582437	0.107372	5.42449	5.81e-08	9.03e-07	Target	Associated
FBXO30	161.935	0.582068	0.171015	3.40361	0.000665017	0.00377764	Target	Associated
UBB	2739.84	0.581887	0.109914	5.29403	1.2e-07	1.77e-06	Target	Associated
SPATA2L	110.168	0.581884	0.16944	3.43415	0.000594404	0.00341643	Non-Target	Associated
KLHL25	59.5346	0.580899	0.211125	2.75145	0.00593324	0.0239648	Target	Associated
LPCAT2	552.345	0.580577	0.156815	3.70231	0.000213641	0.00142508	Target	Associated
TP53INP1	197.933	0.579245	0.179759	3.22234	0.00127148	0.00655398	Target	Associated
MFHAS1	271.697	0.579107	0.120557	4.80359	1.56e-06	1.79e-05	Target	Associated
TMEM5	251.734	0.577244	0.167051	3.4555	0.000549275	0.00318807	Target	Associated
FRMD4B	497.58	0.576946	0.105673	5.45972	4.77e-08	7.55e-07	Target	Associated
PANK1	94.574	0.576526	0.177288	3.25191	0.00114633	0.00600243	Target	Associated
ZNF280C	64.8039	0.576144	0.231204	2.49192	0.0127054	0.0445968	Non-Target	Associated
SLC25A33	86.8892	0.576008	0.229214	2.51297	0.011972	0.0426291	Target	Associated
BMPR2	528.978	0.575732	0.163187	3.52805	0.000418628	0.00253476	Target	Associated
ATAD5	84.8553	0.575349	0.211671	2.71813	0.00656519	0.0261029	Non-Target	Associated
TMX3	386.615	0.574926	0.150182	3.82819	0.00012909	0.000914976	Target	Associated
AGPAT2	664.578	0.574774	0.124339	4.62262	3.79e-06	3.98e-05	Non-Target	Associated
MSH2	647.181	0.574543	0.121762	4.71858	2.38e-06	2.6e-05	Non-Target	Associated
RC3H1	358.806	0.574238	0.126936	4.52383	6.07e-06	6.03e-05	Target	Associated
ZBTB21	177.066	0.573876	0.165251	3.47275	0.000515157	0.00301438	Non-Target	Associated
ESCO2	105.206	0.572914	0.214994	2.66479	0.00770367	0.0298402	Target	Associated
CNN1	0.735174	0.572422	0.186867	3.06325	0.00218946	0.0103918	Target	Associated
ANKRD36BP1	106.511	0.572103	0.208914	2.73847	0.00617262	0.0247744	Target	Associated
MPZL3	194.788	0.5715	0.181308	3.15209	0.00162105	0.00804976	Non-Target	Associated
SLC30A7	328.319	0.57144	0.152526	3.74651	0.00017931	0.00122473	Target	Associated
PKD2	188.2	0.570898	0.137704	4.14583	3.39e-05	0.00028191	Target	Associated
ZW10	305.688	0.569874	0.167864	3.39485	0.000686658	0.00387925	Target	Associated
ERVMER34-1	481.128	0.566882	0.212812	2.66377	0.00772704	0.0299167	Non-Target	Associated
SMIM10L1	212.997	0.566762	0.162581	3.48602	0.00049026	0.00288709	Target	Non-associated
LSG1	1137.17	0.566684	0.138715	4.08524	4.4e-05	0.000355175	Target	Associated
ABCB6	435.047	0.566601	0.203454	2.78491	0.00535428	0.0220026	Non-Target	Associated
CLN5	388.367	0.566497	0.131888	4.2953	1.74e-05	0.00015704	Target	Associated
EPB41L1	246.972	0.565806	0.158854	3.5618	0.000368324	0.00227346	Target	Associated
ZDHHC13	171.15	0.565391	0.15005	3.768	0.000164558	0.0011376	Target	Associated
ATP11B	1137.78	0.564075	0.133395	4.22862	2.35e-05	0.000203455	Target	Associated
CEP78	141.957	0.562944	0.159586	3.52754	0.00041944	0.00253875	Target	Associated
STIL	345.058	0.56282	0.121167	4.645	3.4e-06	3.6e-05	Target	Associated
CASC4	1145.49	0.562443	0.113588	4.95161	7.36e-07	9.11e-06	Target	Associated
PQLC2	233.049	0.562194	0.161551	3.47999	0.000501432	0.0029424	Target	Associated
SLC39A6	1767.88	0.56206	0.0828904	6.78077	1.2e-11	3.56e-10	Target	Associated
DNAL1	104.693	0.561854	0.168538	3.33369	0.000857028	0.00468026	Non-Target	Associated
RAB22A	637.468	0.561781	0.148493	3.78322	0.00015481	0.00107586	Target	Associated
CBWD2	89.0317	0.561682	0.195074	2.87933	0.00398518	0.0171433	Target	Associated
ZNF276	231.019	0.561445	0.173528	3.23547	0.00121441	0.00629461	Target	Associated
TSPAN33	157.316	0.561378	0.163537	3.43272	0.000597564	0.0034334	Target	Associated
MGA	180.029	0.560624	0.198832	2.81959	0.00480852	0.0200539	Non-Target	Associated
MED13L	781.275	0.560471	0.134879	4.15535	3.25e-05	0.000271792	Target	Associated
FAXC	80.2143	0.560183	0.227766	2.45946	0.0139145	0.0481258	Target	Associated
SMAD7	66.7905	0.560156	0.224303	2.49732	0.0125137	0.0440624	Target	Associated
PCDHA10	50.5811	0.559858	0.225043	2.48778	0.0128542	0.0450334	Non-Target	Associated
MTMR2	714.796	0.559337	0.124605	4.48889	7.16e-06	7.01e-05	Target	Associated
NAB2	269.488	0.559089	0.187538	2.98119	0.00287127	0.0130702	Target	Associated
CEP97	193.783	0.558692	0.135663	4.11824	3.82e-05	0.000314085	Target	Associated
CASP8	313.249	0.5584	0.116419	4.79647	1.61e-06	1.85e-05	Non-Target	Associated
HIPK1	554.146	0.558181	0.135296	4.12564	3.7e-05	0.00030536	Target	Non-associated
GCNT2	198.615	0.557351	0.177485	3.14027	0.0016879	0.00835414	Target	Associated
SPAG1	178.396	0.556647	0.167584	3.3216	0.000895037	0.00485098	Target	Associated
SMARCC1	1982.19	0.555134	0.121496	4.56915	4.9e-06	4.97e-05	Target	Associated
TRIO	1048.19	0.554732	0.11333	4.89484	9.84e-07	1.18e-05	Target	Associated
XPR1	570.615	0.554483	0.117442	4.72134	2.34e-06	2.57e-05	Target	Associated
WFS1	291.642	0.553935	0.112642	4.91766	8.76e-07	1.07e-05	Target	Associated
DOPEY2	291.374	0.553923	0.168959	3.27844	0.00104382	0.00552835	Target	Associated
LYSMD3	102.954	0.553706	0.216144	2.56174	0.010415	0.0382715	Non-Target	Associated
TRMT61A	280.93	0.553343	0.221134	2.5023	0.0123391	0.043626	Non-Target	Associated
GTF2I	347.784	0.553046	0.130834	4.2271	2.37e-05	0.000204305	Target	Associated
MOB3B	72.3438	0.552768	0.205225	2.69347	0.00707129	0.0278018	Non-Target	Associated
RANBP9	695.169	0.552221	0.0976877	5.65292	1.58e-08	2.75e-07	Target	Associated
PARP12	205.547	0.551899	0.13146	4.19824	2.69e-05	0.000229063	Target	Associated
MCM5	1018.33	0.551852	0.132803	4.15542	3.25e-05	0.000271792	Target	Associated
R3HCC1L	232.523	0.551618	0.144637	3.81382	0.000136837	0.000964509	Target	Associated
TNFRSF21	2283.52	0.551153	0.104661	5.26608	1.39e-07	2.03e-06	Target	Associated
MTF2	188.237	0.551018	0.128532	4.28701	1.81e-05	0.000162482	Target	Associated
CASP3	384.832	0.551008	0.140962	3.90891	9.27e-05	0.000686261	Target	Associated
SPSB1	152.917	0.550808	0.162422	3.39121	0.000695846	0.00391778	Target	Associated
EIF5	1639.29	0.550588	0.167623	3.28469	0.00102095	0.00542668	Target	Associated
DBR1	301.916	0.550481	0.126455	4.35318	1.34e-05	0.000123537	Target	Associated
ZNF326	243.946	0.549892	0.133447	4.12067	3.78e-05	0.000311254	Target	Associated
ERCC6L2	154.246	0.549849	0.155312	3.54028	0.000399707	0.00243267	Target	Associated
EML1	131.082	0.549162	0.181677	3.02275	0.00250492	0.0116812	Target	Associated
CTDSPL2	338.998	0.549027	0.154663	3.54983	0.000385476	0.00236433	Non-Target	Associated
DANCR	644.784	0.548843	0.193044	2.8431	0.00446776	0.0188599	Non-Target	Associated
ZNF639	293.489	0.548677	0.137114	4.00162	6.29e-05	0.00048748	Target	Associated
KLHL42	442.805	0.547793	0.106622	5.13772	2.78e-07	3.81e-06	Target	Associated
MAPK6	1774.46	0.547419	0.102268	5.35279	8.66e-08	1.3e-06	Target	Associated
GPR137B	132.284	0.547074	0.206205	2.65306	0.00797654	0.0307316	Target	Associated
RB1	491.074	0.546819	0.12836	4.26003	2.04e-05	0.00018094	Target	Associated
FZD5	178.639	0.545602	0.16263	3.35487	0.000794036	0.00438403	Target	Associated
TEAD2	229.179	0.545247	0.125239	4.35365	1.34e-05	0.000123341	Non-Target	Associated
PARP4	1258.42	0.544995	0.0908316	6.00006	1.97e-09	4.04e-08	Target	Associated
NUP210	2030.22	0.544762	0.169325	3.21726	0.00129423	0.0066548	Target	Associated
ZBTB44	291.943	0.544639	0.173941	3.13118	0.00174106	0.00858381	Target	Associated
TM9SF2	1674.98	0.544605	0.121219	4.49274	7.03e-06	6.9e-05	Target	Associated
REST	474.394	0.54414	0.107052	5.08297	3.72e-07	4.94e-06	Target	Associated
UBL3	256.862	0.544105	0.168075	3.23727	0.0012068	0.00626356	Target	Associated
C15orf39	908.878	0.543748	0.0799898	6.79771	1.06e-11	3.19e-10	Target	Associated
TM2D2	270.166	0.543687	0.122993	4.42049	9.85e-06	9.31e-05	Non-Target	Associated
SLC35D1	406.377	0.543631	0.139859	3.887	0.000101493	0.000743591	Target	Associated
PSMD2	7760.19	0.543324	0.0923737	5.88181	4.06e-09	7.86e-08	Target	Associated
ENTPD5	174.608	0.54287	0.160806	3.37593	0.000735663	0.00410838	Target	Associated
CTSL	1435.46	0.542719	0.0975395	5.56409	2.64e-08	4.38e-07	Target	Associated
TM9SF3	2823.01	0.542659	0.107469	5.04946	4.43e-07	5.77e-06	Target	Associated
UBXN8	178.449	0.542302	0.189955	2.85489	0.00430512	0.0182677	Target	Associated
INSR	189.485	0.54094	0.176011	3.07333	0.00211683	0.0101051	Target	Associated
PDE7A	207.082	0.540508	0.146916	3.67904	0.000234118	0.00154546	Target	Associated
SRSF8	480.176	0.540395	0.174627	3.09458	0.00197094	0.00953524	Target	Associated
ABCC1	1822.21	0.540035	0.201998	2.67347	0.00750715	0.0292227	Target	Associated
HIPK3	711.69	0.539971	0.195816	2.75754	0.00582385	0.0235992	Target	Associated
PFAS	309.986	0.539788	0.184745	2.9218	0.00348011	0.0153336	Non-Target	Associated
PPM1H	112.201	0.539751	0.218312	2.47238	0.0134217	0.0467146	Target	Associated
PLEKHA3	148.311	0.539653	0.154697	3.48844	0.000485839	0.00286411	Target	Associated
CTSF	174.068	0.539413	0.14767	3.65282	0.000259376	0.00168462	Target	Associated
RIF1	503.925	0.539277	0.137205	3.93043	8.48e-05	0.000634448	Target	Associated
C3orf38	273.718	0.539157	0.151157	3.56686	0.000361287	0.00223671	Target	Non-associated
ETV6	651.17	0.538652	0.185895	2.89762	0.00376008	0.0163408	Target	Associated
DEPDC1B	190.194	0.538322	0.144496	3.72553	0.000194907	0.00131604	Target	Associated
ZNF827	299.378	0.538292	0.182949	2.94231	0.00325775	0.0145163	Target	Associated
PTGR1	144.576	0.537684	0.208006	2.58494	0.00973955	0.0363059	Target	Associated
ITM2B	1404.61	0.537434	0.131138	4.09824	4.16e-05	0.000337949	Target	Associated
LYPD3	2868.38	0.537416	0.211622	2.53951	0.0111008	0.0401846	Target	Associated
FRS2	258.414	0.537147	0.179584	2.99106	0.00278012	0.012717	Target	Associated
KIAA1324L	118.117	0.53676	0.181844	2.95177	0.00315962	0.0141676	Target	Associated
FBN2	1526.7	0.536364	0.136558	3.92775	8.57e-05	0.00063955	Target	Associated
ATP6V0E2	601.603	0.536345	0.138489	3.87283	0.000107579	0.000780229	Non-Target	Associated
DHX37	542.383	0.536269	0.174338	3.07602	0.00209781	0.0100316	Non-Target	Associated
RIOK2	306.631	0.536117	0.13567	3.95163	7.76e-05	0.000587172	Target	Associated
LONRF3	95.3673	0.536032	0.179543	2.98554	0.00283078	0.0129202	Target	Associated
RRN3	691.583	0.535825	0.117914	4.54422	5.51e-06	5.53e-05	Non-Target	Associated
SETD1B	491.867	0.535773	0.159329	3.36269	0.000771874	0.0042688	Non-Target	Associated
BLM	155.21	0.535721	0.163877	3.26905	0.00107909	0.00569365	Non-Target	Associated
UBIAD1	438.594	0.535507	0.18257	2.93315	0.0033554	0.0148793	Target	Associated
NXF1	613.424	0.534837	0.147166	3.63425	0.00027879	0.00179241	Target	Associated
TGOLN2	2880.51	0.5345	0.0845677	6.32038	2.61e-10	6.1e-09	Target	Associated
SIRT1	170.118	0.534307	0.161623	3.30588	0.000946779	0.0050864	Target	Associated
YOD1	271.456	0.534142	0.181802	2.93805	0.00330283	0.0146816	Target	Associated
PBRM1	564.58	0.533749	0.149246	3.5763	0.000348491	0.00216885	Target	Associated
CBFB	466.901	0.533707	0.11171	4.77763	1.77e-06	2.01e-05	Target	Associated
DNAJC5B	0.692127	0.53357	0.192385	2.77345	0.0055466	0.0226578	Target	Associated
ZNF780A	87.4859	0.532984	0.214999	2.47901	0.0131748	0.0460102	Target	Associated
DDAH1	320.872	0.532849	0.153513	3.47103	0.000518462	0.0030305	Target	Associated
TGIF1	746.028	0.532699	0.117657	4.52754	5.97e-06	5.95e-05	Target	Associated
PAWR	222.114	0.532271	0.17892	2.97492	0.00293069	0.0132772	Target	Associated
SRSF1	2567.8	0.532259	0.168582	3.15727	0.00159255	0.00794161	Target	Associated
E2F1	224.579	0.532152	0.172388	3.08695	0.00202224	0.00972651	Target	Associated
CMTR2	347.568	0.532128	0.146715	3.62695	0.000286784	0.00183737	Non-Target	Associated
EPC1	278.087	0.531692	0.130099	4.08681	4.37e-05	0.000352944	Target	Associated
MIIP	194.395	0.531669	0.13428	3.95939	7.51e-05	0.000571012	Target	Associated
AP3B2	118.523	0.531557	0.199385	2.66599	0.00767624	0.0297624	Target	Associated
RAPGEF6	275.388	0.531122	0.163358	3.25127	0.00114891	0.00601024	Target	Associated
ASAP1	719.369	0.531015	0.195768	2.71248	0.00667825	0.0265015	Target	Associated
CDC25A	428.139	0.530772	0.159962	3.31812	0.000906262	0.00489577	Target	Associated
MAGT1	636.831	0.530494	0.099821	5.31445	1.07e-07	1.59e-06	Non-Target	Associated
FXN	227.372	0.530287	0.155411	3.41216	0.000644514	0.00367506	Target	Associated
DHFR	264.759	0.530231	0.211993	2.50117	0.0123783	0.0437311	Target	Associated
SLF1	77.4992	0.530224	0.206534	2.56725	0.0102509	0.0377692	Target	Associated
C12orf49	679.28	0.529878	0.0883688	5.99622	2.02e-09	4.13e-08	Target	Associated
PGM3	338.449	0.529859	0.118505	4.47122	7.78e-06	7.55e-05	Target	Associated
KIAA1033	439.476	0.528917	0.142028	3.72403	0.000196065	0.00132224	Non-Target	Non-associated
DHX9	3136.12	0.528907	0.147803	3.57845	0.000345639	0.00215597	Target	Associated
SP3	577.929	0.528564	0.118946	4.44372	8.84e-06	8.45e-05	Target	Associated
CD164	860.296	0.528281	0.134213	3.93615	8.28e-05	0.000621503	Target	Associated
CGGBP1	539.978	0.527835	0.112191	4.70479	2.54e-06	2.76e-05	Target	Associated
ZNF106	1386.13	0.527822	0.136204	3.87524	0.000106518	0.000773896	Target	Associated
HEXB	1070.13	0.527758	0.10654	4.95363	7.28e-07	9.03e-06	Target	Associated
SLC52A3	117.65	0.527637	0.212321	2.48509	0.0129519	0.0453468	Target	Associated
SRSF6	1568.88	0.527188	0.141746	3.71924	0.000199822	0.00134538	Target	Associated
TTC14	174.632	0.52696	0.182295	2.8907	0.00384384	0.0166388	Target	Associated
TNRC6B	876.085	0.526767	0.12182	4.32415	1.53e-05	0.000139349	Target	Associated
GPD2	932.937	0.526696	0.110878	4.75021	2.03e-06	2.26e-05	Target	Associated
MESDC1	327.585	0.526577	0.109714	4.79954	1.59e-06	1.83e-05	Target	Associated
STIM2	301.955	0.526416	0.141331	3.7247	0.000195551	0.00131931	Target	Associated
CLCA2	1532.97	0.525118	0.162115	3.23917	0.00119877	0.00622772	Target	Associated
ARHGEF4	726.54	0.52483	0.0976746	5.37325	7.73e-08	1.17e-06	Target	Associated
LIPH	449.069	0.52413	0.171071	3.06382	0.00218532	0.0103751	Target	Associated
YTHDF3	587.795	0.523969	0.116648	4.49189	7.06e-06	6.92e-05	Target	Associated
B3GNT5	897.322	0.523629	0.199776	2.62108	0.00876514	0.0332661	Target	Associated
STT3A	1956.14	0.52308	0.0675876	7.73928	1e-14	4.47e-13	Non-Target	Associated
DDX3X	4499.07	0.522681	0.130225	4.01367	5.98e-05	0.000465415	Target	Associated
RAB11FIP2	174.555	0.522182	0.174386	2.99441	0.0027498	0.0126097	Target	Associated
NAGA	365.757	0.522174	0.104655	4.98946	6.05e-07	7.67e-06	Non-Target	Associated
RBM10	699.709	0.521863	0.101436	5.14475	2.68e-07	3.68e-06	Non-Target	Associated
ZNF75A	98.1589	0.521671	0.200278	2.60473	0.00919459	0.0346731	Target	Associated
SAMHD1	76.0791	0.521652	0.193654	2.69373	0.00706579	0.0277925	Target	Associated
UHMK1	1614.87	0.520404	0.149058	3.49129	0.0004807	0.00284192	Target	Associated
MAGOH	313.427	0.520163	0.117418	4.43002	9.42e-06	8.93e-05	Non-Target	Associated
C3orf58	116.919	0.520149	0.193766	2.68442	0.00726551	0.0284563	Target	Associated
ZNF367	131.686	0.520098	0.197053	2.63938	0.00830583	0.0318003	Target	Associated
NSUN2	2362.55	0.519399	0.117675	4.41384	1.02e-05	9.56e-05	Target	Associated
CNTNAP4	0.713788	0.519383	0.202651	2.56294	0.010379	0.038148	Target	Associated
ZNF451	308.269	0.518954	0.14393	3.60561	0.000311417	0.00197001	Non-Target	Associated
G3BP1	2244.19	0.518915	0.202305	2.56501	0.0103173	0.03797	Non-Target	Non-associated
SPDL1	329.177	0.518692	0.112998	4.59029	4.43e-06	4.55e-05	Target	Associated
MTFMT	342.423	0.518386	0.126183	4.1082	3.99e-05	0.000325938	Non-Target	Associated
ALG5	458.621	0.518086	0.121571	4.26159	2.03e-05	0.000179872	Target	Associated
XIAP	439.372	0.518053	0.111257	4.65639	3.22e-06	3.43e-05	Target	Associated
GLB1L2	485.259	0.51797	0.160649	3.22424	0.00126307	0.00651673	Target	Associated
ESYT3	77.5217	0.517497	0.208894	2.47732	0.0132375	0.0461902	Target	Associated
LIMS1	463.501	0.517411	0.122388	4.22761	2.36e-05	0.000203972	Target	Associated
MAP3K3	300.821	0.517385	0.125708	4.11576	3.86e-05	0.000316697	Target	Associated
KEAP1	858.405	0.517005	0.0839942	6.15524	7.5e-10	1.64e-08	Target	Associated
TRPM7	473.989	0.516742	0.16129	3.2038	0.00135628	0.00693917	Target	Associated
NOTCH1	1742.95	0.516703	0.1967	2.62685	0.00861782	0.0327973	Non-Target	Associated
CSGALNACT2	277.935	0.516367	0.148337	3.48104	0.000499476	0.00293425	Target	Associated
LEMD3	318.577	0.516228	0.131333	3.93068	8.47e-05	0.000634371	Target	Associated
ZNF567	76.2193	0.515845	0.203095	2.53993	0.0110876	0.0401455	Non-Target	Associated
FAF2	1853.16	0.515147	0.0791351	6.50971	7.53e-11	1.95e-09	Target	Associated
GABARAPL1	284.002	0.514751	0.185397	2.77647	0.00549519	0.0224978	Target	Associated
TXN	3835.97	0.514346	0.115086	4.46924	7.85e-06	7.61e-05	Target	Associated
BRMS1	626.905	0.51405	0.201139	2.5557	0.0105975	0.0387414	Non-Target	Associated
FBXO8	86.4291	0.51338	0.183347	2.80005	0.00510949	0.0211544	Target	Associated
QSOX2	592.815	0.511039	0.162126	3.15211	0.00162096	0.00804976	Target	Associated
TK1	895.397	0.511021	0.151525	3.37251	0.000744853	0.00415092	Non-Target	Associated
APMAP	1382.12	0.510813	0.0911648	5.60318	2.1e-08	3.57e-07	Target	Associated
CGN	718.934	0.509336	0.183789	2.77131	0.0055831	0.0227844	Target	Associated
TMEM62	347.273	0.509296	0.14536	3.50368	0.00045887	0.00273141	Target	Associated
MEGF9	256.091	0.508833	0.14687	3.4645	0.000531211	0.00309736	Target	Associated
SLC16A1	1945.85	0.508666	0.0910377	5.58742	2.3e-08	3.87e-07	Target	Associated
RAE1	524.497	0.508596	0.136622	3.72266	0.000197133	0.0013289	Target	Associated
RANBP6	341.996	0.508189	0.165326	3.07386	0.00211309	0.010096	Target	Associated
IQCG	64.7835	0.507871	0.205107	2.47613	0.0132815	0.0463046	Target	Associated
CYP20A1	218.811	0.507739	0.140968	3.60181	0.000316009	0.00199469	Target	Associated
ZDHHC9	1189.58	0.507613	0.0891193	5.69588	1.23e-08	2.18e-07	Non-Target	Associated
PP7080	148.615	0.507314	0.168406	3.01245	0.00259152	0.012024	Target	Associated
BLOC1S2	717.958	0.507248	0.116867	4.3404	1.42e-05	0.000130147	Target	Associated
TMCO1	1504.32	0.507162	0.0975228	5.20045	1.99e-07	2.79e-06	Non-Target	Non-associated
LRP6	504.002	0.507045	0.125578	4.0377	5.4e-05	0.000424833	Target	Associated
TATDN2	958.825	0.506945	0.116647	4.34599	1.39e-05	0.000127373	Target	Associated
HELQ	80.8963	0.50691	0.20566	2.4648	0.013709	0.0475144	Target	Associated
TRPM2	175.058	0.506863	0.177053	2.86277	0.00419953	0.0178978	Non-Target	Non-associated
WWC1	1432.51	0.506613	0.0886471	5.71493	1.1e-08	1.97e-07	Target	Associated
ATP1B3	2767.39	0.50594	0.0850607	5.94799	2.71e-09	5.41e-08	Target	Associated
ZNF227	132.595	0.505802	0.190407	2.65643	0.00789726	0.0304616	Target	Associated
COBL	512.334	0.505638	0.134573	3.75735	0.000171724	0.00118072	Target	Associated
SURF4	2895.01	0.505523	0.0765385	6.60483	3.98e-11	1.09e-09	Target	Associated
BCAS2	320.767	0.50519	0.127889	3.95023	7.81e-05	0.000590063	Target	Associated
ADIG	0.763096	0.504071	0.202926	2.48401	0.0129911	0.0454359	Target	Associated
PANX2	197.65	0.504069	0.176197	2.86082	0.00422549	0.0179945	Target	Associated
KIAA1524	250.147	0.503952	0.163272	3.08658	0.00202475	0.00973293	Non-Target	Associated
ZNF544	621.496	0.503485	0.151866	3.31533	0.000915341	0.00493675	Non-Target	Associated
ADGRG6	750.935	0.503435	0.152654	3.29789	0.000974152	0.00520976	Target	Associated
RNASET2	177.523	0.503403	0.140587	3.58072	0.000342653	0.00214139	Target	Associated
IMPA1	127.435	0.503234	0.19416	2.59186	0.00954595	0.0356902	Target	Associated
DCK	148.602	0.502569	0.177166	2.83672	0.00455801	0.0191882	Target	Associated
ELK4	697.64	0.502554	0.151508	3.31702	0.000909844	0.00491191	Target	Associated
LRIF1	285.241	0.501903	0.132367	3.79176	0.000149586	0.00104281	Target	Associated
TMEM39A	331.436	0.500962	0.126576	3.9578	7.56e-05	0.000572989	Target	Associated
GSE1	820.806	0.500931	0.108879	4.60079	4.21e-06	4.37e-05	Target	Associated
PLA2G15	175.354	0.500864	0.161696	3.09757	0.00195112	0.00945871	Non-Target	Associated
GPS2	459.603	0.500794	0.175273	2.85722	0.00427375	0.0181626	Non-Target	Associated
NARF	477.761	0.500384	0.140146	3.57045	0.000356369	0.00221123	Target	Associated
GALNT7	316.237	0.500384	0.135455	3.69409	0.000220673	0.0014643	Target	Associated
CISD2	179.155	0.499861	0.143801	3.47606	0.000508847	0.00298168	Target	Associated
LTBP3	1219.1	0.498392	0.141968	3.5106	0.000447096	0.00267481	Target	Associated
PPP4R2	627.694	0.497879	0.124778	3.99013	6.6e-05	0.000508376	Target	Associated
MAN2A1	602.091	0.497303	0.148406	3.35097	0.00080529	0.00443285	Target	Associated
ZFHX3	407.455	0.49722	0.192147	2.58771	0.0096616	0.0360723	Target	Associated
XPO4	474.146	0.497201	0.147731	3.36557	0.00076385	0.0042315	Target	Associated
EPT1	1461.01	0.496937	0.126063	3.94199	8.08e-05	0.000608776	Non-Target	Non-associated
MISP	937.733	0.496727	0.148102	3.35395	0.000796663	0.0043956	Non-Target	Associated
ZNF592	622.362	0.496634	0.119735	4.14777	3.36e-05	0.000279683	Target	Associated
NUP35	145.91	0.496268	0.179909	2.75844	0.00580771	0.0235561	Target	Associated
TNFRSF10B	2125.47	0.496129	0.0805791	6.15704	7.41e-10	1.62e-08	Target	Associated
SAP30L	276.87	0.496079	0.127476	3.89155	9.96e-05	0.000731398	Target	Associated
ROCK1	775.083	0.495647	0.0851726	5.81933	5.91e-09	1.1e-07	Target	Associated
C9orf72	63.6049	0.495506	0.197886	2.504	0.0122797	0.0435091	Target	Associated
PXMP2	94.0112	0.495196	0.1793	2.76183	0.00574792	0.023359	Target	Non-associated
C18orf25	415.94	0.49517	0.116575	4.24765	2.16e-05	0.000189429	Target	Associated
SLC2A8	94.8628	0.494788	0.195355	2.53276	0.0113169	0.0407972	Target	Associated
UFM1	478.377	0.493626	0.128709	3.83521	0.000125456	0.000894584	Target	Associated
RFWD3	688.815	0.493532	0.100215	4.92471	8.45e-07	1.03e-05	Target	Associated
ALAS1	771.882	0.493073	0.133126	3.70381	0.000212388	0.00141901	Target	Associated
TOP3A	684.768	0.492999	0.114098	4.32084	1.55e-05	0.00014099	Non-Target	Associated
C18orf8	258.835	0.492396	0.119856	4.10822	3.99e-05	0.000325938	Target	Associated
C5orf51	274.926	0.490879	0.131937	3.72056	0.000198779	0.0013389	Target	Associated
STRN3	362.512	0.490735	0.124888	3.9294	8.52e-05	0.000636604	Target	Non-associated
PANX1	369.408	0.49065	0.159643	3.07342	0.00211622	0.0101051	Target	Associated
PPP4R3A	659.233	0.48958	0.096162	5.0912	3.56e-07	4.74e-06	Target	Associated
CELSR1	807.418	0.489017	0.145004	3.37245	0.000745037	0.00415092	Target	Associated
ROR1	359.541	0.4887	0.153617	3.18128	0.00146626	0.00741243	Target	Associated
PTGFRN	2345.07	0.488645	0.0779588	6.26799	3.66e-10	8.34e-09	Target	Associated
XKR8	123.204	0.48845	0.170939	2.85744	0.00427068	0.0181543	Target	Associated
SCYL2	562.269	0.488391	0.131874	3.70348	0.000212666	0.00141915	Target	Associated
SPCS3	866.278	0.488132	0.125253	3.89715	9.73e-05	0.000717539	Target	Associated
SIX5	137.346	0.487441	0.197447	2.46872	0.0135598	0.0470862	Target	Associated
ABHD12	235.897	0.487068	0.133897	3.63762	0.000275165	0.00177048	Target	Associated
FUCA2	1835.48	0.487065	0.0774696	6.28718	3.23e-10	7.46e-09	Non-Target	Associated
ARL13B	134.011	0.486885	0.183054	2.65979	0.00781899	0.0302349	Target	Associated
IDS	758.576	0.486695	0.186029	2.61623	0.00889075	0.0337196	Target	Associated
UHRF1BP1	430.684	0.486267	0.194418	2.50114	0.0123794	0.0437311	Non-Target	Associated
C16orf72	561.895	0.486053	0.104638	4.64512	3.4e-06	3.6e-05	Target	Associated
TBL2	413.677	0.485578	0.119688	4.05704	4.97e-05	0.000395872	Non-Target	Associated
SFT2D3	148.518	0.485092	0.16693	2.90595	0.00366134	0.0160042	Target	Associated
AP5M1	404.572	0.485036	0.130637	3.71287	0.000204923	0.00137525	Target	Associated
DYRK2	226.504	0.484626	0.123689	3.9181	8.92e-05	0.000662105	Target	Associated
CWC25	217.411	0.484561	0.155961	3.10694	0.00189034	0.00920454	Non-Target	Associated
BRD8	659.337	0.484495	0.142756	3.39387	0.000689126	0.00389186	Non-Target	Associated
SPECC1L	271.895	0.484371	0.114147	4.24341	2.2e-05	0.000192372	Target	Associated
ZNF180	93.0055	0.484326	0.191838	2.52466	0.0115809	0.0415935	Non-Target	Associated
GPRIN1	326.152	0.484096	0.134507	3.59905	0.000319384	0.00201255	Target	Associated
TMEM185B	611.015	0.484091	0.154526	3.13275	0.00173178	0.00855337	Target	Associated
GSDMD	115.47	0.484069	0.177297	2.73027	0.0063283	0.0252948	Non-Target	Associated
QSER1	682.392	0.483711	0.123595	3.91367	9.09e-05	0.000673765	Target	Associated
FAM111A	303.806	0.483448	0.134902	3.58368	0.000338785	0.00212122	Non-Target	Associated
MIOS	356.829	0.483177	0.112091	4.31059	1.63e-05	0.000147047	Target	Associated
ELMOD2	235.144	0.483169	0.135028	3.57829	0.000345847	0.00215645	Target	Associated
PHLDA3	1818.42	0.483131	0.109403	4.41604	1.01e-05	9.48e-05	Target	Associated
LMAN1	957.362	0.483086	0.160744	3.00531	0.00265307	0.0122511	Target	Associated
PBDC1	344.791	0.483051	0.131896	3.66237	0.000249891	0.00163135	Target	Associated
CANX	11720.8	0.482881	0.0800526	6.03204	1.62e-09	3.36e-08	Non-Target	Associated
BMP2K	194.5	0.482538	0.162979	2.96073	0.00306907	0.0138284	Target	Associated
PHF8	393.876	0.482154	0.170982	2.8199	0.00480383	0.0200417	Target	Associated
SMC6	789.236	0.482116	0.142472	3.38395	0.000714521	0.00400248	Target	Associated
CYP26B1	152.7	0.481451	0.157934	3.04842	0.00230046	0.0108377	Target	Associated
TEX10	581.356	0.48065	0.144409	3.32838	0.000873525	0.00475465	Target	Associated
SLC30A6	541.74	0.480638	0.129443	3.71311	0.000204724	0.00137447	Target	Associated
MPP5	516.893	0.48052	0.119159	4.03259	5.52e-05	0.000433355	Target	Associated
SRRD	266.296	0.480175	0.18198	2.63862	0.00832453	0.0318571	Target	Associated
SENP2	695.978	0.479363	0.112266	4.26987	1.96e-05	0.000174067	Target	Associated
NFE2L2	1157.84	0.479317	0.0886792	5.40507	6.48e-08	9.97e-07	Target	Associated
GTF3C5	842.669	0.479263	0.102743	4.66469	3.09e-06	3.31e-05	Target	Associated
CST3	1808.42	0.47913	0.124368	3.85253	0.000116904	0.000839393	Target	Associated
ARHGEF11	1006.41	0.479074	0.0983637	4.87044	1.11e-06	1.32e-05	Target	Associated
ZNF761	138.663	0.479023	0.162182	2.95362	0.00314073	0.0141089	Non-Target	Non-associated
ABCA3	252.015	0.478797	0.178469	2.68279	0.00730102	0.028548	Target	Associated
PPP2R3C	169.68	0.478479	0.180413	2.65213	0.00799851	0.0308019	Non-Target	Non-associated
FGFR1OP2	174.036	0.477847	0.139304	3.43023	0.000603066	0.0034602	Target	Associated
GINS1	224.531	0.47779	0.14559	3.28174	0.00103168	0.00547319	Target	Associated
MED17	232.125	0.477759	0.140631	3.39724	0.000680681	0.00385602	Target	Associated
TMEM237	273.811	0.477105	0.124291	3.83862	0.000123725	0.000883768	Target	Associated
ZFYVE16	271.611	0.476608	0.171074	2.78598	0.00533665	0.021941	Target	Associated
POLA1	252.912	0.47657	0.14724	3.2367	0.00120921	0.00627409	Non-Target	Associated
TMEM150A	96.9233	0.476548	0.166069	2.86958	0.00411016	0.0176168	Target	Non-associated
SYCE1	0.731455	0.476449	0.186006	2.56147	0.010423	0.0382755	Non-Target	Non-associated
ARSD	192.757	0.475368	0.158239	3.00412	0.00266353	0.0122891	Target	Associated
LAMB1	2671.98	0.475353	0.155455	3.05781	0.00222958	0.010561	Target	Associated
GTDC1	170.509	0.474085	0.152945	3.09971	0.00193707	0.0094044	Target	Associated
BCL10	221.688	0.473773	0.152724	3.10216	0.00192114	0.00933802	Target	Associated
KDM6A	322.755	0.473248	0.134237	3.52546	0.000422752	0.00255599	Target	Associated
CYB561D1	140.985	0.472952	0.154364	3.06387	0.00218492	0.0103751	Non-Target	Associated
NUP153	927.474	0.472284	0.141691	3.33321	0.000858511	0.00468526	Target	Non-associated
C1orf198	414.119	0.47198	0.0992794	4.75406	1.99e-06	2.23e-05	Target	Associated
POLR2C	969.412	0.471449	0.116372	4.05121	5.1e-05	0.000404694	Target	Associated
MAFG	639.628	0.47143	0.0821465	5.73889	9.53e-09	1.72e-07	Non-Target	Associated
CTPS2	276.069	0.471252	0.186693	2.52421	0.0115958	0.0416212	Non-Target	Associated
DOHH	216.67	0.47083	0.175418	2.68405	0.00727369	0.0284777	Target	Associated
DNAJC3	984.152	0.469975	0.0963017	4.88024	1.06e-06	1.26e-05	Target	Associated
KAT2B	151.909	0.469754	0.18644	2.51959	0.011749	0.042016	Target	Associated
TFAM	551.148	0.46931	0.168999	2.777	0.00548633	0.0224726	Target	Associated
PURB	406.99	0.46922	0.137246	3.41881	0.00062895	0.00359748	Target	Associated
ZNRF3	197.172	0.469144	0.134431	3.48986	0.000483269	0.00285405	Target	Associated
PDK2	130.509	0.468496	0.169393	2.76573	0.00567954	0.0230981	Target	Associated
LIN9	141.095	0.4682	0.18956	2.46993	0.0135138	0.0469957	Target	Associated
PDIA4	2704.57	0.468043	0.0778042	6.01565	1.79e-09	3.71e-08	Target	Associated
UCHL3	493.682	0.467688	0.132234	3.53681	0.000404985	0.00246207	Target	Associated
TRIP13	599.261	0.467623	0.114292	4.09146	4.29e-05	0.000346615	Target	Associated
FAM210B	558.206	0.467185	0.129144	3.61755	0.000297404	0.00189587	Target	Associated
RYBP	614.138	0.467101	0.145872	3.20212	0.00136419	0.00697319	Target	Associated
RTTN	322.575	0.466399	0.139994	3.33158	0.000863547	0.00470808	Target	Associated
SLC38A9	154.193	0.466099	0.15952	2.92189	0.00347915	0.0153335	Target	Associated
UNC119B	496.447	0.464782	0.0977888	4.75291	2.01e-06	2.24e-05	Non-Target	Associated
GINS3	231.347	0.46451	0.143571	3.23541	0.00121469	0.00629461	Target	Associated
IFT81	86.0353	0.46404	0.186095	2.49356	0.0126469	0.0444389	Target	Associated
ZNF217	461.391	0.463768	0.170091	2.72658	0.00639937	0.0255542	Target	Associated
SETD7	1822.28	0.463645	0.131804	3.5177	0.000435307	0.00261754	Target	Associated
METTL21A	104.305	0.462662	0.16678	2.77409	0.00553567	0.0226243	Target	Associated
NCOA1	495.879	0.462488	0.111577	4.145	3.4e-05	0.000282655	Target	Associated
ZNF800	197.731	0.462339	0.157202	2.94105	0.00327101	0.0145715	Target	Associated
AEN	711.823	0.461876	0.11763	3.92651	8.62e-05	0.000641982	Target	Associated
NXPE3	242.53	0.460725	0.136939	3.36445	0.000766967	0.00424734	Target	Associated
TNK1	140.604	0.460665	0.180899	2.54652	0.0108801	0.0395242	Non-Target	Associated
NUP188	1412.55	0.460355	0.126204	3.64771	0.000264588	0.00171242	Non-Target	Associated
TELO2	456.16	0.460247	0.183177	2.51257	0.0119854	0.0426676	Non-Target	Associated
PHACTR4	789.513	0.459879	0.104681	4.39315	1.12e-05	0.00010455	Target	Associated
CENPE	404.041	0.459661	0.149833	3.06782	0.00215624	0.0102547	Non-Target	Associated
TRIAP1	332.911	0.459585	0.143466	3.20344	0.00135795	0.00694341	Target	Associated
DNMT1	1681.61	0.459242	0.116592	3.9389	8.19e-05	0.000616107	Target	Associated
ALG14	179.477	0.459013	0.159871	2.87115	0.00408985	0.0175388	Non-Target	Associated
ZNF655	417.97	0.458974	0.0984106	4.66387	3.1e-06	3.31e-05	Target	Associated
ORC1	378.484	0.45853	0.119777	3.8282	0.000129085	0.000914976	Target	Associated
HYOU1	2352.8	0.458459	0.0991002	4.62622	3.72e-06	3.91e-05	Target	Associated
AP4E1	354.555	0.458406	0.123401	3.71478	0.000203383	0.00136602	Target	Associated
EAPP	503.972	0.458326	0.099932	4.58638	4.51e-06	4.62e-05	Target	Associated
SP2	348.986	0.458219	0.160553	2.85401	0.00431716	0.0183094	Target	Associated
CDC5L	569.484	0.458211	0.0938411	4.88284	1.05e-06	1.25e-05	Target	Associated
SLC25A24	427.266	0.458057	0.175956	2.60325	0.00923437	0.0347993	Target	Associated
ZWILCH	349.254	0.457835	0.14832	3.0868	0.00202326	0.00972858	Non-Target	Associated
CNPY3	196.934	0.457716	0.13959	3.279	0.00104177	0.0055214	Target	Associated
PRMT9	123.073	0.457648	0.165814	2.76001	0.00577996	0.0234661	Non-Target	Associated
AMD1	1792.49	0.457584	0.11214	4.08049	4.49e-05	0.000361634	Target	Associated
KIF11	733.081	0.457407	0.163088	2.80467	0.00503678	0.0209057	Target	Associated
PCBD2	114.24	0.456775	0.181758	2.51309	0.0119677	0.0426229	Target	Associated
OTUD4	681.715	0.456383	0.157373	2.90001	0.00373147	0.0162498	Target	Associated
SPOPL	238.924	0.456326	0.162953	2.80035	0.00510479	0.0211402	Target	Associated
RC3H2	474.219	0.456115	0.163688	2.78649	0.0053282	0.0219118	Target	Associated
SMAD5	660.864	0.455896	0.126065	3.61635	0.000298785	0.0019032	Target	Associated
H2AFX	1009.87	0.455639	0.166501	2.73656	0.00620859	0.0249127	Target	Associated
SERPINH1	798.587	0.455461	0.112481	4.04922	5.14e-05	0.000407558	Non-Target	Associated
SMCR8	921.31	0.455334	0.118405	3.84556	0.000120277	0.000861731	Non-Target	Associated
SLC37A3	395.725	0.455276	0.112664	4.041	5.32e-05	0.000419506	Target	Associated
MFAP3	524.814	0.455051	0.132274	3.44023	0.000581229	0.00334419	Target	Associated
EXOG	128.592	0.45446	0.177433	2.56131	0.0104279	0.038285	Target	Associated
PPP1R15B	1063.85	0.45442	0.13928	3.26264	0.0011038	0.0058072	Non-Target	Associated
PIGN	168.892	0.454239	0.151158	3.00506	0.00265528	0.0122579	Target	Associated
ABHD13	106.061	0.454166	0.18151	2.50215	0.0123443	0.0436351	Target	Non-associated
CALR	11304.8	0.454075	0.107935	4.20694	2.59e-05	0.000221441	Non-Target	Associated
ZNF696	124.013	0.453891	0.176317	2.57429	0.0100447	0.037192	Non-Target	Associated
CASC3	1070.82	0.453884	0.113579	3.9962	6.44e-05	0.000497616	Target	Associated
EP300	1317.35	0.453648	0.145132	3.12576	0.00177347	0.0087228	Target	Associated
CTNS	184.707	0.453371	0.181199	2.50205	0.0123475	0.0436373	Target	Associated
RBMS1	587.892	0.452988	0.109826	4.12459	3.71e-05	0.000306364	Target	Associated
DDX39A	1137.46	0.452843	0.156656	2.89067	0.00384417	0.0166388	Non-Target	Associated
BCOR	223.223	0.452768	0.142387	3.17983	0.00147361	0.00743366	Target	Associated
PIGA	125.378	0.452668	0.176959	2.55804	0.0105265	0.0385773	Target	Associated
ACOT9	706.531	0.452585	0.101656	4.45212	8.5e-06	8.15e-05	Target	Associated
CXCL16	488.153	0.451729	0.139164	3.24602	0.00117032	0.00610485	Target	Associated
WWC2	379.665	0.451583	0.152906	2.95334	0.00314356	0.014114	Target	Associated
ZBTB40	437.015	0.451551	0.155945	2.89557	0.00378465	0.0164303	Target	Associated
FAM172A	131.879	0.451314	0.171351	2.63386	0.00844201	0.0322469	Target	Associated
MCM4	1920.45	0.451247	0.124165	3.63426	0.000278779	0.00179241	Target	Associated
GRK5	187.004	0.450863	0.129544	3.48039	0.000500683	0.00293904	Target	Associated
CDH1	5814.49	0.450816	0.101224	4.45366	8.44e-06	8.11e-05	Target	Associated
XPO1	2139.34	0.450572	0.132921	3.38977	0.000699501	0.00393244	Target	Associated
NUF2	181.631	0.450517	0.178641	2.52192	0.0116717	0.0418131	Target	Associated
WDR62	339.606	0.450344	0.13842	3.25346	0.00114008	0.00597541	Target	Associated
IFRD1	253.892	0.450304	0.138546	3.25022	0.00115317	0.00602602	Target	Associated
MGST2	357.491	0.449879	0.102224	4.40092	1.08e-05	0.00010099	Target	Associated
SNRNP25	516.476	0.449404	0.153414	2.92935	0.00339674	0.0150223	Target	Associated
DDX6	1506.39	0.449372	0.0863471	5.20426	1.95e-07	2.74e-06	Target	Associated
STX2	113.108	0.448971	0.180693	2.48472	0.0129654	0.0453747	Target	Associated
ZNF480	227.177	0.448807	0.169491	2.64797	0.00809779	0.0311457	Non-Target	Associated
RRM2	2573.4	0.448681	0.104973	4.27423	1.92e-05	0.000170974	Target	Associated
GPAT3	941.439	0.448493	0.17791	2.52089	0.0117058	0.0419036	Target	Associated
POLR2A	4008.87	0.448179	0.135176	3.31553	0.000914695	0.00493491	Non-Target	Associated
INPP5B	126.413	0.448033	0.155504	2.88116	0.00396216	0.0170665	Target	Associated
TYRO3	265.103	0.447966	0.12168	3.68151	0.000231858	0.00153299	Target	Associated
STPG1	212.885	0.447778	0.170379	2.62814	0.00858543	0.0326891	Non-Target	Associated
PDCL	158.284	0.447609	0.152696	2.93137	0.00337466	0.0149389	Target	Associated
SP140L	201.553	0.447586	0.177904	2.51588	0.0118735	0.0423421	Target	Associated
SFPQ	3997.35	0.447105	0.128441	3.48102	0.000499511	0.00293425	Target	Associated
SSR1	1466.84	0.44685	0.0893199	5.00281	5.65e-07	7.19e-06	Target	Associated
FNDC3B	1443.78	0.446833	0.146741	3.04504	0.00232646	0.0109446	Target	Associated
PDCL3	277.227	0.44672	0.177996	2.50973	0.0120825	0.0429483	Target	Associated
MYO9B	771.797	0.446359	0.107485	4.15275	3.29e-05	0.000274493	Target	Associated
METTL8	592.089	0.445979	0.127027	3.51089	0.000446617	0.00267291	Target	Associated
CREB1	228.548	0.445417	0.149058	2.98821	0.00280617	0.012822	Target	Associated
PCYT1A	1126.79	0.44472	0.119026	3.73633	0.000186729	0.00126755	Target	Associated
ALMS1	357.659	0.444577	0.145517	3.05515	0.00224946	0.0106368	Target	Associated
EOGT	650.764	0.444531	0.109536	4.0583	4.94e-05	0.000393926	Target	Associated
FANCI	644.949	0.444374	0.100291	4.43085	9.39e-06	8.9e-05	Target	Associated
ARHGAP11A	752.413	0.444271	0.117782	3.77198	0.000161958	0.00112103	Target	Associated
TMEM170A	134.134	0.443855	0.152134	2.91752	0.00352822	0.0155084	Target	Associated
CHMP4C	194.56	0.443409	0.14824	2.99115	0.00277928	0.0127167	Target	Associated
AFF4	2246.84	0.442566	0.141877	3.11936	0.00181243	0.00888271	Target	Associated
DDX18	1118.22	0.442083	0.0995877	4.43914	9.03e-06	8.6e-05	Target	Associated
EML4	963.693	0.441981	0.0944401	4.68002	2.87e-06	3.09e-05	Target	Associated
ALDH16A1	681.735	0.441735	0.157177	2.81042	0.00494763	0.0205822	Target	Associated
KLHL18	638.919	0.441274	0.152467	2.89423	0.00380085	0.0164876	Non-Target	Associated
INPP5K	384.85	0.441202	0.120537	3.66031	0.000251907	0.00164321	Non-Target	Associated
FAM136A	1232.55	0.440989	0.126384	3.48927	0.00048434	0.002858	Target	Associated
TMBIM4	296.534	0.440743	0.130012	3.39002	0.000698879	0.00393084	Target	Associated
RERE	955.08	0.440484	0.11415	3.85882	0.000113935	0.000820517	Target	Associated
TMEM206	250.338	0.439243	0.165627	2.652	0.00800169	0.030807	Target	Associated
AHNAK	19179.9	0.439223	0.160581	2.7352	0.00623415	0.0249934	Target	Associated
SLC20A2	1636.25	0.438979	0.133439	3.28974	0.00100281	0.00534744	Target	Associated
SMAD1	176.974	0.438931	0.155342	2.82557	0.00471959	0.0197528	Target	Associated
NAA50	3637.62	0.438873	0.122886	3.57139	0.000355091	0.00220495	Target	Associated
POLR3G	423.876	0.438703	0.15144	2.89687	0.00376901	0.016371	Target	Associated
MED13	1020.74	0.438519	0.163608	2.6803	0.00735552	0.028734	Target	Associated
B3GALT6	400.165	0.437812	0.125005	3.50234	0.000461187	0.00273929	Non-Target	Associated
ATP6V1C1	583.292	0.43763	0.153931	2.84303	0.00446863	0.0188599	Target	Associated
DOCK9	806.082	0.437602	0.117146	3.73554	0.000187314	0.00127048	Target	Associated
MYH9	19305.7	0.437497	0.103679	4.21972	2.45e-05	0.000210668	Target	Associated
IRX1	331.841	0.43722	0.141064	3.09944	0.00193887	0.0094104	Target	Associated
NOP14-AS1	274.063	0.437017	0.165138	2.64638	0.00813586	0.0312432	Target	Associated
TFCP2	213.373	0.436219	0.150093	2.90631	0.00365713	0.01599	Non-Target	Associated
MESDC2	597.314	0.436008	0.0927961	4.69856	2.62e-06	2.84e-05	Non-Target	Associated
RBMXL1	217.71	0.435246	0.167214	2.60293	0.00924318	0.0348246	Target	Associated
BTBD6	510.8	0.435202	0.115764	3.75938	0.000170338	0.00117384	Non-Target	Associated
EDEM1	974.042	0.434818	0.134623	3.2299	0.00123835	0.00640319	Target	Associated
ANO6	568.883	0.434266	0.151476	2.86689	0.00414525	0.0177213	Target	Associated
SNAP23	584.828	0.433911	0.107102	4.0514	5.09e-05	0.000404555	Non-Target	Associated
NSMCE3	150.198	0.433775	0.15245	2.84537	0.004436	0.0187462	Target	Associated
OSER1	267.15	0.433469	0.12084	3.58712	0.000334351	0.00209664	Non-Target	Associated
FHL2	770.586	0.432762	0.16936	2.55528	0.0106103	0.0387653	Target	Associated
MYBL2	1633.13	0.43181	0.11741	3.67779	0.000235266	0.0015518	Target	Associated
PSMD12	1693.76	0.43163	0.1217	3.54666	0.000390146	0.00238413	Target	Associated
ALKBH1	127.596	0.431522	0.165896	2.60116	0.00929088	0.0349565	Target	Non-associated
CFAP20	387.521	0.431403	0.120003	3.59494	0.000324465	0.00203943	Target	Associated
ACOT2	100.608	0.431265	0.174352	2.47352	0.0133788	0.0465948	Target	Associated
SLC10A3	363.115	0.431195	0.166643	2.58753	0.00966663	0.036083	Target	Associated
GALNT18	426.491	0.430442	0.128765	3.34286	0.000829206	0.00454031	Target	Associated
NIN	1059.94	0.430341	0.0967498	4.44798	8.67e-06	8.29e-05	Target	Associated
TLE4	274.039	0.430254	0.139366	3.08723	0.0020203	0.00972283	Target	Associated
ARHGEF18	483.067	0.429892	0.136139	3.15773	0.00159	0.00793371	Target	Associated
SLC26A11	111.675	0.429795	0.171438	2.507	0.0121762	0.043207	Target	Non-associated
CYTH1	689.15	0.429447	0.0961873	4.46469	8.02e-06	7.74e-05	Target	Associated
CENPW	180.909	0.428623	0.161169	2.65946	0.00782655	0.0302524	Target	Associated
DSN1	195.705	0.428278	0.149304	2.86849	0.00412434	0.0176547	Non-Target	Associated
TXNL4B	162.71	0.427634	0.149258	2.86507	0.00416916	0.0178051	Target	Associated
USP34	1311.92	0.427005	0.132263	3.22846	0.0012446	0.00642944	Target	Associated
LCMT2	241.399	0.426825	0.172747	2.4708	0.013481	0.0468913	Non-Target	Non-associated
TRIM21	190.089	0.426554	0.150644	2.83154	0.00463239	0.0194567	Non-Target	Associated
KBTBD2	303.536	0.426554	0.119002	3.58442	0.000337831	0.00211605	Target	Associated
MBTPS2	300.376	0.426532	0.159605	2.67242	0.00753067	0.0293074	Target	Associated
RECQL	384.384	0.426354	0.133703	3.18882	0.00142856	0.00724624	Target	Associated
TEAD4	287.661	0.426131	0.165276	2.5783	0.00992864	0.0368861	Target	Associated
ITPKB	380.095	0.425911	0.121142	3.51581	0.000438421	0.00263243	Target	Associated
LPP	1360.37	0.425822	0.144373	2.94945	0.00318337	0.0142579	Target	Associated
HDAC1	1393.26	0.425596	0.118514	3.59109	0.000329301	0.00206811	Target	Associated
ARHGAP12	710.573	0.425555	0.17156	2.4805	0.0131197	0.0458443	Target	Associated
UBAP2	803.195	0.425279	0.160657	2.64713	0.00811779	0.0311959	Target	Associated
MCM2	1688.17	0.425218	0.150852	2.81878	0.0048206	0.0200992	Target	Associated
TMEM19	189.243	0.425205	0.150633	2.82278	0.0047609	0.0198804	Target	Associated
MAP3K7	681.7	0.425075	0.0793844	5.35464	8.57e-08	1.29e-06	Target	Associated
ZC3H4	811.771	0.424984	0.146398	2.90292	0.00369696	0.0161386	Target	Associated
FOXRED2	622.689	0.424449	0.144142	2.94466	0.00323311	0.014426	Non-Target	Associated
INTS7	526.986	0.423743	0.127864	3.31402	0.000919651	0.00495677	Non-Target	Associated
ZNF638	929.513	0.423702	0.0955216	4.43566	9.18e-06	8.73e-05	Target	Associated
CBX2	277.117	0.423525	0.147225	2.87672	0.00401836	0.0172636	Target	Associated
GRPEL2	441.935	0.423312	0.131212	3.22616	0.00125464	0.00647523	Target	Associated
KIDINS220	746.019	0.422757	0.110663	3.82021	0.000133337	0.000941843	Target	Associated
DNAJC6	134.812	0.422121	0.162666	2.59502	0.00945857	0.0354503	Target	Associated
PNO1	875.18	0.421973	0.123151	3.42646	0.000611509	0.00350621	Target	Associated
MAGOHB	139.014	0.421503	0.162389	2.59564	0.00944151	0.0354024	Non-Target	Associated
TAF6L	151.641	0.421477	0.169882	2.48099	0.0131016	0.0457934	Non-Target	Associated
GPR107	1424.26	0.421328	0.126944	3.31902	0.000903355	0.00488719	Target	Associated
ITGAE	124.222	0.421308	0.170124	2.47648	0.0132687	0.0462696	Target	Associated
TRAPPC8	341.352	0.421107	0.141168	2.98301	0.00285429	0.0130167	Target	Associated
NBN	565.954	0.420426	0.131206	3.20432	0.00135384	0.00693312	Target	Associated
SWI5	163.254	0.420376	0.167109	2.51558	0.0118838	0.0423696	Target	Associated
NFKBIB	556.439	0.420119	0.118149	3.55584	0.000376774	0.00231697	Target	Associated
CDC73	551.194	0.420098	0.113627	3.69716	0.000218027	0.00144791	Target	Associated
EED	189.686	0.419941	0.14678	2.86103	0.00422268	0.0179872	Target	Associated
MTMR12	596.983	0.419716	0.106888	3.92668	8.61e-05	0.000641809	Target	Associated
NUP155	581.599	0.419557	0.110502	3.79683	0.000146556	0.00102385	Non-Target	Associated
NPC2	1275.82	0.419388	0.0886237	4.73223	2.22e-06	2.45e-05	Target	Associated
EMC10	1587.56	0.419088	0.164205	2.55223	0.0107035	0.0390282	Non-Target	Associated
MLEC	2600.8	0.4188	0.11201	3.73896	0.000184785	0.00125667	Target	Associated
PCGF5	698.01	0.418568	0.123421	3.39139	0.000695389	0.00391778	Target	Associated
NUBP1	172.932	0.417821	0.166775	2.5053	0.0122347	0.0433776	Target	Associated
SKA1	210.926	0.417692	0.148558	2.81164	0.00492892	0.0205146	Target	Associated
KATNA1	196.412	0.417686	0.139001	3.00491	0.00265659	0.0122605	Target	Associated
CC2D2A	241.76	0.417281	0.151633	2.75192	0.00592468	0.0239361	Target	Associated
SRSF2	1974.16	0.417192	0.160236	2.6036	0.00922492	0.0347717	Non-Target	Non-associated
EZR	8130.58	0.417134	0.095379	4.37343	1.22e-05	0.000113686	Target	Associated
HSP90AA1	20206.1	0.41542	0.0976338	4.25488	2.09e-05	0.000184563	Target	Associated
NOL11	837.172	0.414932	0.138455	2.99688	0.00272757	0.0125217	Target	Associated
DDX59	218.153	0.414887	0.1289	3.21868	0.00128784	0.00663006	Target	Associated
DCUN1D5	907.465	0.414831	0.0868453	4.77666	1.78e-06	2.02e-05	Target	Associated
SMC2	653.507	0.41464	0.102215	4.05654	4.98e-05	0.000396523	Target	Associated
RNF115	317.81	0.414634	0.104456	3.96946	7.2e-05	0.000549685	Non-Target	Non-associated
HNRNPM	3372.62	0.414409	0.140932	2.9405	0.00327685	0.0145897	Non-Target	Associated
MED1	1047.94	0.41362	0.130148	3.17807	0.00148261	0.00747452	Non-Target	Associated
SF3B1	2802.64	0.413585	0.0791085	5.22807	1.71e-07	2.44e-06	Non-Target	Associated
TNKS2	793.608	0.413374	0.149285	2.76903	0.0056224	0.0229051	Target	Associated
LPGAT1	862.27	0.413304	0.110689	3.73394	0.00018851	0.00127754	Target	Associated
RAP1B	309.691	0.413034	0.134941	3.06084	0.00220718	0.0104729	Target	Associated
ZNF148	506.656	0.413025	0.133855	3.0856	0.0020314	0.00974839	Target	Associated
ZC3HAV1	770.305	0.412995	0.105683	3.90785	9.31e-05	0.00068896	Target	Associated
PAXBP1	205.447	0.412388	0.151398	2.72386	0.00645239	0.0257286	Target	Associated
NUDT8	148.94	0.412039	0.168165	2.45021	0.0142774	0.0491242	Target	Associated
SARAF	1285.53	0.411843	0.0667991	6.1654	7.03e-10	1.54e-08	Target	Associated
ITGB5	1876.88	0.411818	0.165174	2.49324	0.0126583	0.0444601	Target	Associated
TROVE2	242.959	0.411537	0.141689	2.90451	0.00367825	0.0160739	Non-Target	Non-associated
DHX33	703.837	0.410512	0.143287	2.86497	0.00417052	0.0178063	Non-Target	Associated
RBM18	283.784	0.410123	0.13671	2.99995	0.0027002	0.0124271	Target	Associated
CDC7	146.019	0.409834	0.161401	2.53923	0.0111096	0.0402075	Target	Associated
ACOT7	2602.44	0.409462	0.111754	3.66397	0.000248332	0.00162245	Target	Associated
C2CD3	271.166	0.409403	0.139406	2.93677	0.0033165	0.0147305	Target	Associated
TUSC3	662.973	0.408982	0.11041	3.7042	0.000212057	0.00141737	Target	Associated
VBP1	338.625	0.408908	0.165164	2.47577	0.0132949	0.0463416	Target	Associated
KCTD5	627.131	0.408906	0.0954387	4.28449	1.83e-05	0.000164068	Non-Target	Associated
TAOK1	1086.04	0.408759	0.140805	2.90301	0.00369599	0.0161386	Non-Target	Associated
UBA5	612.708	0.408688	0.0943481	4.3317	1.48e-05	0.000135027	Target	Associated
NUS1	440.057	0.408431	0.125034	3.26655	0.00108865	0.0057404	Target	Associated
GLCE	349.451	0.408217	0.159453	2.56012	0.0104637	0.0383737	Target	Associated
B3GALNT2	581.587	0.408217	0.137182	2.97574	0.00292284	0.0132525	Target	Associated
HACD3	1740.4	0.407621	0.0759119	5.36966	7.89e-08	1.19e-06	Target	Associated
RANBP2	1481.5	0.407273	0.0857892	4.74737	2.06e-06	2.29e-05	Target	Associated
PIP5K1A	1933.22	0.406989	0.0642293	6.33651	2.35e-10	5.58e-09	Target	Associated
CTPS1	1388.07	0.406792	0.115766	3.51392	0.000441547	0.00264736	Target	Associated
EFR3A	752.015	0.406745	0.140287	2.89939	0.00373894	0.0162704	Target	Associated
DGCR8	500.128	0.406404	0.110177	3.68864	0.000225454	0.00149423	Target	Associated
RBM25	1994.64	0.406336	0.123191	3.29841	0.000972328	0.00520336	Target	Associated
RNF6	716.81	0.406005	0.100019	4.05928	4.92e-05	0.000392654	Target	Associated
TAF3	300.312	0.405254	0.124606	3.25229	0.00114481	0.00599636	Non-Target	Associated
UTP15	430.405	0.404782	0.146579	2.76153	0.00575306	0.0233741	Non-Target	Associated
PCF11	357.591	0.404745	0.139689	2.89747	0.0037619	0.0163444	Target	Associated
RAB21	530.322	0.404656	0.0987908	4.09609	4.2e-05	0.000340762	Target	Associated
SGCB	273.407	0.404301	0.149311	2.70778	0.00677342	0.0268276	Target	Associated
KANSL3	432.757	0.404248	0.111918	3.612	0.00030384	0.00193093	Target	Associated
FZD6	586.004	0.404218	0.151098	2.67521	0.00746823	0.0291192	Target	Associated
NCAPG	390.501	0.403799	0.161597	2.49881	0.0124612	0.0439544	Target	Associated
MET	1782.09	0.403742	0.156018	2.58779	0.00965946	0.0360723	Target	Associated
C7orf49	329.482	0.4037	0.1058	3.81571	0.000135794	0.000957974	Target	Associated
GNB5	267.376	0.403155	0.122614	3.28799	0.00100905	0.00537033	Target	Associated
GGA2	525.746	0.403022	0.124	3.25016	0.00115339	0.00602602	Target	Associated
KIAA0753	184.525	0.402732	0.122247	3.29442	0.000986244	0.00527074	Non-Target	Associated
NORAD	1455.76	0.402514	0.0898745	4.47863	7.51e-06	7.3e-05	Target	Associated
SMG1	842.551	0.402507	0.164161	2.45191	0.0142102	0.0489336	Target	Associated
SEC16A	2104.19	0.40239	0.131153	3.06809	0.00215429	0.0102484	Target	Associated
ABCC5	556.555	0.402282	0.0994661	4.04441	5.25e-05	0.00041482	Non-Target	Associated
SEL1L	681.231	0.402058	0.136211	2.95174	0.00315991	0.0141676	Target	Associated
CLASP2	411.947	0.402006	0.110188	3.64837	0.000263913	0.00170871	Target	Associated
ACAP2	568.64	0.401638	0.129132	3.11029	0.00186905	0.00911163	Target	Associated
UBR1	696.288	0.401505	0.113058	3.55131	0.000383314	0.00235369	Target	Associated
SLC38A10	1171.79	0.40114	0.09555	4.19823	2.69e-05	0.000229063	Target	Associated
PCGF3	497.939	0.400506	0.112906	3.54724	0.000389282	0.00238061	Target	Associated
NCBP1	562.475	0.400483	0.104729	3.824	0.000131303	0.000929462	Target	Associated
SRXN1	1897.53	0.400438	0.138132	2.89896	0.00374406	0.0162797	Target	Associated
SPEN	1371.55	0.400319	0.137954	2.90182	0.00371003	0.0161828	Target	Associated
STAG2	625.044	0.400312	0.126889	3.15482	0.00160598	0.00800375	Target	Associated
CNNM4	208.234	0.400141	0.150201	2.66403	0.007721	0.0299003	Target	Associated
CCAR1	1305.51	0.399711	0.12908	3.09661	0.00195745	0.00948108	Target	Associated
SETX	618.621	0.39914	0.112809	3.53818	0.000402889	0.00245113	Target	Associated
NCBP3	467.63	0.399096	0.10176	3.92195	8.78e-05	0.000652491	Target	Associated
ABCF1	866.535	0.398547	0.11939	3.3382	0.000843235	0.00461005	Target	Associated
MSL2	302.95	0.398524	0.142185	2.80286	0.00506512	0.0210127	Target	Associated
ASAH1	1163.06	0.398482	0.0907977	4.38869	1.14e-05	0.000106357	Non-Target	Associated
GAR1	196.736	0.398321	0.141879	2.80747	0.00499318	0.0207351	Target	Associated
INIP	118.466	0.397958	0.161899	2.45806	0.0139689	0.0482738	Target	Associated
KIAA1217	1482.85	0.397938	0.111773	3.56022	0.000370539	0.00228543	Target	Associated
NFATC3	505.503	0.397636	0.11859	3.35303	0.00079931	0.00440726	Target	Associated
NAGK	360.733	0.397501	0.130023	3.05715	0.00223455	0.0105785	Target	Associated
ARHGEF7	669.799	0.397396	0.0948044	4.19175	2.77e-05	0.000234978	Target	Associated
PSMD5	508.366	0.397348	0.112013	3.54735	0.000389128	0.00238054	Target	Associated
C5orf22	320.125	0.397272	0.119571	3.32249	0.000892182	0.00483868	Non-Target	Non-associated
SMARCA5	1091.88	0.396832	0.0976809	4.06253	4.85e-05	0.000387407	Target	Associated
MLKL	314.561	0.396781	0.156056	2.54255	0.0110047	0.0399066	Non-Target	Associated
PHF19	316.35	0.395694	0.158223	2.50086	0.0123891	0.0437562	Target	Associated
ASPSCR1	234.891	0.395179	0.124525	3.1735	0.00150615	0.00757241	Target	Associated
CLCN7	664.997	0.395151	0.104983	3.76396	0.000167246	0.00115425	Target	Associated
ARMC8	517.96	0.395038	0.0962568	4.10401	4.06e-05	0.00033093	Target	Associated
DIP2B	1005.12	0.394942	0.113195	3.48905	0.000484747	0.0028587	Target	Associated
GLE1	440.579	0.39458	0.15983	2.46874	0.013559	0.0470862	Target	Associated
ACOX1	954.833	0.394411	0.0936913	4.20969	2.56e-05	0.000219329	Non-Target	Associated
MCPH1	327.432	0.394163	0.144049	2.73632	0.00621313	0.0249249	Target	Associated
C7orf25	155.677	0.393438	0.152335	2.58272	0.00980239	0.0364744	Target	Associated
GOLIM4	732.147	0.392877	0.108591	3.61797	0.000296924	0.00189427	Target	Associated
ARL8B	662.656	0.392545	0.150346	2.61095	0.00902915	0.034174	Target	Associated
CFAP97	725.407	0.391848	0.142972	2.74073	0.00613019	0.02464	Target	Associated
UBFD1	545.301	0.391184	0.0993796	3.93626	8.28e-05	0.000621486	Target	Associated
CTCF	748.423	0.39064	0.128495	3.04011	0.00236488	0.011097	Target	Associated
ATXN7	362.314	0.390381	0.136668	2.85641	0.00428462	0.0182041	Target	Associated
BNIP2	931.459	0.390034	0.101882	3.82831	0.000129028	0.000914976	Target	Associated
ARHGAP17	516.694	0.389842	0.101174	3.8532	0.000116586	0.000837837	Target	Associated
DIS3	767.359	0.389831	0.128787	3.02695	0.00247035	0.011546	Target	Associated
BAZ1A	1837.96	0.389694	0.0869475	4.48195	7.4e-06	7.21e-05	Target	Associated
ACP2	332.469	0.389321	0.123508	3.15219	0.00162053	0.00804976	Non-Target	Associated
ANKLE2	1357.44	0.389318	0.0780354	4.989	6.07e-07	7.67e-06	Non-Target	Associated
RUFY1	474.664	0.389263	0.108079	3.60165	0.000316207	0.00199496	Target	Associated
ANKH	568.42	0.389174	0.103566	3.75775	0.00017145	0.00117932	Target	Associated
MRPL46	260.186	0.388747	0.1515	2.56599	0.0102882	0.0378898	Target	Associated
TYW3	342.114	0.388451	0.150468	2.58162	0.00983388	0.0365669	Target	Non-associated
ZFR	1405.54	0.387517	0.108747	3.56348	0.000365974	0.00226233	Target	Associated
SRRT	1898.46	0.387222	0.151976	2.54792	0.0108368	0.0394098	Target	Associated
DEGS1	827.719	0.386841	0.099272	3.89678	9.75e-05	0.000718016	Target	Associated
[truncated: 2,833 more rows]

## Sheet: Day5
Gene.Symbol	baseMean	log2FoldChange	lfcSE	stat	pvalue	padj	TCF7-Target	H3K27ac
TRIM48	92.9929	6.45759	0.316354	20.4125	1.29406e-92	3.42257e-89	Target	Associated
RNASE1	226.395	6.43652	0.285733	22.5263	2.29293e-112	9.09662e-109	Target	Non-associated
TCF7	10491.9	6.20863	0.304554	20.386	2.2266e-92	5.04771e-89	Target	Associated
GRAMD1B	423.131	6.07626	0.226612	26.8135	2.25087e-158	3.57191e-154	Target	Associated
CYP24A1	288.675	5.98573	0.233513	25.6334	6.48124e-145	5.14254e-141	Target	Associated
HBB	465.66	5.23531	0.251181	20.8428	1.77192e-96	5.62373e-93	Non-Target	Non-associated
XG	63.7881	4.68221	0.308804	15.1624	6.27059e-52	3.98032e-49	Non-Target	Non-associated
TM4SF18	28.6751	4.20153	0.314556	13.357	1.07797e-40	3.80141e-38	Target	Associated
FLJ22447	66.7164	4.17997	0.283169	14.7614	2.59722e-49	1.42122e-46	Non-Target	Non-associated
SERPINB4	89.7991	4.16278	0.311038	13.3835	7.55047e-41	2.72315e-38	Target	Non-associated
RASGRF1	44.7248	4.07171	0.270295	15.064	2.79451e-51	1.70562e-48	Target	Associated
DKK4	46.2466	4.06739	0.312393	13.0201	9.40592e-39	2.98525e-36	Target	Non-associated
CST5	27.2467	4.03122	0.31738	12.7016	5.79694e-37	1.70199e-34	Target	Non-associated
AMOT	113.714	4.00311	0.234921	17.0402	4.13306e-65	4.3725e-62	Target	Associated
MAOB	50.4892	3.78321	0.286301	13.2141	7.2775e-40	2.40866e-37	Target	Associated
LINC01198	24.0348	3.71019	0.317243	11.6951	1.35002e-31	2.93473e-29	Target	Associated
WDR66	246.234	3.62648	0.199625	18.1665	9.51377e-74	1.37249e-70	Target	Associated
ALOX5AP	22.5826	3.61174	0.320124	11.2823	1.60501e-29	2.79889e-27	Target	Associated
ACSL5	79.7544	3.59366	0.251657	14.28	2.91644e-46	1.3612e-43	Target	Associated
RASSF10	32.1288	3.56143	0.3053	11.6653	1.91647e-31	4.05498e-29	Target	Associated
CDH11	53.1758	3.54855	0.273152	12.9911	1.37387e-38	4.2749e-36	Target	Associated
LOC101928100	67.8905	3.38029	0.2442	13.8423	1.41534e-43	5.47804e-41	Target	Associated
BMP7	80.4889	3.35743	0.242495	13.8454	1.357e-43	5.38354e-41	Target	Associated
TRIML2	67.8437	3.35064	0.286096	11.7116	1.11158e-31	2.44994e-29	Target	Associated
RAB3B	61.804	3.34179	0.268043	12.4674	1.12473e-35	3.02515e-33	Target	Non-associated
SVEP1	96.6228	3.2514	0.256012	12.7002	5.89887e-37	1.70199e-34	Target	Associated
BCL2A1	49.4009	3.22713	0.276149	11.6862	1.4991e-31	3.21476e-29	Target	Associated
CIITA	9.62822	3.21282	0.34544	9.30067	1.39563e-20	1.32618e-18	Target	Associated
DCLK1	92.9847	3.20029	0.256466	12.4785	9.78695e-36	2.67774e-33	Target	Associated
SLIT3	756.063	3.14089	0.158619	19.8015	2.88843e-87	5.72955e-84	Target	Associated
IGFL2	44.7316	3.06908	0.296766	10.3417	4.56145e-25	5.98229e-23	Target	Non-associated
AXIN2	16.0857	3.06075	0.326293	9.38036	6.57456e-21	6.40072e-19	Target	Associated
PALD1	15.4073	3.03796	0.336987	9.01508	1.96725e-19	1.60094e-17	Target	Associated
RUNX2	8.18924	3.00698	0.346672	8.67385	4.17759e-18	3.09786e-16	Target	Associated
BCAT1	10.5437	3.00591	0.340832	8.81932	1.15159e-18	8.91444e-17	Target	Associated
STRA6	63.856	3.00117	0.302389	9.92485	3.2459e-23	3.87287e-21	Target	Associated
IFI27	73.6067	2.98436	0.299342	9.96972	2.06814e-23	2.50529e-21	Non-Target	Associated
COLGALT2	28.8211	2.93487	0.302876	9.68999	3.32571e-22	3.66498e-20	Target	Associated
C1S	82.8584	2.91533	0.308674	9.4447	3.56419e-21	3.62565e-19	Target	Associated
PLAT	8523.89	2.87432	0.286132	10.0454	9.62186e-24	1.19289e-21	Target	Associated
OLFML3	38.9635	2.86551	0.304457	9.41186	4.87415e-21	4.84733e-19	Target	Associated
LINC00173	8.69157	2.84395	0.341452	8.32898	8.1541e-17	5.62597e-15	Target	Associated
CD274	113.832	2.77162	0.225731	12.2784	1.18278e-34	3.02735e-32	Target	Associated
HLA-DRA	8.78777	2.74316	0.348061	7.88125	3.24113e-15	1.91202e-13	Non-Target	Non-associated
QPCT	637.198	2.73737	0.207157	13.214	7.28564e-40	2.40866e-37	Target	Associated
NOSTRIN	20.5177	2.72175	0.313823	8.67287	4.21355e-18	3.10999e-16	Target	Associated
AASS	29.0575	2.70509	0.274481	9.85527	6.50421e-23	7.53396e-21	Target	Associated
LOC100507065	21.5348	2.69859	0.318156	8.48196	2.21424e-17	1.57569e-15	Target	Associated
PELI2	5.51816	2.63347	0.345042	7.63232	2.30571e-14	1.2036e-12	Target	Associated
FRG2B	4.55611	2.63297	0.33839	7.78088	7.20215e-15	4.12421e-13	Target	Associated
TRPV6	16.3412	2.61644	0.330301	7.92139	2.34879e-15	1.42263e-13	Target	Associated
AQP3	123.33	2.61129	0.331799	7.87008	3.54422e-15	2.08308e-13	Target	Associated
SERPINB3	410.222	2.59807	0.154533	16.8125	1.97782e-63	1.84624e-60	Target	Associated
CFAP58	67.2842	2.59555	0.250023	10.3812	3.01882e-25	4.0945e-23	Target	Non-associated
TNFSF4	20.1498	2.57606	0.315044	8.17681	2.91448e-16	1.91115e-14	Target	Associated
SLC13A2	4.73319	2.56066	0.341106	7.50693	6.05291e-14	3.01109e-12	Target	Associated
LCN2	6250.01	2.55722	0.353093	7.24234	4.41011e-13	1.95486e-11	Target	Associated
LRIG1	358.443	2.53587	0.244335	10.3787	3.10088e-25	4.17016e-23	Target	Associated
CD74	874.53	2.51856	0.178782	14.0873	4.54775e-45	2.06195e-42	Target	Associated
RHOU	42.2853	2.51552	0.293264	8.57766	9.68234e-18	7.04813e-16	Target	Associated
KALRN	83.3741	2.51281	0.344663	7.29062	3.08538e-13	1.40292e-11	Target	Associated
IL17RD	444.086	2.49359	0.230793	10.8044	3.27939e-27	4.90949e-25	Target	Associated
ALPK2	10.1817	2.46909	0.342229	7.21474	5.40382e-13	2.35586e-11	Target	Associated
CDH5	4.61727	2.44157	0.337426	7.23586	4.62575e-13	2.03906e-11	Target	Associated
CCL20	348.652	2.44106	0.234115	10.4268	1.87169e-25	2.58277e-23	Target	Associated
KRT13	181.076	2.43375	0.351137	6.93105	4.1772e-12	1.60893e-10	Non-Target	Associated
LPXN	177.79	2.39025	0.17764	13.4556	2.85476e-41	1.05354e-38	Target	Associated
MEFV	7.53077	2.38841	0.350109	6.8219	8.98431e-12	3.33112e-10	Non-Target	Non-associated
FGL1	3.61595	2.38599	0.33748	7.07	1.54934e-12	6.40272e-11	Non-Target	Non-associated
PLIN2	17.5293	2.3766	0.338427	7.02251	2.17922e-12	8.79951e-11	Target	Associated
SCG2	21.9924	2.35713	0.306249	7.69678	1.39537e-14	7.45557e-13	Target	Associated
CLIC2	13.1889	2.34111	0.332512	7.04068	1.91307e-12	7.78422e-11	Target	Non-associated
TMEM71	8.44815	2.33425	0.344644	6.77292	1.26212e-11	4.58318e-10	Target	Non-associated
NFE2L3	433.718	2.31615	0.202823	11.4195	3.34054e-30	6.23659e-28	Target	Associated
RASGRP1	131.097	2.31314	0.27961	8.27273	1.30928e-16	8.87904e-15	Target	Associated
CEMIP	363.721	2.30708	0.195227	11.8175	3.17142e-32	7.08835e-30	Target	Associated
EYA2	20.0208	2.30192	0.300615	7.65738	1.89768e-14	1.00047e-12	Target	Associated
CCL2	8.77724	2.2837	0.346788	6.58531	4.53948e-11	1.51021e-09	Target	Non-associated
IL32	35.0148	2.27606	0.280862	8.10385	5.32468e-16	3.40715e-14	Non-Target	Non-associated
SLC16A6	105.946	2.27426	0.228754	9.94197	2.73377e-23	3.28653e-21	Target	Non-associated
ARL15	123.885	2.27283	0.191153	11.8902	1.33163e-32	3.10759e-30	Target	Associated
REEP2	49.0216	2.27266	0.246741	9.21069	3.24033e-20	2.92163e-18	Target	Associated
DLX6	11.1454	2.26983	0.328067	6.91882	4.55408e-12	1.73723e-10	Target	Associated
IFITM1	399.004	2.26916	0.34106	6.65326	2.86673e-11	9.86815e-10	Non-Target	Associated
SLC7A8	33.6198	2.23311	0.292672	7.63006	2.34636e-14	1.2208e-12	Target	Associated
ACPP	24.7531	2.22155	0.322226	6.89439	5.40956e-12	2.05369e-10	Target	Associated
SNCA	127.789	2.21073	0.194711	11.3539	7.08993e-30	1.27852e-27	Non-Target	Associated
APOBEC3G	143.161	2.2047	0.315643	6.98478	2.85299e-12	1.13754e-10	Target	Associated
VSNL1	201.744	2.20094	0.151287	14.5482	5.99975e-48	3.07129e-45	Target	Associated
PIK3CB	1006.74	2.17583	0.11637	18.6976	5.17652e-78	9.12735e-75	Target	Associated
LRG1	7.41865	2.1741	0.351582	6.18374	6.25991e-10	1.7551e-08	Non-Target	Non-associated
SMIM3	225.011	2.14167	0.18415	11.63	2.901e-31	6.05736e-29	Target	Associated
RHOBTB3	232.391	2.13704	0.167901	12.728	4.13204e-37	1.23719e-34	Target	Associated
PDK4	345.619	2.12617	0.194419	10.936	7.75592e-28	1.2186e-25	Target	Associated
MRC2	305.479	2.10963	0.209997	10.046	9.56573e-24	1.19289e-21	Target	Associated
STOX2	56.7005	2.10919	0.238716	8.83554	9.96199e-19	7.74935e-17	Target	Associated
FAM3D	18.7359	2.10392	0.318395	6.60789	3.89835e-11	1.31066e-09	Target	Non-associated
BCL2L15	4.442	2.10088	0.343527	6.11562	9.61843e-10	2.61809e-08	Target	Non-associated
SLCO2A1	39.1493	2.09358	0.276933	7.55989	4.03422e-14	2.05849e-12	Target	Associated
RGAG1	8.20494	2.08029	0.34689	5.99697	2.01029e-09	5.08793e-08	Non-Target	Associated
SORBS1	24.2733	2.06936	0.287748	7.19157	6.40515e-13	2.73971e-11	Target	Associated
IGFL1	117.267	2.0544	0.337082	6.09466	1.09669e-09	2.95977e-08	Target	Non-associated
HAS2	14.6966	2.05382	0.338448	6.06834	1.2924e-09	3.40117e-08	Target	Associated
PMAIP1	225.602	2.04298	0.215007	9.50193	2.06033e-21	2.14228e-19	Target	Associated
PAPPA	50.7371	2.03669	0.331656	6.14097	8.20213e-10	2.26364e-08	Target	Associated
C9orf152	11.2489	2.02784	0.339115	5.97981	2.23395e-09	5.61816e-08	Target	Associated
LOC728084	4.4794	2.0215	0.346795	5.82909	5.5729e-09	1.29862e-07	Target	Associated
GPR85	24.4124	2.02028	0.297875	6.78229	1.18283e-11	4.30511e-10	Target	Associated
NALCN-AS1	3.26133	2.00828	0.332228	6.04488	1.49518e-09	3.88917e-08	Target	Associated
UCA1	1851.7	1.99248	0.351785	5.66393	1.47945e-08	3.17261e-07	Target	Associated
BCL11B	10.5178	1.97441	0.340927	5.79129	6.98459e-09	1.59022e-07	Target	Associated
TLR3	31.0916	1.97012	0.308299	6.39028	1.65579e-10	5.08235e-09	Target	Associated
IRS1	79.6275	1.9511	0.201909	9.66328	4.31831e-22	4.69365e-20	Target	Associated
P2RY6	22.3038	1.94606	0.351948	5.52939	3.21339e-08	6.44668e-07	Target	Associated
ALDH7A1	1388.38	1.93037	0.125005	15.4423	8.5028e-54	6.42528e-51	Target	Associated
PDE4B	92.0015	1.92744	0.308143	6.25501	3.97498e-10	1.14898e-08	Target	Associated
TLE2	5.41356	1.91717	0.35012	5.47574	4.35692e-08	8.47303e-07	Target	Associated
ACSS1	15.3541	1.91528	0.319998	5.98528	2.16016e-09	5.45853e-08	Target	Associated
PCDH7	88.27	1.91023	0.245775	7.77227	7.70933e-15	4.36926e-13	Target	Associated
IFI44	40.3614	1.90978	0.318163	6.00252	1.94284e-09	4.93296e-08	Target	Associated
SULT1B1	4.26388	1.9065	0.345755	5.51402	3.50722e-08	6.98319e-07	Target	Associated
MPZL2	984.741	1.90351	0.173677	10.9601	5.94498e-28	9.43409e-26	Target	Associated
CTSS	72.4642	1.89441	0.229639	8.24953	1.59014e-16	1.07378e-14	Target	Associated
YBX2	8.42659	1.88845	0.34485	5.47616	4.34666e-08	8.46345e-07	Target	Associated
CRISPLD2	20.0854	1.87854	0.313213	5.99764	2.00208e-09	5.07524e-08	Target	Associated
CA6	21.5581	1.85435	0.343633	5.3963	6.80278e-08	1.28516e-06	Target	Associated
OLFML2A	11.2717	1.8483	0.352434	5.24438	1.56809e-07	2.71067e-06	Target	Associated
KIAA0226L	43.4874	1.84541	0.313794	5.88096	4.07894e-09	9.66101e-08	Non-Target	Non-associated
FAM50B	8.28025	1.83267	0.343572	5.33415	9.59907e-08	1.75089e-06	Target	Associated
GYLTL1B	174.513	1.82932	0.261472	6.99623	2.6294e-12	1.05635e-10	Non-Target	Non-associated
COL9A2	5.9782	1.82845	0.351143	5.20712	1.91793e-07	3.25863e-06	Target	Associated
FGFR2	118.816	1.81638	0.229812	7.90379	2.70555e-15	1.60203e-13	Target	Associated
XKRX	9.19657	1.81244	0.34958	5.18463	2.16443e-07	3.63464e-06	Target	Associated
TRPM6	17.9219	1.8108	0.319888	5.66072	1.50737e-08	3.21511e-07	Target	Associated
SELM	30.3027	1.80704	0.277077	6.5218	6.94704e-11	2.26837e-09	Non-Target	Non-associated
PROX1	5.87957	1.79369	0.351107	5.10867	3.24442e-07	5.25901e-06	Target	Associated
VTCN1	193.937	1.79218	0.269413	6.65218	2.88786e-11	9.91935e-10	Target	Associated
LINC00326	4.32466	1.78243	0.343168	5.19404	2.05779e-07	3.45922e-06	Target	Associated
HRNR	10.0049	1.77323	0.345754	5.12861	2.91895e-07	4.76552e-06	Target	Non-associated
ATP13A4	132.831	1.76272	0.322938	5.4584	4.80455e-08	9.29798e-07	Target	Associated
RNASE6	3.152	1.7585	0.323295	5.4393	5.34915e-08	1.02767e-06	Target	Non-associated
NXN	250.583	1.75492	0.189165	9.27718	1.74024e-20	1.64381e-18	Target	Associated
SDPR	272.481	1.75427	0.186352	9.41372	4.78875e-21	4.80966e-19	Target	Associated
LOC100130331	13.6213	1.75035	0.340428	5.14163	2.7237e-07	4.46975e-06	Target	Associated
ELF5	5.97028	1.74836	0.34635	5.04795	4.46583e-07	6.99587e-06	Non-Target	Associated
OASL	50.0241	1.73928	0.284221	6.11947	9.38881e-10	2.55998e-08	Target	Associated
MYB	42.7227	1.73611	0.309998	5.60039	2.13871e-08	4.41342e-07	Target	Associated
NTNG1	9.40446	1.73114	0.347454	4.98234	6.28196e-07	9.56702e-06	Target	Non-associated
CRNN	4.38931	1.72408	0.323664	5.32675	9.99874e-08	1.80924e-06	Target	Associated
C1R	44.4727	1.71659	0.327803	5.23665	1.63517e-07	2.81132e-06	Non-Target	Associated
APBA1	41.7728	1.7164	0.270772	6.33891	2.31392e-10	6.92821e-09	Target	Associated
PRRT2	19.815	1.71549	0.348772	4.91865	8.7142e-07	1.27101e-05	Non-Target	Associated
WDR91	164.761	1.71405	0.150594	11.3819	5.14775e-30	9.49879e-28	Target	Associated
STARD5	31.4475	1.70917	0.275761	6.19801	5.71803e-10	1.62035e-08	Target	Associated
ADAM23	18.0085	1.70802	0.330362	5.17013	2.3393e-07	3.90351e-06	Target	Non-associated
NCAM1	91.3692	1.70172	0.241831	7.03685	1.96641e-12	7.96043e-11	Target	Associated
SPRR2F	5.46555	1.69586	0.345876	4.90308	9.43441e-07	1.36601e-05	Non-Target	Associated
HP	2.54599	1.69296	0.30834	5.49054	4.00705e-08	7.86006e-07	Non-Target	Associated
CYFIP2	583.752	1.6925	0.217693	7.77471	7.56204e-15	4.30115e-13	Target	Associated
HLA-DPA1	3.21206	1.68803	0.334277	5.04978	4.42317e-07	6.9359e-06	Target	Non-associated
MYLIP	30.0432	1.68567	0.284295	5.92928	3.04257e-09	7.45947e-08	Target	Associated
CCT6B	44.6154	1.68081	0.249766	6.72956	1.70177e-11	6.06864e-10	Target	Non-associated
TMPRSS4	26.2688	1.67915	0.298655	5.62236	1.88365e-08	3.95215e-07	Target	Associated
PROS1	129.641	1.67906	0.238326	7.04522	1.85171e-12	7.55395e-11	Target	Associated
TP73	6.62202	1.67604	0.353193	4.7454	2.08094e-06	2.75646e-05	Target	Associated
LOC101929125	10.332	1.67502	0.344996	4.85518	1.20279e-06	1.69663e-05	Non-Target	Non-associated
GBP5	2.94177	1.6748	0.333029	5.02898	4.93083e-07	7.6638e-06	Target	Non-associated
RIMKLB	465.144	1.67279	0.165487	10.1083	5.07606e-24	6.44417e-22	Target	Associated
LZTS1	5.79317	1.6693	0.351708	4.74626	2.07215e-06	2.74874e-05	Non-Target	Associated
CSF3	27.368	1.66685	0.281969	5.91145	3.39106e-09	8.12881e-08	Target	Associated
ITPKA	20.7591	1.65717	0.312932	5.29563	1.18608e-07	2.10771e-06	Target	Associated
IL1B	1830.49	1.65433	0.309694	5.34183	9.20151e-08	1.68808e-06	Target	Associated
DLX4	21.6729	1.65174	0.283502	5.82619	5.67085e-09	1.31951e-07	Non-Target	Associated
LCP1	467.442	1.65103	0.311053	5.30787	1.10913e-07	1.98431e-06	Target	Associated
MAPK4	359.959	1.64823	0.167275	9.85341	6.62585e-23	7.61924e-21	Target	Associated
VWA5A	12.1616	1.64744	0.331432	4.97068	6.6718e-07	1.01026e-05	Non-Target	Non-associated
APOBEC3F	149.222	1.64711	0.197482	8.34055	7.39461e-17	5.12424e-15	Non-Target	Associated
CCL5	6.50328	1.6464	0.333893	4.93093	8.18386e-07	1.20361e-05	Non-Target	Non-associated
ANKRD1	20.0064	1.63273	0.317699	5.13923	2.75866e-07	4.51777e-06	Target	Associated
ST6GALNAC1	36.2671	1.62921	0.274751	5.92977	3.03354e-09	7.45189e-08	Target	Associated
STARD4	440.032	1.62255	0.174158	9.31652	1.20218e-20	1.15621e-18	Target	Associated
LOC283299	7.67674	1.62188	0.348816	4.64966	3.3248e-06	4.17415e-05	Target	Associated
TLL2	8.45856	1.62035	0.348196	4.65355	3.26266e-06	4.09938e-05	Target	Associated
PIK3CD	69.9484	1.6159	0.253225	6.38129	1.75598e-10	5.3691e-09	Non-Target	Associated
DDX60	75.2741	1.61192	0.273051	5.90336	3.56182e-09	8.49963e-08	Target	Associated
TPT1-AS1	56.0635	1.60478	0.245142	6.54632	5.89739e-11	1.94161e-09	Target	Associated
CYP1B1	374.903	1.59349	0.184924	8.61701	6.87272e-18	5.04923e-16	Target	Associated
GAPLINC	2.75701	1.59238	0.328558	4.84656	1.25621e-06	1.75946e-05	Target	Associated
TEX14	6.08118	1.58794	0.352136	4.50943	6.50016e-06	7.61824e-05	Target	Associated
MPP7	161.192	1.58367	0.182517	8.67684	4.06921e-18	3.03165e-16	Target	Associated
PGBD5	10.5385	1.5801	0.341796	4.62294	3.78333e-06	4.69411e-05	Target	Associated
OVCH2	5.31272	1.57881	0.349855	4.51276	6.39881e-06	7.50501e-05	Target	Non-associated
APCDD1	3.34509	1.57408	0.336158	4.68255	2.83329e-06	3.63766e-05	Target	Non-associated
LYPD1	5.76862	1.57311	0.349318	4.50336	6.68872e-06	7.81528e-05	Target	Associated
PROM1	13.7042	1.5643	0.35262	4.43622	9.15511e-06	0.000102528	Target	Associated
CASP10	37.2155	1.56302	0.305576	5.11499	3.13759e-07	5.09626e-06	Target	Associated
NANOS1	72.2347	1.56211	0.20717	7.54026	4.69039e-14	2.36291e-12	Target	Associated
CCR1	6.96308	1.5616	0.351944	4.43706	9.1195e-06	0.000102202	Target	Associated
TNFSF15	52.2505	1.55965	0.270031	5.77581	7.65836e-09	1.72384e-07	Target	Associated
ELAVL2	16.1427	1.55811	0.313075	4.9768	6.46442e-07	9.82605e-06	Target	Associated
FLG-AS1	6.89656	1.55739	0.348384	4.47034	7.80971e-06	8.92883e-05	Non-Target	Non-associated
CYBRD1	89.3806	1.55534	0.238418	6.52358	6.86483e-11	2.25079e-09	Target	Associated
PKD2L1	3.8718	1.54547	0.333255	4.63751	3.52634e-06	4.39934e-05	Target	Non-associated
DISP2	86.0549	1.54453	0.203215	7.60047	2.95065e-14	1.52026e-12	Target	Associated
HAPLN3	22.2147	1.54313	0.291079	5.30141	1.14909e-07	2.04657e-06	Non-Target	Associated
PIK3AP1	44.7709	1.53323	0.268499	5.71036	1.12735e-08	2.47123e-07	Target	Associated
MERTK	5.60381	1.53323	0.346739	4.42184	9.78627e-06	0.000108676	Target	Associated
IL22RA1	18.6855	1.53176	0.300221	5.10209	3.35915e-07	5.42282e-06	Target	Associated
MYH15	115.841	1.51545	0.229112	6.61445	3.72926e-11	1.25914e-09	Target	Associated
SPRR3	1035.99	1.51418	0.348826	4.34079	1.41972e-05	0.000150296	Target	Associated
CENPV	113.77	1.51172	0.192429	7.85599	3.9662e-15	2.3225e-13	Target	Associated
PACRG	4.6981	1.49195	0.341069	4.37434	1.21801e-05	0.000132207	Target	Associated
IGFBP4	34.8273	1.48639	0.325633	4.56463	5.00387e-06	6.06619e-05	Non-Target	Associated
PLA2G4A	213.94	1.48623	0.128374	11.5774	5.36659e-31	1.078e-28	Target	Associated
PLA2G4E	11.2892	1.4858	0.337633	4.40062	1.07941e-05	0.000118411	Non-Target	Associated
FAM90A1	4.03559	1.48527	0.345203	4.30258	1.6882e-05	0.000174286	Non-Target	Associated
GLS2	76.8433	1.48174	0.210008	7.05565	1.71798e-12	7.0446e-11	Target	Associated
IFIT3	77.2823	1.48165	0.311449	4.75729	1.96206e-06	2.62087e-05	Target	Associated
PRKD3	566.026	1.48103	0.152546	9.70874	2.76732e-22	3.07095e-20	Target	Associated
SCARA3	30.7751	1.47584	0.280853	5.25484	1.48153e-07	2.5779e-06	Target	Associated
LPAR6	36.9597	1.47286	0.261092	5.64116	1.68912e-08	3.58351e-07	Target	Associated
SPTSSB	33.7194	1.4659	0.312094	4.69699	2.64029e-06	3.42311e-05	Target	Associated
LONRF2	3.68769	1.46566	0.339563	4.3163	1.58663e-05	0.000164779	Target	Associated
COL9A3	374.506	1.45922	0.356507	4.0931	4.25648e-05	0.000384878	Target	Associated
SRGN	28.8506	1.45691	0.35295	4.1278	3.66254e-05	0.000337715	Target	Associated
KRTAP2-3	45.1365	1.45443	0.307748	4.72606	2.28921e-06	3.00503e-05	Target	Associated
CYGB	23.8153	1.44915	0.320639	4.51958	6.19623e-06	7.3052e-05	Non-Target	Non-associated
MSRB1	226.79	1.44673	0.163635	8.84119	9.47015e-19	7.40305e-17	Target	Associated
CFI	49.3484	1.43591	0.355337	4.04099	5.32256e-05	0.000467203	Non-Target	Associated
KITLG	78.5909	1.43334	0.236451	6.0619	1.34523e-09	3.5285e-08	Target	Associated
ALDH3A1	2291.63	1.42347	0.309621	4.59748	4.27641e-06	5.2729e-05	Target	Associated
STON1	6.85404	1.40299	0.354548	3.95713	7.58562e-05	0.000634896	Target	Associated
GPC4	140.101	1.40251	0.246539	5.68877	1.27957e-08	2.77398e-07	Target	Associated
SPINK8	1.83552	1.39976	0.291584	4.80053	1.58244e-06	2.16107e-05	Target	Non-associated
TYMSOS	14.218	1.38805	0.321293	4.32019	1.55894e-05	0.000162434	Non-Target	Associated
WDR63	14.0367	1.38785	0.3141	4.41851	9.93826e-06	0.00011021	Target	Associated
TOX2	5.6128	1.38657	0.352641	3.93196	8.42563e-05	0.000696387	Target	Associated
CHML	368.507	1.38479	0.163891	8.44944	2.92714e-17	2.0737e-15	Target	Associated
TMPRSS2	6.66399	1.37839	0.350517	3.93245	8.40838e-05	0.000695324	Target	Non-associated
NT5DC3	407.729	1.37743	0.125306	10.9925	4.15303e-28	6.65701e-26	Target	Associated
CHST11	152.788	1.37597	0.260493	5.28217	1.2766e-07	2.24719e-06	Target	Associated
CATSPERB	19.281	1.37531	0.305934	4.49546	6.94195e-06	8.06609e-05	Target	Associated
PKP1	18.7452	1.37216	0.333889	4.10961	3.96329e-05	0.000361457	Target	Associated
IL16	9.08684	1.36813	0.35279	3.87804	0.000105303	0.000843544	Target	Associated
FAM46C	6.18289	1.36216	0.351325	3.87719	0.000105668	0.000845612	Target	Non-associated
CTH	18.6482	1.36079	0.322262	4.22261	2.41487e-05	0.000236699	Target	Associated
SLC2A4	2.33756	1.3601	0.332798	4.08687	4.37227e-05	0.000393777	Non-Target	Associated
SPATA13	228.69	1.35971	0.176285	7.71314	1.22763e-14	6.6946e-13	Target	Associated
PARM1	26.4535	1.35937	0.319123	4.25971	2.04694e-05	0.000205328	Target	Associated
RNF144A	74.8251	1.3587	0.273699	4.96423	6.89741e-07	1.03847e-05	Target	Associated
SLC2A12	76.1601	1.35519	0.226557	5.9817	2.20822e-09	5.56225e-08	Target	Associated
GFPT2	10.8008	1.35518	0.349738	3.87484	0.000106696	0.000851693	Target	Associated
RMDN2	49.3161	1.35401	0.26659	5.07901	3.7941e-07	6.02086e-06	Target	Associated
LAMP3	4.73075	1.35164	0.347585	3.88865	0.000100802	0.000815718	Non-Target	Associated
FLG	54.4198	1.3515	0.280297	4.82168	1.42356e-06	1.9661e-05	Target	Non-associated
HAUS6	892.827	1.35114	0.186668	7.23818	4.54746e-13	2.01013e-11	Target	Associated
LY96	1.77657	1.34918	0.309575	4.35817	1.31154e-05	0.000140532	Target	Associated
GLIPR1	339.61	1.34861	0.16617	8.11587	4.82335e-16	3.09885e-14	Target	Associated
LOC729970	8.93356	1.34699	0.341505	3.94428	8.00401e-05	0.000665435	Non-Target	Associated
ISM1	21.5938	1.34641	0.31907	4.2198	2.44522e-05	0.000238936	Target	Associated
MBNL1-AS1	27.0174	1.34577	0.294868	4.56396	5.01979e-06	6.08085e-05	Target	Associated
AOC1	11.6565	1.34513	0.347766	3.86792	0.000109766	0.000870071	Target	Associated
SNTB1	60.7168	1.34016	0.330459	4.05544	5.00398e-05	0.000442632	Target	Associated
CRIPT	160.742	1.33673	0.164362	8.13284	4.19339e-16	2.72725e-14	Target	Associated
DNAJC22	23.3464	1.33647	0.304537	4.38854	1.14113e-05	0.000124543	Non-Target	Associated
EPHA1-AS1	3.03959	1.33646	0.337064	3.96502	7.33898e-05	0.00061751	Non-Target	Associated
C1QTNF1	194.891	1.33536	0.346521	3.85361	0.000116391	0.000914689	Target	Associated
F2R	20.2602	1.33393	0.333555	3.99914	6.35727e-05	0.00054455	Target	Associated
S100A7A	7.54347	1.32993	0.330825	4.02003	5.81898e-05	0.000503223	Target	Non-associated
ZNF697	178.956	1.32585	0.199144	6.65775	2.78045e-11	9.60256e-10	Target	Associated
IGFBP2	191.552	1.32549	0.357259	3.71016	0.00020713	0.00149543	Target	Associated
DHDH	5.94525	1.31855	0.353055	3.7347	0.000187941	0.0013782	Target	Associated
ACBD7	15.7786	1.31708	0.30651	4.29703	1.73105e-05	0.000178132	Target	Associated
UTRN	371.331	1.31197	0.191206	6.86154	6.81201e-12	2.55555e-10	Target	Associated
LOC645553	43.7504	1.30831	0.333841	3.91895	8.89341e-05	0.000731241	Non-Target	Non-associated
HOXB2	104.012	1.30735	0.178649	7.31797	2.51756e-13	1.15466e-11	Non-Target	Associated
ZNF703	84.3917	1.30501	0.184209	7.08439	1.39655e-12	5.80155e-11	Target	Associated
MN1	11.1102	1.29918	0.344262	3.77383	0.000160763	0.00120736	Target	Associated
SERPINB13	98.222	1.29668	0.246458	5.26124	1.4309e-07	2.49801e-06	Target	Associated
CXCL17	10.7112	1.29629	0.355404	3.64736	0.000264947	0.00185545	Target	Associated
TMEM37	6.79152	1.29583	0.353878	3.66179	0.000250457	0.00176723	Non-Target	Associated
MMP7	141.603	1.29223	0.28408	4.54881	5.39506e-06	6.48592e-05	Target	Associated
CLU	54.0057	1.29139	0.245804	5.25374	1.49041e-07	2.59051e-06	Target	Associated
COL13A1	64.3254	1.29128	0.221186	5.83796	5.28443e-09	1.23321e-07	Target	Associated
MLXIPL	2.16175	1.28672	0.310086	4.14957	3.33093e-05	0.000310933	Non-Target	Associated
SPRR2C	4.9295	1.28613	0.34694	3.70708	0.000209664	0.0015096	Target	Non-associated
NEBL	405.901	1.28447	0.180496	7.11633	1.10837e-12	4.65309e-11	Target	Associated
KCNS3	146.889	1.28103	0.211929	6.04464	1.49744e-09	3.88917e-08	Target	Associated
LAMA4	415.006	1.2797	0.164476	7.78048	7.22497e-15	4.12421e-13	Target	Associated
SLCO1B3	22.742	1.27903	0.319971	3.99734	6.40572e-05	0.000548287	Target	Associated
ZNF780B	35.8173	1.27368	0.287035	4.43736	9.10685e-06	0.000102132	Target	Associated
SMAD6	24.6205	1.267	0.324816	3.90068	9.59234e-05	0.000780785	Target	Associated
C6orf52	12.9781	1.26615	0.35208	3.59619	0.000322909	0.00218891	Target	Associated
HSPB11	211.558	1.2652	0.175747	7.199	6.06574e-13	2.62281e-11	Target	Associated
SNORD47	14.128	1.26314	0.338981	3.7263	0.00019431	0.00141575	Non-Target	Non-associated
EPHB2	114.975	1.25932	0.282895	4.45154	8.52563e-06	9.6089e-05	Target	Associated
COL6A6	22.9142	1.25873	0.34612	3.63667	0.000276181	0.00192281	Target	Non-associated
RCAN2	17.3056	1.25689	0.317366	3.96038	7.48316e-05	0.000627644	Target	Associated
PRAME	3.46247	1.2563	0.347943	3.61065	0.000305426	0.00209076	Target	Non-associated
SGPP2	450.666	1.25609	0.151187	8.3082	9.71653e-17	6.67496e-15	Target	Associated
GBP6	22.3906	1.25448	0.334589	3.74931	0.000177321	0.00131184	Target	Non-associated
C4BPB	2.78275	1.25268	0.328473	3.81364	0.000136935	0.00104774	Target	Associated
MMP3	12.2712	1.25191	0.351497	3.56165	0.000368527	0.00243774	Target	Associated
EEF1E1	64.3259	1.24869	0.288868	4.3227	1.54129e-05	0.000161019	Target	Associated
PLA2G4C	4.42591	1.24714	0.348789	3.57562	0.000349403	0.0023346	Target	Associated
ACTR6	131.049	1.24533	0.208343	5.97731	2.26854e-09	5.68712e-08	Non-Target	Associated
FUCA1	508.142	1.24401	0.233062	5.33771	9.41302e-08	1.72091e-06	Target	Associated
VASH2	6.96491	1.24213	0.348701	3.56217	0.000367801	0.00243396	Non-Target	Associated
DLX5	10.3703	1.2399	0.344544	3.59866	0.000319856	0.00217193	Target	Associated
SPRR2E	111.584	1.2375	0.353182	3.50384	0.000458593	0.00294513	Target	Associated
CD9	2464.32	1.23517	0.116201	10.6296	2.17e-26	3.13052e-24	Target	Associated
SYCP2	298.945	1.23169	0.196544	6.26673	3.68718e-10	1.07361e-08	Non-Target	Associated
COL18A1	534.383	1.23096	0.109046	11.2884	1.49707e-29	2.63966e-27	Target	Associated
GPR37L1	3.2521	1.22999	0.342075	3.59568	0.000323547	0.00219043	Target	Associated
FYN	49.7009	1.22907	0.299918	4.09803	4.16689e-05	0.000378392	Target	Associated
AFP	14.418	1.22826	0.348622	3.52318	0.000426395	0.00277656	Target	Associated
CFB	63.0637	1.22623	0.355579	3.44855	0.000563604	0.00351428	Non-Target	Associated
C15orf48	1.82348	1.22554	0.315532	3.88405	0.00010273	0.000829206	Non-Target	Non-associated
ETAA1	178.96	1.22438	0.192103	6.37359	1.84648e-10	5.62415e-09	Target	Associated
PLCH1	29.0556	1.21849	0.297891	4.0904	4.30628e-05	0.000388717	Target	Associated
FDCSP	5.21263	1.21782	0.228789	5.32287	1.0214e-07	1.84398e-06	Non-Target	Non-associated
INPP5J	14.7002	1.2167	0.313494	3.8811	0.000103986	0.000835944	Non-Target	Associated
NMI	117.211	1.21659	0.186574	6.52068	6.99903e-11	2.28065e-09	Target	Associated
KCNMB4	6.35137	1.2145	0.352054	3.44976	0.000561076	0.00350106	Target	Associated
CLCA2	1532.97	1.21125	0.161645	7.49323	6.71986e-14	3.32204e-12	Target	Associated
ATP6V1C2	9.46424	1.20525	0.350816	3.43557	0.000591317	0.00365976	Target	Associated
UBE2L6	120.641	1.20345	0.291914	4.12263	3.74576e-05	0.00034399	Non-Target	Associated
2018-09-04	3.44612	1.20276	0.342377	3.51296	0.000443144	0.00286563	Target	Associated
FGFBP3	15.1101	1.20115	0.31775	3.78016	0.000156725	0.00118206	Target	Associated
ZNF488	74.999	1.20047	0.279922	4.28859	1.79813e-05	0.000184093	Target	Associated
PDE4A	7.18317	1.2003	0.349539	3.43396	0.000594831	0.00368007	Non-Target	Associated
SNX18	254.96	1.19856	0.133309	8.99089	2.4523e-19	1.97541e-17	Target	Associated
MID1	379.992	1.1985	0.129838	9.23073	2.68805e-20	2.4657e-18	Target	Associated
DNAH5	24.6444	1.1978	0.319636	3.74738	0.000178689	0.00131978	Target	Associated
LOC728095	3.14427	1.19598	0.328427	3.64154	0.000271012	0.00189208	Target	Associated
NCMAP	1.44702	1.19571	0.263023	4.54602	5.46695e-06	6.56737e-05	Target	Associated
NELL2	13.8368	1.19409	0.342153	3.48992	0.000483167	0.00308546	Target	Non-associated
KIF26B	20.9504	1.19163	0.317806	3.74957	0.000177141	0.00131113	Target	Associated
SULF1	12.0993	1.19133	0.32183	3.70172	0.000214139	0.00153754	Target	Associated
SIX1	15.6979	1.19111	0.314553	3.78668	0.000152675	0.00115591	Target	Associated
RASGRP3	11.3662	1.19053	0.345114	3.44967	0.000561264	0.00350106	Target	Associated
LOC400706	1.63964	1.18894	0.295702	4.02073	5.80169e-05	0.000502001	Target	Associated
ZBTB10	56.6653	1.18741	0.305045	3.89257	9.91896e-05	0.000803902	Target	Associated
GEN1	230.111	1.18714	0.207649	5.71707	1.08378e-08	2.38206e-07	Target	Associated
CDH10	5.04316	1.18714	0.351763	3.37483	0.000738615	0.00440075	Target	Associated
AGR2	98.6794	1.18454	0.341739	3.46621	0.000527847	0.00332661	Non-Target	Associated
CEL	18.5529	1.18355	0.297335	3.98054	6.87599e-05	0.00058288	Non-Target	Associated
CA11	43.9692	1.18291	0.329149	3.59385	0.000325832	0.0022012	Target	Associated
HEY1	8.73863	1.18163	0.347631	3.39911	0.000676065	0.00409269	Target	Associated
GAMT	31.0854	1.17967	0.284936	4.14014	3.47099e-05	0.000321547	Non-Target	Associated
IPCEF1	2.19264	1.17477	0.321926	3.64921	0.000263052	0.00184381	Target	Associated
ANKRD18B	92.9199	1.1696	0.173759	6.73115	1.68327e-11	6.01617e-10	Non-Target	Associated
ARSG	48.0694	1.16769	0.256278	4.55632	5.20586e-06	6.28704e-05	Target	Associated
RBFOX3	5.34582	1.16755	0.352378	3.31333	0.000921908	0.00532185	Non-Target	Non-associated
FREM2	127.724	1.1674	0.259647	4.49612	6.92038e-06	8.05129e-05	Target	Associated
MSGN1	3.17933	1.16655	0.341678	3.41417	0.00063977	0.00391536	Target	Associated
CFAP70	3.5644	1.16129	0.347207	3.34466	0.000823844	0.00483312	Target	Associated
FHDC1	185.201	1.16029	0.223288	5.19638	2.03211e-07	3.41968e-06	Target	Associated
ERC2	11.5475	1.15905	0.343667	3.37259	0.000744635	0.00442902	Target	Non-associated
PFDN4	184.78	1.15776	0.233417	4.96003	7.04825e-07	1.05817e-05	Target	Associated
CTSB	3147.31	1.15621	0.146018	7.91825	2.40876e-15	1.4479e-13	Target	Associated
TNFSF18	3.60847	1.15587	0.340785	3.3918	0.000694362	0.00418808	Target	Associated
BMP4	14.8668	1.15506	0.331365	3.48576	0.000490748	0.00312007	Target	Associated
NODAL	7.8307	1.15487	0.350376	3.29609	0.000980416	0.00560858	Non-Target	Associated
PRICKLE2	111.161	1.15317	0.178633	6.45552	1.07847e-10	3.39569e-09	Target	Associated
BCL2	28.0838	1.15128	0.281187	4.09434	4.23381e-05	0.000383265	Target	Associated
PDE4D	130.182	1.15009	0.186144	6.1785	6.47149e-10	1.80803e-08	Target	Associated
KRT23	383.641	1.14908	0.319211	3.59975	0.000318524	0.00216566	Target	Associated
C17orf100	25.8604	1.1466	0.275901	4.15584	3.24092e-05	0.000303423	Target	Associated
PTPRJ	331.327	1.14651	0.253024	4.53121	5.86462e-06	6.97643e-05	Target	Associated
AFAP1-AS1	19.7473	1.14612	0.347909	3.29432	0.00098661	0.00563793	Target	Associated
PPM1H	112.201	1.14503	0.213349	5.36694	8.00852e-08	1.48814e-06	Target	Associated
C21orf91	93.1098	1.1448	0.20717	5.52589	3.27823e-08	6.56846e-07	Target	Associated
PDGFRL	6.22297	1.14448	0.346742	3.30066	0.000964569	0.0055279	Target	Associated
LOC101928837	9.32912	1.14254	0.34301	3.33093	0.000865556	0.00503501	Non-Target	Associated
APOBEC3D	3.97235	1.14227	0.34548	3.30633	0.000945253	0.00542896	Target	Associated
HOST2	1.49273	1.14087	0.252218	4.52335	6.08686e-06	7.19764e-05	Non-Target	Non-associated
HELB	23.8751	1.1406	0.301449	3.78373	0.000154496	0.00116859	Target	Associated
ZNF114	190.879	1.1405	0.356815	3.19632	0.00139193	0.00752848	Target	Associated
PDP1	390.69	1.14032	0.206486	5.5225	3.34217e-08	6.68814e-07	Target	Associated
RLBP1	2.75916	1.13932	0.331218	3.43979	0.000582156	0.00361292	Target	Associated
SMOX	350.637	1.13814	0.134978	8.43208	3.39573e-17	2.38437e-15	Target	Associated
UPK2	15.382	1.13681	0.346885	3.27721	0.00104838	0.00593957	Target	Non-associated
KBTBD11	12.4805	1.13627	0.341671	3.32562	0.000882235	0.00511516	Non-Target	Associated
ATOH8	3.62166	1.13316	0.339161	3.34106	0.000834588	0.00488531	Target	Associated
EYS	17.1157	1.13233	0.339567	3.33462	0.000854156	0.00497833	Target	Associated
POR	952.33	1.13179	0.129611	8.73222	2.49729e-18	1.89615e-16	Target	Associated
ISG15	29.6957	1.12859	0.333314	3.38596	0.000709295	0.00426679	Non-Target	Associated
SDC3	316.334	1.12631	0.136876	8.22869	1.89271e-16	1.26199e-14	Non-Target	Associated
APOL6	244.843	1.12619	0.242292	4.64807	3.35062e-06	4.20324e-05	Non-Target	Associated
SLIT1	5.03057	1.12569	0.353484	3.18456	0.00144975	0.00780928	Target	Associated
CARD18	5.49507	1.12352	0.351742	3.19415	0.00140242	0.00757232	Target	Associated
ADGRB2	11.9403	1.12313	0.339663	3.3066	0.000944352	0.00542575	Non-Target	Associated
HSD17B11	27.0547	1.12223	0.303198	3.7013	0.000214494	0.00153879	Target	Associated
HSPE1	268.886	1.12172	0.191601	5.85448	4.78498e-09	1.12327e-07	Non-Target	Non-associated
SLC28A3	21.275	1.12155	0.33891	3.30928	0.000935347	0.00538376	Target	Associated
ERAP1	174.119	1.12036	0.156488	7.15942	8.1018e-13	3.45611e-11	Target	Associated
WNT3	37.3602	1.11724	0.260345	4.29136	1.7758e-05	0.000182043	Target	Associated
IL27RA	66.0996	1.11706	0.206178	5.41792	6.02967e-08	1.14868e-06	Non-Target	Associated
RNF183	2.61434	1.11624	0.304502	3.66579	0.00024658	0.00174298	Target	Non-associated
PRR5L	8.51827	1.11615	0.347722	3.2099	0.00132781	0.00722599	Target	Associated
ZNF518A	175.541	1.11585	0.187541	5.94989	2.68321e-09	6.63237e-08	Target	Associated
COL4A1	513.779	1.11528	0.146424	7.6168	2.60032e-14	1.34412e-12	Target	Associated
LOC100134868	3.11167	1.11506	0.343192	3.24907	0.00115783	0.00646276	Non-Target	Associated
CHST6	16.1216	1.11371	0.297402	3.74478	0.000180549	0.001332	Target	Associated
C16orf95	22.9687	1.11264	0.280163	3.97141	7.14487e-05	0.000603416	Non-Target	Associated
LOC441178	4.57742	1.11155	0.344031	3.23094	0.00123382	0.00680317	Target	Associated
KCNH8	2.20604	1.11034	0.325167	3.41467	0.000638593	0.00390966	Target	Associated
IFI6	33.5921	1.11001	0.355446	3.12287	0.00179099	0.00927069	Non-Target	Associated
FAM83E	25.6061	1.10982	0.310793	3.57094	0.000355704	0.00236971	Non-Target	Associated
IFIT2	39.2352	1.10959	0.31653	3.50547	0.000455804	0.00293199	Target	Associated
CDC25B	2954.05	1.1093	0.119865	9.25461	2.15022e-20	1.99543e-18	Non-Target	Associated
RINL	39.5545	1.10421	0.226143	4.8828	1.04588e-06	1.49928e-05	Non-Target	Associated
CYR61	2112.7	1.10297	0.128203	8.6033	7.74548e-18	5.6642e-16	Target	Associated
RAB31	16.1713	1.102	0.301171	3.65904	0.000253158	0.0017847	Target	Associated
IL6	49.9221	1.10178	0.286365	3.84746	0.000119351	0.000933454	Target	Associated
C9orf3	140.154	1.09961	0.179198	6.13625	8.44913e-10	2.31971e-08	Target	Associated
CCPG1	45.7755	1.09622	0.263556	4.15934	3.19162e-05	0.000299691	Target	Associated
CARD8-AS1	16.7376	1.09576	0.324582	3.37592	0.000735681	0.00439057	Non-Target	Associated
N4BP2L1	2.54983	1.09327	0.338426	3.23046	0.0012359	0.00681226	Target	Associated
SRP9	379.42	1.09228	0.241491	4.52307	6.09496e-06	7.20185e-05	Target	Associated
AKAP7	57.9584	1.0845	0.247915	4.37448	1.21723e-05	0.000132207	Target	Associated
LOC101927780	19.9229	1.07986	0.322241	3.35108	0.000804968	0.00473112	Target	Associated
BBS10	36.8798	1.0788	0.261341	4.12795	3.66017e-05	0.000337694	Target	Associated
S100A8	309.543	1.07865	0.354499	3.04274	0.00234433	0.0115381	Non-Target	Non-associated
S100A7	212.138	1.07862	0.340728	3.16564	0.00154744	0.00821984	Target	Associated
PGM2L1	37.5986	1.07743	0.316271	3.40665	0.000657656	0.00400381	Target	Associated
IRF1	194.59	1.07686	0.164801	6.53429	6.39129e-11	2.09986e-09	Target	Associated
MX1	5.16407	1.07563	0.353634	3.04163	0.00235299	0.0115722	Target	Associated
GNG4	22.1363	1.07391	0.297656	3.60787	0.000308716	0.00211074	Target	Associated
CD47	511.189	1.07324	0.13817	7.76757	8.0005e-15	4.50213e-13	Target	Associated
PTPRZ1	77.3235	1.07301	0.23551	4.5561	5.21113e-06	6.28862e-05	Target	Associated
SSR3	3058.11	1.07239	0.112959	9.49358	2.2324e-21	2.30039e-19	Target	Associated
TENM2	14.8152	1.07197	0.317607	3.37516	0.000737735	0.00439951	Target	Associated
MTCL1	142.941	1.07193	0.19842	5.4023	6.57927e-08	1.25038e-06	Target	Associated
GRAMD3	604.096	1.06663	0.136989	7.78623	6.90362e-15	3.96933e-13	Target	Associated
KSR2	13.9321	1.06525	0.335432	3.17577	0.0014944	0.00798744	Target	Associated
NRP2	556.039	1.06458	0.20095	5.29774	1.17242e-07	2.08578e-06	Target	Associated
MBOAT1	70.0279	1.06041	0.213272	4.97213	6.62224e-07	1.00371e-05	Target	Associated
IGFLR1	15.042	1.05858	0.324837	3.25881	0.00111882	0.0062937	Non-Target	Associated
SPTSSA	724.006	1.058	0.159074	6.65102	2.91059e-11	9.97585e-10	Target	Associated
SOAT1	194.732	1.05659	0.155268	6.80493	1.01096e-11	3.71362e-10	Target	Associated
TMEM183A	21.0268	1.05654	0.302441	3.49339	0.000476934	0.00305303	Non-Target	Non-associated
ITGB3BP	104.343	1.05565	0.208628	5.05996	4.19334e-07	6.60816e-06	Target	Associated
EXPH5	103.493	1.05393	0.225055	4.68301	2.82696e-06	3.63542e-05	Target	Associated
APOC1	17.8063	1.04889	0.308387	3.40121	0.000670894	0.00406507	Non-Target	Associated
BMF	25.3212	1.04784	0.329446	3.1806	0.00146971	0.00788911	Target	Associated
SH3GL3	5.44027	1.04427	0.350833	2.97654	0.00291519	0.0138839	Target	Associated
CCNL1	614.768	1.04372	0.15019	6.94936	3.66939e-12	1.43423e-10	Target	Associated
FGFBP2	5.71209	1.04157	0.351116	2.96644	0.00301264	0.0142582	Target	Associated
ENO3	14.7377	1.04097	0.333555	3.12084	0.00180338	0.00931571	Non-Target	Non-associated
C11orf95	79.0234	1.04005	0.232555	4.47226	7.73985e-06	8.86813e-05	Target	Associated
PUS10	39.314	1.03997	0.246127	4.22533	2.38587e-05	0.000234267	Target	Associated
SYNPO	24.6474	1.03895	0.321339	3.2332	0.00122411	0.006759	Target	Associated
ERAP2	30.3245	1.03789	0.270027	3.84367	0.00012121	0.000944732	Target	Associated
KCNF1	3.23531	1.037	0.339345	3.05587	0.00224409	0.0111216	Target	Associated
LINC01481	6.79609	1.03638	0.352217	2.94246	0.00325619	0.0152112	Non-Target	Associated
EMB	465.041	1.03612	0.136599	7.58515	3.32106e-14	1.70556e-12	Target	Associated
CAPNS2	11.6369	1.03334	0.32859	3.14477	0.00166217	0.00870816	Non-Target	Associated
ILF3-AS1	85.6287	1.03327	0.229453	4.5032	6.69392e-06	7.81528e-05	Non-Target	Associated
PTBP2	46.4238	1.03125	0.240267	4.29209	1.77e-05	0.000181566	Target	Associated
FAM198B	128.355	1.02772	0.173951	5.90809	3.46102e-09	8.27276e-08	Target	Associated
HERC6	187.765	1.02715	0.149621	6.865	6.64935e-12	2.50044e-10	Target	Associated
IL6ST	664.786	1.02683	0.15855	6.47635	9.3966e-11	2.98827e-09	Target	Associated
RPL39	237.637	1.02669	0.306793	3.34652	0.000818331	0.00480255	Non-Target	Associated
SCN3B	1.8255	1.02614	0.302191	3.39566	0.000684633	0.00413726	Target	Associated
STARD4-AS1	6.01868	1.02549	0.35458	2.89212	0.00382652	0.0174091	Target	Associated
SESN3	115.417	1.02501	0.233005	4.39909	1.08704e-05	0.00011905	Target	Associated
DLGAP1-AS2	17.7196	1.02485	0.333122	3.07651	0.00209438	0.0105443	Target	Associated
LOC105369187	3.69997	1.02444	0.329159	3.1123	0.00185638	0.00954073	Target	Associated
MIR924HG	8.52891	1.02266	0.349837	2.92325	0.00346394	0.0160027	Target	Associated
NAV1	820.994	1.02244	0.155059	6.59384	4.28603e-11	1.43795e-09	Target	Associated
CLIC5	4.46189	1.02156	0.346128	2.9514	0.00316334	0.0148562	Target	Associated
ATP6V0A4	53.9503	1.02152	0.288766	3.53754	0.000403872	0.00264618	Target	Associated
SLC25A25-AS1	46.2329	1.02087	0.266593	3.82933	0.000128493	0.000993209	Non-Target	Non-associated
KEL	1.28738	1.01718	0.265582	3.82998	0.000128154	0.000991067	Target	Associated
ADAMTS9	7.01706	1.01479	0.353418	2.87135	0.00408718	0.018405	Target	Associated
SLC46A3	49.9473	1.01454	0.232544	4.36278	1.28417e-05	0.000137973	Target	Associated
EFNB3	7.014	1.01443	0.350071	2.89777	0.00375825	0.0171428	Non-Target	Associated
SNORD19B	2.84582	1.01413	0.340291	2.98018	0.00288075	0.0137364	Non-Target	Non-associated
IL15RA	41.8551	1.01264	0.282988	3.57838	0.000345727	0.00231199	Target	Associated
LYPD6	10.1228	1.01156	0.342666	2.95202	0.003157	0.0148396	Target	Associated
ZBTB7C	1.63137	1.01125	0.302658	3.34123	0.000834081	0.00488415	Target	Associated
GK	41.9591	1.01044	0.251797	4.01292	5.99734e-05	0.000517238	Target	Associated
MAMDC2	24.3373	1.00982	0.29243	3.45321	0.000553963	0.00347053	Target	Associated
SLC27A2	104.999	1.00964	0.258076	3.91219	9.14636e-05	0.000748935	Target	Associated
LINC00622	3.08455	1.00698	0.326377	3.08532	0.00203331	0.0103121	Target	Non-associated
FOXO3B	33.7716	1.00657	0.280231	3.59193	0.000328233	0.00221215	Non-Target	Non-associated
C11orf71	31.416	1.00591	0.268957	3.74003	0.000183999	0.0013518	Target	Associated
LOC105378828	8.04819	1.00571	0.342468	2.93664	0.00331788	0.0154403	Non-Target	Non-associated
IL36G	4.21841	1.00485	0.340822	2.94831	0.00319515	0.0149834	Target	Associated
SUSD5	8.45721	1.00466	0.348864	2.87979	0.00397937	0.0179962	Target	Non-associated
REL	281.213	1.0046	0.196239	5.11927	3.06726e-07	4.99224e-06	Target	Associated
NDUFC2	116.316	1.00413	0.255651	3.92772	8.57532e-05	0.000706551	Target	Non-associated
LOC100507437	5.66186	1.00369	0.353043	2.84298	0.00446941	0.0198115	Non-Target	Non-associated
ADAMTS14	12.7477	1.00261	0.35075	2.85846	0.004257	0.0189919	Target	Associated
SEPSECS	52.126	1.0007	0.238717	4.19197	2.7654e-05	0.000265643	Target	Associated
METTL7A	73.8501	1.00057	0.344395	2.90529	0.00366919	0.0167799	Target	Associated
LOC101929897	7.24461	1.00049	0.344278	2.90604	0.00366031	0.016749	Target	Associated
ZNF254	28.6877	0.99998	0.282337	3.5418	0.00039741	0.00260815	Target	Associated
ADAM10	1581.28	0.999324	0.119804	8.34135	7.34501e-17	5.11219e-15	Target	Associated
SLC52A3	117.65	0.99788	0.208248	4.79179	1.653e-06	2.2497e-05	Target	Associated
TMEM106A	10.7754	0.997016	0.33463	2.97945	0.00288762	0.0137608	Target	Associated
TAP1	222.565	0.99618	0.134886	7.38536	1.52038e-13	7.24533e-12	Non-Target	Associated
NMUR2	2.9206	0.996023	0.325363	3.06127	0.002204	0.0109709	Target	Associated
HSD17B7P2	5.36614	0.995503	0.351597	2.83138	0.00463477	0.0203907	Non-Target	Associated
TM7SF2	69.3124	0.994613	0.202154	4.92007	8.65153e-07	1.26303e-05	Non-Target	Associated
GJA3	18.7212	0.993782	0.314728	3.1576	0.00159076	0.0084062	Target	Associated
ST3GAL6	12.3196	0.993326	0.350313	2.83554	0.00457482	0.0201885	Target	Associated
NTRK2	22.6804	0.992532	0.354441	2.80027	0.00510596	0.0220961	Target	Associated
CES3	19.2022	0.990902	0.311661	3.17942	0.0014757	0.00790611	Non-Target	Associated
SIPA1L2	550.387	0.990078	0.132716	7.46015	8.64218e-14	4.2328e-12	Target	Associated
INTS6L	41.0929	0.987825	0.252936	3.90544	9.40533e-05	0.000767763	Non-Target	Non-associated
SCN8A	7.07053	0.987724	0.352595	2.8013	0.00508975	0.02205	Target	Associated
CCSER1	17.2754	0.987711	0.310315	3.18293	0.00145793	0.007848	Target	Associated
TET1	17.6014	0.98752	0.297293	3.32171	0.00089468	0.00517975	Target	Associated
SKIDA1	3.11491	0.987473	0.341012	2.89571	0.00378301	0.0172359	Target	Associated
LINC01132	1.89633	0.987251	0.30903	3.19468	0.00139988	0.00756375	Target	Associated
ERO1B	26.4971	0.987083	0.271259	3.63889	0.000273814	0.00190744	Target	Associated
ALDH6A1	76.384	0.986228	0.249562	3.95183	7.75549e-05	0.000647066	Target	Associated
LINC01521	26.9474	0.986125	0.274317	3.59483	0.000324599	0.00219581	Non-Target	Associated
RNF212B	2.64153	0.985186	0.338122	2.9137	0.00357169	0.0164145	Non-Target	Non-associated
HLA-DPB1	1.14238	0.984809	0.236959	4.15603	3.23829e-05	0.000303355	Non-Target	Non-associated
PLXNC1	9.53156	0.984241	0.342852	2.87075	0.00409502	0.018432	Target	Associated
GUSBP4	2.37549	0.979903	0.334409	2.93025	0.00338687	0.0157061	Non-Target	Non-associated
SLC4A7	259.267	0.979428	0.155267	6.30803	2.82604e-10	8.36688e-09	Target	Associated
HAUS3	82.1155	0.978481	0.262218	3.73156	0.000190297	0.00139091	Target	Associated
S100A9	1925.6	0.977409	0.355992	2.74559	0.00604024	0.0254656	Target	Associated
PLAU	266.892	0.976312	0.318604	3.06434	0.00218152	0.0108863	Target	Associated
LOC401261	2.49813	0.974892	0.33606	2.90095	0.00372038	0.0169945	Target	Associated
BCL2L14	1.93022	0.974494	0.307566	3.1684	0.0015328	0.00815198	Target	Associated
SMC6	789.236	0.970798	0.141318	6.8696	6.43816e-12	2.43255e-10	Target	Associated
FAM200A	31.5281	0.969975	0.263558	3.68031	0.00023295	0.00165845	Non-Target	Associated
SHBG	6.9513	0.969791	0.350819	2.76436	0.00570341	0.0242322	Target	Associated
COL4A6	463.964	0.96678	0.105492	9.1645	4.97758e-20	4.38829e-18	Target	Associated
C9orf66	21.1364	0.965402	0.30521	3.16307	0.00156114	0.00827172	Target	Non-associated
CEBPD	364.32	0.964535	0.203517	4.73932	2.14432e-06	2.83096e-05	Target	Associated
ARID3B	133.219	0.964204	0.196974	4.89507	9.82683e-07	1.41894e-05	Target	Associated
AK6	130.298	0.963217	0.188725	5.1038	3.32894e-07	5.37997e-06	Non-Target	Associated
TM6SF1	9.9796	0.962607	0.340322	2.82851	0.00467646	0.0205513	Target	Associated
LYRM5	57.8882	0.96218	0.244758	3.93115	8.45413e-05	0.000697653	Non-Target	Non-associated
MMP2	82.5509	0.960369	0.295487	3.25012	0.00115356	0.00644347	Target	Associated
SCAI	69.8567	0.960367	0.222887	4.30876	1.64174e-05	0.000169835	Target	Associated
CD58	124.158	0.958464	0.230288	4.16202	3.15446e-05	0.000296729	Target	Associated
FTL	1738.12	0.957349	0.221938	4.31359	1.60624e-05	0.000166597	Non-Target	Associated
MRAS	215.232	0.957099	0.148776	6.43315	1.2499e-10	3.88916e-09	Target	Associated
C1orf68	5.94252	0.956258	0.346811	2.75729	0.00582825	0.024657	Target	Associated
TSPAN15	135.484	0.956127	0.182738	5.23224	1.67472e-07	2.8731e-06	Target	Associated
TMEM169	10.286	0.955664	0.352405	2.71183	0.00669127	0.0276881	Non-Target	Associated
TUBD1	102.714	0.955343	0.168617	5.66575	1.46379e-08	3.14329e-07	Target	Associated
FAM107B	338.684	0.955167	0.168125	5.6813	1.33677e-08	2.89009e-07	Target	Associated
SNAPC1	245.93	0.954249	0.158354	6.02605	1.68015e-09	4.33534e-08	Target	Associated
SNX25	166.72	0.952042	0.164519	5.7868	7.17382e-09	1.62398e-07	Target	Associated
SOBP	5.89886	0.948579	0.353281	2.68505	0.00725185	0.0295986	Target	Associated
IVNS1ABP	1058.6	0.948514	0.10235	9.26735	1.90834e-20	1.78138e-18	Target	Associated
COL4A2	1764.28	0.948475	0.108625	8.7316	2.51087e-18	1.89738e-16	Target	Associated
SPARC	1101.44	0.948346	0.26381	3.59481	0.000324633	0.00219581	Target	Associated
POLE2	126.289	0.947857	0.165083	5.74169	9.37345e-09	2.0833e-07	Non-Target	Associated
SELL	7.60575	0.947698	0.350831	2.7013	0.00690695	0.0284175	Target	Associated
ICK	221.347	0.946034	0.15729	6.01458	1.80349e-09	4.60862e-08	Target	Associated
AIF1L	34.2425	0.94411	0.318375	2.96541	0.00302284	0.0142936	Non-Target	Associated
KIAA1551	185.819	0.942917	0.159598	5.90806	3.46154e-09	8.27276e-08	Target	Associated
SERPING1	1.7224	0.942712	0.306166	3.07909	0.00207634	0.0104866	Target	Non-associated
RNF43	432.239	0.942139	0.122327	7.70179	1.34176e-14	7.21778e-13	Target	Associated
USP53	800.604	0.940996	0.193514	4.86268	1.15807e-06	1.64085e-05	Target	Associated
KCNJ11	8.5311	0.940887	0.3445	2.73117	0.00631101	0.0263759	Target	Associated
SNORA27	2.51378	0.940483	0.315399	2.98188	0.00286481	0.0136768	Target	Associated
ITM2B	1404.61	0.940271	0.130455	7.20763	5.69347e-13	2.46857e-11	Target	Associated
NINL	3.54698	0.938365	0.30145	3.11283	0.001853	0.0095286	Target	Associated
TMSB15B	16.3832	0.937153	0.321547	2.91452	0.0035624	0.016386	Target	Associated
ZBTB33	189.47	0.936529	0.185397	5.05148	4.38402e-07	6.88131e-06	Non-Target	Associated
ST5	391.607	0.936267	0.127204	7.36035	1.83427e-13	8.58644e-12	Target	Associated
APOBEC3C	826.828	0.935862	0.114466	8.17589	2.93694e-16	1.91795e-14	Target	Associated
PTK7	705.314	0.935414	0.152217	6.14526	7.98348e-10	2.20714e-08	Target	Associated
LOC101929128	36.3665	0.934018	0.288311	3.23961	0.00119692	0.00663891	Target	Associated
TGFBR3	31.5567	0.933847	0.346343	2.69631	0.00701129	0.0287797	Target	Associated
ZNF300	6.55257	0.933232	0.354222	2.63459	0.00842385	0.033488	Non-Target	Non-associated
P3H3	5.31675	0.932988	0.354903	2.62886	0.00856726	0.0339129	Non-Target	Non-associated
XCR1	1.71012	0.930499	0.286754	3.24494	0.00117476	0.00653885	Target	Associated
TMEM45A	530.79	0.930326	0.355703	2.61545	0.00891093	0.0349413	Target	Associated
NR4A1	613.63	0.930075	0.348002	2.67261	0.00752631	0.0304946	Target	Associated
C1GALT1C1	167.883	0.929573	0.15443	6.01937	1.751e-09	4.48171e-08	Target	Associated
LOC101927377	2.02214	0.929545	0.31992	2.90555	0.00366604	0.0167704	Target	Associated
KLRG1	2.00725	0.927476	0.311273	2.97963	0.00288599	0.0137572	Target	Associated
FAM89A	194.106	0.925188	0.164317	5.6305	1.79689e-08	3.79187e-07	Target	Associated
C5orf51	274.926	0.924	0.127964	7.22079	5.16873e-13	2.25957e-11	Target	Associated
IFI30	258.103	0.922808	0.145025	6.3631	1.97726e-10	5.99945e-09	Non-Target	Associated
STEAP2	40.4374	0.922613	0.297534	3.10087	0.00192955	0.00986468	Non-Target	Associated
LOC101926935	1.12228	0.92229	0.249158	3.70162	0.000214223	0.00153754	Target	Associated
TMEM229B	20.6284	0.922034	0.29734	3.10095	0.00192903	0.00986468	Target	Associated
TREM2	2.56561	0.921528	0.325618	2.83009	0.0046535	0.0204617	Non-Target	Non-associated
HNRNPA1	166.715	0.920413	0.223275	4.12233	3.75052e-05	0.000344029	Non-Target	Non-associated
RMI1	73.6091	0.919615	0.222689	4.1296	3.63393e-05	0.000335662	Non-Target	Non-associated
HMGN3-AS1	11.1289	0.91925	0.348968	2.6342	0.00843367	0.0335123	Target	Associated
OSER1-AS1	9.66804	0.919075	0.343141	2.67842	0.00739703	0.030061	Non-Target	Associated
ARSB	122.886	0.918778	0.181738	5.05552	4.29214e-07	6.75045e-06	Target	Associated
MUC13	7.66011	0.918759	0.343767	2.67262	0.0075262	0.0304946	Target	Associated
LOC100996447	54.6249	0.918504	0.226247	4.05975	4.91256e-05	0.000435097	Target	Associated
SNHG10	27.7588	0.918353	0.266512	3.44583	0.000569314	0.00354431	Non-Target	Non-associated
ETV6	651.17	0.916883	0.185097	4.95353	7.28773e-07	1.08897e-05	Target	Associated
LINC01207	2.1162	0.916683	0.301505	3.04036	0.00236295	0.0116164	Target	Associated
LMO2	27.4606	0.915083	0.301856	3.03152	0.00243323	0.0119065	Target	Associated
RLN2	14.9527	0.914712	0.322252	2.8385	0.00453258	0.0200411	Target	Non-associated
POP3	2.06667	0.912386	0.283395	3.21949	0.00128421	0.00703698	Target	Associated
OSCP1	39.2244	0.910605	0.238353	3.82041	0.000133231	0.00102236	Target	Associated
LINS1	64.7399	0.907468	0.211213	4.29647	1.73541e-05	0.000178363	Target	Associated
TRIM38	432.832	0.906389	0.128341	7.06233	1.63734e-12	6.73134e-11	Target	Associated
LOC105370792	200.236	0.906285	0.136847	6.62262	3.52876e-11	1.19398e-09	Non-Target	Associated
GNG7	1.58994	0.905541	0.30469	2.972	0.00295863	0.0140444	Non-Target	Non-associated
ARHGEF26	29.9775	0.905522	0.256648	3.52826	0.000418299	0.00272607	Target	Associated
CYP4F2	2.95097	0.904281	0.34186	2.64518	0.00816474	0.0326199	Non-Target	Non-associated
TMEM67	55.0879	0.904175	0.227746	3.97011	7.18399e-05	0.000606398	Target	Associated
COL4A3	7.70099	0.903527	0.353366	2.55691	0.0105606	0.0402258	Non-Target	Associated
SNORA40	9.62394	0.903448	0.353808	2.55349	0.0106648	0.0405656	Non-Target	Associated
WWC3	230.172	0.902786	0.217499	4.15077	3.31364e-05	0.000309683	Target	Associated
ELFN1	28.2699	0.902118	0.254805	3.54043	0.000399479	0.00262064	Non-Target	Non-associated
IFIH1	135.449	0.901529	0.206173	4.37268	1.22733e-05	0.000133036	Target	Associated
ZNF362	188.714	0.900971	0.160618	5.60941	2.03018e-08	4.2224e-07	Target	Associated
FZD1	90.9762	0.900771	0.200776	4.48645	7.24204e-06	8.39474e-05	Target	Associated
OAS2	27.2271	0.898447	0.347915	2.58238	0.00981224	0.0377938	Target	Associated
GHET1	5.0403	0.897935	0.353139	2.54272	0.0109992	0.0415389	Target	Associated
CARD14	27.1937	0.897768	0.299065	3.00192	0.00268281	0.0129403	Target	Associated
PCYOX1L	108.825	0.896796	0.171248	5.23684	1.6335e-07	2.81132e-06	Target	Associated
RBM11	16.7238	0.89555	0.332575	2.69277	0.00708603	0.0290167	Target	Non-associated
IL20	1.24552	0.895301	0.281809	3.17697	0.00148821	0.00796504	Target	Associated
BRCA2	153.504	0.894223	0.184148	4.85599	1.19786e-06	1.69117e-05	Non-Target	Associated
DRAM1	159.029	0.894048	0.141203	6.33166	2.42541e-10	7.24836e-09	Target	Associated
SMC4	1450.24	0.894025	0.146819	6.08932	1.13393e-09	3.03445e-08	Non-Target	Associated
LOC100335030	1.85327	0.893967	0.314394	2.84346	0.00446262	0.0197869	Target	Associated
LOC100132215	24.3781	0.893884	0.309298	2.89004	0.00385191	0.0175046	Target	Associated
ZNF322	18.706	0.892839	0.311346	2.86768	0.00413496	0.0185413	Target	Associated
ATP13A5	42.9878	0.892774	0.337141	2.64807	0.00809524	0.032383	Target	Associated
ELF3	1666.17	0.892655	0.256537	3.47964	0.000502092	0.00319091	Target	Associated
ATAD5	84.8553	0.892338	0.206697	4.31713	1.58072e-05	0.000164381	Non-Target	Associated
EHF	2026.81	0.891641	0.255709	3.48693	0.000488592	0.00311384	Target	Associated
SLC25A21	50.0012	0.891373	0.231046	3.85799	0.000114322	0.000900107	Non-Target	Associated
PRKCH	382.368	0.891195	0.201112	4.43134	9.36479e-06	0.000104361	Target	Associated
EPCAM	1831.43	0.890474	0.101589	8.76548	1.85977e-18	1.42573e-16	Target	Associated
ARL5B	123.812	0.888259	0.251203	3.53603	0.000406191	0.00265699	Target	Associated
IFT81	86.0353	0.888078	0.179509	4.94725	7.52675e-07	1.11942e-05	Target	Associated
DLL4	3.52484	0.887338	0.344474	2.57592	0.00999725	0.0384039	Non-Target	Associated
CD70	7.98669	0.886966	0.349238	2.53972	0.0110941	0.0418077	Target	Associated
IFITM2	1031	0.885058	0.129346	6.84255	7.77949e-12	2.90477e-10	Target	Associated
FAM117B	83.222	0.884917	0.196922	4.49374	6.99834e-06	8.11818e-05	Target	Associated
LAMP2	1770.6	0.884437	0.127771	6.92204	4.45177e-12	1.70229e-10	Target	Associated
ROCK2	2281.12	0.88441	0.124292	7.1156	1.11428e-12	4.66556e-11	Target	Associated
PARPBP	70.4431	0.883415	0.225939	3.90997	9.23091e-05	0.000755468	Non-Target	Associated
NLRP14	3.43383	0.883356	0.346466	2.54962	0.0107841	0.0408821	Target	Associated
DLG1	1112.33	0.883311	0.13195	6.69431	2.16696e-11	7.60784e-10	Target	Associated
NES	8.92959	0.883011	0.340883	2.59036	0.00958747	0.0370901	Non-Target	Associated
C2orf27A	5.80517	0.88289	0.352637	2.50368	0.012291	0.0453719	Target	Associated
HHEX	12.5486	0.882428	0.338949	2.60343	0.00922967	0.0360043	Target	Associated
PSME2	799.151	0.88228	0.10709	8.2387	1.74095e-16	1.17064e-14	Non-Target	Associated
FBXO39	2.70438	0.882001	0.326452	2.70178	0.00689695	0.0283841	Target	Associated
PARD6B	35.8759	0.881469	0.26917	3.27477	0.00105749	0.00598689	Target	Associated
KANK3	17.5739	0.88094	0.314778	2.79861	0.00513232	0.0221921	Non-Target	Associated
DCP2	109.066	0.880086	0.217914	4.03868	5.37536e-05	0.000470424	Target	Associated
FUT4	6.35927	0.879625	0.352408	2.49604	0.0125588	0.046193	Target	Associated
MPP2	23.5696	0.879584	0.286526	3.06982	0.0021419	0.0107189	Non-Target	Associated
FAM46A	145.686	0.879556	0.279745	3.14414	0.00166578	0.00872128	Target	Associated
ACVR1C	4.35518	0.879347	0.349017	2.5195	0.0117523	0.0437786	Target	Associated
SPINK1	8.21835	0.879027	0.349979	2.51166	0.0120165	0.0445226	Non-Target	Non-associated
FRMD5	143.144	0.878902	0.187919	4.67702	2.9108e-06	3.72212e-05	Target	Associated
IL19	3.22371	0.878346	0.321802	2.72946	0.00634373	0.0264778	Target	Associated
TBC1D32	20.524	0.877476	0.295776	2.96669	0.00301023	0.014251	Target	Associated
PITX2	1.59045	0.877409	0.295951	2.96471	0.00302972	0.0143219	Target	Associated
B3GLCT	89.0728	0.876943	0.204087	4.2969	1.73204e-05	0.000178132	Target	Associated
BTN3A3	28.2451	0.876674	0.269483	3.25317	0.00114125	0.00639269	Target	Associated
ABAT	147.607	0.875238	0.24871	3.51911	0.000432997	0.00281262	Target	Associated
TMC5	4.99319	0.87522	0.353028	2.47918	0.0131685	0.0480062	Target	Associated
MTUS1	242.314	0.874918	0.23991	3.64686	0.000265462	0.00185823	Target	Associated
CCDC146	17.2214	0.873599	0.315117	2.7723	0.00556624	0.0237576	Target	Associated
ATP23	33.205	0.873366	0.241873	3.61084	0.000305207	0.00209076	Target	Associated
TMED7	241.154	0.873307	0.228091	3.82877	0.000128785	0.000994845	Non-Target	Associated
CXXC4	3.56139	0.873212	0.335711	2.60108	0.00929304	0.0361893	Target	Associated
ZMYM1	89.7349	0.871284	0.22037	3.95374	7.69402e-05	0.000642613	Target	Associated
ACVR2B	45.2927	0.870589	0.251181	3.46598	0.000528304	0.00332817	Non-Target	Associated
SOCS3	165.956	0.869489	0.251988	3.45052	0.000559507	0.0034956	Target	Associated
ARHGEF38	11.8238	0.869234	0.353128	2.46153	0.0138346	0.0498974	Target	Associated
ROM1	31.8828	0.869118	0.263437	3.29915	0.000969791	0.00555581	Non-Target	Associated
C2orf54	75.0223	0.868915	0.27039	3.21356	0.00131098	0.0071516	Non-Target	Associated
LYZ	4.24566	0.868422	0.347051	2.50229	0.0123393	0.0454954	Non-Target	Non-associated
SLFN12	106.968	0.867308	0.17404	4.98339	6.2481e-07	9.53377e-06	Target	Associated
RAB33B	37.0181	0.866339	0.251925	3.43887	0.000584146	0.00362179	Target	Associated
MED12L	23.9168	0.865079	0.285197	3.03327	0.00241923	0.0118526	Target	Associated
DIEXF	813.013	0.864414	0.116308	7.43214	1.06856e-13	5.2015e-12	Target	Associated
DLL1	24.2328	0.863894	0.274343	3.14896	0.00163852	0.00860981	Non-Target	Associated
GLMN	75.6169	0.863017	0.253381	3.40601	0.000659201	0.00400885	Non-Target	Associated
GMFB	683.83	0.862853	0.190026	4.54071	5.60647e-06	6.70452e-05	Target	Associated
PLEKHA4	181.331	0.862353	0.229603	3.75584	0.00017276	0.00128289	Non-Target	Associated
COL4A5	668.863	0.861167	0.148365	5.80439	6.45994e-09	1.475e-07	Target	Associated
CDH3	5351.71	0.860627	0.104549	8.23182	1.84395e-16	1.23467e-14	Target	Associated
TGDS	81.969	0.859464	0.229323	3.74784	0.000178367	0.00131835	Non-Target	Associated
GSDMD	115.47	0.859257	0.173051	4.96534	6.85793e-07	1.03378e-05	Non-Target	Associated
ZNF521	3.63746	0.859191	0.334401	2.56934	0.0101892	0.0390246	Target	Associated
PDZK1IP1	324.883	0.858375	0.336103	2.55391	0.0106522	0.0405275	Non-Target	Associated
SHC4	108.477	0.858285	0.345809	2.48196	0.0130662	0.04771	Target	Associated
ASPM	562.315	0.858021	0.180122	4.76355	1.90214e-06	2.55157e-05	Non-Target	Associated
MICU2	282.305	0.8567	0.166288	5.15192	2.57836e-07	4.26652e-06	Target	Associated
CYP4V2	84.6591	0.854748	0.195331	4.3759	1.20935e-05	0.000131446	Target	Non-associated
DOC2A	2.61767	0.854483	0.335091	2.55	0.0107723	0.0408473	Non-Target	Non-associated
IFT20	120.768	0.854063	0.165686	5.15471	2.54028e-07	4.2079e-06	Non-Target	Associated
ARL13B	134.011	0.853816	0.179197	4.76467	1.89166e-06	2.53966e-05	Target	Associated
ALG6	92.227	0.853791	0.200523	4.25781	2.06436e-05	0.000206554	Target	Associated
CLCN5	204.149	0.853189	0.153729	5.54997	2.85724e-08	5.76864e-07	Target	Associated
ZNF286A	125.421	0.851769	0.154707	5.50568	3.67746e-08	7.27651e-07	Non-Target	Associated
SMAD2	1001	0.849503	0.082968	10.2389	1.3271e-24	1.71217e-22	Target	Associated
MSLN	37.4039	0.849286	0.262407	3.23652	0.00120995	0.00669713	Target	Associated
WDR19	47.7243	0.848662	0.22726	3.73432	0.000188223	0.00137964	Target	Associated
FLJ37453	15.5238	0.848617	0.325136	2.61004	0.00905324	0.035438	Non-Target	Associated
SLC16A5	82.0353	0.848536	0.258686	3.28018	0.0010374	0.00588999	Target	Associated
KLRC2	1.09243	0.84832	0.268806	3.15588	0.00160015	0.00843893	Target	Associated
RNASEH2B	209.903	0.84788	0.163125	5.19773	2.01735e-07	3.39845e-06	Target	Non-associated
LZTFL1	58.7568	0.847562	0.207327	4.08805	4.3502e-05	0.000392012	Target	Associated
GSDMC	110.247	0.846938	0.218627	3.8739	0.000107108	0.000854088	Target	Associated
SGO2	140.71	0.845646	0.227078	3.72403	0.000196068	0.0014279	Target	Associated
TNNI3	1.89902	0.845213	0.3126	2.70382	0.00685478	0.0282541	Non-Target	Associated
SLC1A4	66.3052	0.843921	0.299799	2.81495	0.00487846	0.0212799	Target	Associated
MDK	38.6588	0.842839	0.259585	3.24687	0.00116682	0.00650377	Non-Target	Associated
ZNF670	37.86	0.842634	0.264587	3.18471	0.00144899	0.00780784	Target	Non-associated
TMEM2	1259.9	0.842192	0.20799	4.0492	5.13934e-05	0.00045309	Target	Associated
DPY19L1	213.744	0.841546	0.20037	4.19997	2.66955e-05	0.000257526	Target	Associated
PGF	37.3944	0.841169	0.311653	2.69905	0.00695368	0.0285876	Non-Target	Associated
ATG4C	71.2471	0.840388	0.205271	4.09405	4.23904e-05	0.00038352	Target	Associated
WDR5B	48.275	0.838773	0.234022	3.58416	0.000338161	0.00226808	Non-Target	Associated
NECTIN3	116.866	0.838645	0.22218	3.77462	0.000160249	0.00120439	Target	Associated
HOXB6	43.6232	0.837233	0.24138	3.46852	0.000523327	0.003306	Non-Target	Non-associated
XPR1	570.615	0.836581	0.116047	7.20898	5.63707e-13	2.45081e-11	Target	Associated
MPP1	87.5754	0.835601	0.19358	4.31656	1.58481e-05	0.000164697	Target	Associated
SNAI1	25.6664	0.835504	0.298318	2.80071	0.00509898	0.0220779	Non-Target	Associated
LOC101927765	18.1109	0.83522	0.303224	2.75446	0.00587885	0.0248446	Target	Associated
PDK3	236.6	0.83518	0.214304	3.89718	9.73207e-05	0.000790602	Target	Associated
DOCK3	36.6266	0.833675	0.27114	3.0747	0.00210714	0.0105849	Target	Associated
LOC105376575	18.6202	0.833438	0.291757	2.85662	0.0042818	0.0190811	Target	Associated
ZNF358	82.1451	0.83308	0.286395	2.90885	0.00362765	0.0166283	Target	Associated
TXNDC17	1039.02	0.832607	0.149978	5.55154	2.83169e-08	5.72434e-07	Target	Associated
BLNK	67.4509	0.832454	0.196671	4.23273	2.30873e-05	0.000227816	Target	Associated
DANCR	644.784	0.831371	0.192321	4.32282	1.54047e-05	0.000161019	Non-Target	Associated
IFT74	118.706	0.830821	0.167682	4.95473	7.2432e-07	1.08436e-05	Target	Associated
TIAM1	199.881	0.828145	0.145835	5.67863	1.35777e-08	2.93149e-07	Target	Associated
KIAA1586	37.2668	0.827983	0.273932	3.02259	0.00250623	0.0122283	Target	Associated
SMARCAD1	363.072	0.827531	0.148831	5.5602	2.69466e-08	5.48928e-07	Target	Associated
ATF7IP2	17.2644	0.826433	0.301684	2.7394	0.00615506	0.0258501	Target	Associated
GALNT10	1245.12	0.824176	0.0903758	9.11944	7.55164e-20	6.47767e-18	Target	Associated
TRIAP1	332.911	0.824117	0.140725	5.85622	4.73525e-09	1.11324e-07	Target	Associated
CNN3	1088.53	0.82385	0.254086	3.2424	0.00118526	0.00658804	Target	Associated
XPO1	2139.34	0.822673	0.132471	6.21023	5.29081e-10	1.51279e-08	Target	Associated
SYNM	64.9391	0.821565	0.263326	3.11995	0.00180882	0.00934074	Target	Associated
MAP3K8	39.1675	0.821499	0.281444	2.91887	0.00351297	0.0161821	Target	Associated
LOC101060091	2.55292	0.821425	0.328898	2.49751	0.0125069	0.04606	Non-Target	Associated
CEP19	29.2761	0.821298	0.259446	3.16558	0.00154773	0.00821984	Target	Associated
PLEKHA8	127.07	0.821256	0.189036	4.34444	1.39631e-05	0.000148116	Target	Associated
TNFAIP3	1092.98	0.820664	0.217264	3.77727	0.000158555	0.0011936	Target	Associated
CCNG1	1651.17	0.82009	0.169348	4.84263	1.28132e-06	1.7851e-05	Target	Associated
LINC01460	1.15603	0.82004	0.271762	3.01749	0.00254876	0.0123954	Target	Associated
PDE5A	46.4243	0.819717	0.253268	3.23656	0.0012098	0.00669713	Target	Associated
TRIM59	141.94	0.819365	0.163499	5.01143	5.40266e-07	8.3455e-06	Target	Associated
DNAAF3	79.0095	0.819186	0.202287	4.04963	5.12993e-05	0.000452764	Non-Target	Associated
FLJ10038	39.9543	0.818073	0.239279	3.4189	0.00062874	0.00386125	Non-Target	Associated
KRR1	323.96	0.81796	0.135834	6.02177	1.72518e-09	4.42992e-08	Target	Associated
C9orf72	63.6049	0.817611	0.190677	4.28793	1.80349e-05	0.000184524	Target	Associated
TOLLIP-AS1	12.4374	0.816688	0.312254	2.61546	0.00891077	0.0349413	Non-Target	Associated
FAM84B	3837.56	0.814379	0.158973	5.12276	3.01093e-07	4.91063e-06	Target	Associated
APOBEC3B	90.6254	0.813183	0.206539	3.93719	8.24413e-05	0.000683165	Target	Associated
SKP2	277.403	0.812708	0.152002	5.3467	8.95726e-08	1.64899e-06	Target	Associated
MIS18BP1	368.138	0.81266	0.162613	4.99751	5.8076e-07	8.90443e-06	Target	Associated
CCDC18	98.7204	0.81072	0.218898	3.70364	0.000212524	0.0015288	Target	Associated
FMR1	358.672	0.810337	0.109183	7.42184	1.15504e-13	5.58823e-12	Non-Target	Associated
CTSO	102.93	0.810068	0.195303	4.14774	3.3577e-05	0.000312744	Target	Associated
DLGAP5	688.616	0.808875	0.12837	6.30113	2.95486e-10	8.6674e-09	Target	Associated
VAT1L	24.7822	0.808834	0.319495	2.53161	0.0113542	0.0425858	Target	Non-associated
RAD51C	377.996	0.808797	0.113255	7.1414	9.2383e-13	3.91985e-11	Target	Associated
RANBP6	341.996	0.808432	0.163362	4.94871	7.47085e-07	1.11215e-05	Target	Associated
PSPH	125.381	0.808404	0.175954	4.59439	4.34007e-06	5.34724e-05	Target	Associated
ADAM28	3.00023	0.808197	0.321392	2.51468	0.0119142	0.0442467	Target	Associated
PLEKHO1	22.7137	0.807865	0.27489	2.93887	0.00329416	0.0153563	Target	Associated
IKBIP	125.453	0.806694	0.210223	3.83733	0.000124378	0.000966106	Target	Associated
POC1B	235.331	0.8064	0.20008	4.03038	5.56862e-05	0.000485008	Target	Associated
CTB-178M22.2	1.43198	0.806021	0.267991	3.00764	0.00263282	0.0127417	Target	Associated
TTC14	174.632	0.804728	0.178961	4.49668	6.90228e-06	8.03612e-05	Target	Associated
EPM2AIP1	153.995	0.804567	0.198641	4.05035	5.11403e-05	0.000451611	Non-Target	Associated
COLCA2	1.28322	0.80454	0.248162	3.242	0.00118695	0.00659051	Non-Target	Non-associated
LRP11	355.239	0.803191	0.120643	6.65759	2.78352e-11	9.60256e-10	Non-Target	Associated
AHI1	93.0895	0.802786	0.184764	4.34492	1.39324e-05	0.000147889	Target	Non-associated
YOD1	271.456	0.80264	0.179799	4.4641	8.04041e-06	9.14648e-05	Target	Associated
CD83	65.8234	0.801547	0.218929	3.66121	0.000251025	0.00177045	Target	Associated
SNORA63	14.2283	0.800768	0.322119	2.48593	0.0129212	0.047333	Non-Target	Non-associated
TIA1	332.044	0.800179	0.14117	5.66819	1.44317e-08	3.10321e-07	Target	Associated
GPN3	152.082	0.798963	0.178564	4.47439	7.66292e-06	8.79269e-05	Target	Associated
VCAN	336.391	0.798173	0.223953	3.56403	0.00036521	0.00241984	Target	Associated
MMP17	22.999	0.796337	0.288632	2.759	0.00579783	0.024549	Target	Associated
ORC4	257.716	0.796221	0.152485	5.22164	1.77344e-07	3.0359e-06	Target	Associated
ACER3	568.425	0.795092	0.127584	6.23193	4.60728e-10	1.32451e-08	Target	Associated
LINC00342	36.106	0.794897	0.307065	2.58869	0.00963417	0.0372426	Target	Associated
FAM72B	17.5774	0.794424	0.296219	2.68188	0.007321	0.0298119	Target	Associated
FAM92A1	80.3136	0.793915	0.178497	4.44778	8.67609e-06	9.77153e-05	Non-Target	Non-associated
ZNF518B	63.8076	0.792363	0.255711	3.09867	0.00194393	0.00992865	Target	Associated
ZBED2	1032.18	0.791819	0.25852	3.06289	0.00219208	0.0109238	Target	Associated
FUT8	206.639	0.790302	0.203568	3.88225	0.000103494	0.000833939	Target	Associated
SMAD1	176.974	0.790025	0.151486	5.21517	1.83648e-07	3.13704e-06	Target	Associated
NUF2	181.631	0.78968	0.175714	4.49413	6.98551e-06	8.10923e-05	Target	Associated
BCO1	2.27867	0.787948	0.306373	2.57186	0.0101153	0.0387823	Non-Target	Non-associated
MMGT1	338.682	0.787597	0.12925	6.09359	1.10405e-09	2.97455e-08	Non-Target	Associated
TEX9	27.1753	0.787547	0.293631	2.68209	0.00731629	0.029805	Target	Associated
KLHL15	76.0615	0.787446	0.233053	3.37882	0.000727972	0.00435439	Target	Associated
BCL6	340.731	0.786712	0.224159	3.50961	0.000448758	0.00289485	Target	Associated
TBC1D8B	53.8627	0.785686	0.279961	2.80641	0.00500968	0.0217745	Target	Associated
ZFYVE28	20.2655	0.785294	0.278841	2.81627	0.00485841	0.0212099	Target	Associated
MTBP	60.904	0.784103	0.242897	3.22813	0.00124603	0.00685857	Target	Associated
PPP1CB	2008.78	0.783135	0.130088	6.02005	1.74364e-09	4.47008e-08	Target	Associated
CFAP44	38.0211	0.782379	0.282948	2.7651	0.00569058	0.0241842	Target	Non-associated
NT5C3A	182.191	0.781014	0.184361	4.23633	2.27206e-05	0.000224924	Target	Associated
JARID2	642.768	0.780354	0.127737	6.10906	1.0022e-09	2.72327e-08	Target	Associated
ARHGEF19	73.3254	0.779343	0.226463	3.44136	0.00057879	0.00359759	Non-Target	Associated
SGO1	70.0709	0.778538	0.195554	3.98119	6.85712e-05	0.0005819	Target	Associated
TRAM2	370.263	0.77763	0.184771	4.20861	2.56951e-05	0.000249698	Target	Associated
OLFM2	3.88014	0.777028	0.308748	2.51671	0.0118457	0.0440337	Target	Associated
CCDC138	55.2158	0.776263	0.248929	3.11841	0.00181831	0.00937757	Target	Associated
TMEM170B	41.3554	0.776249	0.289227	2.68388	0.00727733	0.0296798	Target	Associated
ZNF37BP	87.9715	0.775758	0.20664	3.75416	0.000173925	0.00128973	Target	Associated
ABHD12	235.897	0.775624	0.131016	5.92009	3.21774e-09	7.80769e-08	Target	Associated
NUP210	2030.22	0.775619	0.169106	4.5866	4.5053e-06	5.51231e-05	Target	Associated
DESI2	689.434	0.775516	0.127342	6.09001	1.12903e-09	3.02733e-08	Target	Associated
PPM1L	89.9483	0.775307	0.231545	3.34841	0.00081278	0.00477498	Target	Associated
SEMA4D	121.139	0.775077	0.157414	4.92382	8.48718e-07	1.24361e-05	Target	Associated
IGSF3	567.427	0.774554	0.128802	6.0135	1.81556e-09	4.632e-08	Target	Associated
ZNF827	299.378	0.77336	0.18172	4.25577	2.08333e-05	0.000208189	Target	Associated
CEP70	169.374	0.773261	0.149938	5.15721	2.5066e-07	4.16952e-06	Target	Associated
DAB2	74.7977	0.77312	0.243365	3.17679	0.00148915	0.00796742	Target	Associated
ALOX12B	25.0266	0.773086	0.281299	2.74827	0.00599098	0.0252848	Non-Target	Associated
CHRNA5	150.703	0.772487	0.184908	4.17769	2.94487e-05	0.000279665	Target	Associated
SCAMP5	147.91	0.77186	0.169638	4.55003	5.36373e-06	6.45315e-05	Non-Target	Associated
TRMT10C	477.993	0.770599	0.172363	4.47079	7.79307e-06	8.91624e-05	Target	Associated
ESCO1	212.704	0.769496	0.174401	4.41221	1.02319e-05	0.000113071	Target	Associated
PCNA	1070.41	0.76912	0.14645	5.25176	1.50657e-07	2.61572e-06	Non-Target	Associated
PGAP1	55.6396	0.768975	0.246781	3.11602	0.0018331	0.00944465	Target	Associated
H1F0	2004	0.767907	0.198484	3.86886	0.000109347	0.000867284	Target	Associated
RAB40B	64.8864	0.76604	0.263498	2.9072	0.0036468	0.0166968	Non-Target	Associated
HERC5	1.83169	0.765016	0.303083	2.52411	0.0115991	0.0433404	Non-Target	Associated
CUL4B	367.99	0.76432	0.168724	4.53	5.89827e-06	7.00072e-05	Target	Associated
MDM2	1560.57	0.763598	0.152516	5.00669	5.53746e-07	8.52318e-06	Target	Associated
CHST14	168.48	0.762399	0.183962	4.14432	3.4082e-05	0.000316655	Target	Associated
FLJ46906	41.1155	0.762339	0.274683	2.77534	0.00551445	0.0235619	Target	Associated
CENPE	404.041	0.761989	0.147937	5.15076	2.5943e-07	4.28748e-06	Non-Target	Associated
ENPP1	16.7799	0.761769	0.306698	2.48378	0.0129997	0.0475546	Target	Associated
NOL6	1711.43	0.760533	0.211289	3.59948	0.000318852	0.00216696	Target	Associated
SUZ12	456.249	0.760474	0.142633	5.33168	9.731e-08	1.77089e-06	Target	Associated
SLFN13	75.7127	0.760402	0.232218	3.27452	0.00105843	0.00599009	Non-Target	Associated
DNAJC12	33.4613	0.759274	0.295365	2.57063	0.0101513	0.038892	Target	Associated
LPL	1.18545	0.758476	0.279387	2.71478	0.00663195	0.0274856	Target	Non-associated
ZNF92	43.0364	0.756664	0.275493	2.74658	0.00602209	0.0254026	Target	Associated
IKBKE	149.403	0.755788	0.155569	4.85822	1.18444e-06	1.67372e-05	Target	Associated
C19orf66	88.6833	0.755658	0.245717	3.07531	0.00210282	0.0105801	Non-Target	Associated
HDAC4	134.275	0.75546	0.191779	3.93921	8.17501e-05	0.000678146	Non-Target	Associated
HSH2D	58.6787	0.755387	0.263848	2.86296	0.00419699	0.0187611	Non-Target	Associated
ZNF567	76.2193	0.755332	0.19735	3.82736	0.000129523	0.000999707	Non-Target	Associated
FLVCR1	192.631	0.754748	0.158625	4.75807	1.95455e-06	2.61304e-05	Target	Associated
ZFAND5	927.542	0.754171	0.0817894	9.22089	2.94649e-20	2.68723e-18	Target	Associated
ZGRF1	59.7522	0.753358	0.239953	3.13961	0.00169172	0.00883672	Non-Target	Non-associated
SLC12A2	541.859	0.753069	0.152364	4.94257	7.7101e-07	1.14312e-05	Target	Associated
RCN2	829.872	0.752917	0.103207	7.29525	2.98114e-13	1.36334e-11	Target	Associated
TMEM30A	1152.15	0.751361	0.138594	5.4213	5.91676e-08	1.12852e-06	Target	Associated
USP16	623.49	0.750784	0.124125	6.04863	1.4608e-09	3.80648e-08	Non-Target	Associated
FRMD4B	497.58	0.749771	0.104163	7.19804	6.10851e-13	2.63413e-11	Target	Associated
SPRR2D	1127.3	0.749483	0.293701	2.55186	0.0107151	0.0407177	Target	Associated
IFITM3	1384.5	0.749314	0.196771	3.80804	0.000140071	0.00106916	Target	Associated
PHTF2	307.156	0.749069	0.151729	4.93689	7.93765e-07	1.17174e-05	Target	Associated
GSR	1095.61	0.748895	0.172531	4.34064	1.42065e-05	0.000150296	Target	Associated
TNFRSF11A	117.077	0.748431	0.239909	3.11964	0.00181072	0.00934756	Target	Associated
MFSD6	1151.68	0.747735	0.134672	5.55225	2.8201e-08	5.70819e-07	Target	Associated
TMTC4	97.3313	0.747399	0.202732	3.68664	0.000227236	0.00162067	Target	Associated
ITK	1.35857	0.745691	0.265995	2.8034	0.00505668	0.0219367	Target	Non-associated
ATXN1	183.627	0.745009	0.216627	3.43914	0.000583566	0.00362026	Target	Associated
STS	207.394	0.743907	0.168482	4.41535	1.00845e-05	0.000111675	Target	Associated
ELAC1	59.1781	0.743349	0.204853	3.6287	0.000284854	0.00196794	Target	Associated
UGGT2	315.829	0.743294	0.153495	4.84246	1.28238e-06	1.7851e-05	Target	Associated
KMT2E-AS1	20.8969	0.742963	0.30009	2.4758	0.0132939	0.0483855	Target	Associated
DDIAS	185.434	0.742155	0.15493	4.79026	1.66567e-06	2.26358e-05	Non-Target	Non-associated
TMX3	386.615	0.741913	0.148684	4.98986	6.04232e-07	9.24644e-06	Target	Associated
MED4	176.228	0.741035	0.18221	4.06693	4.76356e-05	0.000424203	Target	Associated
LOC105371743	96.9884	0.740711	0.178669	4.14571	3.38758e-05	0.000315108	Non-Target	Non-associated
DEPDC1	194.359	0.740296	0.187512	3.948	7.88083e-05	0.000656832	Target	Associated
DUXAP8	47.3455	0.739547	0.233323	3.16963	0.00152635	0.00812806	Target	Associated
ETNK1	245	0.739454	0.155495	4.7555	1.97959e-06	2.64003e-05	Target	Associated
DOCK8	324.73	0.738902	0.162663	4.54253	5.55829e-06	6.667e-05	Target	Associated
NREP	51.2514	0.738417	0.249942	2.95435	0.00313325	0.0147367	Target	Associated
MOB3B	72.3438	0.738392	0.201276	3.66855	0.000243926	0.00172652	Non-Target	Associated
NAALADL2	40.0416	0.737773	0.273657	2.69597	0.00701836	0.0288012	Target	Associated
FAM171B	25.0851	0.737317	0.284276	2.59367	0.00949579	0.0367892	Target	Associated
GOLGA2P5	45.5385	0.736691	0.247636	2.97489	0.00293095	0.0139339	Non-Target	Associated
RNFT1	39.9032	0.736544	0.276734	2.66156	0.00777803	0.0313489	Target	Associated
MRPL1	208.606	0.735825	0.216342	3.40121	0.000670889	0.00406507	Target	Associated
APEX2	442.279	0.735789	0.136885	5.37525	7.64785e-08	1.42781e-06	Target	Associated
ARRB1	89.3572	0.734523	0.174915	4.1993	2.67742e-05	0.000257815	Target	Associated
PRPF38B	695.379	0.73428	0.101304	7.24825	4.22194e-13	1.88197e-11	Target	Associated
TPPP	102.587	0.733342	0.281405	2.606	0.0091606	0.0358053	Target	Associated
ARL5A	307.334	0.732461	0.167549	4.37163	1.23321e-05	0.00013331	Target	Associated
SPRY1	84.4782	0.73182	0.204811	3.57316	0.000352704	0.00235269	Target	Associated
RPS6KA5	107.353	0.731388	0.208775	3.50324	0.00045964	0.00295066	Target	Associated
MB21D1	98.4727	0.731327	0.186715	3.91682	8.97265e-05	0.000736611	Non-Target	Associated
SOCS5	218.862	0.730965	0.155848	4.69023	2.72896e-06	3.5208e-05	Target	Associated
NDUFB6	236.344	0.730614	0.131557	5.55359	2.79866e-08	5.67928e-07	Target	Associated
USP49	59.204	0.729485	0.220496	3.30839	0.000938353	0.0053991	Target	Associated
DPY19L4	160.231	0.728819	0.176832	4.12153	3.76361e-05	0.000344873	Target	Associated
CLHC1	26.6295	0.727456	0.277598	2.62054	0.00877909	0.0345472	Non-Target	Non-associated
DTWD1	97.9329	0.726718	0.224064	3.24335	0.00118133	0.00657083	Target	Associated
SLC35F3	163.18	0.726467	0.268717	2.70347	0.00686203	0.0282767	Target	Associated
MAML3	130.512	0.726065	0.196184	3.70095	0.000214798	0.00154027	Target	Associated
IL7R	211.195	0.725919	0.231104	3.14109	0.00168318	0.0088066	Target	Associated
RNF138	194.72	0.725855	0.165737	4.37956	1.1892e-05	0.000129522	Target	Associated
NET1	1213.93	0.724613	0.0940142	7.70749	1.2832e-14	6.92625e-13	Target	Associated
OR7E14P	29.7929	0.724052	0.29295	2.47159	0.0134515	0.0488247	Target	Non-associated
PDK2	130.509	0.721783	0.165788	4.35365	1.33888e-05	0.000142979	Target	Associated
C1orf21	614.943	0.721737	0.171514	4.20803	2.57602e-05	0.000250177	Target	Associated
C3orf33	78.5799	0.721251	0.196155	3.67695	0.000236042	0.0016752	Target	Associated
FAM76B	63.7721	0.721131	0.226228	3.18762	0.00143447	0.00773484	Target	Associated
SLCO1B7	1.2887	0.720012	0.282997	2.54424	0.0109515	0.041418	Target	Non-associated
TMTC1	891.697	0.719296	0.165625	4.34292	1.40602e-05	0.000148946	Target	Associated
LRRCC1	44.9416	0.718647	0.289469	2.48264	0.0130412	0.0476616	Target	Associated
CHSY1	503.734	0.717953	0.149485	4.80284	1.56434e-06	2.13896e-05	Target	Associated
DQX1	27.3479	0.715897	0.286511	2.49867	0.012466	0.0459307	Non-Target	Associated
CENPF	1545.68	0.715578	0.102761	6.96354	3.31837e-12	1.30993e-10	Target	Associated
FAM169A	148.521	0.714974	0.185718	3.84978	0.000118223	0.000925999	Target	Associated
PON2	1285.61	0.714257	0.147786	4.83304	1.34466e-06	1.86361e-05	Target	Associated
ZNF354A	136.062	0.713937	0.177796	4.01548	5.93249e-05	0.000512481	Target	Associated
MAP3K13	398.537	0.713682	0.129304	5.51942	3.40116e-08	6.79762e-07	Target	Associated
NKX3-1	39.97	0.713497	0.258756	2.75741	0.00582604	0.0246543	Target	Associated
PRCP	470.43	0.713228	0.140379	5.08074	3.75964e-07	5.97214e-06	Target	Associated
PRPF39	212.858	0.71289	0.147884	4.82059	1.43136e-06	1.97471e-05	Non-Target	Associated
PARP10	144.288	0.712622	0.252371	2.82371	0.00474718	0.0208045	Non-Target	Associated
KDELC2	112.612	0.712175	0.205593	3.464	0.000532213	0.0033488	Target	Associated
SUV39H2	199.969	0.709462	0.139515	5.08521	3.67226e-07	5.86269e-06	Target	Associated
KCNAB1	26.5067	0.708098	0.276723	2.55887	0.0105013	0.0400299	Target	Associated
OPN3	173.29	0.707844	0.192356	3.67987	0.000233352	0.00166057	Target	Associated
DDX46	2247.63	0.7072	0.100991	7.00258	2.51289e-12	1.01211e-10	Target	Associated
MANBA	115.448	0.706513	0.173863	4.06361	4.83197e-05	0.000428905	Target	Associated
ALG10B	40.4707	0.705245	0.242123	2.91275	0.00358261	0.0164504	Target	Associated
DNA2	132.662	0.705153	0.166271	4.241	2.22529e-05	0.000220707	Target	Associated
SPACA3	1.23325	0.704876	0.244385	2.88429	0.00392301	0.0177717	Target	Associated
NDC1	738.777	0.704858	0.124467	5.66298	1.48762e-08	3.18584e-07	Target	Associated
PIBF1	110.179	0.704589	0.195602	3.60215	0.000315599	0.00215038	Non-Target	Associated
MAP3K2	431.55	0.70341	0.112369	6.25981	3.85448e-10	1.12027e-08	Non-Target	Non-associated
THNSL1	78.6931	0.702889	0.188322	3.73239	0.000189675	0.00138835	Target	Associated
SCOC	330.777	0.702737	0.239808	2.93042	0.00338509	0.0157024	Target	Associated
DBF4	210.65	0.7026	0.152146	4.61792	3.87603e-06	4.79413e-05	Target	Associated
NAE1	784.399	0.701312	0.182945	3.83346	0.000126355	0.000978912	Non-Target	Associated
TTK	268.751	0.700754	0.152572	4.59294	4.37038e-06	5.38042e-05	Target	Associated
C8orf59	417.384	0.700568	0.125183	5.59635	2.18907e-08	4.51147e-07	Target	Associated
HEXB	1070.13	0.699467	0.105803	6.61102	3.8169e-11	1.28599e-09	Target	Associated
ETV4	488.747	0.699316	0.166073	4.21089	2.54372e-05	0.000247646	Target	Associated
GXYLT1	236.726	0.698925	0.20442	3.41907	0.000628356	0.00386039	Target	Associated
WDR89	167.712	0.698798	0.159655	4.37691	1.20372e-05	0.000131014	Target	Associated
SLC18A2	127.119	0.698705	0.178547	3.91328	9.10511e-05	0.000745942	Target	Associated
POT1	117.052	0.698653	0.203078	3.44032	0.000581018	0.00360868	Target	Associated
CCDC84	70.0119	0.698225	0.20826	3.35265	0.000800416	0.0047096	Non-Target	Associated
MIR4712	1.14899	0.697873	0.266402	2.61963	0.00880258	0.0346139	Target	Associated
RAD54B	76.448	0.697601	0.195797	3.56289	0.0003668	0.00242936	Non-Target	Associated
SASS6	72.8369	0.697491	0.210034	3.32085	0.000897434	0.0051919	Non-Target	Associated
MSI2	1056.58	0.697214	0.112538	6.19539	5.81408e-10	1.64463e-08	Target	Associated
SPAST	269.503	0.696452	0.146251	4.76204	1.91648e-06	2.56863e-05	Target	Associated
GLCE	349.451	0.695046	0.157655	4.40865	1.04019e-05	0.00011463	Target	Associated
CORO2A	204.076	0.694521	0.227287	3.0557	0.00224538	0.0111216	Target	Associated
TCF4	97.1189	0.694408	0.190506	3.64506	0.000267324	0.00186962	Target	Associated
CDC14B	129.283	0.694368	0.162185	4.28134	1.85774e-05	0.000189707	Target	Associated
HMMR	210.467	0.694338	0.166529	4.16946	3.05319e-05	0.000288228	Non-Target	Associated
SAT1	6340.28	0.693949	0.134305	5.16697	2.37924e-07	3.96598e-06	Target	Associated
PRPF4B	791.565	0.693639	0.126032	5.50368	3.71942e-08	7.34122e-07	Target	Associated
CDON	37.8286	0.693427	0.241408	2.87243	0.00407328	0.0183477	Target	Associated
HLA-DRB1	1.44991	0.693172	0.265906	2.60683	0.00913852	0.0357278	Non-Target	Associated
NRARP	192.976	0.692862	0.268497	2.58052	0.00986518	0.0379701	Target	Associated
NANP	96.5908	0.692602	0.171786	4.03178	5.5356e-05	0.000482397	Target	Associated
LACTB2	92.0028	0.691642	0.183101	3.77737	0.000158491	0.0011936	Target	Associated
ABCD1	258.049	0.691239	0.223917	3.08703	0.00202164	0.0102595	Target	Associated
RFX3	61.2319	0.691149	0.225572	3.06398	0.00218414	0.010896	Target	Associated
RMI2	79.7862	0.691127	0.237714	2.90739	0.00364454	0.0166913	Target	Associated
ESCO2	105.206	0.690591	0.21176	3.2612	0.00110943	0.00624756	Target	Associated
IRF2BPL	528.329	0.689561	0.121	5.69883	1.2063e-08	2.6295e-07	Target	Associated
CUL5	323.943	0.689253	0.138321	4.98299	6.26076e-07	9.5439e-06	Target	Associated
HLA-A	40.2989	0.688005	0.241118	2.8534	0.00432537	0.0192537	Non-Target	Associated
FAM8A1	276.592	0.685604	0.166466	4.11858	3.8121e-05	0.000348469	Target	Associated
ANKRD36BP1	106.511	0.685426	0.205395	3.33712	0.000846528	0.00494753	Target	Associated
ZNF184	71.7464	0.685107	0.204013	3.35815	0.00078465	0.00462885	Target	Associated
GLO1	1430.29	0.684949	0.173507	3.94768	7.89112e-05	0.000657344	Non-Target	Associated
STK38L	183.23	0.684601	0.152826	4.47962	7.47778e-06	8.61764e-05	Target	Associated
KIAA0355	462.614	0.684451	0.13332	5.13389	2.83809e-07	4.64306e-06	Target	Associated
TMEM123	2184.77	0.684444	0.178609	3.83209	0.000127058	0.000983557	Target	Associated
NKTR	567.571	0.683515	0.160507	4.25846	2.05838e-05	0.000206215	Target	Associated
APPBP2	313.755	0.683105	0.164958	4.14109	3.45654e-05	0.000320397	Target	Associated
NCOA7	1140.6	0.681509	0.256651	2.65539	0.00792171	0.031801	Target	Associated
TSPAN6	229.975	0.680895	0.17178	3.96377	7.37744e-05	0.000620088	Target	Associated
BLM	155.21	0.680551	0.161123	4.2238	2.40222e-05	0.000235605	Non-Target	Associated
KLHL11	105.246	0.680129	0.181746	3.74218	0.000182428	0.00134212	Target	Associated
NUDT15	426.91	0.680014	0.107828	6.30648	2.8546e-10	8.42001e-09	Target	Associated
SLC36A4	191.126	0.679718	0.139815	4.86155	1.1647e-06	1.64876e-05	Target	Associated
FOXA1	345.972	0.679377	0.154435	4.39911	1.08696e-05	0.00011905	Target	Associated
ENPP4	146.719	0.677742	0.248951	2.72239	0.00648115	0.0269663	Target	Associated
LIPT1	28.0644	0.677008	0.273904	2.4717	0.0134474	0.0488209	Target	Associated
GBP1	73.2082	0.67642	0.204479	3.30801	0.000939603	0.00540433	Target	Associated
G2E3	104.834	0.676411	0.215403	3.14021	0.00168825	0.0088215	Target	Associated
LINC01578	134.396	0.67608	0.174215	3.88073	0.000104143	0.000836361	Target	Associated
CCDC69	89.1607	0.675833	0.258593	2.6135	0.0089621	0.0351073	Target	Associated
GGH	247.459	0.675182	0.153629	4.39488	1.10833e-05	0.000121213	Target	Associated
PAPOLG	181.09	0.675031	0.174064	3.87807	0.000105288	0.000843544	Target	Associated
SMCHD1	457.245	0.67423	0.144499	4.66598	3.07152e-06	3.88073e-05	Target	Associated
EIF2AK3	248.177	0.674173	0.12013	5.61203	1.99967e-08	4.1644e-07	Target	Associated
TBL1XR1	888.729	0.673963	0.127747	5.27576	1.32205e-07	2.32075e-06	Target	Associated
SGK1	1151.61	0.673815	0.139744	4.82178	1.42283e-06	1.9661e-05	Target	Associated
SNRPE	291.664	0.673135	0.144846	4.64726	3.3638e-06	4.21643e-05	Target	Associated
PMS1	141.799	0.672508	0.190176	3.53624	0.000405869	0.00265597	Non-Target	Non-associated
EPB41L1	246.972	0.672429	0.157123	4.27964	1.87193e-05	0.000190666	Target	Associated
FANCM	109.476	0.672343	0.183945	3.65513	0.000257055	0.00180816	Non-Target	Associated
FGFR4	46.281	0.671716	0.219312	3.06284	0.00219248	0.0109238	Target	Associated
SUZ12P1	27.3581	0.670496	0.271448	2.47007	0.0135088	0.0489319	Target	Associated
ZBTB41	126.67	0.67049	0.224326	2.98891	0.00279974	0.0134043	Target	Associated
STEAP1	170.219	0.670375	0.149911	4.47181	7.75595e-06	8.88017e-05	Target	Associated
SETD4	68.4295	0.669167	0.184539	3.62616	0.000287668	0.00198392	Target	Associated
GORAB	51.9941	0.669109	0.23096	2.89708	0.00376658	0.0171715	Target	Associated
LSM5	274.288	0.667643	0.145466	4.58968	4.43932e-06	5.44417e-05	Target	Associated
TRAM1	1120.5	0.667558	0.1494	4.46827	7.88561e-06	8.99618e-05	Target	Associated
CCDC34	101.045	0.667392	0.204656	3.26105	0.00111002	0.00624865	Target	Associated
ZDHHC20	596.009	0.666714	0.136709	4.8769	1.07765e-06	1.53991e-05	Target	Associated
ICAM1	690.385	0.666404	0.263467	2.52936	0.0114269	0.0427978	Non-Target	Associated
TLE3	645.843	0.664249	0.114849	5.7837	7.30762e-09	1.65192e-07	Target	Associated
TGFBR1	279.608	0.663201	0.18253	3.63338	0.000279737	0.00194188	Target	Associated
DPY19L3	88.5597	0.662892	0.211534	3.13373	0.00172597	0.00900378	Target	Associated
TAPT1	155.193	0.662765	0.156815	4.22643	2.3743e-05	0.000233443	Target	Associated
ZDHHC14	101.332	0.66201	0.202628	3.26712	0.00108648	0.00613569	Target	Associated
RIF1	503.925	0.661801	0.135974	4.86711	1.13242e-06	1.61024e-05	Target	Associated
SIX5	137.346	0.661234	0.19537	3.38453	0.000713009	0.00428427	Target	Associated
PTCH1	49.4553	0.66119	0.22498	2.93889	0.0032939	0.0153563	Target	Associated
SORT1	1051.91	0.660495	0.143581	4.60016	4.2217e-06	5.2095e-05	Target	Associated
ANKMY2	103.987	0.659731	0.160427	4.11235	3.91653e-05	0.000357603	Non-Target	Associated
DUBR	158.501	0.659471	0.181091	3.64165	0.000270894	0.00189208	Target	Associated
ATXN7L1	62.7771	0.659349	0.203462	3.24064	0.0011926	0.00661725	Target	Associated
RTKN2	155.157	0.658167	0.231836	2.83893	0.00452646	0.0200196	Target	Associated
CCBL2	353.608	0.657784	0.157065	4.18798	2.81447e-05	0.000269774	Non-Target	Non-associated
TMEM132A	358.478	0.657537	0.161701	4.06637	4.77506e-05	0.00042475	Non-Target	Associated
E2F2	114.781	0.656007	0.262836	2.49588	0.0125645	0.046193	Non-Target	Associated
BTN3A1	44.3053	0.655201	0.264442	2.47768	0.013224	0.0481753	Target	Associated
TFAM	551.148	0.65507	0.167984	3.89961	9.63483e-05	0.000783274	Target	Associated
DNAL1	104.693	0.655059	0.164527	3.98147	6.84898e-05	0.000581774	Non-Target	Associated
MSL3	330.289	0.654896	0.108004	6.06361	1.33103e-09	3.49705e-08	Target	Associated
MBNL2	448.25	0.652638	0.194065	3.36298	0.000771051	0.0045639	Target	Associated
RBM18	283.784	0.652513	0.133958	4.87104	1.11011e-06	1.58136e-05	Target	Associated
CERS6	371.26	0.651879	0.139555	4.67113	2.99542e-06	3.80883e-05	Target	Associated
ZNF780A	87.4859	0.650553	0.211344	3.07817	0.00208278	0.0105026	Target	Associated
ABCC4	221.276	0.650325	0.190372	3.41608	0.000635307	0.00389706	Target	Associated
EPC2	214.278	0.649886	0.170627	3.8088	0.000139641	0.00106742	Target	Associated
KREMEN1	231.483	0.64962	0.156372	4.15431	3.26265e-05	0.000305277	Target	Associated
TLR7	1.34791	0.649613	0.232881	2.78946	0.00527953	0.0227212	Target	Non-associated
CASP8AP2	173.924	0.649512	0.159246	4.07867	4.5295e-05	0.000406554	Non-Target	Associated
INAFM2	519.241	0.64871	0.16893	3.8401	0.000122984	0.000956683	Target	Associated
TMEM167A	556.557	0.648633	0.13893	4.66876	3.03017e-06	3.83839e-05	Target	Associated
ECE1	1454.13	0.648204	0.211128	3.07019	0.00213923	0.010709	Target	Associated
LMAN1	957.362	0.648178	0.160316	4.04313	5.27424e-05	0.000463439	Target	Associated
UBASH3B	1106.98	0.648132	0.115289	5.62179	1.88986e-08	3.95649e-07	Target	Associated
FAM98B	708.3	0.64785	0.113032	5.73156	9.95138e-09	2.20557e-07	Target	Associated
CENPU	310.542	0.647798	0.149089	4.34504	1.3925e-05	0.000147889	Target	Associated
IFNAR2	154.736	0.647625	0.187664	3.45097	0.000558569	0.00349111	Target	Associated
PTGES3	2548.05	0.647243	0.131956	4.90498	9.34373e-07	1.35749e-05	Target	Associated
ALG8	422.643	0.647182	0.125522	5.15592	2.52387e-07	4.19385e-06	Target	Associated
PANK1	94.574	0.646228	0.174013	3.71368	0.000204265	0.00147878	Target	Associated
GNA13	533.518	0.646216	0.15375	4.20304	2.63355e-05	0.000254828	Target	Associated
UGDH	291.341	0.64618	0.148514	4.35098	1.3553e-05	0.000144441	Non-Target	Associated
ANKRD26	165.329	0.645661	0.167309	3.85909	0.000113808	0.000897179	Non-Target	Associated
MTF2	188.237	0.645148	0.12547	5.14187	2.72022e-07	4.46865e-06	Target	Associated
SOCS4	334.645	0.644932	0.14993	4.30156	1.69597e-05	0.000174762	Target	Associated
TEAD2	229.179	0.644515	0.122972	5.24114	1.59589e-07	2.75274e-06	Non-Target	Associated
NPC2	1275.82	0.644368	0.087835	7.33612	2.19867e-13	1.01722e-11	Target	Associated
CRYZL1	82.6314	0.643954	0.196223	3.28175	0.00103165	0.00586957	Target	Associated
ACER2	68.8115	0.6434	0.225447	2.85388	0.0043189	0.0192303	Target	Associated
TMEM70	208.952	0.642965	0.164206	3.91559	9.01822e-05	0.000739587	Non-Target	Associated
PLPP6	143.524	0.642814	0.166329	3.86472	0.000111216	0.000879802	Target	Associated
SLC4A11	255.579	0.642349	0.232609	2.7615	0.00575368	0.0244197	Target	Associated
KLHL24	120.929	0.641743	0.248256	2.58501	0.00973766	0.0375795	Target	Associated
HOOK1	187.122	0.641741	0.177643	3.61252	0.00030323	0.0020795	Non-Target	Associated
BLMH	326.817	0.639524	0.142003	4.50358	6.68173e-06	7.81374e-05	Target	Associated
ATHL1	64.8737	0.638434	0.256828	2.48585	0.0129243	0.0473335	Non-Target	Non-associated
OCLN	133.603	0.638133	0.210399	3.03297	0.00242162	0.0118607	Target	Associated
GMCL1	215.638	0.637851	0.151079	4.22198	2.42165e-05	0.00023707	Non-Target	Associated
CTDSPL2	338.998	0.637386	0.153345	4.15655	3.23083e-05	0.000302836	Non-Target	Associated
ENTPD4	582.942	0.63729	0.0834156	7.63994	2.1733e-14	1.13822e-12	Target	Associated
PPP4R3A	659.233	0.636438	0.0946642	6.72311	1.77881e-11	6.31497e-10	Target	Associated
PARP1	3853.99	0.635562	0.129334	4.91411	8.91844e-07	1.2996e-05	Target	Associated
EPHA1	385.731	0.635117	0.125445	5.06292	4.12876e-07	6.51285e-06	Target	Associated
CEP290	183.4	0.634385	0.214377	2.9592	0.00308434	0.0145454	Target	Associated
MB21D2	80.9844	0.634094	0.212766	2.98025	0.00288017	0.0137364	Target	Associated
DNAJC10	1089.19	0.633978	0.124489	5.09263	3.53123e-07	5.67178e-06	Target	Associated
RBM38	268.119	0.633945	0.135601	4.67508	2.9384e-06	3.75136e-05	Non-Target	Associated
PSMD5-AS1	38.8835	0.633676	0.246258	2.57321	0.0100759	0.0386499	Target	Non-associated
LCOR	214.033	0.632883	0.226888	2.78941	0.00528047	0.0227212	Target	Associated
PAQR3	138.864	0.632588	0.183781	3.44208	0.00057727	0.00358961	Target	Associated
MEGF9	256.091	0.632352	0.144704	4.36996	1.24269e-05	0.00013406	Target	Associated
F2RL1	379.046	0.63228	0.159687	3.9595	7.51079e-05	0.000629296	Target	Associated
PPT1	1287.71	0.631591	0.0987568	6.39541	1.60114e-10	4.92413e-09	Target	Associated
FOXP1	395.271	0.630115	0.143382	4.39466	1.10946e-05	0.000121254	Target	Associated
TXNDC16	57.2812	0.629267	0.226246	2.78134	0.00541346	0.0231928	Target	Associated
ZNF182	37.2552	0.629209	0.249954	2.5173	0.0118258	0.0440007	Target	Associated
YEATS4	154.846	0.629114	0.176919	3.55595	0.000376616	0.00248504	Target	Associated
CEP85L	68.0336	0.628959	0.215826	2.91419	0.00356609	0.0163982	Target	Associated
TARSL2	107.567	0.628766	0.166251	3.78203	0.000155552	0.00117545	Target	Associated
GCC2	245.963	0.628417	0.168402	3.73165	0.000190227	0.00139091	Non-Target	Associated
INPP5B	126.413	0.628223	0.151832	4.13762	3.50925e-05	0.000324713	Target	Associated
FPGT	65.8243	0.627999	0.247613	2.53622	0.0112058	0.0421584	Target	Associated
METTL21A	104.305	0.627993	0.162119	3.87364	0.00010722	0.000854094	Target	Associated
CA13	95.2998	0.62787	0.183873	3.41469	0.000638542	0.00390966	Target	Associated
SPPL2A	546.579	0.627309	0.112708	5.56579	2.60973e-08	5.32996e-07	Target	Associated
OAT	2548.88	0.626855	0.127831	4.90376	9.40198e-07	1.36256e-05	Target	Associated
IFT80	164.987	0.626538	0.196907	3.18189	0.00146315	0.0078681	Target	Associated
C4orf27	106.371	0.626091	0.222875	2.80915	0.00496721	0.0216195	Non-Target	Non-associated
USPL1	156.438	0.625055	0.164418	3.80163	0.000143748	0.00109459	Target	Associated
LOC101929395	1.11727	0.624839	0.250353	2.49583	0.0125663	0.046193	Non-Target	Non-associated
SMARCA1	76.277	0.624228	0.250367	2.49325	0.0126579	0.0464974	Target	Associated
RNF19A	323.439	0.623569	0.172755	3.60956	0.000306713	0.00209794	Target	Associated
ERCC6L	106.427	0.62217	0.199213	3.12313	0.00178938	0.00926753	Target	Associated
CCDC66	69.2253	0.622071	0.208358	2.98558	0.00283041	0.0135248	Non-Target	Associated
GRPEL2	441.935	0.621969	0.129502	4.80276	1.5649e-06	2.13896e-05	Target	Associated
ARID4A	247.646	0.62193	0.17375	3.57946	0.000344309	0.00230445	Target	Associated
TYMS	207.151	0.621808	0.197122	3.15443	0.00160812	0.00847254	Target	Non-associated
SNTB2	292.117	0.621633	0.136372	4.55837	5.15511e-06	6.2305e-05	Target	Associated
GATM	213.959	0.621124	0.252234	2.46249	0.0137975	0.0497959	Target	Associated
RBM7	179.045	0.621064	0.177109	3.50668	0.000453733	0.0029222	Non-Target	Associated
EAPP	503.972	0.620071	0.0980786	6.32219	2.57884e-10	7.67798e-09	Target	Associated
SSX2IP	221.053	0.619786	0.135029	4.59002	4.4321e-06	5.43952e-05	Target	Associated
CETN3	88.205	0.619165	0.216064	2.86565	0.00416155	0.0186395	Target	Associated
DTX3L	476.895	0.619021	0.158608	3.90285	9.50684e-05	0.000774854	Non-Target	Non-associated
ARNTL	500.786	0.618941	0.112536	5.49995	3.79898e-08	7.48895e-07	Target	Associated
TM9SF3	2823.01	0.618454	0.107176	5.77044	7.90644e-09	1.77464e-07	Target	Associated
TMEM87B	327.831	0.618438	0.194467	3.18017	0.00147188	0.00789365	Target	Associated
FAM117A	104.251	0.61791	0.19171	3.22315	0.00126789	0.00695475	Target	Associated
PRELID2	109.355	0.617524	0.183884	3.35823	0.000784423	0.00462885	Target	Associated
RBAK	172.826	0.617428	0.203313	3.03684	0.00239074	0.011724	Non-Target	Associated
ZNF814	74.65	0.617101	0.205328	3.00544	0.00265195	0.0128226	Non-Target	Non-associated
TMTC3	407.296	0.617049	0.190732	3.23516	0.00121576	0.00672187	Target	Associated
SERINC5	519.421	0.616629	0.144966	4.25362	2.10345e-05	0.000209539	Target	Associated
CCDC109B	171.099	0.616305	0.224074	2.75046	0.00595121	0.0251303	Non-Target	Non-associated
ITFG1	498.643	0.616132	0.11714	5.2598	1.4421e-07	2.5148e-06	Target	Non-associated
ZDHHC6	415.642	0.615909	0.201752	3.05281	0.00226709	0.0112127	Target	Non-associated
MRE11A	143.499	0.615504	0.169444	3.63248	0.000280705	0.00194605	Non-Target	Non-associated
USP1	433.344	0.615429	0.163777	3.75772	0.000171467	0.00127567	Target	Associated
VBP1	338.625	0.614747	0.163326	3.76393	0.000167262	0.00124689	Target	Associated
CHORDC1	255.932	0.614472	0.179336	3.42638	0.000611685	0.00377551	Target	Associated
ABHD17C	433.105	0.614221	0.109108	5.62948	1.80749e-08	3.80412e-07	Target	Associated
CTSF	174.068	0.613632	0.145413	4.21991	2.44398e-05	0.000238936	Target	Associated
MYEF2	164.454	0.612465	0.139293	4.39695	1.09782e-05	0.000120147	Target	Associated
GOLT1B	170.019	0.611985	0.208555	2.93441	0.00334187	0.0155428	Non-Target	Associated
MIER3	119.753	0.611689	0.183624	3.33121	0.000864695	0.00503185	Non-Target	Associated
GPR160	58.2032	0.611683	0.24368	2.51019	0.0120665	0.0446661	Target	Associated
MBTD1	149.45	0.611128	0.216892	2.81766	0.00483749	0.0211419	Target	Associated
KRT80	1207.72	0.611109	0.149125	4.09796	4.16805e-05	0.000378392	Target	Associated
B4GALT5	1013.16	0.610933	0.104372	5.85343	4.81527e-09	1.12871e-07	Target	Associated
NEMF	797.53	0.610732	0.105121	5.80978	6.25568e-09	1.43663e-07	Target	Associated
NUDT8	148.94	0.609196	0.164949	3.69324	0.000221413	0.00158556	Target	Associated
FBN2	1526.7	0.608568	0.136265	4.46608	7.96663e-06	9.06905e-05	Target	Associated
TMEM243	89.3406	0.60829	0.174896	3.478	0.000505164	0.00320658	Target	Associated
FBXL3	225.595	0.608274	0.158001	3.84981	0.00011821	0.000925999	Target	Associated
CDCA7	198.392	0.608068	0.14524	4.18664	2.83113e-05	0.000270646	Target	Associated
ZDHHC17	79.8066	0.607576	0.183479	3.31142	0.000928244	0.00535064	Target	Associated
ZKSCAN8	146.878	0.607235	0.171676	3.53709	0.000404562	0.00264851	Target	Associated
GRHL3	440.034	0.606039	0.21772	2.78356	0.00537655	0.0230534	Target	Associated
RIOK2	306.631	0.605731	0.133845	4.52562	6.02196e-06	7.13686e-05	Target	Associated
TSEN15	362.284	0.605524	0.125615	4.82046	1.43228e-06	1.97471e-05	Target	Associated
BIRC2	378.334	0.605415	0.169653	3.56855	0.000358963	0.00238742	Target	Associated
ZNF639	293.489	0.605256	0.135245	4.47525	7.63224e-06	8.76382e-05	Target	Associated
EXOC6	188.698	0.605098	0.179997	3.36172	0.000774598	0.00458148	Target	Associated
2018-09-10	715.723	0.604923	0.170139	3.55546	0.000377313	0.00248757	Target	Associated
RHOT1	222.783	0.604917	0.144427	4.1884	2.80928e-05	0.000269531	Target	Associated
LGMN	694.839	0.604649	0.124856	4.84277	1.28042e-06	1.7851e-05	Target	Associated
DEK	1218.2	0.603797	0.132643	4.55205	5.31262e-06	6.39943e-05	Target	Associated
CLUAP1	100.258	0.603409	0.16408	3.67752	0.000235513	0.00167294	Target	Associated
KIF20B	576.247	0.603386	0.127935	4.71637	2.40094e-06	3.1307e-05	Non-Target	Associated
GMDS	333.143	0.602425	0.134471	4.47997	7.46553e-06	8.61603e-05	Target	Associated
PHF6	300.94	0.602279	0.148124	4.06605	4.78164e-05	0.000425097	Target	Associated
DUSP6	1705.19	0.601354	0.19466	3.08925	0.0020066	0.0101962	Target	Associated
UGGT1	1830.92	0.601287	0.0890355	6.75335	1.44472e-11	5.19871e-10	Target	Associated
RHOQ	309.594	0.60126	0.170423	3.52804	0.00041865	0.00272724	Non-Target	Associated
CCDC117	156.576	0.60089	0.165503	3.63069	0.000282669	0.0019571	Target	Associated
KIAA1524	250.147	0.600098	0.161431	3.71736	0.000201317	0.0014601	Non-Target	Associated
SLF1	77.4992	0.599349	0.202723	2.9565	0.00311154	0.0146606	Target	Associated
ANKRD18A	66.426	0.598941	0.203872	2.93783	0.00330518	0.0153902	Non-Target	Associated
TCEAL1	128.365	0.598747	0.151194	3.96011	7.49149e-05	0.000628011	Target	Associated
CASC5	330.906	0.598518	0.157759	3.79387	0.000148318	0.00112723	Non-Target	Non-associated
CMTM6	1160.4	0.598293	0.188408	3.17552	0.00149569	0.00799162	Target	Associated
TNFAIP1	1346.65	0.597671	0.0765785	7.80469	5.96478e-15	3.45456e-13	Target	Associated
FAM200B	207.428	0.597431	0.174942	3.41503	0.000637747	0.00390749	Target	Associated
NFYB	181.829	0.59737	0.147131	4.06013	4.90461e-05	0.000435054	Target	Associated
CNOT6L	189.936	0.596844	0.153688	3.88348	0.000102974	0.000830754	Target	Associated
C5orf22	320.125	0.596384	0.116921	5.10074	3.38328e-07	5.45623e-06	Non-Target	Non-associated
GCNT2	198.615	0.595841	0.175544	3.39425	0.000688156	0.00415538	Target	Associated
PLAGL1	157.385	0.595757	0.185862	3.20537	0.00134889	0.00733066	Target	Associated
FAM111B	367.668	0.595283	0.194889	3.05448	0.00225454	0.011163	Target	Associated
NEMP1	221.077	0.59515	0.148375	4.01112	6.04308e-05	0.000520617	Target	Associated
HCG11	77.9509	0.595147	0.212232	2.80423	0.00504362	0.021898	Target	Associated
IRF9	97.6915	0.594756	0.238297	2.49586	0.0125651	0.046193	Non-Target	Associated
KNTC1	240.011	0.594705	0.16459	3.61324	0.00030239	0.00207463	Non-Target	Associated
FSTL1	58.9202	0.594688	0.20929	2.84146	0.00449071	0.0198781	Target	Associated
TP53INP1	197.933	0.594153	0.178082	3.33639	0.000848728	0.00495346	Target	Associated
CMPK1	1555.21	0.593623	0.0900768	6.59019	4.39276e-11	1.46755e-09	Target	Associated
SNX14	431.73	0.593077	0.192737	3.07714	0.00208998	0.0105255	Target	Associated
CHST15	313.227	0.593004	0.205551	2.88495	0.00391473	0.0177443	Target	Associated
ADD3	1007.86	0.59189	0.182349	3.24591	0.00117075	0.00652112	Target	Associated
ZBED5	161.625	0.591061	0.193021	3.06216	0.00219745	0.0109418	Target	Associated
ZNF75A	98.1589	0.59084	0.196806	3.00215	0.00268083	0.0129347	Target	Associated
SOWAHC	979.888	0.59059	0.110545	5.34252	9.16637e-08	1.68358e-06	Target	Associated
CRADD	130.329	0.590186	0.16865	3.49947	0.000466191	0.00298788	Target	Associated
ZNF217	461.391	0.590133	0.169252	3.48672	0.000488991	0.00311514	Target	Associated
MARCKS	936.398	0.589514	0.109472	5.38506	7.24194e-08	1.36003e-06	Target	Associated
CCP110	139.989	0.588871	0.163585	3.59979	0.000318474	0.00216566	Non-Target	Associated
PRIMPOL	65.2634	0.588727	0.200981	2.92927	0.0033976	0.0157466	Target	Associated
CRYBG3	215.86	0.588372	0.188923	3.11434	0.00184354	0.0094892	Target	Associated
ABRACL	483.045	0.58779	0.188252	3.12237	0.00179404	0.00927649	Target	Associated
PM20D2	320.156	0.587147	0.156608	3.74914	0.000177444	0.00131214	Target	Associated
PDIK1L	68.8718	0.586518	0.217776	2.69322	0.00707664	0.0289954	Target	Associated
EML4	963.693	0.585664	0.0933867	6.27138	3.57853e-10	1.04389e-08	Target	Associated
DTX2	284.958	0.58554	0.130776	4.47742	7.55488e-06	8.68756e-05	Target	Associated
RRM2B	436.877	0.585492	0.14503	4.03705	5.41268e-05	0.000472723	Target	Associated
CCDC106	57.8441	0.585436	0.207623	2.81971	0.00480665	0.0210244	Non-Target	Associated
SLC4A5	105.713	0.584385	0.187559	3.11574	0.00183481	0.0094504	Target	Associated
CNPY3	196.934	0.583898	0.13703	4.2611	2.03426e-05	0.000204185	Target	Associated
CPNE8	139.086	0.583313	0.174599	3.34088	0.000835138	0.00488673	Target	Associated
ARID5B	430.113	0.5833	0.150251	3.88218	0.000103524	0.000833939	Target	Associated
BRIP1	194.183	0.582568	0.187663	3.10433	0.00190711	0.00976573	Target	Associated
ZNF654	129.52	0.582226	0.215744	2.69869	0.00696139	0.0286118	Target	Associated
FAXC	80.2143	0.582205	0.225495	2.5819	0.0098257	0.0378364	Target	Associated
MED13L	781.275	0.581377	0.134314	4.3285	1.50128e-05	0.000157357	Target	Associated
NDC80	140.103	0.580686	0.174478	3.32813	0.000874318	0.00507111	Non-Target	Associated
PSMA3	1219.48	0.580085	0.106704	5.4364	5.43674e-08	1.04198e-06	Non-Target	Associated
HIBCH	139.018	0.579889	0.137147	4.22823	2.35539e-05	0.000232015	Target	Associated
BRD8	659.337	0.579673	0.14203	4.08135	4.47742e-05	0.000402106	Non-Target	Associated
APOO	263.808	0.579658	0.155877	3.7187	0.00020025	0.00145435	Target	Associated
SENP6	508.995	0.579599	0.121226	4.78116	1.74288e-06	2.35988e-05	Target	Associated
PSIP1	722.531	0.579575	0.124153	4.66823	3.03813e-06	3.84466e-05	Target	Associated
TTC7A	636.201	0.57928	0.134055	4.32121	1.55173e-05	0.000162003	Target	Associated
MAGOHB	139.014	0.578254	0.158682	3.64411	0.000268322	0.00187577	Non-Target	Associated
PAXBP1	205.447	0.578118	0.148438	3.89467	9.83328e-05	0.000797773	Target	Associated
LMAN2L	124.512	0.578025	0.183637	3.14765	0.00164587	0.00863925	Target	Associated
SMARCA5	1091.88	0.577378	0.0967481	5.96785	2.40405e-09	5.9796e-08	Target	Associated
MSL2	302.95	0.577161	0.140036	4.1215	3.76407e-05	0.000344873	Target	Associated
TRAPPC8	341.352	0.577014	0.139116	4.14771	3.35822e-05	0.000312744	Target	Associated
SLC25A46	402.33	0.576921	0.158334	3.64369	0.000268753	0.00187796	Target	Associated
LIN9	141.095	0.576378	0.187163	3.07955	0.00207311	0.0104738	Target	Associated
PIDD1	200.28	0.576301	0.157329	3.66302	0.000249255	0.00175953	Non-Target	Associated
ARMC1	337.844	0.576173	0.142583	4.04097	5.32297e-05	0.000467203	Target	Associated
ATRX	695.488	0.575764	0.13316	4.32385	1.53331e-05	0.000160396	Target	Associated
ZNF552	126.764	0.575576	0.164349	3.50215	0.000461514	0.00296149	Target	Associated
KIAA1324L	118.117	0.57529	0.179035	3.21328	0.00131228	0.00715377	Target	Associated
DCTN4	848.991	0.575025	0.104902	5.48155	4.21604e-08	8.23946e-07	Target	Associated
HERC2P9	55.9528	0.575006	0.229091	2.50994	0.0120751	0.0446874	Non-Target	Non-associated
ING1	175.829	0.574773	0.130069	4.41899	9.91614e-06	0.000110041	Target	Associated
PDIA4	2704.57	0.574506	0.0774381	7.4189	1.18095e-13	5.69619e-12	Target	Associated
INTS8	311.371	0.57412	0.126405	4.54189	5.57509e-06	6.6821e-05	Target	Associated
FBXO8	86.4291	0.573768	0.179344	3.19925	0.00137785	0.00745741	Target	Associated
RAPGEF5	82.4678	0.573729	0.200706	2.85856	0.0042557	0.0189915	Target	Associated
ITGA6	16229.8	0.573133	0.146774	3.90488	9.42734e-05	0.000769164	Target	Associated
DIAPH3	295.062	0.572627	0.137171	4.17456	2.98561e-05	0.000283026	Target	Associated
ZNF770	518.643	0.572392	0.150371	3.80654	0.000140927	0.00107466	Target	Associated
THAP5	121.189	0.572191	0.168339	3.39904	0.000676227	0.00409269	Target	Associated
RCHY1	132.875	0.571795	0.18016	3.17382	0.00150447	0.00802771	Target	Associated
RCN1	1302.65	0.571131	0.0964488	5.92159	3.18838e-09	7.74829e-08	Target	Associated
ZNF557	74.7014	0.571031	0.191994	2.97422	0.00293739	0.0139603	Non-Target	Associated
TMEM50B	139.1	0.570916	0.179933	3.17294	0.00150901	0.00804654	Target	Associated
ZNF714	72.2887	0.570609	0.217748	2.62051	0.00877995	0.0345472	Non-Target	Associated
PPP1R2	409.276	0.570609	0.114389	4.9883	6.09125e-07	9.31233e-06	Target	Associated
RBM47	399.117	0.570432	0.169647	3.36247	0.000772497	0.00457075	Target	Associated
SPATS2L	814.089	0.56968	0.105923	5.37826	7.521e-08	1.40744e-06	Target	Associated
EIF4E3	273.181	0.569376	0.184466	3.08662	0.00202449	0.0102707	Target	Associated
SCYL3	115.823	0.56838	0.176183	3.22607	0.00125502	0.00689645	Target	Associated
PBK	418.004	0.567418	0.164398	3.4515	0.00055748	0.00348568	Non-Target	Associated
PSMA3-AS1	164.08	0.567294	0.174368	3.25343	0.00114022	0.00638916	Target	Associated
ABCD3	588.521	0.566427	0.153869	3.68124	0.000232102	0.00165315	Target	Associated
ARHGAP11A	752.413	0.566075	0.116824	4.84554	1.26265e-06	1.76538e-05	Target	Associated
HELLS	177.828	0.565468	0.181806	3.11029	0.00186905	0.00959557	Target	Associated
TRMT11	133.794	0.565263	0.147322	3.83693	0.000124584	0.000967077	Target	Associated
AKAP9	540.8	0.565251	0.114265	4.94684	7.54284e-07	1.12076e-05	Target	Associated
SERPINB8	800.626	0.564506	0.134922	4.18394	2.86496e-05	0.000273386	Target	Associated
GTF2A2	661.385	0.56395	0.142991	3.94395	8.01501e-05	0.000665917	Target	Associated
DHFR	264.759	0.563191	0.210904	2.67036	0.00757695	0.0306731	Target	Associated
2018-09-15	810.534	0.563066	0.100461	5.60484	2.08449e-08	4.31838e-07	Non-Target	Non-associated
C6orf62	711.219	0.562716	0.127732	4.40544	1.05569e-05	0.000116016	Target	Associated
FBXO33	245.098	0.56144	0.137009	4.09782	4.17061e-05	0.000378407	Target	Associated
RAB11FIP2	174.555	0.561322	0.172253	3.2587	0.00111922	0.00629375	Target	Associated
ITPR2	202.52	0.561121	0.156483	3.58582	0.000336015	0.00225559	Target	Associated
CDC7	146.019	0.560557	0.158262	3.54196	0.000397163	0.00260812	Target	Associated
LANCL1	473.387	0.560338	0.139281	4.02307	5.7445e-05	0.00049814	Target	Associated
SIKE1	298.441	0.559877	0.123444	4.53547	5.74747e-06	6.8628e-05	Non-Target	Associated
BNIP2	931.459	0.559311	0.100793	5.54908	2.87172e-08	5.79052e-07	Target	Associated
PTS	384.37	0.559186	0.153937	3.63256	0.000280621	0.00194605	Target	Associated
COPS2	1287.39	0.558828	0.133556	4.18422	2.86142e-05	0.000273212	Non-Target	Associated
UPF3B	193.233	0.558575	0.155899	3.58293	0.000339765	0.00227787	Non-Target	Associated
ZNF189	109.504	0.557656	0.182498	3.05568	0.00224548	0.0111216	Non-Target	Associated
TCTN2	78.961	0.557538	0.220946	2.52341	0.0116223	0.0434167	Non-Target	Associated
ABCE1	1482.81	0.556828	0.127963	4.35149	1.35216e-05	0.000144203	Non-Target	Non-associated
TNFRSF21	2283.52	0.556722	0.104385	5.33336	9.64136e-08	1.75659e-06	Target	Associated
SLC11A2	442.913	0.555945	0.130232	4.26887	1.96467e-05	0.000198456	Target	Associated
STAG2	625.044	0.555057	0.125773	4.41316	1.01871e-05	0.000112733	Target	Associated
HOXB3	89.5425	0.554056	0.18716	2.96033	0.0030731	0.0145054	Non-Target	Associated
EXO1	316.328	0.553915	0.142706	3.88152	0.000103807	0.000834926	Target	Associated
LTN1	359.396	0.55386	0.161752	3.42412	0.000616795	0.00379966	Target	Associated
NAA15	1157.52	0.553854	0.132814	4.17014	3.04412e-05	0.000287714	Target	Non-associated
HS2ST1	356.092	0.553067	0.142731	3.87488	0.000106678	0.000851693	Target	Associated
HNRNPD	2873.66	0.552766	0.107477	5.14312	2.70211e-07	4.4435e-06	Target	Associated
NIPBL	636.737	0.552522	0.100881	5.47698	4.3265e-08	8.43456e-07	Target	Associated
CUL9	364.729	0.551959	0.146954	3.75599	0.000172661	0.00128275	Non-Target	Associated
ANKRD13C	333.961	0.551936	0.123166	4.48122	7.42163e-06	8.57785e-05	Target	Associated
BTN2A2	101.931	0.551251	0.203569	2.70794	0.00677026	0.0279785	Non-Target	Associated
ABCD4	122.625	0.551041	0.15261	3.61077	0.000305294	0.00209076	Target	Associated
IKZF4	60.664	0.550788	0.19908	2.76667	0.0056632	0.0240981	Target	Non-associated
BTG3	487.95	0.550645	0.196224	2.8062	0.00501293	0.0217826	Target	Associated
SNHG3	335.931	0.550517	0.121669	4.52471	6.04779e-06	7.1584e-05	Non-Target	Associated
FUT1	106.402	0.550127	0.198452	2.77209	0.00556973	0.0237661	Target	Associated
PAN3	255.006	0.549843	0.125756	4.37231	1.22941e-05	0.000133055	Non-Target	Associated
SMC5	419.439	0.549327	0.13582	4.04453	5.24291e-05	0.000461196	Target	Associated
HNRNPA3	1953	0.548784	0.0727306	7.54543	4.50791e-14	2.27822e-12	Target	Associated
RSBN1L	103.165	0.548583	0.16962	3.23419	0.00121989	0.00673807	Non-Target	Non-associated
ACTR3B	98.0388	0.548434	0.193694	2.83144	0.00463385	0.0203907	Target	Associated
PBXIP1	346.191	0.548337	0.210916	2.59979	0.00932813	0.0362903	Non-Target	Associated
CLCN4	96.6804	0.548025	0.208802	2.62461	0.00867484	0.0342185	Target	Associated
PAIP2	888.418	0.547963	0.0816413	6.71184	1.9219e-11	6.77746e-10	Target	Associated
FAM217B	271.183	0.547918	0.189305	2.89437	0.00379919	0.0172947	Target	Associated
AASDHPPT	328.103	0.547399	0.147566	3.70953	0.000207648	0.00149781	Non-Target	Associated
SF3B1	2802.64	0.547387	0.0786811	6.95704	3.47507e-12	1.365e-10	Non-Target	Associated
CGGBP1	539.978	0.546591	0.111094	4.92008	8.651e-07	1.26303e-05	Target	Associated
B2M	4258.86	0.546563	0.140911	3.87879	0.000104975	0.000842049	Non-Target	Associated
CCDC186	361.888	0.546404	0.143818	3.79928	0.000145115	0.00110394	Non-Target	Associated
LYSMD3	102.954	0.54631	0.213646	2.55708	0.0105554	0.0402258	Non-Target	Associated
TOP2B	1146.82	0.545469	0.0884578	6.16643	6.98486e-10	1.94419e-08	Target	Associated
CCNJ	138.257	0.545245	0.189109	2.88323	0.00393625	0.0178266	Target	Associated
SHB	779.595	0.544966	0.113939	4.78295	1.72744e-06	2.34096e-05	Target	Associated
CASC4	1145.49	0.544442	0.113133	4.81241	1.49119e-06	2.05058e-05	Target	Associated
DCP1A	373.779	0.542505	0.111242	4.87682	1.0781e-06	1.53991e-05	Target	Associated
PNPT1	1265.46	0.541966	0.117077	4.62915	3.67171e-06	4.5735e-05	Target	Associated
RALGPS2	794.017	0.541534	0.219763	2.46417	0.0137332	0.0496315	Target	Associated
RBMXL1	217.71	0.541243	0.164989	3.28047	0.00103633	0.00588795	Target	Associated
SACS	537.767	0.54111	0.156749	3.45209	0.000556268	0.00348084	Target	Associated
TM7SF3	1950.56	0.540341	0.0887625	6.08749	1.14691e-09	3.06403e-08	Target	Associated
MREG	349.053	0.540338	0.138555	3.89982	9.62645e-05	0.000782994	Target	Associated
HRASLS	113.773	0.540227	0.166591	3.24283	0.00118349	0.00658054	Target	Associated
SNRPB2	658.665	0.539908	0.119184	4.53005	5.89685e-06	7.00072e-05	Target	Associated
MCCC1	438.417	0.539482	0.121556	4.43813	9.07428e-06	0.000101839	Target	Associated
FAS	520.628	0.538965	0.124423	4.33172	1.47949e-05	0.000155587	Target	Associated
SHISA5	1501.67	0.538861	0.0901813	5.97531	2.29649e-09	5.73557e-08	Target	Associated
RANBP9	695.169	0.53871	0.0967838	5.56611	2.60486e-08	5.32687e-07	Target	Associated
C1orf27	311.503	0.538427	0.152099	3.53998	0.000400161	0.00262403	Non-Target	Associated
NUCB2	236.444	0.53839	0.211606	2.5443	0.0109497	0.041418	Target	Associated
MSH2	647.181	0.538235	0.121019	4.44753	8.68648e-06	9.77629e-05	Non-Target	Associated
CREB1	228.548	0.537119	0.14692	3.65586	0.000256322	0.00180426	Target	Associated
SNX13	294.183	0.536847	0.160348	3.34801	0.000813931	0.0047785	Target	Associated
QSER1	682.392	0.53675	0.122728	4.37348	1.22279e-05	0.000132635	Target	Associated
GLRX2	115.572	0.535981	0.19413	2.76094	0.00576355	0.024455	Target	Associated
XK	129.709	0.535813	0.171524	3.12384	0.0017851	0.00925139	Target	Associated
KIF11	733.081	0.535766	0.162506	3.29691	0.000977563	0.00559428	Target	Associated
ZNF33A	284.269	0.534058	0.138913	3.84455	0.000120773	0.000942259	Target	Associated
ZNF614	112.319	0.533983	0.191348	2.79064	0.00526036	0.02269	Non-Target	Associated
ZNF37A	422.547	0.533961	0.115009	4.64277	3.43775e-06	4.29895e-05	Target	Associated
PELI1	188.438	0.533233	0.184867	2.88442	0.00392135	0.0177692	Target	Associated
LTBP2	1569.65	0.532685	0.1119	4.76036	1.93248e-06	2.58789e-05	Target	Associated
UFM1	478.377	0.532568	0.127498	4.17709	2.95268e-05	0.00028024	Target	Associated
UCHL3	493.682	0.531258	0.131034	4.05436	5.02717e-05	0.000444436	Target	Associated
AVL9	623.069	0.530741	0.122649	4.32732	1.50938e-05	0.000158101	Target	Associated
ZDHHC13	171.15	0.530527	0.147826	3.58887	0.000332116	0.0022332	Target	Associated
ATL2	803.338	0.529479	0.119463	4.43216	9.32944e-06	0.00010404	Target	Associated
SAMHD1	76.0791	0.529426	0.190039	2.78588	0.00533826	0.0229201	Target	Associated
SMC3	1009.35	0.528941	0.109319	4.83851	1.30817e-06	1.81781e-05	Non-Target	Associated
HLA-B	192.105	0.528352	0.195953	2.69632	0.00701112	0.0287797	Non-Target	Associated
DUS4L	92.0372	0.528209	0.187343	2.81948	0.00481015	0.021034	Target	Associated
PPIG	1082.5	0.527427	0.125523	4.20184	2.64755e-05	0.000256027	Target	Associated
MBNL3	167.522	0.527255	0.169417	3.11217	0.00185716	0.00954073	Target	Associated
KIAA0040	1029.57	0.526872	0.170653	3.08739	0.0020192	0.0102528	Target	Associated
TAF9B	141.084	0.526727	0.169203	3.11299	0.001852	0.00952652	Non-Target	Associated
ERGIC2	321.201	0.52604	0.188619	2.7889	0.00528867	0.0227503	Non-Target	Associated
BCL3	462.525	0.524611	0.151283	3.46775	0.000524843	0.00331031	Target	Associated
TPRKB	279.086	0.524471	0.124676	4.20667	2.59162e-05	0.00025123	Target	Associated
SMAD5	660.864	0.524079	0.12519	4.18626	2.83591e-05	0.00027094	Target	Associated
THUMPD2	173.556	0.523867	0.159543	3.28354	0.00102511	0.0058348	Target	Associated
HSPH1	1775.23	0.523692	0.120835	4.33393	1.46471e-05	0.000154465	Target	Associated
TOP2A	1715.09	0.523108	0.116606	4.48611	7.25364e-06	8.40205e-05	Target	Associated
DBT	205.604	0.522149	0.135855	3.84343	0.000121324	0.000945162	Target	Associated
NFATC3	505.503	0.521818	0.117136	4.4548	8.39697e-06	9.49761e-05	Target	Associated
MAGEF1	505.723	0.521613	0.173064	3.01399	0.00257832	0.0125238	Target	Associated
RAD18	409.418	0.521562	0.131328	3.97145	7.14364e-05	0.000603416	Target	Associated
BCLAF1	1835.23	0.521412	0.163503	3.189	0.00142768	0.00770085	Target	Associated
RERE	955.08	0.520714	0.113526	4.58673	4.5024e-06	5.51231e-05	Target	Associated
DDX18	1118.22	0.520454	0.0988082	5.26732	1.38432e-07	2.42203e-06	Target	Associated
IREB2	953.659	0.52031	0.119057	4.37026	1.24098e-05	0.000134045	Non-Target	Associated
WRN	151.928	0.518917	0.166087	3.12437	0.00178184	0.00924051	Non-Target	Non-associated
CD320	297.434	0.518775	0.15125	3.42991	0.000603776	0.00372959	Non-Target	Associated
NIPAL3	1941.82	0.518523	0.114431	4.53133	5.86148e-06	6.97643e-05	Target	Associated
SUCO	599.167	0.518419	0.134835	3.84484	0.000120633	0.000941624	Target	Associated
SKA2	478.281	0.518289	0.131325	3.94661	7.92639e-05	0.000659937	Target	Associated
BCOR	223.223	0.51823	0.140474	3.68915	0.000225008	0.00160695	Target	Associated
NR1D2	153.454	0.517596	0.207965	2.48885	0.0128155	0.0470001	Target	Associated
HEATR5A	448.838	0.517247	0.15205	3.40182	0.000669381	0.00406055	Target	Associated
POLI	116.661	0.51707	0.18013	2.87053	0.0040978	0.018432	Target	Associated
POU2F1	442.031	0.516903	0.102282	5.0537	4.3333e-07	6.80844e-06	Target	Associated
CNOT8	494.067	0.516397	0.157165	3.2857	0.00101728	0.00579859	Target	Associated
TRAF6	223.623	0.515992	0.128752	4.00763	6.13304e-05	0.000527508	Target	Associated
RBPJ	456.892	0.515761	0.136641	3.77456	0.000160292	0.00120439	Target	Associated
APPL1	542.466	0.515669	0.1226	4.20612	2.59791e-05	0.000251686	Target	Associated
PIGK	229.574	0.515372	0.126264	4.08169	4.47086e-05	0.000401744	Target	Associated
ZNF195	198.696	0.515094	0.147755	3.48613	0.000490071	0.00311976	Target	Associated
SPDL1	329.177	0.515073	0.11126	4.62948	3.66592e-06	4.56987e-05	Target	Associated
SNX30	454.856	0.514997	0.14322	3.59584	0.000323345	0.00219033	Target	Associated
GAR1	196.736	0.514879	0.138813	3.70915	0.000207953	0.00149901	Target	Associated
GLB1L2	485.259	0.514524	0.159903	3.21773	0.00129209	0.00706795	Target	Associated
WDR35	224.391	0.514365	0.195405	2.63229	0.00848102	0.0336463	Non-Target	Associated
BCL10	221.688	0.514	0.15072	3.4103	0.000648904	0.00395904	Target	Associated
FBXO17	94.5844	0.513653	0.201973	2.54318	0.010985	0.0415074	Non-Target	Associated
RFX7	725.564	0.5136	0.123454	4.16025	3.17893e-05	0.000298677	Target	Associated
ZNF326	243.946	0.513457	0.131635	3.90063	9.59438e-05	0.000780785	Target	Associated
DDB2	599.619	0.513058	0.106629	4.8116	1.49724e-06	2.05712e-05	Non-Target	Associated
LMO7	1658.23	0.512961	0.202708	2.53054	0.0113887	0.0426707	Target	Associated
LOC100419583	150.394	0.511722	0.187411	2.73049	0.00632411	0.0264098	Target	Associated
BAZ2B	349.049	0.51089	0.149765	3.41127	0.000646611	0.00394808	Target	Associated
EDEM1	974.042	0.510842	0.134147	3.80808	0.000140048	0.00106916	Target	Associated
MTERF3	140.004	0.510085	0.185212	2.75406	0.00588618	0.0248689	Target	Associated
KATNA1	196.412	0.509547	0.136217	3.74071	0.000183502	0.00134877	Target	Associated
TRIB2	396.461	0.509304	0.166059	3.06701	0.00216208	0.0108131	Target	Associated
CWC22	289.968	0.509226	0.117994	4.31568	1.59112e-05	0.000165137	Target	Associated
CMTR2	347.568	0.508639	0.145277	3.50118	0.000463202	0.00297112	Non-Target	Associated
CNOT6	892.071	0.508201	0.120716	4.20989	2.55497e-05	0.000248588	Target	Associated
SSR1	1466.84	0.507837	0.0886978	5.72547	1.03146e-08	2.27969e-07	Target	Associated
VPS13A	263.819	0.507108	0.194684	2.60478	0.00919325	0.0358976	Non-Target	Associated
PARP9	547.058	0.507037	0.164761	3.07742	0.00208803	0.0105224	Target	Associated
GOLM1	1408.81	0.506789	0.100969	5.01925	5.18733e-07	8.03884e-06	Target	Associated
UBLCP1	545.326	0.506258	0.141628	3.57455	0.000350825	0.00234213	Non-Target	Associated
PHIP	524.965	0.505969	0.134096	3.7732	0.000161167	0.00120925	Target	Associated
ZNF451	308.269	0.505535	0.142619	3.54465	0.000393133	0.00258435	Non-Target	Associated
PIGA	125.378	0.50538	0.173783	2.9081	0.00363627	0.016663	Target	Associated
PPFIBP1	904.833	0.504615	0.1135	4.44596	8.75012e-06	9.84094e-05	Target	Associated
PSMD12	1693.76	0.504295	0.121289	4.1578	3.21326e-05	0.000301366	Target	Associated
KIF18A	118.224	0.504151	0.189557	2.65963	0.00782262	0.0314669	Non-Target	Associated
LINC00641	221.846	0.504068	0.161009	3.13068	0.00174403	0.00907644	Non-Target	Associated
CDKN2AIP	105.818	0.503357	0.184713	2.72507	0.00642877	0.0267834	Target	Associated
VRK1	382.997	0.502818	0.114697	4.38388	1.16585e-05	0.000127154	Target	Associated
ZBTB6	78.0411	0.502541	0.191549	2.62356	0.00870154	0.0343153	Target	Associated
PARP14	443.241	0.502408	0.170656	2.94398	0.00324024	0.0151613	Target	Associated
CAP2	75.8501	0.501957	0.202982	2.47291	0.0134016	0.0486771	Target	Associated
AGL	232.262	0.50174	0.191777	2.61627	0.00888955	0.0348877	Target	Associated
ZNF761	138.663	0.501685	0.159334	3.14865	0.00164027	0.00861617	Non-Target	Non-associated
HAUS1	198.948	0.501592	0.147715	3.39567	0.000684609	0.00413726	Non-Target	Associated
ZNF280D	196.525	0.50136	0.141373	3.54637	0.000390571	0.00256916	Target	Associated
CENPH	189.192	0.500789	0.15332	3.26631	0.00108961	0.0061468	Target	Associated
SUB1	1095.6	0.500625	0.10795	4.63758	3.52518e-06	4.39934e-05	Target	Associated
OSTC	462.191	0.500242	0.126069	3.96799	7.248e-05	0.000611151	Target	Associated
TCEA1	250.172	0.499895	0.164294	3.04268	0.00234485	0.0115381	Target	Associated
RMND5A	695.361	0.498907	0.145661	3.42513	0.00061451	0.00378852	Target	Associated
BCAS2	320.767	0.49769	0.126322	3.93986	8.15285e-05	0.000676661	Target	Associated
PAPD4	337.31	0.497463	0.129193	3.85054	0.000117857	0.000924048	Target	Associated
IFT27	84.1259	0.49721	0.174907	2.84271	0.00447313	0.0198169	Target	Associated
ARVCF	108.004	0.497148	0.174309	2.85211	0.00434299	0.0193212	Non-Target	Associated
SYNE2	1262.78	0.496777	0.17941	2.76894	0.00562391	0.0239586	Target	Associated
ACVR2A	103.899	0.496177	0.190524	2.60428	0.00920679	0.0359328	Target	Associated
DYNC2H1	146.672	0.496129	0.179164	2.76913	0.00562058	0.0239509	Target	Associated
ABHD17B	134.898	0.495716	0.164425	3.01484	0.00257112	0.0124927	Target	Associated
CD46	1409.65	0.495598	0.109533	4.52466	6.04916e-06	7.1584e-05	Target	Associated
PKN2	446.216	0.494689	0.141857	3.48724	0.000488026	0.00311149	Target	Associated
SMC2	653.507	0.494013	0.101044	4.88909	1.01304e-06	1.46012e-05	Target	Associated
CROT	204.394	0.493938	0.16955	2.91323	0.00357709	0.0164345	Target	Associated
MRPL42	466.927	0.493419	0.113282	4.35567	1.32661e-05	0.000141955	Target	Associated
MBIP	173.941	0.492992	0.135978	3.62553	0.000288371	0.00198791	Target	Associated
DRAM2	228.932	0.492977	0.17996	2.73936	0.00615587	0.0258501	Target	Associated
KIF14	223.356	0.492915	0.159263	3.09497	0.00196833	0.0100371	Target	Associated
NUDT5	1042.19	0.492903	0.081035	6.0826	1.18252e-09	3.13802e-08	Target	Associated
NAPEPLD	87.2155	0.491707	0.185478	2.65103	0.00802477	0.0321497	Target	Associated
SLC8B1	478.543	0.491591	0.101306	4.85253	1.21895e-06	1.7179e-05	Non-Target	Associated
CASP7	232.549	0.491184	0.13258	3.70482	0.000211541	0.00152242	Target	Associated
SC5D	649.52	0.491106	0.173764	2.82628	0.00470924	0.0206668	Target	Associated
PSMB10	231.215	0.491101	0.164438	2.98654	0.0028215	0.0134903	Non-Target	Associated
LRR1	375.036	0.490941	0.168606	2.91176	0.00359393	0.016488	Target	Associated
PP7080	148.615	0.490276	0.166348	2.94728	0.00320581	0.0150245	Target	Associated
ODF2	433.701	0.490148	0.126465	3.87576	0.000106292	0.000849746	Non-Target	Associated
LMBR1	486.333	0.490004	0.123542	3.9663	7.2996e-05	0.000614522	Target	Associated
THAP9-AS1	193.422	0.48978	0.171828	2.85041	0.00436626	0.019403	Target	Associated
ANTXR1	844.536	0.489303	0.133037	3.67794	0.000235129	0.00167171	Target	Associated
GPD2	932.937	0.48925	0.110319	4.43487	9.21263e-06	0.000102882	Target	Associated
TFAP4	173.302	0.489092	0.193195	2.5316	0.0113543	0.0425858	Target	Associated
CEBPZ	1132.85	0.488928	0.12361	3.95541	7.64032e-05	0.0006388	Target	Associated
SNX1	1238.18	0.48887	0.0926082	5.27891	1.29958e-07	2.28384e-06	Target	Associated
C2CD5	191.354	0.488656	0.178243	2.74152	0.00611555	0.0257371	Target	Associated
CCSAP	252.294	0.488398	0.160133	3.04994	0.00228885	0.0113046	Target	Associated
OXR1	326.011	0.488292	0.162947	2.99663	0.00272984	0.0131232	Target	Associated
TDRP	206.846	0.488214	0.167054	2.92249	0.00347248	0.0160224	Target	Associated
PLXND1	220.758	0.487847	0.193044	2.52713	0.0115	0.0430106	Target	Associated
DAPP1	296.017	0.487803	0.195908	2.48996	0.0127756	0.0468863	Target	Associated
NOTCH1	1742.95	0.487619	0.19656	2.48077	0.01311	0.0478367	Non-Target	Associated
EXTL2	97.8607	0.487303	0.181797	2.68049	0.00735149	0.0298977	Target	Associated
SOX4	444.308	0.486453	0.18798	2.58779	0.00965948	0.0373232	Target	Associated
SMIM10L1	212.997	0.486263	0.161002	3.02023	0.00252579	0.0122988	Target	Non-associated
ZNF618	504.763	0.485376	0.0964252	5.03371	4.81089e-07	7.49206e-06	Target	Associated
RAVER2	212.894	0.484592	0.17125	2.82974	0.00465864	0.0204787	Target	Associated
BAZ1A	1837.96	0.484382	0.0864023	5.60612	2.06909e-08	4.29208e-07	Target	Associated
DNAJC18	88.4686	0.484171	0.166413	2.90945	0.00362065	0.0166058	Non-Target	Associated
TRPM7	473.989	0.483429	0.160538	3.01131	0.00260127	0.0126083	Target	Associated
GTF2E1	183.37	0.482436	0.149979	3.2167	0.00129676	0.00708617	Target	Associated
SLC30A7	328.319	0.481891	0.151463	3.18158	0.00146476	0.00787144	Target	Associated
PJA2	507.024	0.480741	0.15137	3.17594	0.00149352	0.00798539	Target	Associated
TRMT1L	179.131	0.48064	0.161512	2.97587	0.00292158	0.0139018	Target	Associated
RB1	491.074	0.48062	0.127563	3.7677	0.000164755	0.00123268	Target	Associated
ZNF561	390.018	0.480271	0.149907	3.20379	0.00135632	0.00736346	Non-Target	Associated
GCFC2	303.254	0.480108	0.127076	3.7781	0.000158029	0.00119077	Target	Associated
HMGB1	1585.08	0.479607	0.0848472	5.65259	1.58047e-08	3.36199e-07	Target	Associated
DPY30	392.979	0.479538	0.128048	3.74498	0.000180407	0.00133157	Non-Target	Associated
ATF3	243.92	0.478487	0.181662	2.63394	0.00844006	0.0335168	Target	Associated
VMA21	366.065	0.478285	0.126257	3.78819	0.00015175	0.00115056	Target	Associated
RPAP3	344.678	0.477647	0.118227	4.0401	5.34287e-05	0.000468431	Target	Associated
LIPH	449.069	0.477477	0.170343	2.80303	0.00506255	0.0219562	Target	Associated
UCHL5	756.286	0.476994	0.133954	3.56089	0.000369599	0.00244382	Non-Target	Associated
KIAA1033	439.476	0.476518	0.141011	3.37928	0.00072675	0.00435035	Non-Target	Non-associated
POLB	306.89	0.476148	0.116971	4.07065	4.68825e-05	0.000418671	Non-Target	Associated
CBX3	1608.78	0.475879	0.113637	4.18772	2.81772e-05	0.000269852	Target	Associated
RAD17	199.831	0.475489	0.159308	2.98471	0.00283843	0.013559	Target	Associated
FAM69A	131.977	0.4746	0.178321	2.66149	0.00777945	0.0313489	Target	Associated
KDM6A	322.755	0.474482	0.132788	3.57322	0.000352614	0.00235269	Target	Associated
SESN1	187.683	0.474109	0.143101	3.31312	0.00092263	0.00532408	Target	Associated
RWDD4	163.083	0.47403	0.168848	2.80744	0.00499367	0.0217168	Target	Associated
MMS22L	177.159	0.473974	0.1831	2.58862	0.00963627	0.0372426	Target	Associated
MKLN1	383.109	0.473947	0.125754	3.76885	0.000164001	0.00122761	Target	Associated
SREK1	628.1	0.473852	0.0956303	4.95504	7.23142e-07	1.08362e-05	Target	Associated
DNAJC2	477.889	0.473373	0.121345	3.90104	9.578e-05	0.000780253	Target	Associated
UBA5	612.708	0.473109	0.0929121	5.09201	3.54294e-07	5.68482e-06	Target	Associated
RYBP	614.138	0.472861	0.14513	3.25818	0.00112128	0.00630087	Target	Associated
ZNF267	114.982	0.472665	0.18341	2.5771	0.00996338	0.0383016	Target	Associated
C12orf75	467.351	0.472632	0.181093	2.60989	0.00905706	0.0354443	Target	Associated
BRIX1	588.376	0.472414	0.132306	3.57061	0.000356156	0.00237074	Non-Target	Associated
LYN	508.843	0.472336	0.0937946	5.03585	4.75727e-07	7.41582e-06	Target	Associated
H1FX	1331.85	0.47083	0.143049	3.29138	0.000996978	0.00569102	Non-Target	Non-associated
SLC39A6	1767.88	0.470368	0.0825559	5.69756	1.21531e-08	2.64551e-07	Target	Associated
CSE1L	2212.55	0.470218	0.105249	4.46765	7.90824e-06	9.01551e-05	Target	Associated
PHF10	198.859	0.470197	0.160826	2.92363	0.00345975	0.015988	Target	Associated
AP5M1	404.572	0.470133	0.12931	3.63569	0.000277236	0.00192789	Target	Associated
PCMTD2	158.078	0.469595	0.138103	3.40032	0.00067306	0.00407664	Target	Associated
MOB1A	1765.84	0.469455	0.0936792	5.0113	5.40624e-07	8.3455e-06	Target	Associated
CD164	860.296	0.469031	0.133724	3.50747	0.000452396	0.00291595	Target	Associated
CCDC14	424.768	0.468879	0.119978	3.90804	9.30467e-05	0.00076072	Target	Associated
POMP	1292.29	0.46867	0.169399	2.76666	0.00566336	0.0240981	Target	Associated
LARP7	538.533	0.468359	0.114914	4.07574	4.58686e-05	0.000410541	Target	Associated
RANBP2	1481.5	0.46826	0.0850649	5.50474	3.69711e-08	7.30628e-07	Target	Associated
ICE1	578.96	0.46782	0.116125	4.02858	5.61159e-05	0.00048768	Target	Associated
LPP	1360.37	0.4677	0.144076	3.24621	0.00116952	0.00651655	Target	Associated
SLC30A9	827.281	0.467563	0.115468	4.0493	5.13706e-05	0.00045309	Non-Target	Associated
PHPT1	492.997	0.467395	0.112162	4.16715	3.08438e-05	0.000290653	Non-Target	Associated
NUP155	581.599	0.467291	0.109331	4.27409	1.9192e-05	0.000194605	Non-Target	Associated
ADAM17	818.661	0.466553	0.10459	4.46077	8.16662e-06	9.26349e-05	Target	Associated
CASP3	384.832	0.466398	0.140082	3.32945	0.00087017	0.00505619	Target	Associated
EID2	154.296	0.466306	0.146918	3.17391	0.00150399	0.00802771	Target	Associated
TGIF1	746.028	0.466193	0.117124	3.98035	6.88152e-05	0.000583037	Target	Associated
C4orf19	133.868	0.466125	0.182323	2.55659	0.0105705	0.0402358	Target	Associated
RNF139	256.533	0.465999	0.177264	2.62885	0.00856744	0.0339129	Target	Associated
CAMTA1	248.201	0.465788	0.136564	3.41075	0.000647836	0.00395404	Target	Associated
RAD54L	152.035	0.465707	0.134838	3.45383	0.000552679	0.00346522	Non-Target	Associated
RGS12	624.04	0.465487	0.133355	3.49058	0.000481967	0.00308245	Target	Associated
NUCB1	1421.14	0.465313	0.0999816	4.65398	3.25583e-06	4.09403e-05	Non-Target	Associated
REST	474.394	0.463571	0.106023	4.37236	1.22909e-05	0.000133055	Target	Associated
VPS54	335.976	0.463277	0.136967	3.38239	0.000718571	0.00430627	Target	Associated
USP33	355.601	0.462186	0.128675	3.59189	0.000328289	0.00221215	Non-Target	Associated
CD55	1633.52	0.46194	0.125002	3.69546	0.000219489	0.0015732	Target	Associated
NUDT21	1019.11	0.461919	0.135742	3.40292	0.000666696	0.00404608	Non-Target	Associated
TEAD1	1515.38	0.461864	0.13232	3.4905	0.000482112	0.00308245	Target	Associated
SYNJ2	358.816	0.461318	0.135444	3.40597	0.000659295	0.00400885	Target	Associated
FAM210B	558.206	0.461005	0.128341	3.59204	0.000328099	0.00221215	Target	Associated
HSF2	134.83	0.460965	0.146563	3.14516	0.00165993	0.00869931	Target	Associated
NUP107	514.11	0.460823	0.11182	4.1211	3.77064e-05	0.000345276	Non-Target	Associated
PPP4R3B	1192.02	0.46082	0.105828	4.35443	1.33415e-05	0.00014257	Target	Associated
ARL8B	662.656	0.460724	0.14951	3.08157	0.00205914	0.0104099	Target	Associated
HLTF	473.553	0.460664	0.177018	2.60235	0.00925866	0.0360642	Non-Target	Associated
MRPL33	841.87	0.460148	0.110034	4.18185	2.89147e-05	0.000275126	Target	Associated
EIF4A3	1817.46	0.458997	0.11727	3.91402	9.07715e-05	0.000744036	Target	Associated
GLRX	425.893	0.458931	0.156862	2.92569	0.00343694	0.0158944	Target	Associated
DCK	148.602	0.458483	0.175258	2.61604	0.0088956	0.0348985	Target	Associated
RAD51AP1	97.7538	0.457653	0.183719	2.49105	0.0127367	0.0467543	Target	Associated
WDR34	384.837	0.456907	0.152162	3.00276	0.00267542	0.0129164	Target	Associated
FKTN	275.812	0.456425	0.143409	3.18268	0.00145917	0.00785203	Target	Associated
PIK3C2A	556.387	0.456425	0.172929	2.63938	0.0083057	0.0330914	Non-Target	Associated
LRRC8B	258.789	0.456084	0.150582	3.02881	0.00245522	0.0120014	Target	Associated
ENTPD7	323.443	0.455726	0.181287	2.51384	0.0119426	0.0442797	Target	Associated
NUP133	692.764	0.455545	0.114565	3.97629	6.99974e-05	0.000592421	Target	Associated
SLC25A13	761.486	0.455529	0.109762	4.15014	3.32276e-05	0.000310352	Target	Associated
AEBP2	282.113	0.4554	0.127536	3.57075	0.000355958	0.00237041	Target	Associated
ENTPD5	174.608	0.454638	0.159365	2.85281	0.0043335	0.0192844	Target	Associated
LTA4H	1893.7	0.454282	0.101828	4.46127	8.14752e-06	9.24843e-05	Target	Associated
2018-03-07	584.789	0.45336	0.138509	3.27314	0.00106359	0.00601715	Target	Associated
CPSF3	1144.77	0.453211	0.083326	5.43902	5.35756e-08	1.02804e-06	Target	Associated
NDUFAF6	145.978	0.453074	0.176966	2.56023	0.0104604	0.0399028	Target	Associated
ZMPSTE24	864.408	0.452746	0.155936	2.9034	0.00369133	0.0168666	Non-Target	Associated
GLE1	440.579	0.452357	0.158899	2.84683	0.00441572	0.0196063	Target	Associated
EIF5A2	193.5	0.452257	0.179728	2.51635	0.0118578	0.0440683	Target	Associated
PRPF38A	536.466	0.452174	0.104334	4.3339	1.46493e-05	0.000154465	Target	Associated
NAA16	93.615	0.452154	0.174848	2.58598	0.00971036	0.0374833	Target	Associated
ANKH	568.42	0.451776	0.102467	4.40898	1.03859e-05	0.000114534	Target	Associated
NOL8	460.081	0.45156	0.182772	2.47062	0.0134879	0.0488967	Non-Target	Associated
USP15	557.594	0.451511	0.128436	3.51545	0.000439006	0.00284234	Target	Associated
FAM220A	142.873	0.451372	0.175934	2.56557	0.0103006	0.0393595	Non-Target	Associated
CTNNB1	4489.09	0.45134	0.0788974	5.7206	1.06151e-08	2.3396e-07	Target	Associated
OTUD6B-AS1	175.496	0.451324	0.150399	3.00084	0.00269237	0.0129824	Target	Associated
EHD4	1714.5	0.450892	0.106456	4.23549	2.28054e-05	0.000225623	Target	Associated
MAP9	254.14	0.450676	0.173868	2.59206	0.00954023	0.0369288	Target	Associated
DDX58	311.74	0.450468	0.156008	2.88746	0.00388365	0.0176236	Target	Associated
SYK	344.595	0.450423	0.125116	3.60005	0.00031816	0.00216504	Target	Associated
MYSM1	182.016	0.449664	0.176011	2.55475	0.0106263	0.0404386	Target	Associated
ERCC6L2	154.246	0.449079	0.15346	2.92636	0.00342953	0.0158747	Target	Associated
ATP1B3	2767.39	0.448596	0.0847828	5.29112	1.21569e-07	2.1483e-06	Target	Associated
EID1	1377.69	0.44821	0.103119	4.34652	1.38312e-05	0.000147011	Target	Associated
SRSF3	2351.68	0.447569	0.126527	3.53735	0.000404169	0.00264703	Target	Associated
CCDC91	139.401	0.447375	0.152928	2.9254	0.0034401	0.0159018	Target	Associated
NASP	1288.55	0.447308	0.109123	4.09912	4.1473e-05	0.000377371	Non-Target	Associated
SNHG19	120.494	0.446828	0.150919	2.96072	0.00306925	0.0144915	Non-Target	Non-associated
DNM1L	922.801	0.446171	0.111149	4.01416	5.96567e-05	0.000514786	Target	Associated
REV3L	333.795	0.446069	0.155276	2.87275	0.00406915	0.0183347	Target	Non-associated
DCLRE1C	150.121	0.445146	0.169281	2.62963	0.00854773	0.0338687	Target	Associated
USP39	1086.96	0.44514	0.0780517	5.70314	1.1762e-08	2.5745e-07	Target	Associated
RB1CC1	371.834	0.445044	0.175749	2.53227	0.0113327	0.0425252	Target	Associated
AMD1	1792.49	0.44459	0.111775	3.97756	6.9626e-05	0.000589591	Target	Associated
STIM2	301.955	0.444517	0.140073	3.17348	0.00150625	0.00803452	Target	Associated
TP53	622.064	0.444022	0.167484	2.65113	0.0080223	0.0321479	Non-Target	Non-associated
SKIL	314.537	0.443655	0.143702	3.08732	0.00201968	0.0102528	Target	Associated
UNK	259.426	0.44331	0.139421	3.17964	0.00147457	0.00790273	Target	Associated
UHMK1	1614.87	0.442816	0.148823	2.97546	0.00292553	0.0139164	Target	Associated
FASTKD1	268.905	0.442661	0.145163	3.0494	0.00229297	0.0113214	Non-Target	Associated
ZNF24	434.006	0.442642	0.116103	3.81249	0.000137571	0.0010521	Non-Target	Associated
NAP1L1	4156.71	0.442331	0.108364	4.08188	4.46722e-05	0.000401645	Target	Associated
CST3	1808.42	0.442168	0.124123	3.56235	0.000367551	0.00243332	Target	Associated
ASB7	175.148	0.442072	0.139834	3.16139	0.00157017	0.00830846	Target	Associated
SKIV2L2	701.28	0.441705	0.113499	3.89171	9.95421e-05	0.000806347	Target	Associated
ELK1	583.599	0.441122	0.116836	3.77558	0.000159638	0.00120061	Target	Associated
RPA3	171.876	0.441033	0.135824	3.24708	0.00116594	0.00650344	Target	Associated
ZW10	305.688	0.440788	0.167087	2.63808	0.00833775	0.0331941	Target	Associated
THAP12	321.971	0.440172	0.16132	2.72857	0.00636103	0.026543	Target	Associated
LGALS3BP	6599.56	0.439491	0.0986683	4.45422	8.41979e-06	9.51664e-05	Target	Associated
CEP78	141.957	0.439311	0.157967	2.78103	0.00541859	0.0231965	Target	Associated
HDAC2	1620.31	0.439051	0.0826195	5.31413	1.07168e-07	1.92817e-06	Target	Associated
PRMT9	123.073	0.438794	0.162932	2.69312	0.00707868	0.0289963	Non-Target	Associated
USP34	1311.92	0.438507	0.131867	3.32537	0.000882999	0.00511585	Target	Associated
SHROOM1	173.001	0.437473	0.137782	3.17511	0.00149778	0.00800012	Target	Associated
STIL	345.058	0.437228	0.120265	3.63555	0.000277388	0.00192811	Target	Associated
ARHGAP5	1004.85	0.437094	0.171372	2.55056	0.0107551	0.0407917	Target	Associated
CSPP1	169.529	0.436768	0.135321	3.22765	0.00124813	0.00686776	Target	Associated
UBA3	807.931	0.436644	0.11058	3.94868	7.85843e-05	0.00065531	Target	Associated
DHX29	507.039	0.436521	0.131266	3.32546	0.000882721	0.00511585	Target	Associated
ARHGAP12	710.573	0.436311	0.171034	2.55102	0.0107409	0.0407687	Target	Associated
AMIGO2	595.707	0.43594	0.149168	2.92248	0.00347255	0.0160224	Target	Associated
ATP11B	1137.78	0.435718	0.133127	3.27295	0.0010643	0.00601901	Target	Associated
GSE1	820.806	0.43484	0.108267	4.01637	5.91024e-05	0.000510837	Target	Associated
GTF3C5	842.669	0.434649	0.10214	4.25541	2.08666e-05	0.00020839	Target	Associated
ZNF276	231.019	0.434352	0.172555	2.51718	0.0118299	0.0440056	Target	Associated
PTPN6	224.356	0.433786	0.125161	3.46583	0.000528588	0.00332864	Non-Target	Associated
MPHOSPH10	656.11	0.433649	0.114955	3.77234	0.000161724	0.00121228	Non-Target	Associated
TMEM237	273.811	0.432321	0.122865	3.51866	0.000433733	0.00281625	Target	Associated
LRRC8D	584.816	0.431945	0.108386	3.98526	6.74059e-05	0.00057447	Target	Associated
PSME1	553.384	0.43174	0.114942	3.75617	0.000172537	0.00128243	Non-Target	Associated
SMNDC1	398.918	0.431582	0.139962	3.08356	0.0020454	0.0103602	Target	Associated
MYH10	805.514	0.431343	0.102699	4.20006	2.66849e-05	0.000257526	Target	Associated
MAGOH	313.427	0.431174	0.116122	3.71312	0.000204724	0.00148136	Non-Target	Associated
RSRC2	565.512	0.430464	0.0846832	5.08323	3.7108e-07	5.91231e-06	Non-Target	Associated
NUSAP1	934.083	0.430076	0.123878	3.47177	0.00051703	0.00327143	Target	Associated
PCSK7	730.164	0.42999	0.0992283	4.33335	1.46861e-05	0.00015475	Target	Associated
SAP30L	276.87	0.429185	0.12618	3.40137	0.000670499	0.00406507	Target	Associated
NORAD	1455.76	0.428009	0.0892551	4.79535	1.62394e-06	2.21394e-05	Target	Associated
REV1	339.699	0.427373	0.106729	4.00426	6.22107e-05	0.0005345	Target	Associated
ERI2	138.506	0.426921	0.144963	2.94502	0.0032293	0.0151212	Non-Target	Associated
CHD6	462.772	0.426517	0.131231	3.25012	0.00115356	0.00644347	Target	Associated
PCM1	964.213	0.426457	0.102348	4.16675	3.08979e-05	0.00029099	Target	Associated
FIGNL1	138.206	0.426381	0.154519	2.7594	0.00579079	0.0245378	Target	Associated
PPP4R2	627.694	0.426359	0.124056	3.43682	0.000588595	0.00364433	Target	Associated
FAM172A	131.879	0.425694	0.168932	2.51992	0.0117383	0.0437765	Target	Associated
SMIM19	130.571	0.425291	0.164635	2.58323	0.00978795	0.0377277	Target	Associated
TMPO	860.502	0.425183	0.141949	2.99532	0.00274159	0.0131717	Non-Target	Associated
SMAD3	1496.36	0.424948	0.142267	2.98698	0.00281752	0.0134754	Target	Associated
SYPL1	1330.29	0.424521	0.112079	3.78768	0.000152062	0.00115238	Target	Associated
YWHAQ	6626.16	0.424489	0.0830263	5.1127	3.17586e-07	5.15314e-06	Target	Associated
TM9SF2	1674.98	0.42426	0.120991	3.50653	0.000453995	0.0029227	Target	Associated
PTBP3	1529.78	0.423545	0.113639	3.72711	0.00019369	0.00141226	Target	Associated
SUMO1	853.49	0.422799	0.117725	3.59143	0.000328875	0.00221516	Target	Associated
LYSMD2	132.645	0.422786	0.164165	2.57538	0.0100131	0.0384553	Target	Associated
TRA2B	1662.25	0.422689	0.128971	3.27739	0.0010477	0.00593957	Target	Associated
CENPW	180.909	0.422674	0.159406	2.65157	0.00801196	0.0321228	Target	Associated
BLOC1S2	717.958	0.422321	0.116217	3.63388	0.000279187	0.00193892	Target	Associated
RBM12B	167.429	0.422187	0.165507	2.55087	0.0107455	0.0407747	Non-Target	Associated
NAT14	116.459	0.422143	0.142809	2.956	0.00311661	0.0146802	Non-Target	Associated
TSPAN33	157.316	0.421414	0.162249	2.59734	0.00939495	0.0364966	Target	Associated
TUG1	945.917	0.42129	0.122032	3.45228	0.000555867	0.0034797	Target	Associated
NFE2L2	1157.84	0.421201	0.0881355	4.77901	1.76159e-06	2.37911e-05	Target	Associated
SCYL2	562.269	0.420767	0.131119	3.20903	0.00133182	0.00724284	Target	Associated
PTP4A1	3268.41	0.420728	0.100485	4.18697	2.82704e-05	0.000270581	Target	Associated
AGFG1	852.089	0.420443	0.116826	3.59887	0.000319605	0.00217115	Target	Associated
IGF1R	943.602	0.420322	0.130715	3.21557	0.00130187	0.00710923	Target	Associated
WWC1	1432.51	0.419983	0.0882401	4.75955	1.94021e-06	2.59606e-05	Target	Associated
ARAP2	261.231	0.419432	0.136866	3.06455	0.00218	0.0108821	Target	Non-associated
ATP6V1C1	583.292	0.418615	0.153195	2.73257	0.00628426	0.0262988	Target	Associated
TXNL1	799.615	0.418332	0.112601	3.71519	0.000203054	0.00147203	Target	Associated
ERI1	229.78	0.418224	0.152375	2.7447	0.00605665	0.0255212	Target	Associated
HSP90AA1	20206.1	0.417792	0.0975976	4.28076	1.86255e-05	0.000190009	Target	Associated
GALNT7	316.237	0.417314	0.134317	3.10693	0.00189042	0.00969273	Target	Associated
GRB10	368.203	0.416849	0.145243	2.87002	0.00410449	0.0184456	Target	Associated
AGGF1	400.881	0.416815	0.103647	4.02149	5.78303e-05	0.000500682	Non-Target	Associated
MBTPS2	300.376	0.416754	0.158215	2.6341	0.00843615	0.0335123	Target	Associated
PIGC	223.055	0.416664	0.129068	3.22824	0.00124556	0.00685837	Target	Associated
NCAPG	390.501	0.41664	0.160544	2.59518	0.00945412	0.0366726	Target	Associated
CMIP	1669.34	0.416465	0.125248	3.32513	0.000883789	0.00511856	Target	Associated
TIMELESS	681.503	0.415849	0.135882	3.06036	0.00221069	0.0109939	Target	Associated
IBTK	716.98	0.415585	0.130669	3.18044	0.00147054	0.00788911	Target	Associated
AK3	1086.12	0.415507	0.138648	2.99684	0.00272792	0.013118	Target	Associated
MYNN	197.527	0.415229	0.147849	2.80846	0.00497789	0.0216541	Target	Associated
MRPL13	473.322	0.415154	0.138394	2.99979	0.00270163	0.013013	Non-Target	Non-associated
HERPUD1	439.657	0.415022	0.106765	3.88724	0.000101392	0.000820075	Non-Target	Associated
DVL2	297.06	0.414015	0.156352	2.64796	0.00809795	0.0323857	Target	Associated
ERH	1685.3	0.413875	0.103175	4.01138	6.03655e-05	0.000520337	Target	Associated
PICALM	1506.57	0.413799	0.13507	3.06359	0.00218695	0.0109032	Target	Associated
ARHGAP29	2608.08	0.413662	0.134357	3.07883	0.00207816	0.0104866	Target	Associated
FER	396.042	0.413561	0.124111	3.33218	0.000861679	0.00501613	Target	Associated
FRG1	310.312	0.413498	0.131083	3.15447	0.0016079	0.00847254	Target	Associated
ATAD2	653.214	0.413107	0.124517	3.31768	0.000907681	0.00524927	Target	Associated
THUMPD1	425.948	0.413092	0.0978931	4.21983	2.44486e-05	0.000238936	Target	Associated
SFXN5	183.912	0.412339	0.150913	2.7323	0.00628943	0.0263135	Target	Associated
CLSPN	388.971	0.412244	0.157762	2.61308	0.00897295	0.0351324	Target	Associated
KLHL8	203.749	0.411991	0.154036	2.67464	0.00748098	0.0303543	Target	Associated
TCERG1	1411.82	0.411589	0.0809216	5.08626	3.65186e-07	5.83599e-06	Target	Associated
CCNB2	756.29	0.411539	0.104911	3.92275	8.75448e-05	0.000720416	Target	Associated
GGCT	707.003	0.41138	0.132645	3.10137	0.00192627	0.00985747	Target	Associated
PRIM1	157.413	0.411265	0.164044	2.50705	0.0121745	0.0450238	Non-Target	Associated
TARBP2	227.262	0.411084	0.146165	2.81246	0.00491637	0.0214217	Non-Target	Associated
AIFM2	797.175	0.410306	0.127168	3.2265	0.00125315	0.006893	Target	Associated
KRT18	11618.4	0.409792	0.124922	3.28038	0.00103667	0.00588795	Target	Associated
MALT1	365.208	0.40922	0.154944	2.64108	0.00826431	0.0329513	Target	Associated
SSB	1546.89	0.408466	0.109981	3.71399	0.000204019	0.00147767	Target	Associated
PLGRKT	174.215	0.408426	0.149057	2.74006	0.00614275	0.0258087	Target	Associated
PTCD3	854.627	0.407936	0.12124	3.36469	0.000766303	0.00454321	Target	Associated
TPP2	333.123	0.407859	0.132499	3.07821	0.0020825	0.0105026	Target	Associated
UBE2B	463.833	0.407825	0.143064	2.85066	0.00436289	0.0193942	Target	Associated
EPT1	1461.01	0.407705	0.125755	3.24205	0.00118674	0.00659051	Non-Target	Non-associated
DNMBP	727.281	0.407576	0.0910038	4.47867	7.5108e-06	8.64942e-05	Target	Associated
BTF3L4	302.994	0.407559	0.147313	2.76661	0.00566424	0.0240981	Target	Associated
MAT2B	509.774	0.40743	0.108083	3.76961	0.000163505	0.00122447	Target	Associated
GPBP1	649.283	0.407048	0.100019	4.06971	4.70716e-05	0.000419887	Target	Associated
RBBP7	2344.24	0.406988	0.0775017	5.25135	1.50989e-07	2.61863e-06	Target	Associated
HINT3	265.039	0.406884	0.149774	2.71666	0.00659447	0.0273732	Target	Associated
ZRANB1	461.287	0.406802	0.105523	3.85511	0.000115678	0.00090966	Target	Associated
HAT1	655.043	0.406183	0.152873	2.65699	0.00788425	0.0316828	Non-Target	Associated
MGST2	357.491	0.406029	0.100634	4.03472	5.46679e-05	0.000477186	Target	Associated
MCTS1	349.702	0.405674	0.154863	2.61957	0.00880419	0.0346139	Target	Associated
OPA1	2107.6	0.405505	0.0753429	5.38212	7.36125e-08	1.37917e-06	Target	Associated
RNGTT	251.193	0.405481	0.129826	3.12327	0.00178852	0.00926609	Target	Associated
BZW2	1195.32	0.404881	0.108442	3.73362	0.000188744	0.00138282	Target	Associated
ITGAV	864.375	0.404781	0.156622	2.58445	0.00975341	0.0376311	Target	Associated
ABHD16A	164.335	0.404598	0.14897	2.71597	0.00660814	0.0274084	Non-Target	Associated
ARID4B	419.562	0.404257	0.111369	3.62987	0.00028356	0.00196241	Target	Associated
DDAH1	320.872	0.403278	0.152719	2.64066	0.00827456	0.0329839	Target	Associated
CBFB	466.901	0.403115	0.110779	3.63892	0.000273787	0.00190744	Target	Associated
MPP5	516.893	0.403016	0.118304	3.40661	0.000657756	0.00400381	Target	Associated
CCNT1	444.287	0.402526	0.133559	3.01384	0.00257964	0.0125264	Non-Target	Associated
ARMC10	184.641	0.400965	0.150941	2.65643	0.00789722	0.0317183	Non-Target	Associated
KMT5B	350.808	0.400935	0.117757	3.40477	0.000662202	0.00402316	Target	Associated
MSANTD4	174.311	0.399948	0.139638	2.86417	0.0041811	0.018702	Target	Associated
TMEM30B	407.469	0.399808	0.130801	3.05661	0.00223857	0.0111047	Target	Associated
PCNX4	268.517	0.398741	0.147585	2.70178	0.00689704	0.0283841	Target	Associated
USP48	640.179	0.398545	0.0884008	4.50839	6.53205e-06	7.64997e-05	Target	Associated
CALR	11304.8	0.398468	0.107886	3.6934	0.000221274	0.00158528	Non-Target	Associated
COX11	405.211	0.398466	0.116308	3.42595	0.000612646	0.00377997	Target	Associated
METTL9	752.223	0.397894	0.134235	2.96416	0.0030351	0.0143431	Target	Associated
ROCK1	775.083	0.397668	0.0844157	4.71083	2.46714e-06	3.21173e-05	Target	Associated
PLEKHF2	169.728	0.397574	0.153863	2.58395	0.00976764	0.0376677	Target	Associated
ZNF275	210.102	0.397043	0.136687	2.90476	0.0036754	0.0168035	Non-Target	Associated
DTD2	247.225	0.396455	0.137692	2.87929	0.00398568	0.0180144	Target	Associated
POLR2K	425.415	0.396198	0.107939	3.67057	0.000242011	0.00171373	Non-Target	Associated
HSP90B1	7363.33	0.395529	0.0845839	4.67617	2.9228e-06	3.73445e-05	Non-Target	Non-associated
DIS3	767.359	0.394847	0.128005	3.08462	0.00203809	0.0103298	Target	Associated
ITPKB	380.095	0.394529	0.120023	3.28712	0.00101219	0.00577161	Target	Associated
PPP2R1B	565.24	0.394405	0.138735	2.84288	0.00447086	0.0198123	Target	Associated
PPA2	644.033	0.394137	0.139525	2.82484	0.00473041	0.0207481	Target	Associated
PRIM2	169.636	0.393533	0.14443	2.72473	0.00643538	0.0267969	Target	Associated
OGFRL1	564.569	0.393509	0.138838	2.8343	0.00459257	0.0202553	Target	Associated
ALG9	358.503	0.393341	0.104562	3.76179	0.000168703	0.00125687	Target	Associated
STAT1	964.993	0.392718	0.0965726	4.06655	4.77133e-05	0.000424656	Target	Associated
CEP295	230.061	0.392536	0.155592	2.52285	0.0116409	0.0434554	Target	Associated
RPF1	458.401	0.391131	0.124264	3.14758	0.0016463	0.00863925	Target	Associated
HEXIM1	1265.21	0.391122	0.15223	2.56929	0.0101908	0.0390246	Target	Associated
CDK6	1764.58	0.39072	0.126498	3.08874	0.00201009	0.0102106	Target	Associated
TFDP2	709.754	0.390465	0.131949	2.95922	0.00308423	0.0145454	Target	Associated
SP3	577.929	0.39031	0.118381	3.29707	0.000976989	0.00559428	Target	Associated
MAGT1	636.831	0.389971	0.0991103	3.93471	8.32958e-05	0.000689526	Non-Target	Associated
CAND1	1457.43	0.389581	0.105242	3.70176	0.000214107	0.00153754	Target	Associated
TTL	715.194	0.38939	0.118199	3.29436	0.000986461	0.00563793	Target	Associated
PTGFRN	2345.07	0.389312	0.0777058	5.01008	5.44063e-07	8.39041e-06	Target	Associated
CDC37L1	223.912	0.389061	0.145042	2.6824	0.00730966	0.0297887	Non-Target	Associated
CRLS1	321.131	0.388688	0.127259	3.05431	0.00225576	0.0111655	Target	Associated
NEDD1	271.89	0.388664	0.149635	2.59742	0.0093927	0.0364966	Target	Associated
RFC4	378.067	0.3886	0.138928	2.79713	0.0051559	0.0222819	Target	Associated
NAA50	3637.62	0.388403	0.122737	3.16451	0.00155344	0.00824452	Target	Associated
HIF1A	7435.15	0.388274	0.157693	2.46222	0.013808	0.0498225	Target	Associated
NOM1	521.733	0.387977	0.128479	3.01977	0.00252968	0.0123139	Target	Associated
TAF1D	294.736	0.387666	0.147474	2.6287	0.00857114	0.0339191	Non-Target	Associated
RNF38	236.999	0.387192	0.134746	2.87351	0.00405941	0.0183008	Target	Associated
PSMA2	1231.79	0.387012	0.073105	5.29391	1.19725e-07	2.12282e-06	Target	Associated
ZNF655	417.97	0.386955	0.0971915	3.98137	6.85195e-05	0.000581774	Target	Associated
ICE2	361.31	0.386615	0.136941	2.82323	0.00475426	0.0208266	Target	Associated
CDK2AP1	1250.6	0.386279	0.156139	2.47394	0.0133633	0.0485825	Target	Associated
USP12	326.202	0.385204	0.131353	2.93259	0.00336145	0.0156064	Target	Associated
KIAA1217	1482.85	0.385039	0.111434	3.45529	0.000549693	0.00344922	Target	Associated
OSER1	267.15	0.38488	0.119173	3.2296	0.00123964	0.00683049	Non-Target	Associated
AP4E1	354.555	0.38457	0.122212	3.14675	0.00165094	0.00866073	Target	Associated
USMG5	1210	0.384541	0.119721	3.21197	0.00131827	0.00718145	Non-Target	Associated
ATP8B1	372.118	0.384361	0.121961	3.1515	0.00162435	0.0085467	Target	Associated
MTFMT	342.423	0.383918	0.125275	3.0646	0.00217962	0.0108821	Non-Target	Associated
ZMYM2	625.447	0.3838	0.151646	2.53089	0.0113773	0.0426562	Target	Associated
TMEM181	372.913	0.383796	0.119774	3.20433	0.00135379	0.00735479	Target	Associated
RCBTB1	209.492	0.383795	0.136953	2.80239	0.00507257	0.0219936	Target	Associated
FAM60A	550.848	0.383279	0.116951	3.27726	0.00104821	0.00593957	Non-Target	Associated
RAB3IP	361.434	0.383269	0.125562	3.05243	0.00226995	0.0112217	Target	Associated
PCGF5	698.01	0.383143	0.122691	3.12284	0.00179116	0.00927069	Target	Associated
FOXN2	224.738	0.382279	0.153865	2.4845	0.0129732	0.0474688	Target	Associated
VPS26A	871.346	0.382002	0.110574	3.45471	0.00055088	0.0034553	Target	Associated
CD2AP	660.395	0.381937	0.124369	3.071	0.00213345	0.0106834	Target	Associated
TBK1	292.876	0.380869	0.131747	2.89092	0.0038411	0.0174655	Target	Associated
STAT3	2553.08	0.380802	0.112833	3.37491	0.00073839	0.00440075	Target	Associated
KDSR	822.862	0.380433	0.0998862	3.80867	0.000139719	0.0010675	Target	Associated
SRP54	1241.47	0.380358	0.0993047	3.83021	0.000128036	0.00099064	Non-Target	Associated
ATP11C	284.244	0.380058	0.140114	2.7125	0.00667782	0.0276541	Non-Target	Associated
TMEM241	169.731	0.379124	0.144204	2.62908	0.00856166	0.0339069	Target	Associated
ARHGAP35	2444.13	0.37833	0.118154	3.202	0.00136476	0.00739916	Target	Associated
MTX3	233.078	0.378203	0.13838	2.73308	0.00627451	0.0262649	Target	Associated
DUT	898.336	0.378077	0.101785	3.71446	0.000203639	0.00147559	Target	Associated
PRPS2	489.007	0.377768	0.095777	3.94425	8.00501e-05	0.000665435	Target	Associated
SERP1	1606.59	0.377355	0.0963527	3.9164	8.98824e-05	0.00073751	Target	Associated
PSMG1	497.012	0.376868	0.114876	3.28064	0.00103573	0.00588681	Target	Associated
MON2	307.464	0.376831	0.130993	2.87674	0.0040181	0.0181351	Non-Target	Associated
HDGFRP3	359.296	0.376794	0.13855	2.71955	0.00653711	0.0271493	Target	Associated
TSN	843.73	0.376783	0.092722	4.06358	4.83259e-05	0.000428905	Target	Associated
ANKRD22	293.78	0.376673	0.134183	2.80717	0.00499794	0.0217294	Target	Associated
COA6	193.406	0.376402	0.149377	2.51981	0.0117417	0.0437765	Target	Associated
ULBP3	145.449	0.375972	0.151297	2.48499	0.0129554	0.0474146	Non-Target	Associated
IER3IP1	332.656	0.37587	0.13846	2.71465	0.00663461	0.0274895	Target	Associated
ATRN	1329.95	0.37583	0.0880428	4.26871	1.96604e-05	0.000198467	Target	Associated
MORN2	144.815	0.375741	0.148045	2.53801	0.0111485	0.0419881	Non-Target	Associated
PEX1	201.785	0.375069	0.117863	3.18225	0.00146137	0.00786118	Target	Associated
HNRNPDL	1833.55	0.375003	0.103863	3.61056	0.000305531	0.00209076	Target	Associated
B3GALNT2	581.587	0.374759	0.136472	2.74605	0.00603173	0.0254365	Target	Associated
C7orf25	155.677	0.374671	0.149709	2.50266	0.0123264	0.0454689	Target	Associated
TIPRL	762.996	0.374187	0.128349	2.91537	0.00355262	0.0163458	Target	Associated
KLHL9	141.034	0.37365	0.145519	2.56771	0.0102374	0.0391747	Target	Associated
ETS2	1241.43	0.373437	0.142088	2.62821	0.00858344	0.0339423	Target	Associated
RBBP4	1061.68	0.373329	0.105596	3.53545	0.000407078	0.00266169	Non-Target	Associated
APIP	179.437	0.372986	0.151288	2.46541	0.0136857	0.0494825	Non-Target	Associated
DNAAF2	206.616	0.372978	0.149111	2.50135	0.0123722	0.0455957	Target	Associated
CSTF3	507.125	0.372436	0.114574	3.25062	0.00115153	0.00644068	Non-Target	Associated
BUB1	514.902	0.37237	0.100362	3.71026	0.00020705	0.00149543	Target	Associated
KPNA3	897.098	0.372295	0.107723	3.45603	0.000548191	0.00344115	Target	Associated
FAM126B	206.322	0.371873	0.138695	2.68123	0.00733516	0.0298466	Target	Associated
THOC2	713.642	0.371399	0.11156	3.32915	0.000871109	0.00505619	Target	Associated
CCDC43	672.726	0.371135	0.0928983	3.99507	6.46752e-05	0.00055298	Target	Associated
DERL2	280.614	0.371067	0.121768	3.04733	0.00230885	0.0113857	Non-Target	Associated
PGRMC2	449.888	0.370892	0.12837	2.88924	0.00386169	0.0175339	Target	Associated
PPP2R2A	1201.76	0.370834	0.132425	2.80033	0.00510508	0.0220961	Target	Associated
NOL11	837.172	0.369351	0.137931	2.67779	0.00741102	0.0301089	Target	Associated
SECISBP2L	689.222	0.36895	0.128077	2.88068	0.00396817	0.0179507	Target	Associated
ZNF721	238.37	0.368706	0.143246	2.57393	0.010055	0.0385883	Non-Target	Non-associated
ITPRIPL2	847.813	0.368199	0.0807377	4.56044	5.10466e-06	6.17423e-05	Target	Associated
SEC11C	408.646	0.367913	0.112197	3.27917	0.00104111	0.00590894	Target	Associated
IFNAR1	515.51	0.367478	0.136897	2.68434	0.00726739	0.0296498	Target	Associated
BRD3	200.573	0.367031	0.145838	2.51671	0.0118457	0.0440337	Target	Associated
NFKBIA	1737.87	0.366963	0.142678	2.57198	0.010112	0.0387788	Target	Associated
CKAP2	539.871	0.366889	0.134579	2.72619	0.00640707	0.0267	Target	Associated
PDIA3	6765.22	0.365887	0.101819	3.59349	0.00032628	0.00220329	Non-Target	Associated
NCAPG2	606.656	0.365657	0.103589	3.52987	0.000415758	0.00271174	Target	Associated
GINS1	224.531	0.36505	0.144376	2.52847	0.0114561	0.0428765	Target	Associated
AZIN1	940.525	0.364881	0.131604	2.77257	0.00556157	0.0237504	Target	Associated
FKBP3	829.661	0.364751	0.133194	2.73849	0.00617214	0.0259116	Target	Associated
NUP37	351.682	0.364651	0.10792	3.3789	0.000727754	0.00435439	Non-Target	Non-associated
RAD50	1593.01	0.364621	0.0813505	4.4821	7.39117e-06	8.555e-05	Target	Associated
DSTN	3087.18	0.364511	0.130181	2.80004	0.00510967	0.0221001	Target	Associated
UBE2V2	499.67	0.363083	0.13813	2.62856	0.00857462	0.0339244	Target	Associated
ATR	736.263	0.362643	0.111808	3.24344	0.00118096	0.00657083	Target	Associated
DDX6	1506.39	0.361453	0.0859093	4.20738	2.58354e-05	0.0002506	Target	Associated
HS6ST2	440.405	0.360829	0.12227	2.95108	0.00316667	0.014863	Target	Associated
BRWD1	367.973	0.360507	0.14317	2.51803	0.0118014	0.0439307	Target	Non-associated
RSL24D1	1171.62	0.360313	0.116814	3.0845	0.00203894	0.0103308	Target	Associated
ECT2	773.991	0.360117	0.114079	3.15673	0.00159547	0.00842395	Target	Associated
GOLGA4	1930.59	0.359107	0.105019	3.41945	0.000627471	0.00385644	Target	Associated
YES1	971.574	0.359041	0.113741	3.15666	0.00159588	0.00842395	Target	Associated
IFNGR2	751.217	0.359022	0.139274	2.5778	0.00994309	0.0382328	Target	Associated
POLH	675.854	0.358725	0.107548	3.33549	0.000851498	0.00496598	Target	Associated
PPP2R5A	422.142	0.35847	0.133154	2.69214	0.00709956	0.0290518	Target	Associated
FGFBP1	3643.3	0.357961	0.122778	2.91552	0.00355096	0.0163429	Target	Associated
TWISTNB	343.866	0.357435	0.13086	2.73144	0.0063059	0.0263665	Non-Target	Associated
DZIP1	196.284	0.357349	0.121923	2.93094	0.00337939	0.0156806	Target	Associated
CCAR1	1305.51	0.357329	0.128699	2.77647	0.00549527	0.0235052	Target	Associated
OCIAD2	1036.87	0.357273	0.10024	3.56416	0.000365018	0.00241958	Target	Associated
C18orf8	258.835	0.356958	0.118516	3.01188	0.00259631	0.0125958	Target	Associated
SLC35D1	406.377	0.356858	0.139268	2.56239	0.0103955	0.0396935	Target	Associated
DCUN1D5	907.465	0.356702	0.0860527	4.14516	3.39583e-05	0.000315691	Target	Associated
DARS	686.724	0.356344	0.108367	3.2883	0.00100794	0.00575156	Non-Target	Associated
DPM1	466.132	0.356247	0.125281	2.84358	0.00446096	0.0197851	Target	Associated
API5	1077.7	0.356013	0.104418	3.40952	0.000650778	0.00396894	Target	Associated
UBTD2	373.098	0.355552	0.11792	3.0152	0.00256813	0.012482	Target	Associated
EIF2AK1	1916.55	0.354496	0.066538	5.32772	9.94528e-08	1.80162e-06	Target	Associated
MPHOSPH8	513.891	0.354197	0.100002	3.54191	0.000397241	0.00260812	Target	Associated
TMEM97	483.798	0.354034	0.140508	2.51968	0.0117462	0.0437765	Non-Target	Associated
PPWD1	210.125	0.353626	0.12291	2.87712	0.00401329	0.0181186	Non-Target	Associated
TACSTD2	7539.15	0.353399	0.123239	2.86759	0.00413616	0.0185415	Target	Associated
L2HGDH	266.583	0.352984	0.129198	2.73211	0.00629297	0.0263213	Target	Associated
SLC35A5	248.154	0.352928	0.137251	2.57141	0.0101285	0.0388235	Target	Associated
DHX40	451.664	0.352733	0.123577	2.85437	0.00431225	0.019206	Non-Target	Associated
TXLNG	898.243	0.352321	0.125737	2.80204	0.00507799	0.0220051	Target	Associated
MIIP	194.395	0.351034	0.133198	2.63543	0.00840311	0.0334375	Target	Associated
ELMOD2	235.144	0.350836	0.133655	2.62494	0.00866635	0.0341935	Target	Associated
ATP11A	967.138	0.350727	0.131203	2.67316	0.00751411	0.0304653	Target	Associated
DENR	919.616	0.350663	0.095707	3.66392	0.000248384	0.00175416	Non-Target	Associated
NUDCD2	282.772	0.350216	0.113077	3.09714	0.00195396	0.00997343	Target	Associated
CAMSAP1	806.695	0.350001	0.11143	3.14098	0.00168384	0.00880711	Target	Associated
ZNF512	408.102	0.349861	0.113629	3.07897	0.00207717	0.0104866	Target	Associated
UTP18	663.152	0.349855	0.116459	3.00412	0.00266353	0.0128708	Target	Associated
GPD1L	264.236	0.349429	0.115624	3.02211	0.00251021	0.0122417	Target	Associated
TIGAR	575.059	0.349191	0.127555	2.73758	0.00618925	0.0259765	Target	Associated
EXOSC9	430.118	0.349062	0.115527	3.02147	0.00251548	0.0122599	Non-Target	Associated
TNRC6B	876.085	0.347326	0.121529	2.85797	0.00426358	0.0190106	Target	Associated
GTF2I	347.784	0.346831	0.130203	2.66377	0.0077271	0.0312093	Target	Associated
STT3B	1513.96	0.346391	0.108873	3.18159	0.00146468	0.00787144	Target	Associated
LSM14A	1405.73	0.345158	0.0766494	4.50307	6.69783e-06	7.81528e-05	Target	Associated
PLAGL2	508.631	0.345146	0.105174	3.28167	0.00103196	0.00586957	Target	Associated
EMP2	1477.12	0.344631	0.0780449	4.4158	1.00636e-05	0.000111522	Target	Associated
XIAP	439.372	0.344084	0.110499	3.11391	0.00184627	0.00950016	Target	Associated
CHD3	1655.29	0.343868	0.100555	3.41971	0.000626888	0.00385435	Target	Associated
YIPF4	271.322	0.343051	0.124388	2.7579	0.00581738	0.0246241	Non-Target	Associated
LRPPRC	3354.46	0.342711	0.0906062	3.78242	0.00015531	0.00117419	Target	Associated
AFTPH	530.119	0.341962	0.108099	3.16341	0.00155933	0.00826488	Target	Non-associated
BBX	1150.84	0.34171	0.134366	2.54313	0.0109865	0.0415074	Target	Associated
SETX	618.621	0.341589	0.111973	3.05063	0.00228365	0.0112825	Target	Associated
FBXW7	299.291	0.341048	0.113014	3.01774	0.00254664	0.0123889	Target	Associated
SPCS3	866.278	0.341016	0.124851	2.73137	0.0063071	0.0263665	Target	Associated
TXNDC12	700.017	0.340048	0.115213	2.95148	0.00316251	0.0148562	Non-Target	Associated
CNOT1	3112.28	0.340027	0.113681	2.99105	0.0027802	0.013321	Target	Associated
DDX52	580.643	0.340018	0.118868	2.86047	0.00423013	0.0188986	Target	Associated
H3F3B	6087.68	0.338975	0.095761	3.53981	0.000400421	0.00262465	Target	Associated
FASTKD2	601.987	0.33853	0.10575	3.20123	0.00136844	0.00741658	Target	Non-associated
APMAP	1382.12	0.338355	0.090891	3.72264	0.00019715	0.00143447	Target	Associated
IFT52	204.701	0.33791	0.119957	2.81693	0.00484851	0.0211842	Target	Associated
ERLEC1	693.123	0.337088	0.130173	2.58954	0.00961053	0.0371703	Non-Target	Associated
FRA10AC1	247.748	0.335318	0.132328	2.53399	0.0112771	0.0423666	Target	Associated
RBMS1	587.892	0.335228	0.109139	3.07158	0.0021293	0.0106694	Target	Associated
BUB1B	710.573	0.335189	0.0841294	3.98421	6.7705e-05	0.00057671	Target	Associated
PRUNE	322.601	0.33502	0.127626	2.625	0.0086648	0.0341935	Non-Target	Non-associated
ARMC8	517.96	0.334441	0.0950603	3.51819	0.000434495	0.00281889	Target	Associated
WTAP	500.625	0.333705	0.0979298	3.40759	0.000655393	0.00399402	Target	Associated
CLPX	942.299	0.333152	0.0774087	4.30381	1.67889e-05	0.000173565	Target	Associated
CEP97	193.783	0.332911	0.134768	2.47024	0.0135021	0.0489273	Target	Associated
PPP1CC	1639.88	0.332584	0.110474	3.01053	0.00260795	0.012633	Target	Associated
EIF5B	3638.39	0.33187	0.103473	3.20731	0.00133981	0.00728383	Target	Associated
MRPL39	383.683	0.33178	0.116853	2.83929	0.00452139	0.0200083	Non-Target	Associated
KHDRBS1	1975.68	0.331141	0.0679639	4.87231	1.10302e-06	1.57409e-05	Target	Associated
NUP88	593.537	0.331053	0.0921443	3.59276	0.00032719	0.0022085	Non-Target	Associated
SELK	199.769	0.330329	0.123764	2.66902	0.00760723	0.0307722	Non-Target	Non-associated
RUFY1	474.664	0.329868	0.106991	3.08312	0.00204842	0.0103707	Target	Associated
GMNN	385.034	0.32896	0.127382	2.58247	0.00980965	0.037793	Non-Target	Associated
SH3D19	666.891	0.328637	0.129959	2.52877	0.0114462	0.0428599	Target	Associated
HSPA4	4885.23	0.328497	0.0861285	3.81403	0.000136717	0.00104658	Target	Associated
NOL10	937.149	0.32801	0.110254	2.97505	0.0029294	0.0139307	Target	Associated
PDCD5	1006.36	0.326859	0.128704	2.53962	0.0110972	0.0418094	Target	Associated
ADH5	1141.59	0.326436	0.0928464	3.51588	0.000438306	0.00283897	Target	Associated
PI4K2A	978.486	0.326339	0.110102	2.96396	0.00303704	0.014348	Target	Associated
H2AFV	520.05	0.326247	0.097088	3.36032	0.000778516	0.00460293	Target	Associated
GRN	2028.37	0.325432	0.11014	2.95471	0.00312961	0.0147239	Non-Target	Associated
HNRNPA2B1	9567.75	0.325254	0.111691	2.9121	0.00359004	0.0164797	Non-Target	Associated
MCCC2	1227.53	0.32488	0.109343	2.97121	0.00296629	0.0140766	Target	Associated
HYOU1	2352.8	0.324566	0.0989243	3.28095	0.00103458	0.00588237	Target	Associated
JKAMP	688.876	0.324221	0.118627	2.73312	0.0062738	0.0262649	Target	Non-associated
COPS3	958.264	0.323785	0.111492	2.90411	0.00368303	0.0168335	Non-Target	Associated
ABHD10	307.164	0.323721	0.103085	3.14033	0.00168759	0.0088215	Target	Associated
GTF2H3	503.56	0.323581	0.13073	2.47519	0.0133165	0.0484532	Non-Target	Associated
UBB	2739.84	0.323577	0.109848	2.94569	0.00322235	0.0150931	Target	Associated
WDHD1	387.003	0.323393	0.122773	2.63408	0.00843668	0.0335123	Non-Target	Associated
RPRD1A	679.176	0.322717	0.103307	3.12386	0.00178496	0.00925139	Target	Associated
PLRG1	803.433	0.321997	0.0838543	3.83996	0.000123053	0.00095675	Target	Associated
ARHGDIB	2094.48	0.321957	0.0876207	3.67445	0.000238365	0.00169018	Target	Associated
CTDSPL	977.896	0.321834	0.0966453	3.33005	0.000868304	0.00504914	Target	Associated
MAPK9	885.254	0.321052	0.0815617	3.9363	8.27459e-05	0.000685331	Target	Associated
UBAC1	717.098	0.320606	0.103689	3.09199	0.00198819	0.0101188	Target	Associated
PRPF40A	1767.66	0.319957	0.0836157	3.82652	0.000129967	0.00100111	Target	Associated
ZMAT3	1065.86	0.319946	0.122416	2.6136	0.00895951	0.0351058	Target	Associated
GNS	1323.84	0.319886	0.108294	2.95387	0.00313816	0.0147554	Target	Associated
RBBP6	1120.27	0.318696	0.0842868	3.78109	0.000156143	0.00117936	Target	Associated
ORMDL3	334.773	0.318396	0.10895	2.92241	0.00347332	0.0160224	Non-Target	Associated
DENND4A	342.343	0.317742	0.118928	2.67171	0.00754666	0.0305661	Target	Associated
LPGAT1	862.27	0.317669	0.110196	2.88277	0.00394195	0.0178422	Target	Associated
NUCKS1	5211.65	0.317034	0.0797405	3.97582	7.01365e-05	0.000593282	Target	Associated
SLC37A3	395.725	0.316944	0.111768	2.83573	0.00457209	0.0201821	Target	Associated
SEPHS2	682.901	0.316806	0.113935	2.78059	0.00542598	0.0232214	Non-Target	Associated
RFX5	689.687	0.316682	0.103752	3.05229	0.00227101	0.0112235	Non-Target	Associated
VAPA	1301.63	0.316624	0.116195	2.72495	0.00643113	0.0267863	Target	Associated
GGA2	525.746	0.316605	0.123284	2.5681	0.0102259	0.0391401	Target	Associated
CDC5L	569.484	0.316041	0.093056	3.39625	0.00068316	0.00413151	Target	Associated
UBE3A	1315.69	0.314959	0.0994068	3.16838	0.0015329	0.00815198	Target	Associated
PAICS	2893.81	0.314571	0.0846105	3.71787	0.000200909	0.00145781	Target	Associated
CENPJ	231.868	0.314207	0.123309	2.54811	0.0108307	0.0410392	Target	Associated
SNRPF	930.841	0.314125	0.113301	2.77248	0.00556313	0.0237507	Non-Target	Associated
U2SURP	2154.34	0.313927	0.085361	3.67764	0.000235405	0.00167292	Target	Associated
MRPS9	407.315	0.313918	0.104648	2.99975	0.00270198	0.013013	Target	Associated
KIAA1429	815.682	0.313426	0.0817515	3.83389	0.000126134	0.000977832	Non-Target	Associated
YBX3	5067.75	0.313376	0.0580277	5.40046	6.64707e-08	1.26175e-06	Target	Associated
TMEM59	1008.79	0.312964	0.104311	3.0003	0.00269717	0.0129977	Non-Target	Associated
PPP2R5C	1176.78	0.312863	0.0904736	3.45806	0.000544082	0.00342077	Target	Associated
TUSC3	662.973	0.31221	0.109751	2.84471	0.00444523	0.0197263	Target	Associated
[truncated: 2,402 more rows]
