# Supplementary material for: Perturbed myoepithelial cell differentiation in BRCA mutation carriers and in ductal carcinoma in situ
Source: Nat Commun. 2019 Sep 13;10:4182. doi: 10.1038/s41467-019-12125-5 (PMC6744561; doi:10.1038/s41467-019-12125-5)
Supplement: Supplementary file 12 — Source Data [file 41467_2019_12125_MOESM12_ESM.xlsx]

## Sheet: Fig.1b,h
	FACS Figure 1b
Fig. 1b			% of CD10+/total epithelium	% of CD10+CD44+	% of CD10+CD44-
	control	nulliparous	8.4	2.3	6.1
			11	2	9
			22.9	12.6	10.3
			36.1	11.9	24.2
			37.7	30.9	6.8
			21.9	19.1	2.8
		parous	13.6	1.4	12.2
			24.3	12.6	11.7
			22.3	12.1	10.2
			20.7	8.8	11.9
			15.6	4.3	11.3
	BRCA1		8.8	2.5	6.3
			6.4	2.4	4
			3.6	1.4	2.2
			5.8	2.6	3.2
			2.1	0.2	1.9
			6.5	5.1	1.4
	BRCA2		26.2	2.9	23.3
			45.6	9.1	36.5
			8.9	1.7	7.2
			14	1	13
			16.9	3.6	13.3
			9.8	0.4	9.4
	Figure 1h
Fig. 1i	Fraction of cells per sample
		p63-TCF7-	p63+TCF7+	TCF7+p63-	p63+TCF7-
	Control	0.0933692	0.462634	0.145789	0.298208	1
	Control	0	0.914858	0.020202	0.0649397	1
	Control	0	0.765971	0.0663391	0.16769	1
	Control	0.0138889	0.803327	0.109035	0.0872222	1.01347
	Control	0	0.771825	0.00568182	0.222493	1
	BRCA1	0.0105263	0.61043	0.0728745	0.306169	1
	BRCA1	0.0463203	0.279662	0.0693467	0.604671	1
	BRCA1	0.0394737	0.602403	0.0961098	0.262014	1
	BRCA1	0.0586124	0.74701	0.062201	0.132177	1
	BRCA1	0.0325203	0.332191	0.0342739	0.601015	1
	BRCA2	0.100061	0.561969	0.211478	0.126492	1
	BRCA2	0.025641	0.730356	0.124069	0.132754	1.01282
	BRCA2	0.0483871	0.722581	0.148387	0.0806452	1
	BRCA2	0.0227273	0.869748	0.0546218	0.0756303	1.02273

## Sheet: Fig.2b,f,h
Fig. 2b	% of CD10+CD44+ cells			% of CD10+CD44- cells			% of Total CD10+ cells
	Normal	DCIS		Normal	DCIS		Normal	DCIS
	2.3	21.7		6.1	6.61		8.4	28.31
	2	8.93		9	36.6		11	45.53
	10.3	34.9		12.6	1.06		22.9	35.96
	24.2			11.9			36.1
	6.8			30.9			37.7
	2.8			19.1			21.9
	1.4			12.2			13.6
	12.6			11.7			24.3
	12.1			10.2			22.3
	8.8			11.9			20.7
	4.3			11.3			15.6
	2.5			6.3			8.8
	2.4			4			6.4
	1.4			2.2			3.6		DCIS	Normal
	2.6			3.2			5.8		40.3188	68.5674
	0.2			1.9			2.1		59.6812	31.4326
	5.1			1.4			6.5
	2.9			23.3			26.2
	9.1			36.5			45.6
	1.7			7.2			8.9
	1			13			14
	3.6			13.3			16.9
	0.4			9.4			9.8
	3.58			2.07			5.65
	5.17	21.8433		11.2779	14.7567		16.4479	36.6
	31.4326	59.6812		68.5674	40.3188
Fig. 2f	Fraction of cells per sample
		p63-TCF7-	p63+TCF7+	TCF7+p63-	p63+TCF7-
	DCIS LG	0.03125	0.3125	0.03125	0.625
	DCIS LG	0.153846	0.461538	0.0923077	0.292308
	DCIS LG	0.0638298	0.361702	0.0851064	0.489362
	DCIS LG	0.0263158	0.657895	0.0526316	0.263158
	DCIS LG	0.229885	0.0804598	0	0.689655
	DCIS LG	0.0625	0.2375	0	0.7
	DCIS LG	0.144578	0.554217	0.192771	0.108434
	DCIS HG	0.2	0.113043	0.0608696	0.626087
	DCIS HG	0.433333	0.0666667	0.1	0.4
	DCIS HG	0.368421	0.0789474	0.157895	0.394737
	DCIS HG	0.115385	0.346154	0	0.538462
	DCIS HG	0.358974	0	0.128205	0.512821
	DCIS HG	0.166667	0.0952381	0	0.738095
	DCIS HG	0.203704	0.222222	0.0925926	0.481481
	DCIS-IDC	0.458333	0.208333	0.0416667	0.291667
	DCIS-IDC	0.12	0.4	0.26	0.22
	DCIS-IDC	0.1625	0.1875	0.0375	0.6125
	DCIS-IDC	0.170732	0	0.0731707	0.756098
	DCIS-IDC	0.151515	0.181818	0	0.666667
Fig. 2h
		p63+TCF7+
		Score_0	Score_1	Score_2
	Matrix producing carcinoma	3	1	1	n=5
	Chondroid	1	1	2	n=6
	Spindled cells	3	1	1	n=7
	Squamous	0	4	3	n=14
	Carcinosarcoma	3	0	0	n=3
		TCF7+
		Score_0	Score_1	Score_2
	Matrix producing carcinoma	1	2	2
	Chondroid	1	2	1
	Spindled cells	2	3	0
	Squamous	0	7	0
	Carcinosarcoma	2	0	1
		p63+
		Score_0	Score_1	Score_2
	Matrix producing carcinoma	1	3	1
	Chondroid	1	2	1
	Spindled cells	3	2	0
	Squamous	0	7	0
	Carcinosarcoma	3	0	0

## Sheet: Fig.4b
Fig. 4b	shTP63 Tumor weight (mg)
	MFP			ID			SQ
	No dox	Dox d1	Dox d10	No dox	Dox d1	Dox d10	No dox	Dox d1	Dox d10
	341	83.3	101.1	33.8	22.3	20.9	8.7	13.3	16.4
	325.7	39.8	37.3	49.2	22	7.9	17.7	16.1	15.1
	298.2	32.5	101.5	22	15.7	13.5	22.2	16.8	27.6
	181.3	50	164.3	61.3	25.7	27.4	36.9	17	23.4
	223.7	64.9	116.9	26.3	6.5	10.1	12	14	29.3
	194.5	111.7	98.9	36	22.2	23.9	23.4	13.4	16.7
	385.8	42.8	90.4	19.6	27.4	9.6	45.7	17.4	16.8
	288.3	35.1	135	18	10	21.5	31.3	14.6	29.9
	243.3	66.3	134.4	41.4	7.5	3.6	75.4	19.3	13.9
	435	52.6	99.6				24.7	18.4	15

## Sheet: Fig.4d,e,f
Figure 4d
Figure 4e
Figure 4f
	lighter exposure
													longer exposure

## Sheet: Fig.5a,j,k
Figure 5a		TCF7 antibody						p63 antibody						beta-actin antibody
Figure 5j
Figure 5k
			longer and shorter exposures

## Sheet: Fig.5b
Fig. 5b
	TCF7 TO Tumor weight (mg)
	MFP			ID			SQ
	No dox	Dox d1	Dox d10	No dox	Dox d1	Dox d10	No dox	Dox d1	Dox d10
	168.7	73.5	62.7	9.1	9.6	50.9	24.5	24	13.8
	87.1	12.8	82	19.7	5.4	19.8	51.8	17	14.3
	113.3	38.4	18.9	28	3.6	3.5	107.8	19.7	12.1
	156.9	77.3	18.2	55	3	8	23.7	27.7	22.2
	87.6	56.6	110	11.8	4.9	11.9	20.4	12	17.9
	102.1	89.6	69.9	27.5	1.7	8.1	10	18.4	19
	136.6	4.4	74.6	33.3	2.9	21.5	94.2	16.3	14.9
	34.1	51.7	57.9	26.8			64.9	15.4	16.1
	157.1	81.4	42.9				16	17.2	10.4
	64.2	71.9	127.7				17.6	18.5	7.1

## Sheet: Suppl Fig 3a
Supplementary Figure 3a			p63 antibody									TCF7 (TCF1) antibody
			beta-actin control

## Sheet: Suppl Fig 4b,i,j
	Supplementary Figure 4j
			OD 560nm										Supplementary Figure 4b
	Adhesion Assay	TCF7	no DOX	no DOX	DOX 24h	DOX 24h	DOX 72h	DOX 72h					proliferation (BrdU)
		Fibronection	0.781	0.779	0.547	0.645	0.37	0.452						G1	S	G2/M
		Collagen I	0.674	0.629	0.54	0.573	0.493	0.457					parental	51.53%	37.4%	10.84%
		Collagen IV	0.636	0.589	0.55	0.552	0.285	0.302						49.79%	40.47%	9.53%
		Laminin I	0.269	0.206	0.157	0.151	0.106	0.125					TCF7	48.14%	41.35%	10.16%
		Fibrinogen	0.365	0.296	0.309	0.26	0.121	0.143						50.23%	38.39%	11.03%
		BSA	0.165	0.164	0.134	0.115	0.093	0.103					TCF7+DOX 5d	43.7%	49.25%	6.88%
														42.13%	50.33%	7.36%
		shp63	no DOX	no DOX	DOX 24h	DOX 24h	DOX 72h	DOX 72h					shp63	51.13%	37.94%	10.47%
		Fibronection	0.732	0.614	0.429	0.495	0.159	0.153						52.04%	0.38	9.48%
		Collagen I	0.589	0.428	0.408	0.38	0.131	0.131					shp63+DOX 5d	74.77%	16.59%	8.43%
		Collagen IV	0.451	0.292	0.367	0.315	0.095	0.103						72.99%	18.67%	8.03%
		Laminin I	0.113	0.109	0.098	0.089	0.084	0.094
		Fibrinogen	0.122	0.099	0.096	0.085	0.088	0.086
		BSA	0.092	0.084	0.074	0.074	0.076	0.071
	Supplementary Figure 4i
			OD 560nm
	Invasion	TCF7	no DOX	DOX 24h	DOX 72h
			0.126	0.172	0.177
			0.235	0.178	0.244
			0.182	0.158	0.229
			0.167	0.168	0.195
			0.165	0.192	0.234
			0.183	0.166	0.186
		shp63	no DOX	DOX 24h	DOX 72h
			0.211	0.204	0.232
			0.18	0.179	0.243
			0.167	0.199	0.204
			0.185	0.208	0.184
			0.171	0.199	0.169
			0.186	0.224	0.239
			OD 560nm
	Migration	TCF7	no DOX	DOX 24h	DOX 72h
			0.159	0.166	0.224
			0.172	0.171	0.214
			0.118	0.145	0.184
			0.201	0.221	0.209
			0.229	0.2	0.25
		shp63	no DOX	DOX 24h	DOX 72h
			0.24	0.247	0.353
			0.282	0.27	0.3
			0.274	0.256	0.299
			0.236	0.308	0.244
			0.265	0.339	0.285
